# Supplementary material for: Machine learning reveals the dynamic importance of accessory sequences for Salmonella outbreak clustering
Source: mBio. 2025 Jan 28;16(3):e02650-24. doi: 10.1128/mbio.02650-24 (PMC11898705; doi:10.1128/mbio.02650-24)
Supplement: File S2 — DNA sequences of model-selected unitigs. [file mbio.02650-24-s0002.txt]

>1
AACTGCCAGGCATCAAATAGAATGAAAGGCTCAGTCGAAAGACTGGGCCTTTTG
>81
TTTTCCGAATTTTAACGCTTTCCCTTTTTCTTATTTTATATGC
>259
AACAGTCGAGCGTGGCTTATCAGGGCATGGCGCTTATCAGCGTTCTGAACGTGGTTTCGCA
>337
CTATCAAATCACACGCGATGGTTTTGCGTTTTTGGCAATGGGTTTCACTGGTAAACGTGCT
>410
GTGACGGTAAAAGTTATAAAATCGTTCAGGCCCCGTCCCGCTTTAGCCAGGCTGGCCTGGC
>425
AATTAAGGATAGCGGCCACTTGATTCCAGGCCATGGCGGCATTCTGGACCGAATTGACAG
>503
GGAACATAACTAATGAAAATCATTAAAGATGCCCTGGCAGGCACGCTGGAATCCAGCGATG
>513
AGGCGGCGTTATCCAGCACTTCGCCCCATAGCTGATTGGCTTTCATCGTTTCGCTGACCAG
>580
CGCCTCTTGCCGTCCAGCTAAAACGGGTTTCCTGATAGCCCGCTGT
>679
CAGCTTTCCGCCAACGATATGCTCAAACTGGGCGACTGGCTGGA
>728
TTCGACTTAGAAGACGCCGTAGCGTTACGTGAGAAAGATACCGCCCGTCTTTT
>756
GCCCATCGGCAGATAGACCAGATCCAGTTTCGCATCATAGGCGGCAGGCGCCCAGGAGTTC
>806
CGTTTCAGGCCGACCACATTCAGCCCGTAACGTGTACGGAA
>875
AGAATGCAGATAATCCTAAGGATGCGTTCTATTATCTACCGTCATAAATGGAGTTTTTAAT
>1053
GGGTTCAATTGTTGGTGCCATGCTGTCACCACGCACGTTAATCACTTTAAGCTCAGCGGCA
>1073
ATGTCGTACCGGAAGGATTACAGCCCTACCAGGGGGTAACAGC
>1090
GGATCGCGCGCTTCCGCCGCAGTAATGCCGATCAGCTCC
>1239
TCCGGCATTAGTGACGCGTGTGCCAGCACCGGCTTGCGCCCGCTGACCGCGTCGATAATCA
>1293
GGCTGATTTCATGCCGACTGCCGCTGGAAAACATGATCCCGGCGGCGAAGATAAATACGCC
>1407
CTAAATGTGTGGTGCTCCTGACTGAAGAGTGGGTCGA
>1438
GCCGCAGACCTGATCTCTCGCGATGCGCCGGATTATCAATACCTGGCTGCG
>1446
AGCACAGATCAGCGACGGTAAACAGTATATCACGCTGGATAAACCGGTCGCTGGCGAACCC
>1479
TTGGGCAAGGAGCTCACCCAGGCATGGGCGGTGGCGATGGCGTTGGGTGTAGAAGATAAAG
>1508
TTCTGGTAGCGGCCTGCCTGTTCTCGAACTACCCGCGTGAAACGCGTCTTGACTATGTAAA
>1651
GGAACGGCTGGAATCAATAGCTGTGGAGAACACGACAAAAT
>1661
CCGCATCATGCGAACAGGCGTCAAGCGCATTCG
>1678
GTTTATTGTGAAAAAGTGGTTATTAGCTGCAGGTCTTGGTTTGGCGATGGTAACGTCCGCA
>1680
CGGTTGGCAGTGAAAGCGCTCCCTGCCGGGATTGGTG
>1701
GGCGAAATAAGCTAAAAAAATTTACGGAGCGATTATCCGGTGTCGACATGGCCTACCTCAA
>1774
ACGCAACAAACTGGTGACTCGTATCCAGACTGC
>1806
AAATCGGCTCGGCGAATAACAGCAAAGTGGTCATGATGCCG
>1876
AGAGACAGTTCAGATCGGTGTGAATAACCAGGTTAGCCACATTACGGTGAACAAACAATTC
>1900
ATCCAATCCATAGAAAGCGCGGTTTTTGCGCTTGCGCCAGTTTCTCAAAAAATCCGGGGTC
>1999
GAGCCGATACGCGGGCCGCGGCGCGCAACGTGCTGTTTCGTG
>2040
GAGATGAGCCATCCGTTAGGGCGGCTTTGGGACATCGACATTATTGATAG
>2065
ACGCCTTCGGTCGGCGCGCTAGTGATGCCGATTATTTACCAGGCCATCAGGCCGCGTTATC
>2086
GGCTTTGGGACATCGACATTATTGATAGCGACGGTAAGTCGCTATCACGCCGTGAACTC
>2210
TACCGGCTTAACCGTCTGGCTCTTACCGCTCGGCTGGGAATGGCAGGGCGTGCTGTTTGCG
>2263
CCGCGACAACGAGATTTATCAGTTTGCCTCCATCGGTGAAGTGAACCAGGATCTGAAATAT
>2319
GTATCGTTCATAACACGGGCGCGAGGGATCGCCGCCA
>2409
ACAACTACATCGACAGGGATATCGACAGGAAGATGGAAAGGACCAAGAATCGGGTGCTGGT
>2559
CCACTCGATAACAGCCTGGGTGGCGTTTAATGGTTTTGTCATTTCAGGTATACACTCCCGC
>2579
ACGCCAGGCCCGATAAGCGTTAGCGTTATCGGGCA
>2765
ATACTGTGTCATCTTCTTTCTCCGCCAAATCACCATCTGTTTGTCAGGACAAGTATAA
>2898
GGGGCCGGACGGTCGCTACATCAACAAATACATTGCTTA
>2921
TTATCATAGCCCCGCTGATGGTCAGGCTGGGCTATGACAGCATTACCACCGTCCTGGTGAC
>3098
CAATAATTAAAGTTTCACCACACCCTTCAGGATGGGTCAAAAATAACCTTTA
>3171
TTTGCCAAAGGCATTCTGCTGCTGGTCGGCAACGG
>3184
CCTCTGGTGAGTGTTCTGCTCACTACAGCTCATATAAGCAGTGATGAGAGCAGCCCATACC
>3192
ATGCAAATAAAGTGAGTGAATATTCTCTGGGGGGTGTTTTGATTAAGTCAGCGCTATTGGT
>3338
TGGCCCCGGCTTGCCGGAAGGGGAGGCACTACCCACTTTGCTGACCCGCGATGCGGTATTA
>3435
AGCGCCAGTTATATCGTTCCGGCCTGCGTCGCCGTCATTTTTGCCTTAATTGTTCTGGT
>3607
CCGGGCGCTTTAATTAAAATCGCCGCGCCGGTAATCGGCTGGCTCAGGGTAATACCGTTTT
>3681
TAGCTGGCGTTTACCCCGCCGGAATCACCGTCTTGTGT
>3783
GGAAAGACGACTCTGGCGGGGGCGCGTACCGCCAGTTCGCGG
>3852
AAAACTCAGTCAGGCTATCAGCCACGCCAGCGGCGTCGGCGAACATTTTGCCGATAAAGCC
>4010
TCATCTATAGCGTCGGCGCGCATAATGTTGCCCAGCCGCGA
>4038
TTGGCGCAGTCACTTTCACTGGATCGATCGCAGCGTTTGGTAAACTGCGCGGCAAAATCTC
>4071
TTATTAAACACGGTCAGCCCGGGGTCGGTTTTATGCAG
>4241
AGCGAACAGCGCCACCACAATCGCGCCAAAGGCTGGCATATAGAGCGCCGCTTTCCAGTCG
>4315
AGCGCTGGAAAAATTACTCGATCTCACCCCGCCCACCGCACGCGTCGTGACAGAAGACGGC
>4350
GGTGATGCAGATTGCCCAGGTACTTTCCGGGTATACTCTCGGCGGCGCGGATATGCTGCGT
>4437
ATCGACGGCGAACTGGCGATGAAAATCTTTGACCTGGTGGAGAAATTCGCCGGTTACGGGT
>4531
ACGGGCTGGACAACCTTACCCGTGCGCAGGCGCAAAATCGCGGCGTAATGGTCGTTGGCGT
>4711
CTTGAGAAAGTGAATGCCGGAAAGGGAGTTACCGGATTATGGCGTCTGCTCTGACCGCTTT
>4742
CAATCCTATGCCAGCTGCCAGCCGTGGCCGGAGCAG
>4999
GGATGTGACGGCAGCACGCCATCGGCGCGGAACATCGCTTTAATC
>5153
TTTCAACTTCCGCGTTAGGGTGTTTCGCCCCCAACCGAGCAGC
>5482
TTGCGCACGCATCTGTTCCCGGCTGGACTGTGCAATGACTTCATTGTCTTCATTCACAATA
>5489
ATTGGAGCTCAATGGAGGAGAAGTTATGCTGGGATGGGT
>5714
TTGCATTAACTGCAAACGGTGTGAGGTCGCCTGTCCGTCGGACGTGAAGATTGGCGATATC
>5893
CATCCTGAGTCGTCGCGCCTCGCGCTATATCAGACGAGGCGCAAC
>6151
AAAAACCTGACATTAGGGAAGAGGAAATCCTCCCTACTCTGGAGGTC
>6339
GCGCTATTGACCAGTTGTTGCGCCAGTTCGCGC
>6618
AAACAGATATCAACGCCGAAGACTCAAAGGGGAAGCAGCGCATCGCTCATGCCGGACAATG
>6624
CCGATAATGACAATAAATATCGCGCTGGCGGCGGCTTTCGG
>6873
TGCCAATGCGATTCGTGCGCTGAGCATGGATGCCGTTCAAAAAGCCAATTCCGGGCACCCC
>7223
AGTAATTTCAGTTGAGTAATTAAACTCCTGTCTTATGTTGTAATAAGCCACCTCCCTGTTT
>7249
AAGCCTCTTTTGCATTTTTGCCTCACATCACGCCGG
>7292
CCGTCCGAAAGTTATCTTCCGTGAAATCGACGGTCGTAAACAAGAGCCGTACGAAAACGTG
>7295
ACCATAATGGCGCCGATTTTTGCCAGTCCAAACCAGCAA
>7314
CGTGCTGCTCAGTTTAAAGAGGCATACATCGATGCCTTTAACCAGATGGAGAAACAGCTTTCAACTCCATCGGTGCTGAGCGATGCA
>7677
CTATTTATGTAATGGCAAGAATGACGGTATCTGGTGATA
>7683
AAAGTCTCGGCAGATGAGCTGTGCCAGCTCAGCGG
>7699
TAGCGGGGGTCTAAGCCCATAGTGAAAATCTGGATAAACACCAGGGATAATCACATTTACA
>7705
GCCAAGCGCGATATACGCGATCGTCATACGGTGCCCTCGCGGCGCGGCGCGCGTTTGCGCG
>7776
CTGGCACTCTCTCCGGCCAGGCGAGCCAGTCGTTTTTTT
>8057
GTGTCGCTTGTGCTCTTCGCTTTGCGGAACACCTGTAAAGTTCACCGCCATGAAATAAGCCAGGCGATCCTTGTACGTCACCTCATCCAGCAC
>8098
CTTTCTGAACGTCCAAAAGTCGTTAACCGCAGGCAAAGCGGCGGCTCCGGCAG
>8160
TACGGAACAAATCCCCCAGTGGCTTAACGCTAACGGCATTCGGCATAGCCAGCATAATCCC
>8253
TACTAATCCTTCGCCTTTTGCCGTTGCCGCGGCGAGCGCGCTTAAATCATCGCTGGTCGGC
>8381
AATAATGTGCGGCGATTCGGTCTCCCCTGCCGCATTTCC
>8415
TTCCACCCCCTGGAAGGAGTAAATCACGATCGTCA
>8431
CGCGCTGCGCGCGCACGCGCTGTTTACCCGTGACGTGGATTACATTGTGAAAGACGGCGAA
>8461
AGACCACAATTTGCTCCCAACCGTGGGGAAACCACATTCCGTCT
>8568
GCACCTGGCTCATCACCAGAATTCGGGTAGGGTCCAGCCCCATCAAAAT
>8742
ATCGCCTACTTTTAGCGACTGACGACAATCTTCAATATCCACCAGCGTATGATCGCTGGTT
>9332
GCCAATGAACCGATTATTCGTAAATTACGCCAATTTGCGC
>9485
CAGGAGAAATTACGTATCTGGGAGGCGCCGACGCAGGTGACGGAACCGGTTAAACGCCTGA
>9544
CGTGCTCGCGGCGGACCGCAACGTCCTCTTTCGACATTGT
>9686
GTCATATTTATAGGGAACCGGAATTCCGCCGCCCACGTT
>9749
CCTGAAACACAAAACCGAACATAAATCAATGCATGAAATTGAAGTTAGCACTTTTTGCAAA
>9761
GTCAGCATCAAATCGCTGCACGACATCTTCGCTGTCGATATCGTCGTTCTGGCTGATTAAC
>9979
ATAGCCTCGCCTTAAAGATGCATTTAGAATGCAACTTATATTATTGCAAATGAGGTA
>9982
GAAAGCCGTTATTTTTGCCTATCACGATATGGGATGTCAGGG
>10025
GCAGAGTTAGATGATAATGATCTAAAAATCAACCCATTAACAGGTATACCTGATCTAACAG
>10245
AAGACTTCACACAGCAATAACGTTGTGGTGGGGCTGTCACTCAGGCGCATGGTCAACCTGACAACCCGGTGTCCTACTGGGTACAAATGGAGAAAAACCCGCCATACTTACCGCCGCGCCATTTCGCGGATTACCACAACGAAGAGAGCACTGCCGGTGTCCGAATTGAACGGACCTTTTCTCTGCCCAACCCTCCTGACTAAACAGGACTGTCTGGAATCGAACCAGCACTTATGCCTTGCTCGTCAATGCTCTCATCGTTGTGTGCCTGTCTTTTCACCACATCAGGCTCGGTGGACCTTGCTATTCCCCAACAGTAAGGATTCGGGTAATCTTTTTAATTCCCCAACAACATAAGGGCTTAACATGTCTCAGAAGGATGATATTCCTGTCTTTCCCGTAACCGGCTGGCAGGCTGGACCGCTTCCTGGTTACGACGCTCTGGTAGTGAAATTCCAGTTTCTCTCATCACCGATGCAACCAATTGAGTCTGCTCAGGAAACGCAATTTTTAGTACTTACTCCTGAGATGGCTGAGAGCCTGGCTTCAGACTTGCAAAGGCATATTCAGGATTTGCGAAATTCCGACGTTCACAGCCCACAAGAAGGCAAGCACTAATAAGGAACACCTGAACTACTTCATTTCCCTTAAAGCGCCGTTGGGTGATGGCGCTTTTCTTTGCATTAACCAGCATCATTCCCCCTTCGTGACGTTCAGTTTTACTGGCTTTATCACGGCTGCGTAGTTGATAAGAATGTTTACGCATGAAACAACGCACTCGGAACAGATAGCTGGCTCGTCCTTACTTCCTTTAGCGATGAGCTTTTTTGCATCCAGCTCACTGACCCCGCAGAAGGAGCATGTGTAGTAGTTATTCATCTGAACTCCTGTGTAATGCATCATTGCGAATCATCCGGTCATTCGTATGCCACCG
>10321
CATAATAAATCCATTTTTCAAATATAGGGAAGCCGCCATCCATCGGGATGGATAAAGCGGC
>10324
AGGCCAGGCCGTTGACTATCAGCACACCACCGC
>10334
TCGCCGCTGGCCAGAAAAACATGGGGATCTTC
>10484
GCAAACCAGAGAAGCGTAAACAGGCGTTTTTCTTTGGCGAGATAAGGAGCGACATCCCTCC
>10610
CCCTCGTCACCCGATCCGCAGTATGAAGGGTCGCTGGAGG
>10684
CAATGACGGCAATGGCCACCACAACGGTGAGGATTTTTGCCAAAAATAAGCCATATTCAGA
>10862
ATTTCCCTTGAATTACACACACCCGGTTTCGGCATCCTGTCGGCTCCGTTTGAATTATTAT
>10905
GCGGCGATCTCCTGATGTACCTGCGTTAAACGCTGT
>11178
CGGGAAGGTATTCGCGGATTTCTGACGCGTTTAGGTATCAATGA
>11327
GTCGGTATTAACCGTCTGGAAAATGGCAAGGTCGTTGGCGACGTCGTGTTTGACGAAGCCG
>11377
TTGAAACGACGCGCGGTTTCAGAAAGCAGCGGGGCATCCACAGACT
>11671
TCTTTACTTTTCGCATTCGTCCTCCCCCTGTTGTGCGTACTCGCGGGACG
>11752
GTTCCCGCCTCCAGCATCTCGTCAATCACCGCGTTAT
>11759
CACATTTTGAAAGGTGAGCCCGGCGCGGGGATGGATCTGCGT
>11851
CCATTTTGCTTATCCGGCGCGCAGGGCGTTCC
>11904
GTGCCTGCGTTGGAGGGATCGACCGCCAGTTCGCCGCTGAGCATAAAGGCCATCCAGTC
>11936
AAAAAAAACAGGTATGTGATTTATTCAACATAAAAAATACTTAATCCATATTTCATTATAA
>12361
TTTTGAACGATTAGGCGCAAAACTGTTCACCCC
>12493
CAGCGGTTGCTTATCGCGTACCGTCATGCGCGCCCCGGCGAAGAGCCA
>12823
GGCTCCGCATCCTGGAGATCGGATTCCGGCAC
>12932
CCGCATCCTGGAGATCGGATTCCGGCACCCGGTATTAATGTCGCCGCCGGATAACAA
>13160
GCCAGACCATATTCGCCATATTCGCTGCGCCAGAAG
>13260
TTTTATCTTTTTCGTAAGCCTGTGCAGGCTGAGTCGTCAGCGCGAACGCCGCCAGTAACGC
>13290
GATCCGGCGAGCGCTGCGGGTACGCTTGATGTTGCAGACCGCCAGATCGTTG
>13432
GGCTCGGGTAGCCAACATGCTGTCGGAACCGGCGTGATGGGGGGAATGATCTCAGCAACC
>13546
CTGCAACCGGTCGTCGGCTACTGGACGGATAAGTATCCCATGCCGTGGTCGCTGCCT
>13662
TCCCAGGACTCCAGGCACATCTGCTCTTCTTCACTCCAGAAGTATTTC
>13748
GAGTTAATCGCCTTCCCCCTGTAAATGTTCGTCGAATCGTCCGTTACG
>13876
TTCCGATCGCGTGTTGAATCTGATGGGGCGCAC
>14058
GCAGAGATTGAGCGCTGGCCGGAAACCGCGCTTACCCGCGAGCTGGC
>14109
TCCTGCAACTCACTCAATTCGCGGTAATTAGTGCGACGTTTTTCCAAATCGTCCTGGA
>14142
CCAACGCCGGGGATAACGGTAAACAACAGCAT
>14230
CGCATCGATAATCGCCTGCTCGCGATCGAACTTGTCGCCGCAGCGCGGCGG
>14328
GCTTCGCCAAAGGTGTCTCGCTGCGCGACCACCCGTTGCCACGCCAGT
>14397
GCCGGAAGCCTGGGCGCGGCGGCGACACTGCTGATTATTAT
>14562
ACCCATTCCTGATGCGCCAGCGGATGATCCTGGCGACACAACAGTAAAAAAG
>14608
GCAAAACCGACCAGCTCACGCCAGTCTTCATCATTAA
>14656
GAAAAAAGAGGTATTACGCTCAGAGATCTTTCTCGTCAGGC
>14732
TGTGGCCTGACGTCTTCCGGACTGCCCGCCTCATCAAATTTTTACGCGCCAAAAATAAGAAACTTTTTTCCGGAAGGTTCAACCTATTGAACTGGAGGTTTTGATGGGTGCTGTTGTGAGATCTTCCGGTGGTGGCCGTAAGCGCAATTTGCCTTCGGGCCAGAAAAGCAAGCTGACCAGGATCGCACCGCCGGAAGAGTTAATGAGTGATATCGCGATCCGCATCTGGAAAACGCAGAGCAAAATTTTAATTGAGCGGGGCGTTTTTGATCTTGAAGACGCGCCGCTACTCCTGGCGTACTGCAATGCGTTTCACTTGATGATTGAGGCCGAAAAAGTCATCGCGGAAGAAGGCCTGACCGTATCAAGTGAAATGGGTGGTGAGAAAAAACACCCTGCAGTCAATGTCCGTAATGACTCCGTTTCGCAGCTCGCCCGTCTGGGTTCACTTCTCGGGTTAGACCCGCTCAGCCGCATAAGAATGACCAGCGGAAAAAATGATCCGGACGATGAAGGGAATGAATTTGATGAGTTTGACTGATGGCTACATATCCGAACGTCAATGCGGCGAACCAGTATGCGCGGGACGTCGTGAACGGGAAGATACTGGCCTGCCGGTTAACCATGCTTGCCTGTCAGCGACATCTTGACGACCTGGAACGTGCCAAAGATCCGCATTGGCCTTACCGCTTCGATAAAAATAAAGCAGAACGTTTCCTTCGCTTTTCCCAGAAAATGCCGCACACCTCCGGAGAGTGGGCTCGCCGGAAGTTGCGGATAGAATTTGAACCCTGGCAAAAATTTGCGCTGGGCGTGCCGTTTGGCTGGGTGCGCAAGGATACCGGTTTTCGCCGCTTCACTGAGATTTACATCGAGGTACCGCGTAAAAATGGGAAATCGGCGATTGCGGCCGCCGTCGGTAACTATATGTTCTGTGCAGATGGCGAGTACGCAGCGGAAGTTTACTGTGGTGCCACAACGGAAAAACAAGCCTGGAAAGTTTTTGCGCCTGCACTGGCGATGGTGAAAAAGCTGCCGGCGTTGCGTCAGAAGTTCTGTATCAAACCCTGGGCAAAGAAAATGACTCGCCCGGATGGTTCCCTGTTCGCGCCAATTATCGGTGACCCTGGAGATGGCGACTCACCATCATGTGCGATCATCGATGAGTACCACGAGCATGATACTGACGCGCTATACACCACAATGACTACCGGGATGGGGGCGAGGGAGCAGCCCATCACGCTGATCATCACCACGGCAGGCTTTGATATTGCCTCGCCTTGCTATGAAAAACGTACTCAGGTGGTCGAGATACTGGAGCGCATCCGGGAGGGTGGTGAAAACGAGGCAATTTTCGGGATCATCTATACCCTGGATGATGACGATGACTGGACACAGCCGGAAGCTCTGATCAAAGCCAACCCGAATTACAACATTTCGGTGAAAGAGGGATTCCTCAAGGCTAAACAGTTGCTGGCGATGTCCACGCCAGGCCAGACCAATAAAATACTCACCAAGCATTTCAACAAATGGGTGAGTTCTAAAGCAGCTTACTACAACCTGCAGAAGTGGATGACCGCAGCAGACAAAACGCTCAGACTGTCCGATTTTGCAGGTGAGGAGTGTTATCCCGGCATCGACCTGGCATCAAAACTTGACCTTAATGCAGTGGTGCCGGTATTCCGCCGTGAAATAGACGGCCTGAGTCATTATTACTGCGTTTCGCCTATGTTCTGGGTACCGGAAGACACCGTCTACGCCACGGACCCGGCGTTGAAAACTATTGCAGACCGTTACCAGTCTTTTGTTAATCAGGGCGTGCTGGTTCCGTCAGACGGTGCAGAAGTGGATTACCGCCTTATCCTGGAAGCGATCCTGAAATTACGGGAAACGGTGAAGATAGCCGCGAGTCCGATTGACCCCTACGGTGCAACAGGCTTATCTCATATGCTGCAGGATGAAGGGCTTGAACCTGTCACCATTACCCAGAACTACACGAACATGAGCGACCCGATGCGTGAGATTGAGGCTGCGATCGCTGCTGGCCGATTCCATCATGACGGTAATCCCTTGATGACCTGGTGTATTTCGAACGTGGTTGGCAAGTACCTGCCTGGTAGCGACGATGTTGTTCGCCCGGTGAAAGAAGGCGCAGGCAACAAAATTGATGGTGCAGTTGGCCTGATGATGGGGGTTGGCCGCGCAATGCTGAACGAGCCGAAAGACTTTCTTTCTAACCTCGATCCTGATGAGGAACTGTTATTCCTGTGAAATCACTAATTATCGATGTGGCCGGGGTGGCAGGCTTCGGCGCGCTGGTGGGAGGTATTTACCTCAAATTTGGCGCGGCGGTTGCTCTTATGGCTGGTGGTAGTGGCCTGCTGCTGTGGGCACTGCTGGCGGCCAGGAGAATAAAAACATGCTGATTGATGCCATTTTCAGAAGCAACTCGCTGGAAAACCCAGCTGTTCCGGTCACCGTTGAAGCGGTCGAAAACGACGGGATCTTTAATGGTGATGTGATTGTTAACCCCCGGACGGCAATGAAACTGGCGGCGGTGTATGCATGTATCTACGTTATTTCATCCAACGTTGCGCAGATGCCCCTGCACGTCATGCGGCGAACCGGGAAGAAGGTTGAAACTGCCCGCGACCATCCTGCCTTTTACCTGGTTCATGACGAACCCAATTCCTGGCAGACCAGCTATAAATGGCGCGAGCTCAAACAACGTCACATTCTGGGCTGGGGTAACGGATATACCAGAGTTCTCCGTCACCGCCGAACCGGTGAAGTCACTGGCCTTGAAGCCTGTATGCCGTGGGAAACAACGCTGCTGAACACCGGCGGGCGCTATACCTACGGCGTGTATAACGAAGAAGGTTCCTTTGCCATTAATCCTGATGACATGATCCACGTCAGGGCGTTGGGTAACGATCAGAAAATGGGGCTCAGTCCGGTTCTTCAGCACGCCGAAACCATCGGTATGGGTATGAGCGGGCAGAAATACACGGAAAGTTTTTTCAGCGGTAACGCCAGACCAGCGGGCATAGTTTCAGTAAAAGGAGAATTGAATGACGGCTCCTGGAAAAGGCTGAAAGAGATGTGGCAAAAAGCCACGGCGATGCTGCGCAGCCAGGAAAACAGGACAATGTTGCTCCCGGCTGAACTGGATTATAAAGCGCTGACGGTTTCCCCAGTCGATGCCCAGCTCATCGACATGATGAAGCTCAACCGTTCCATGATTGCCGGGATTTTCAACGTGCCGGCACACATGATCAACGACCTCGAAAAAGCCACCTTCTCCAATATTTCCGAACAGGCGATTCAGTTTGTTCGCTACACAATGATGCCGTGGGTGACGAACTGGGAGCAGGAGCTTAACCGTCGGTTGTTCACCCGCGCCGAACGGGAAGCCGGGTATTACGTGCGCTTTAACCTGGCGGGTTTATTGCGCGGTACTGCCAAAGAGCGCGCGGAGTTCTATCACTTCGCTATCACCGATGGCTGGATGAGCCGCAACGAAGCACGCGCGTTT
>14788
CACTTTGCCGCGTGGAGAGATAGCCTGCCGACCCGGCATACCATTCACGTTCGAACGGCTC
>14834
TGCCGGACTTATTATTTATACCGGCGTAAATCCGTTGGTGATTACCCTGGGAACCATGTAT
>14891
CGGCTGTTGCAGTAAACGCAGCTGTTATAAACCGATAGCGCGGCGGTGAGAACCACGATAT
>15055
CCATGCACTGCACGTTCATTTGCGATGACGACACCTTACAGG
>15127
GCCCAGCGGACAGGCTGACGAAGCGTGAAGCGGTGAAGCTG
>15172
CGTATTTCTCCACTGGTGGGATATCTGTTAGCGGGCGTTCTGGCGGGACCTTTTACCCC
>15199
TGAACGATGCAGTAGTGCGTGTGTAAGTTTGCAATTCCGCTTTT
>15258
ATTAGTGGATATGCTCTCCCACATGGCGCATCAGGCAGGCCAGGCCATTAATGACAAAATG
>15260
CGACCCCAACCGATACTGCTGTTTAATAAAAACC
>15265
CTGCTCAAAGGCGGTATTGACCACACTGGACGCTCTGCC
>15288
AAATTGCCTTGATAACTCGGCCATCCAGGGTTCCGGGCCACTAAAA
>15307
ATGCACCTGCTTTGTGCAGGGGTGATGACGGGTTGCGTAAAAAGAAAGCACTTGTAAATAC
>15335
AGGCGCAGCCAGACCTCCCAAATAAAGCCAGGCATAGGAAGGCGAAAATGAGGCAAAAACA
>15352
GCGTCGCTTTGTATGTCGCAAAGAAATCAATGAATTCACTATGCTCCGGGCCATGATCCTG
>15635
ATCGCGCGTCAGCCCCAGCATTTCAGCGACCACCGC
>15819
CTGGAACAAACTATTAATATAATGAATCAGTCCA
>15962
TACCTGTTTCATGGTCAGCGGCGCTTTGCCGGCGGCGACGGCGTT
>16040
AGTCCCACCATTTCTGATACCACTCTTCATGCTGGCTATCGCCCGTCAGGGTGTGGAGGGC
>16047
GTGATTGATTTGCCAGCGGTAGCGGGCTGCAAGCCGGAAACCGGGCTGAATATTT
>16172
TTTTTCCCGACCGCATTCACCTTTGCCCGTCGCCTGTATGATGCCCTGCCCGTCTCTTTTG
>16175
CGATCATCGGTAGCACCTGAACGGTGCAATGTAGGA
>16190
TAATCTAATTTCACGCCCAGGCGATGCGCGGCGGCTTCATAGGCTTCAATCAGACCGCCCA
>16222
AATCTGGTTGAATGCCGTCAGCGGCGCCGCGCCAACGCGCTGCGTGGGCGAATCCGGCGTG
>16837
GTATACGGACTCATCTTTTTCCTGCCGACCTAGGTTGCCGCGCTATTGGGCACTAAAGTGG
>17049
CGACAGAGATATTTTCCGCGCGCATTGCCGGGTCAATACCCATTTCCGTCAACGTCTCAAC
>17278
TTGCAAACGCGCCGCCAGATCGCGGTCAAGTTCAATGACCGTGAGCTTATCCAGTCGTTCG
>17316
TGAAAAACTCTCCCGTTTCGCTGAAAAAGAGCTGCTGAACTTTACCCTTTTGTCCGATGAA
>17326
GTGTCCGCCATTAAAGCGGCCTCCGGCAGGCATCCCCATGTCGCCTATCAGGACGGTTCCG
>17410
TTCATAACGCTGTTGAATTTCCAGCGACACCTCATTCGC
>18059
TTTGTGAGGTTATTAGCGAAAGCGATAATTCGTGA
>18176
TCAAACCAACCGGTAACAAAATGGTCGCCCTTGTTGACGGTACCATCGGCAAAATCTTTGA
>18247
GCCATAGTGTATCTTATTGGCGTTACCTTTCTCGTCGGTTTGACCCGGTTTTTAGAGCATA
>18434
ATTTTCCGGCATCGGCTCATACGGCGTTTCATTCGCCGTCGGTTT
>18657
TACCCAGCCTTCCACCATCGCGGTAATGGTGCCTTTCACCCAAAGGGCGGCGTAGATATGC
>18921
ACTGACTGAATATCACTCTCTTGTCCCATAAAATTTTCCTCTCGCTGGACAGCAGGCTACC
>18944
GTCACCTGACCATCCGGCCAGGCATGGACAACGGCTTTAATCAGCGTCGCC
>19029
TCTGCGCGAAGGCGGAAAAAAGGTCTTCTCCGGCGTACCGCCAATTAAAGAACTGCTCAAG
>19419
AAGGCGCATGGTTGGGTGAAAGGCGATACGATTGCGGTGCCAGCGAATGGTCAGGCGCCGG
>19589
GCCGAACGTCCATTTTGTCGCCCCGATTAACGA
>20280
AATGTAATCGCCGTTTATTAGCCGGATGGCGTCACAAGGAGAACTCATGACCGACACGATT
>20345
CCGATGGAATGCTGCGTCCAGCCCAGCGCGTACAGGAACGACGC
>20397
CCGGCCATAAACAGCTTGCTGATCGACAAGGCGCTGGAAACGCCGAAGATAATAAAAGGAA
>20457
CCAGTTCCTGTTCGCCAATGCGGCGGTTTTCTTCGCTGT
>20520
AGGTATGCGCCTGATTGAACCGTTTGTCGGCGGTGGTTCGGTGTTTCTCAACTCAGACAAACACGCC
>20696
TATCTTTAATTGCAGGCATTACTCGCCATTCCCAG
>20730
CCAGGCGACAGCACTGGATAATTGCGAGTATACG
>20810
GCGGTATTGCGGGAATTTCAGGCGGCTTTCAGAGTGGATAAAGTCCACCAGACCGGCCCCT
>20953
CATGTGTTTAGCCATCCGGATGTAGAACAGCTTGAACTACAGGGATACCGGGTGATC
>20998
CCGTCTACATGAATCGTAGCCATTAGCATGCTTCCAAATTAAAAATCGTTAACTCACCAGC
>21044
GGACGGATATGTTTCCCGAATTCGGCGGCGACTCTTCCGCCCAGACCGATAATTTTATGAC
>21568
GAACGGTAAACCGATCAGCAGCTTTGCGGCGCTGCGCGCTCAGGTCGGCACTATGCCGGTC
>21918
ACGAGGTGGTCGGTCACTGGTTTAATGAAGAGGTTAAAGACAA
>22200
TAATTTGATTGAATATAATCGTTATGATTTTATT
>22223
ATTTGGACTATGACGAACAAAATAGTTAGCACGACAGCGGGTCCAGATTTTGTGCAGCGCG
>22235
ATACATCTCTTCGTTCCAATATTTTTCGGGGCGTGATGATATCTTAAGTAATACGGATGAC
>22279
AATATGGAATATCGGGTATCCATTGCCAGATAA
>22331
GCCGCGCTGGGTAATACCATTAACGAAATGGAAAAATATTATACCCAGGAAAACTAT
>22524
TATCCGAAGCATCAACGCAAACGCTGGAACCGCCCATAACGTTCACCCTATTACCGCGCT
>22597
TGCCCGCCACCAGCGTATCGGTACTGATCGCCAGGGTCTG
>22601
AGGCAAACGGGCCGTGCGAATGGACAAGCACGCCGGGCATTTGAGCGGCGTCAAT
>22702
AATACGCAGGCGAATCGTTTTATAATCGCCAGCCA
>22792
TAGTGGCCTATGCTCCTGGGGATTCACTTACTTGCCGCCTTGCCCTGACGCGAAATCTATA
>22879
CTTCAAAGCCGTAGTAGGGCGTTAAATCGAGCCCGCCGCCAAACCACCATACCGGATCGGC
>23109
ACGTGCTCCAGTAAATACTGTTCGCGGTGGTGCT
>23154
TTGGGCCGGAAATTATTGTTAAAGCGCTAAGCGAAGACGGTCTCAACGGCGCGCCGCTGGT
>23160
TGCAACGTTAGCTTTAATAATGTTCATATTCTCTCTTCCAGGGTTCATTTGGCCCCGCAGG
>23170
TCCTGTACCTTTACCAATCAGGCGTTCGACGGCCTGATCCCCAGCCTGAAATTCCGCCGCT
>23244
ATCTTCTTCTGTTCACTCTTCAAAACTCACCGTCGTGGGAGTACATTGTTTCGTGCTGACT
>23734
AAACTCAGCGAAGAAGCCATGGAACGGGGGCTTAGCTGTCTGTCG
>23774
CACCGGCTGGCGCAGATTTTCCTGCGGGTAAGACGCCTGCGTAGAGGC
>24022
TATGACGACGCTGATACTCCTCGTGCGCGTCGGCATTTACCTGCATCACAAAGGCTTTGCG
>24037
GGGTCGCTCAACGGTCTGACATGGGCAAAAACCTGGCCTTC
>24233
GCGCTGTTGAACGCCATACCCGCCAGGTACTGGCC
>24303
GCAGATGACGGTTAATGCACGGATCGAGTTCA
>24312
CCCTGTAGTTAGTGTTATCAGATATCACCAGTAATTTATCGGGGATCATCTGTAGCCTTTTTACGTATATTTTATCATCAAAGCCA
>24404
CAACCTAATCATCACAAGTGGTCAGACCTCATACAAGCAAGGGAGCTTTTCGTTATGATGA
>24651
GGGTTCGCATATTCTCAAGAAAATCAAACCTATACATAAATTACACAGCCGCACTACCGAA
>24667
GACGTTACCTAAGAATTCTCCTGGTGGGAAGTCTCTTGAGCCTGACCGCCTGCGCGCCGCA
>24693
TGGTATAAGAAAAAAGGCATGCACACCATTTCACAAACGCAGCATGGCGATATCGGATCGC
>24695
AGACGAGAGCAAAGAGAAGTATTACTGCCTGTCGATGCTTCCCTATCCTTCTGGCCGACTA
>24777
ATAAAGGTGGCTAACCGGAGAACGCACGCAGCA
>24845
TGGTGGTTTGGCGGCGGGTTCGATTTAACGCCCTACTACGGCTTTGAAG
>24934
ATTTGGACTATGACGAACAAAATAGTTAGCGCGACAGCG
>25186
GCATCCATGATATTCAGCCTGTTAATCAATAAACGTTCTGGCGGAGCGTTTTGTGCGTTCC
>25276
TGCGCAAACGTGAACGCAATCGATTACGTAAA
>25349
GATGCCGATCTTTCTCTCGTCGCCTTGCAGGA
>25388
CGCGCCAGTGCCCGAAAAGCTAAATATTCGGAATTAAACT
>25773
GCCGACGAGCAGGCAATGGTGGAAAACACCACGCTGGTTGTCGTGCAGG
>25854
GCGTGCTGTTCAGGAAGAGTATTCATATGCGCCACCCATTAAAAA
>25869
GCGCGCTTTTAGCGGCTCTTCGATGTAGCGGCCGATTTTCAGCAGCAACAGATGGTCGTGG
>25888
CTTCACCGGCAATACGCAAGGTCACGTCGCCGACATCAATGGTATCGCCCGTTTTCAAATT
>25953
CGTAATCAGTTACGGCTGAATAACGTAAACCTGCTTGATAAAGACACAACGCGCAAAGACG
>26014
AAATATCGTCGAAATATTTTTCTGCTACGCGCATGTTGAAGTGATCGAGATTCATCTCCTTCACCTGGAGTTTTGCCCCAACAATGCCTGT
>26067
GATAAAGCCTTACGTATCTGCGAAAGCTGGAGCATACCGTATGTGGATTCGCTGGCGAATT
>26199
CAAACGCTGGTGCTGCAACTGCCGGAAAACGGGCCTAACGCGGCAATGAATGAGCAACTCG
>26227
AATCAGCGACGGCGAGCGCCATTCGCGCCAGAACCAGCG
>26260
GGAAAGTCTTATGGCAGAACCTGACGTTTAGGATTTCTGCCGGTGAACGGGTAGGAATTCA
>26501
TGGTTTCGCCGCGTTTGACAACCAGTTCAACTCCGGTAAGGATGGAAAGCTCATGCTCACC
>26569
AATGCCATGCAGCGCTAAGGTCAGGAAAACCGACCGCGGCAACGCCACCGCCACGCTATC
>26786
ACCATCAGCCGTGAGCAGATGGAGCAACAGTTTTCCAGTAATTT
>26844
TTCAAGATCGTTAACCGGCCCCGTCGCCAGGGTATGGGTTTGCGCCTGTAT
>27048
GCTCCGCCCCCCTGACGAGCATCACAAAAACAGACGCTCAAGTCAGAGGTGGCGAAACCCGA
>27070
GTCAGCCCCCATGTAAACGTGACACAGACAAAAGAGAGCGACGCCATGTCCGTACAGAA
>27141
CGATCATAGCGTGACAGAAATCGCGTACCGCTGCGGTTTTGGCGACAGTAACCACTTTTCG
>27420
AGATTGTCGATAAGCGCGCGTTTCACGCTGACAGGCATACCCAGCGGATTAATGTTTGCGC
>27631
GGCCAAAGGCTGAATTGACGCTGCGCATTTTGCAGGATGTAAAACTGTCCCTGCGGATTAT
>27677
AAAAAACATATCATATTCACTGATGGCTGCATTTATTTTTGATACAGGGCTTAATTTTAGCAAGGAGAATATAACTAAAGGGGTGATTTCAACAAGGTGGCATAATGACCTATATTCATCATTTGAGAGAATGAAAGCAATTAATAAAATTTACTACCCATCCAACAAAGAGATAAACACAGAAGGTCTATCCAAAGCCATCACATCATCTCTTTTCAATGATGACGCGAACTCGTTCGCAAAGAGAGATTTTCGCTTGATGTGGGACTTATCTTCTGAAAAATATCTTTCCTATAAAGAAATAATAATAAGAAAAGGCGATAAGCTTGACGCTGTATGCTTGAGATTTATAAATGATGACTACAAGTTTTTAGTTAATTTCAACAGAGATGAAGAGGTTTTCAAATACTTTCCATCTATAATGCAACCTTCACTCAAAACATATAGAGCGTTATCAAGACTAGTAAACTCAATCAAAGATCCTTCTAGATTTAAGTTCACGACAGAGTCATTAGAAATGGAGTTACTAGAATACTTAGAGTTAAGAAATGAATTATTCAATGACATAGAAGAAGTAATGGGTAGCTATGCTCAGAGGGCACCATAGTTCATGATAGCCCTCGATAGTACTTACTTATATTTTTAGAGAGGTTTAAGTGTAAGTAGAGGGAGTAACACCTGGTTTTTCAGCATCCACTCCAATGAATGCTGACACCGATACGCGATAATTCTCTTTATCGTAGCAAAATCATCCTCCAGATTGCGGTTGAGAATAGGTTCATGGTGCGCAATACGATTGCGCAGTTTTCTCACGGGACTTGTTAGCAGTAATGCTTCCCCCCCGGGGACAAACGACAGAGATATACAACAAAGGCCCGCTGTATAGAGTACAGCGGGCCTTTGTTGTTTTAATTCCCGCAATTAAAATACTCCGTATTTACCATAACGTCGCATTGCGCGTACCGCTTAAACGCGTTCAGCGCGATCACGGCAGCAGA
>27760
CTGGCGCCGACGCCGCTGATGGTCAGTATGGAGCAAAGTCTGGCGGAC
>27885
GCGAAGTCCGTCCGGCGAGCGGTCTCTTTTGCTGCC
>28020
CGCCGGGCTGACTAAATGCGTGCGACCCCCGCGGCCCTGACG
>28037
CCCGCGCCGGTAGTCATTAATGTGCAAGAGGTCGATAGCCCGTTTGCCGGTAAAACCGTGG
>28183
CTTTCACCGGACCTGAACCCGGCACCACCAGCGCCTGCACGCC
>28211
AGCTCGACTTGTGTAGCGTCGCCGTAATACACTTTATAACCATATTTGCGC
>28230
AAAAGGGGCACGTATGTCTGAAACGCTGAATGTGGTTACA
>28427
CGCCGCAGGCCGGACACGATATCTACCTGACG
>28546
TCGGTCCGGAGACGTGCTTCACCGCTTTCTGGAACATCGGACGCA
>28565
CCAGCAGCTTTTCATCAAGCGGTTGATACTAGTTCTCATGAACCACAAGCTCGGCAGGCAG
>28576
GCCAGGGCAATTGCCAGGCGCGCTTCCGTCACG
>28621
ATGTCGGCGGCGGTATCCACCACCAGTTTGGTGCCGTCCAGC
>28656
GTCCAGCTCCAGTTGTACGCCCATGAAGACGCCAGCCA
>28667
ACCGGCGCGATGGGCGTGATGGATCAAAAATTCGGCAGCGCCGCGGCGGCGTA
>29075
AAAGCGCAGATAAAGGATAGTAAAAAAAACAACTGGCTCGCCTGGCCGGAGAGAGTGCCAG
>29265
CTTCAAAGTTTGTTTAATTACATGATGCACACTGGCGACGCCGCGCGCTTCAATACGTTTA
>29461
TGGTGGTAGTAATCCGCCGCCCAGAGGAGTAAGCGCCAGATGGAGGGAGAAAAGAT
>29765
CATTGCTGCCAGTCTGCCCGGCAACCTGAGCGCGAACGCTCCACTGCTTATCGATATCTGC
>29840
TCAACTTAAAATATTTTTCTTTTATTTTGCAATCACAATAACACTTTTGAATCTTTCAACA
>29958
ACTGATCTAATCACAGCGATGATCTGGTGCGCAGTAA
>30003
TTGGCAGATTGATTATGTCGGATGATCTCTAAATGTGAATGGCTCGATTATGCGGGATACT
>30162
ACCTGGGCCGTCACCAGCGGCATCGCTCACGG
>30267
CCCGATTCCGCCTCAGCGAATTCGTTCGCCAG
>30318
TACGGCGTACATTCATCAAAGATCATCACGATATCGGAACCGAGATCGTAC
>30323
ATAAAAGTGACCGCCATCGTTTCACCCAGAGCACGGCCCAG
>30494
GCGATCAGCAGTGCGATAAAGGAGGTCACCAGCGTGCC
>30505
TCCGGGCGACGCGGAATAAACGATACAATCCAGGCAATTAACGCCGTCAACGATCGGAAAA
>30614
GGCGGCTGGTATTAGCGCCGGGCTTTCTGCACGCTGGTTTCCGCACATTGATGCGGCAATGAAAGAGTTTGGTATTACAGCAGTTAATGATCAGGCCATGTTTATTGCACAAACGGGACATGAATCAGCAGGATTTACTGTTCTGAAGGAAAGCTTCAATTATTCGGTGGAGGCGCTGAAAAAGACGTTTGGTAAACGCCTGACGCCGTATCAGTGT
>30735
TACCACTTCATGCGGCAGCCCTTGATTATGAGTGAGTAAGCACTCATTATAGAAAGCAA
>30989
CTCACCCTGAGCTCCACAATCAGCCAGCATCCGGC
>31103
GGCACCAGGCTATAACAGGTAATCCCCTGCTTTTCCAGACGCTGCTCGCCGCCCAGATCGA
>31237
GACTACTGAGCAGCACCTGTTCGCTGACACACATATCAGATCCCCCGGAACATCAGGTTAA
>31349
CCAGCGTAATCCTCGACGCATCAGCCCCGGCGCGTCGGGCAGGGATGAC
>31682
GTCCAGCTTGGTCAGGGTAATACCGGTTAAGCCTACCGCTTCATGGAACAGTTTGGCCTGG
>31800
CCATGCCGGATTCAGAAAAAGGGCTATACTCTTTGCCCCACGATTTGCTTTGTT
>31807
TCGTCCGATACCGCGACCCATCTGGCGCTCTATCG
>31885
CCACCTCTGGCTTTGGCCTCTACTTTTCTCCAGGTCGTTTGC
>32058
TCAGGAAGCGATGGATTTGCAGGAGCACATCTCCGTCAGCTTGCATCAGCCGGAAGAGGTA
>32078
CAGCCGGAAGAGGTACAGAAACTGGTAGAACGCAGCCATGCGGAAGAGGTGATTCGCTGGA
>32353
GCACTATCGAGACGTTTATTTTCCATCGCGCTCCCTTAGCGTTTTGCCTGCCAGATACG
>32365
AATCAGCGCCTGCGGATCGGCAACCTGGGTATGCTGCGGCACGGAAAGATGCGTCAGCC
>32389
AACCGGTGCGCCGCCAATATATTTATTGAAGATCGGTAAACGTTTGCCGATTTCACCAAAA
>32704
TTCAGTTCCGCGCCAATCAGCAGCCCCATGCCGCGAATATCGCTGAAAATG
>32792
GACAGCATCTGCTCAATACGGCTCGGCAGCGCCTGTAGGCCATG
>32868
CAGGGGAAGAACGTGAAGCCAATTCCCGCTCCGCG
>32900
GACGTGGCGAAATGGCTGGAAGCGGTTGCCTGGTCACTGTGCCAGAAGCCCGATCC
>33011
CAGCCGAGCAGCTACCTGGCGATTTCCGAACTGGTCGTACGCGCCG
>33044
GCGTCGGCTGCTAGACGTCGTTTGTCGCCTGGCCGATCATATCGACA
>33439
CCGGCCCGATGGTGGTGGTAAAAGTCGGGATCATTCTGATATTCGG
>33455
GTGGAGCGCGCAACGGGCGACAAAGTCCCGGCAGGCGCGACCAGC
>33603
TGGAGTTTTGCCCCAACAATGCCTGTGCATTGATTGACGTAATCCCGGTTTTCTGGGGATTCCGTTACCCACTCCATAAGGTTTTCGGTGACACTTTTTAAGCAACGTAAAGCGCAGTCCAAATCAGTAAAATGCTGAGCATCAGTTATGCAGGAGACGACATAATACGTGGTGACT
>33612
AGTTAAGTCCCAGAAACAACGTAACTTGCCTGGCTAAAGGCGAACGCCAGATACCGCGTTC
>33899
CGCTTTTTCTCACCTTTTGAATCAGTTGCTGCAAAAA
>33988
GTTGAACCAGATGCTGGTTGAGATGGACGGCTTCGAAGGTAACGAAGGTATCATCGTTATC
>34064
CGAATATTGTGCAGCCGCCAACGGTGACGGTGGG
>34090
CGCCAGAACCATACCTCTGCGCATCACTCCGCCCGCCGTCTTGCCG
>34139
TTCTGATATCGTGACGCGGATTGGTCCGCTGGGCGGTGTTGCCGGAGTGGCATCCGGCGAA
>34263
ACCAATAACCGTATGGAACTGATGGCGGCGATCGTCGCGCTTGAAGCGTTAAAAGAA
>34362
ACCGCTTCTGTACGTGAGCTGCTGGTAGGTAATGGTAAAGAAACGGGGATCACCACCAAAA
>34383
CGGTTTGCGATATTGCCGGGTGGCGCCAACGGTCTGGCGGATAGGGGTTTTACTTTTATTA
>34400
CCAGGAAATTCGCGGCCTGGTAGAGCAAACCAACTCCGCGTTGCTC
>34425
TGTGTGCCCGCATAGCCGCTAATTTTTCCCCATCCTGCGGTAATAAA
>34492
AACCGCGTGGCGATACGCATGTTAAAAAATCAGCGCGATCCCGCCTC
>34506
CTTGCAATATGATGTGACAAACATCACATTAAAAAATG
>34509
TAAAGTTCAAAAATGTTCGTTATCGAACATGATAGCAAAGAAACGCGCTATTGGTAACATC
>34789
CCATGTCAGGAGTAAAAAGCCGCACAGATGCGTAAAAACAGCGCGCCCGATAAACAACACACACGCGGACACTGGCACAGGCGCGTA
>34826
GCCGGGTTTACGGTTAGAATTTTCCATAATGACCTCTTATTTCCCGTAACCTTGCGAGGGG
>34844
GCCTCGGCGCGCAGCGGTATCGCTGTGCTGTCCACCTTCCAGCCGCAACAAC
>34968
CTCTGACCGGGGGGGCTGATACAGAGGAGCCTGAAACG
>35033
AACTCCTTATTGTAAAGGTACTCCACAAGGGTAGACGGT
>35055
ACCGGATTTATCAGCCATTTTGTGATTGAAGGCGAAGCCATGGCGC
>35221
AACGACTGGCAAACAATAGCGATAGCATTACCTATCGTGTCCGTAAAGGCGATTCGCTTTC
>35297
AAGCAGTAGAGTCCGCCCCATAAACCGCTGGGAGG
>35360
CTTTCATCAGGAAAATCACAGCAAAAACAAGAGGTTAAGATGCAAAAAAAGTCCGTTTACA
>35365
GCCGCAGACACCTGTTCCGGCGAGGAGATATCGAAGCCCTGTAACGCAGGCGCGGCATGGT
>35406
CACCGATCTTACCGTGCGTATTTTTGGCGCACCGCTGGCGCGCCGCATTATCTTCGCCGTC
>35611
GACGATGTCGGGCTGCCGGGCGAATTGCGCCTGCG
>35665
GGAATTTGATGAAAACGGTCGCCCGCTGCGCCGTATTCGTAGTTTTGTTCGTCGCCAGGGG
>35669
CAGGGGCTGGCGCTGGTGGCGATGGTCGGTGCGGGCGT
>35688
TGCAGCATATCAACGTAGGCGACCAGCAGCGTTTTCTGGTG
>35918
TTGTAAATAAGTAGGCCGTCGTGCGGCCTACCGCGATCACAAAAACTAACTTTTGACCCTG
>36165
CCACAGCAGCGTGCCGGTCAACGCCGAACCAATTAACACCACCACCAGAAGGACGTACCGT
>36185
ACGCGGCGCCTTAAGCGTCACCACGCGTGCGCCGGCAAGGGTGGC
>36213
GGGCTGAAAGATGTACTGACCTACGCGGAATATCCGTGCGGCGCGGAGCAAGGATTCTCTG
>36275
GGCCTGACGTTCCACTATAAGGCTATCGACCAGGTGCGTGCCGACGGTCAGCAGTTGG
>36462
ACCTTAGAAGATAGCCGCAAAGCGCTGGTTGGCAGCCTGAAGTAATCTTTCCTT
>36472
ACGCCGGGTAAAATCGATCCAATTCCCCATCCCTATGG
>36522
ATAGCCGGGCAAGACGGCGAGCGGCAGGCCGATGGTCAGGTAGCTGGCAAAGTTAAACATC
>36592
GTCGGCACCAGGCCGACAATCACAAACTCAGTCGTACCGATAGCGAA
>36674
TCCGCGCGTCGATCTTTCCGGAAAAGATGTCATGCGTAAGCTGGTGATTCTGGCGCGCGAG
>36844
GCGCAGCGGACAGTCCACCGAGCAGGTGATAGAACATGCTGAAGCCGCGGCGCGGAACGCC
>36951
TGGATCAGGTGCAGAACTTCTACCCGTCGCCGTTG
>37170
TCGATATTCGGCAACTGAATTCTGTTGGGTTAGCAAGCTGAAATACTCCTGACTATCGTCA
>37214
GGGCGTTAATTACCTTTGAATCTGTTGCTTCTGGAAGCTAAT
>37326
GTACGCGTTTCGCTTGTCATGAAAATGCCTGGCTGTTGGTGGCCCTCTCCTGG
>37389
TAATTTTAATGGGTGTTATTGCCGCTATTCTTGGATGGTTTTTGTACGAAATATTTAGCCA
>37464
CTACTCCCTTATCTGACGCTTTATAAACGCTATAAATGGATGCTAACGCTGGGAATTGCGC
>37514
TCGGTATAAAACGGCCATGACATAAACTGCAGGGTTCCCCAGTGTGGGGAGCAGTCACTCA
>37516
TTACCAGGTTCTGACGACGAGCCAGCGCGCGTCGCCAGGCAATCCGGCGCGCCGCTAC
>37771
CGGATCTGTTCTCCTACATCCTGCAGGCTGGCCTCAATGCGCCCTAACCAGTCGCTGTGAA
>37841
TATCAAAAAGTTAAGTTGTTTTTTGTCTGTTGTATGACCTGGCGGACAGGGTCTATGCTTA
>37977
TGCCGGTTTTTGACTTTTCTTTGCCCCCCCGGGGCGCCGCTTACCGTGCCACG
>38080
CGTCGCATCGACGTTAACCTGAATATCAGGCTGACGTCCGGCCAGCACATCACGCTGGAAA
>38514
GGCGCTTCTCTACCGCCCCGCCGAGATACCACCACCACAGCAGGTTAAAAAGAATATGCAT
>38888
GATGTTACCAATAGCGCGTTTCTTTGCTATTATGTTCGATAACGAACATTTTTGAACTTTA
>39055
TCCGCTAGCGAAACGTTTCGACGGCGATCACAATTCTGTTACGTCATGATGG
>39355
CCGCTATATCAGCGCCCGCCGCTCAATATCAAGTAAGGGCAGTACCCGCGAGAAAGCGAAAGATCTCGTGGCGATTCTGTAGGG
>39417
GTGAACTGCGCCACGCTGGCGACAAAACTGATCGTCGCCGGAATACGCAGATCCGGCGCG
>39461
CGCTATGCTCAGGTTGACGTAATCAAATCCGAAACC
>39473
GGGCGCGTGGCGTTGTTTGAATTACTGATTAATACG
>39661
GGCAAGAATGCGGACAATGCAAGGGAGCTAAGTG
>39867
GACGATTAACGCTACGCCGTGTCGCGCGCGCTCGGCATAAAATGCCGCCAGGCGCTC
>40016
CCGCCTGCTGACAAAAACGGCTTTAATACCCCTGTTCAAAATAGCTTTCG
>40145
AACCCGCGAACTGGCGGTACAGGTTGCCGAGGCCATGACGGATTTCTCTAAACACATGCGC
>40237
GTGGCTCAAGCGCCACCGCTTCCGTTTGGAGCAGGTGCAGAACTTCTACCCGTCGCCGTTG
>40374
AGCCCGCACCGCCGCGTAGCACTCCCCAACGCGCACCGCCATACCC
>40390
CTGTTAGAAAAACAACAAAAAGAACAAGAAGCAAAGAT
>40441
TCAGAGGTTCTGTTTCCTGGTTCAAAAAAACGACAG
>40630
AAGCGTGAATTCCGTGACCGTGACGACCGTGGTCCGC
>40692
GTAAACGCGATATTGGCGGTTGGGCCAATATCAC
>40694
AAGCGGTTTTTACCGGAAACGATGCGATGGCTGTCGG
>40719
TAGCGGGGGTCTAAGCCCATAGTGAAAATCGGGATAAACACCAGG
>40751
GCGCTATATGACGCCGCCGCTGACGACTATCCATCAGCCGA
>40976
CGATAATATAAACGCAGCAATGGGTTTAAGGACCTTTGACCATTGACCAATTTGAAATCGG
>41209
CAACCTTAACTACCGCATTGGTTCGAGTTTCGACACCATCACCAAAGA
>41284
TGAACCAAAAGACGGGCGGTATCTTTCTCAAGTAACGCTACGGCGTCTTCTAAGTCGAACA
>41292
CAATAACGGCAATTTGCTTATTTTATGGCACGTTAAGC
>41337
TAATAGAAACGACTGCGCAGATACAAAAAAACCGGGATTTTCCCGGTTTTTTTAC
>41648
GCGCGCTGGGTTTTCTGACCGCCGCCGCCGCCGGGATGTGGTTTGCCGATG
>41711
AGCGCGCTGCCTTTAGTCGAGGAGATCGAGGCGGCGCGCGCCATGAATGACGACGTTAACA
>41785
CCTGCTCGGCGGTTATGTGGCGACCTTCACTGCCGTACCGGAAAACATCACCGATCC
>41817
AATAATGTGATATTTATTCCTTCTCCCTTTTCTACCTATTAATAGGTATAAACTCAGTTA
>41962
GCAATCCGTTACTCCGTCAGAGGGGTTCCGGCATAAATATCAAACCGATGCCCTTTGGTGA
>42001
CGTACCTGTTCCTCGGCAGGAATATCTTCATCAACGGGCGGTTT
>42006
TTTTCGCTGCCGGAGCCGCCGCTTTGCCTGTGGTTAACGACTTTTGGACGTTCAGAAAGCG
>42010
GGTATTTTGCTGGGCGAACAGCTCCTGGCGTATGGCTCGACCCTCGACTGGCATCTGAAAG
>42061
ATCGGATCGAGGTAGACCACCTGCGGGCGCGGCGTGATATC
>42166
CTCACGTTTTGCTTCCGCACTGGTGTCACGCAGGCGCAACAGGACGCGTTCAGCATCATGG
>42217
CAGATGGAGAACCTGGCGGTGGACATGGGCTA
>42221
GATGGAGAACCTGGCGGTGGACATGGGCTACAC
>42260
CTGGCGGTGGACATGGGCTACACGCCGGGGGT
>42459
GTCGAACCCGTAGCGGGCAATATGAACTGCATCCCGCCGCTGCCGGAATTTCTGCCAGGCC
>42472
CCATCGGCATCATCGGCGGCGCGGACGGCCTGACGGCGATTTATCTGTCGGGCAAGCTGGC
>42537
TATCGGAATATTCCACTATATAAAAAGACGATATTTTATTAATAATCTTGAAAATATGA
>42543
TCCAGCGCGTCATCCCAACTTACGCGAACAAACTCATCCTG
>42610
TTGGTCGCGCTGGTATGGCCGGAATATCAGCG
>42644
TTACGCGCTCTGGCCGCCAGCCAGACGGGGGATTCCGGCACTTTAAACCAGATATAAGGCA
>42715
GTTTGATTTGCGCGTCGTTGATATCGCTGTGGTTTATCCGCAGATCCAGCACGGCCTTGAA
>42734
CGCAGATCCAGCACGGCCTTGAAGTTATCCAGCGCCCGCTTCATCTGCGGATTTTTACGTA
>42789
GCTCGTCATCACTCTTTCGCGTTCACCCGGTGGTAGCTCCTTCTCCGCGAACGACAGAACGCCTGA
>42791
AACCTCTGCCAGCCGTTGGCGGAAGCCGACAATGTTCTGGGGCGTATTTTCTCGCCAATTA
>42955
TTCACCTAAGGAGAATTTAGTTAGCTCAAACTGTTGTGCGGAATAGTCATGACAGAAGATT
>43207
CCGACAGTCACTGAGGAAGGCATTATCTGGGGGG
>43212
ACAAGACAGAATAGGCTAATTAAAATTGTTTTAGAGGGATTTTTAC
>43314
TAATTGGCGAGAAAATACGCCCCAGAACATCGTCGGCTTCCGCCAACGGCTGGCAGAGGTT
>43480
AGGTGGCCAGACTGAAGGTGACTTCAAATCAGTGGCGTCTTTCGCAGTGGCTTACAAATAA
>43501
TACAGGACGGGGCTTCGATTACAGGATACGACTAATTAATCTGTCGATGCGGATCCGGCGC
>43839
AGCGGACATTCAGCCGTTTATCATCGGTCTTATGCAC
>43844
GTTTTTAAGCACCGGCGTTTGCAGGCTGGACAGCAGCGCCTCAAACGCTTCGCGTTCCGTC
>43958
TTCACTACTGGCCTGCGCATTCCACAGCCGCAGTGTGTTAGTGGCGTCGGTGTCGTAACCG
>44121
GAAGTAAGCTACAACGGTAAAACGGCGTCACATGCCATTGCC
>44214
GGAATGCTGCGCCACGCTATAAAATTCAGGAAGATGTCCGGAG
>44402
TGCGGGCGCTGTCGGTCTGCTTGGCGGCGTAGTCGGTCTGGTTGCCGGCGTCAGCGTGATG
>44551
TTTTCCGACCACGGTTTGTTCATCGCGATAGCGGC
>44684
GCTCCGAGCATGTTCAACACACGCTTTATAAAGGCATGATACTACCCCTGGCTGCGCTGGC
>44685
TCGCGCGCGCGGCGTATAAAATGCAATTGATTAACATCAGCCTG
>44768
CAACGCGGCGGGTGAATGAAACGCTTTTCGCTCCGCTATT
>44806
GTCAAAAACGTAAATGCCCATACTGGCCAGCG
>44826
GGAGCCGGGCGGGAAACGCCGCTTTCCGCCTGTTTTGGCACTAAACGATCAAGCTGAC
>44855
GACGGCATCTGGTCGCACGCCAAATTTGACTATGGCCGCAAAGAAATCGGGCAATCCTGGC
>45014
CAACCCGGGTGGCGGCTACCACTACTTCCCAAC
>45051
CTGGAAGAAGCGCAAAAACTTGGCCTCGGCACCCAGTTCGGCGGGAAATATTTCGCCCACG
>45203
GTATTTTTATTCTGTTTTTGCCCTCTGTGCAAGCGTAAATTTTA
>45517
GAGCTGGCATACAGCGTCGCGCCGCTCTGGGTGCCGTTACGCATGGCGATCA
>45524
GGCTTAAATTGAGCGTGTTGCCGCACCCCGTCCAGTTGTGATAATCGCCATCGTCCCTTAT
>45644
CCCGACGAGCTACCAGGCTGCTCCACCCCGGTCCGTCTAAACTTGCATTCTCATTGTAAT
>45733
TATGGCGCTCTTTTCCAGCCGCTTTTCGCTTAAACATATACTG
>45907
ATCGCTGGTCAGACCGGCCAGTAAAGAGGCGCTGCCCAGTTGCTCAATGCGTTCAACGTGC
>46241
CCGCCGACCATCCCTAAAAATACGCCGCCGATCCTGGC
>46418
GAACAGCCGCTAACGCCGCCGCCGGGCATCGTCACGGTGAATATCGACCGCAGTACCGGAC
>46423
ATAGTTAAATCATAAGGTGACGTGGGAAGTACCAGGTTAGTTAGTTGTATCCATCCCGAAG
>46543
TCGATTAACGTTGATTCACATCCTGCTGGGCATGATTCCGGCGGTGGTGCTGGGGTTAGTC
>46582
AATCGCCGTTAAACCGTTATGAATCGCGTGCGCTGCGGCCAGACCGCCGCTTTCAAAACCG
>46608
ATTGCTATGATTTGCCTTCACTGGGATGCGCTTTACAATGCTCAAGTTCAACTCCACGCTT
>46793
TTCGTTAATCACGCTACATTACTTTTTAGAGAACACGCAGGTGTTATCTGCCTCCTCGTTC
>46992
TAAAATATTAATAACTTATAAGTGAACAAGGAAAATAGTTTTATACCAGTATCAGGGGCGT
>47049
GCGCTGCACGGTGCGTCGGTAGAGGCGATGGTCGGCGCG
>47103
TTCTTCGCTCAAATGAGTTCATATTGATTTGCCTGATAATTAACTGTAACTAGTTTAA
>47317
CGCCTGTCCAAACTGGGAGGTAGAAAAGAAAACAGGGCGAATAGCGTCGAAATCGCGCTCC
>47500
GCGTCTGGGTCTGGATATTTGCGCCATGACGACGGCGCAAGGGCCGCGCGCCGTTTTGCGC
>47549
GGGGATCGCGCTGGCGAATAATGTTATGGCTCAGTCGGAAATTGAAGCCGGGCGACTGGTG
>47555
TCCGCAAAGCGCAGTGAACGACTTTATCGCATGGGCCAAAGATCCTTCTCAAAACCAAATG
>47630
CTGGAAATTAATAGCCAGTCGCTGGATGACAACGCGCTGTTTATTCGTTC
>47637
TGCTTACCAAAACGATGGCTTTCCGCTTCCATTTGATCGATACGACGTTC
>47724
TGAGGTGTATGATTATGTCGACCTCTGTCCGGTTAGTGTCACAGAGCAGACAATCAGAGCG
>47854
GCTTACCGGGCTAATCACGACTACAGGCCGGGCTAACGCGGAGTCGCCCGGTAGATAGGGT
>47896
GGGGATCGCGCTGGCGAATAATGTTATGGCGCAGTCGGAAATTGAAGCCGGGCGACTGGTG
>48065
CAAGCTTCATTCCCAGCAGTTTAGAGAACACGATGATCACCAGAGGCA
>48357
TCTTCACCCTTATCGCAGTACTGGCAGACCGTTGTTGAGCGCCTACCAGAAGGATTTACTG
>48547
GTTAAAAGTCAGTTGGGAATTGCTCTGGGCTGCCATCAGGCGTTTTGGGATATTGATTATG
>48613
GTTGGCGATAAACGAAATTTCGCAAATGTGCGGCTACCCGTC
>48776
GCTGGGCTTTACTTATAACGTCGGCGCGCTCGGCGGCGCGCTGGCGCCGATCCTGGGAGCGCT
>48806
ACCCTGATATGCGTTATGCCAGAGGTAGCGAGCAAATCAAAGACACTGATTATCCGCTTGC
>48844
CTGGTGGCGTTGGAAAGAATGTCAGGCGCGCGATTAGGAATGTACCCGAGCTCATCA
>48884
AACGCCGCTTTCTGTTGCTCGAGTGCGAAGAGCTGGGTACCGATAACGGGAGTGACTATGC
>49063
AAACTTGCCGCCTTCGCTCTGACGCTGATACCCGGTATCGCGATCGCCTCATCATGGACCT
>49143
TCATGTCGTCCCTATCCCGGAGGCGATGGCATATATTCTGCTGCGCCCGCTGCTGGATGAT
>49191
CTGGAACATATCTGTGGATGGTATAACGACGCATTAAAAAAGGCGGCGTCATGACTACGTT
>49218
TCGCTCCGCGATTAACGGCATTAAAAAATTTTGGTCGCTGACGGCGAAAGGCTGCATGTTC
>49233
CATCTGTTCACCGCCAGGCGTCGTCATGCATAATTCAGAAAAAAACGCA
>49416
CGGTCTGGCCGGGCACCTGGGACACACCCTGGCGGACCCACACGGGCCCGTATGCGG
>49428
GAAATCGACGGGCGGCAGTTTTATCTGCGCCTGGCGCAGCGCAT
>49615
AGACTCCCCCTCCTGAGCCACGTAGCCCAGAGTTTTCATGGTTTGCAAAAAGCGATAAACG
>49683
AGCTGATCGTGCATCGCTTTCGGCAGTTCGACGCTCCAGCCCTCGG
>49780
CGCTATTTTCCCGAATAAGTTTAAAGCGGCGCT
>49802
GGTTTCACCGCTAAACTGGCCGGCACCGAACGCGGCGTCACCGAACCGACCC
>49967
GCGGTATCCGGTCCGAACAGCGTACCTGTAAT
>50002
ACCGCCTGACCCCCATTTGCGCCCCGCCATTTGTAGCGTTATGGTTATCCA
>50219
TACGCTTGCCCGGCCTACAACAGTGTGAACGGTAGGCCGGATAAGGCGGAGCCGCCATT
>50448
GAAAGTAACTTTCTTTTTCTCGCGCTAATTCTTACCTTAAAAATATCGGTGCCGATAACAC
>50804
CGGACGTAAGGATTACATCTCTATCGACTCGCCGATGGCGCGGGCGCTACTGAAAAAAGAA
>50858
AAAAATGACATACCGGTCATCATCAATCCAGCGCC
>50950
TGAAGACATGGGGAGTTGGTTAAAGTCCCATCCCGAACAACATATTTCAATCAATCTTGAG
>51151
ATCTGCCGCTCAGCAAGAATGCGCGTCTGTTCTGCTTCACGATGGCGCTCGGCCTCAAAAG
>51160
GGACAACTACAACAAGGCGCTGTTTGACGCCCTGACCCACGCGGGTGTGTGGGAAGACGACAGCCAGGTGAAAAGAATGCTGGTGGAGTGGGGACCAGTTTTC
>51243
GGGCAACCGTTCGGGTAGTTACTCAAAATTTCTATCAACATCAGGCCACGAAACAGGCT
>51352
ATGACTTTGGCACCGGCTATTCCAGCCTCAGCTACTTACAAAATCTGGATGTGGATGTCCT
>51422
GACTGCTCCCCACACTGGGGAACCCAGCAGTTTATGTCATGGCC
>51431
TCGACGCGGAACCAGCTATCGTCTATGCGTAG
>51499
AGCTCCAGCATAAAGTCCATCAGGTGGCTGAGCAGCGCGTCTTCG
>51812
GTTACGTCCGGCATTCTTTGCTTTGTAAAGCGCCATATCCGCA
>51821
AAATTGCGGTAAGTTAATTTGTGAGTGGTCTCACATAACCTTTAAGATTTAATTTGCTACA
>51829
ATCGCAATACATAGTTTACGATTTGTGACTATTCTTGTTTGATACAAATTGTATAATTTAA
>51973
ACATAATCACCGCAAATTCGTCGCCGCCAAAGCGCCCGATAATATCACTCCCGCGTAGCGT
>52054
TATCTGGATGACGTCTCAGCAAAATTTGATACGGGCGTT
>52067
CTGTTCTGGTTTAACGTGCGGGGCGTTCCCCCGAAGCC
>52098
AATTGGGGTTGCCATTGATACCGGTAATAATCAAA
>52102
CCAAAAGAAGGTGTCGCGCCGGGCGTTCAGGAGACCGCAGATGCAGTAGC
>52129
GACGAACAGTGGGTGTTGCCGCAAACGAATATGGGCTACTACAG
>52204
CTTATCATCGATCGCGATTCGCCCCTGGTCGAAGAGAATATTATCCAGCCGGAAGGACCAG
>52466
CGCGCTCAGGCGGGCGGCGTGCTGACGCGCGG
>52524
AAAGGTAAGGATACTTCTTAATAAAAGTCAGGG
>52619
CGAGCAGGGAATGATAGACGCGTTACAGCAGGTCGCCGCTTATCT
>52667
ATAAGTTTCTATAACCTGATGGAGTCGTTATGAAGCGGGTACTTGAGGGCAT
>52736
ATAATGGACCGATGTTTTAATATTATTGACCACTAAACATCCACAGCGCACACTAACGCTA
>52753
TTGCTTATGGAGAACTGGCCAGGCACTTTTAATCTTAAATATCA
>52951
TTCCTTTTATTATCTTCGGCGTTTCCAGCGGCTTGTCGATCAGCAAGCTGTTTATGGCCGG
>53161
CCCTGCTTTAAGATATCCACGCCAACCTGCGTCGCCATTGCATCCAC
>53187
GCCGTGCCGTAAAGGCCCAGCATCCACATGGTATCCG
>53270
TTATTTTTATTCCCGAGCTAATTATCACACCGCTTAAATGGATTAATTAAAGGATAATATT
>53693
TATTTTTAAGCAAAAATATCCGGAAAAGTGCGTTAAAACGTGTAACTCATTAAC
>53781
ATCCGGGGTGTACCATTTTTCATAGAAAGCCTGAATTTTGGCTGCGTCTACCGGCTGCTTT
>53860
GGATCAAACCCTTGCTGCCATAAAGAACGTGCCTGTGC
>54097
TGGTAGTAGGGTATATTTGCCATATGAAGCGTTATTGCAGAGCGTTTCGGCA
>54098
CATGAGCTTGTTTCCTCTATAAAGGAGACCAGAATGGAAGGCGTTGAATCTGCCCGATTTC
>54318
AATGATATTCCAGATCATGGCCGTCGTTGCCAGCAATATCGTCAGGCCGCCCATCTC
>54411
GGTTGCCTGCCAGAGGAAATCCTTCCAGCGCCATAA
>54437
AGATCTCTTACAAAGTCTGTAGGAGATCGCCAGGATA
>54504
AGCGCGTGGACAGCATCGCCTGCGACCTGGTGAAACGCTTTATGCAAAAAATTAG
>54548
TAGGGTGTCCTTGAAGTAAAAACCACAGGTCTTGTAAGGTTATGAGTAACCTGCGGCCTTA
>54554
AAGCGTGGCCATCAGAATTCTTTCCGTGCCGATTCTGTCGCCAAGTTTTCCCAG
>54659
GTTTATGTGGCGACCACGCATCCGTTGGCGTC
>54786
GGATAACAGCCTGATTCTTATCTCTACCCTACCGTTGAAAGATCTCTCTTCCGGCTTTAAA
>54818
TACTCAGGCGATGTAACGTGAACGGGGCGATCGTGTGGATCGCCCCGCGACGGATCTTC
>54843
ACAAGGTACATACGTATGCAAAGAACTGGTATTTGCTTATGCAATGTGGATCAGTCCGTCTTTCCATCTCAAGGTGATCCGCACGTTC
>54906
CCAGTAGCTAAGCCATGCGCCCAGAAAACTGGTCAGGCT
>55207
GATTTTGCGCAGCGGATGCACAATCAGGCGGTTTACGCACCAGGCGATGGCCACCGTCAGG
>55275
TGATGGTGTTAACCATGTCATTGTACGGCGTTGGATTGATGATGACCGGTATGTCATTTTT
>55394
CTGGCCTGAAGTTGTTCAAGCTCTGTCATAGTTATTTAAG
>55459
ATTATATAGCCGCGCAAGGCAGACGTTTATGCTTTAACGACACACGCCGTAGCCCCGCATT
>55661
AGAGATAAAGCTCTTTCATGTCGTTATCGCGCGCCAGGTAAGAGAA
>55763
TGGGAGCCGCACCCGGCGACAATGGCGGAATG
>55863
CGGGCAGGAGGCTAAAAAACTGCTGCTCAGTT
>55885
TTCCCCGCGCCAGCGGGGATAAACCGTCCGACTCGCCAACCTGGTCTATGTGCTCTATGTGTTCCCCGCGCCAGCGGGGATAA
>55903
TCCGCATCCGTAGAGAAGCGGCCAACATCCATATT
>56073
GATGTACTGACCTACGCGGAAGATCCGTGCGGCGCGGAGCAAGGATTCTCTG
>56320
CGCTGGGTGAATATAAAAATGTCCTGACCGCCGTTCGCAACCAGTTTGCCGATCGCGATGC
>56456
TCGGGCTGGCGGTCTCCCGTCGGCTGGCGAAAAATATGGGCGGCGATATTACCGT
>56507
TCCAGTCTGCCGGGCAAAGGATCGACCTTTACGCTAACGGTTCATGCGCCAGCGG
>57176
GTGGCGATGGGCATCAATCCGTTCGTTCACGGTAG
>57238
CAGCTCCAGACGCGCCTGATCTTCTTGTTCCGCCAGCCACGGGTTGGCAAAGGCCTCCATA
>57391
GCGAAGTGCGCCACAGCCATGAACTTCCTTCGCGTTCTGCGCTGTTGGGGTTATTAGCTGC
>57660
AACTCTGTCGCCTTCCCGCACCGTCAACTGCGCCAGAATGCCGCCATCCAGCGACTGCAGA
>57723
GCCCGCCATCTGGGACATGCGGTCAAACTTGAGATCGAACC
>57734
TCATGACGCGCAACGAAAGCGATCACCGCCGGATTAGCCGCCAGATTAGCGCTCCCCTGCGGACCGC
>57838
GTTAACTTCAGCAATAATCCACCGACATTTCACGAGATCCGAAGTCTGGCCG
>57857
TGTACAAAAACGAGCACGGCGAGGTGTTCGCCCAAAAACT
>58000
AAATAAAAAGAGACCGAATACGATTCCTGTATTC
>58042
TTCAGCGGCTTATCTTCACCTTCGGTCACGGAA
>58067
GCTCCGGCGGGAAGCTGCATCTGTGAGGGGTCCAGATGGAAATTAGACGTTACAAACAG
>58072
AATTCCCGGCAGGCGTCATAGCCGCGCGTCAGCGTGTAATCGCCGTATTTCACTTTTGCCG
>58214
CTGGCGCAAACCGATCAGCATCTCCTTAACGT
>58307
CGTGTAGTACACCCCGGCATGGATCACGCCGCTGTTATGCCCGGTCTGGTGGC
>58415
CGTAACTGCGAGATAAAACTGCCGGTGGAACGGGG
>58430
CACGGCAAATTTTAGATGCGAAGATATGGCGACTTCTTTGGTAAATAAATAGCAAATG
>58437
CAATAAGTTAAAAATTGGCATGGAAAATGCTTAACGCAGGCATCTCTGTTAAACGGGTAAC
>58614
GTTAATAACGCGAGAAACGGTGGCGACTGAAACACCGGCCAGTCGGGCTACATCTTTTATG
>58635
ATAGCGCGGAACATCCGGCATTTTAATCACGTCGTTGGCAATAAACGTTGG
>58736
AATTAGTGTTGTTTCAGTTTATCTTTATGCCTGGTTAACTGCCTTGCCAGTTTATCAATCA
>58889
AGGGGCAAGGGTGAAACCAGTATGGCGTTGGGCTAAATCATCTGTGTTCGCTTTTACGGCA
>58910
TCTTGGCGCGCGCGACACGCTGCGTCTGGAAGC
>58929
ATGGCGGAAATCATGGCGCTCTGCGCCGTGTTCCT
>59114
CCTGTTTACGCCGTTGTTGACCGGCGCGGAAGT
>59136
TGTACGCGCTGATGGAGCATAACATTCAGCGCCTG
>59184
ACGTCGCCGCTCATGTTTCACAAAAGTCATAGCGCCTGTATTGCCAGGCAGCGAAGCGCTA
>59200
CTACAGTATGTTTATTACCGGTATTGAACGAGCTTTAATACGTCAGGGGATTGAGAGTTCC
>59461
TACTAACACCTCCATCTGGTCGAAAGGGATGCTGTCGGT
>59542
CATTCTTTTTGCGCCGTTTGTCGGCCAGATAG
>59626
TTGTGGGCGTTGCAATGGAAACCGGTTTAGTCGTTTACCAACCACACTGGCGCGGCACCATGTCCAGAAACTGGTACCGGATCTGACGGATTATCAGTGGTACAAAGGATATGCAGACGTCATTGATAAACTGGTTACAAAATGCTGGCAGGAAGAAGCATATGCAGAAGCGCAATTAAGAAAGGTGACAAGATGAAAGATTTTCAACGAAGATAGCGACATGATGCTTGCATATTTCAAAAAATATGGATAAGATTCTCCCAACGATGGGCTTTGTATGTCTATCGTTGATAAGTCTCAAGAACCCGCCTCCGAGTGGGTTTTTTATTTGTGATCACTTTATTTTTTGTCTTGCTAAGTTATTGTATGGACAAGAACTAAAATTAAGTGGTGACATTGTGCTCTCTAATAACGAACGTTGGGTTTCCTTTTTTGACTTTGCTTTTACGCCTACACACGCAGCGGCGCCGAGTATTCCCATTGAAGACATACTCAAGAAATTGAAGGTACTGGTGAGCTCAGGGAGTGCTGTAAAGTTATACAATCATAGGTCTAGAGCGCTTAGGATTTCGGAGATGAAATATTCTATTGGGGATAGCCAGGCGACTCTACTTATCCAGCTTTGTGATAAAAATGGTTCTGACCCTGTTTTTGGTGAGTTAACAACAGGCAACCTTAGAGTAGAACCTAAGCTTGCCGGTGAAGGTATCGCAGTTTCTTGTCACATTGTAATATCCACAGATGTTGTCAAAAACACTGCCGATCACCACAAAACTCTCGTTGAATCTGTCCCCGGTATCAGTAAGTCAGTTCTTGAGCCATTTTTAAATGCTATGCTCAGAGAAGCCTTCGCTGGATGTGAGTTTAAAAATCCTGCAACTAAAGGTATGTGCCAGCACCGCCCAAAGCTGGAAATCTATTCTCATGGTTCACAAACGCTGATGGATGCATTAAAAGGTGCAAAGATTCATAACGTTAAACTTGTGAGTACAAGAAGGAAAGGTGGATTGGACCAAACGGCGTACACTGAGCTCTCAGAAAGGTCCGTAAAGTATAAAATCATTAGACAGCCGCCATTGAAAGATAAAGAAAGGTTGTTAGAGATTTTAAGAAAGAAAGGGCAGCAGTCTGGATATACCAAGGTTTCAATTAGTTACTCAAAAGATGGCAAGCAAGCCAGTTTGGATCTTGACCGTAACGAAGATGCTGCCACAAAACTGTTCACTAAAAGTGAGAGGGTAATATTAGGTAACCTCATCAACCAATGTGAAAGCACAGTACATCTGCAGCTTGAAACAAAAATGATAGGGTTGCTCTAACGGGAGTTTCATATGAAACTTTTTTCACCGCTGAGTTATCTCCGCATCAAGCATGAGGAAAAGGACTGGTATGATTACAAAATACCAGCTGCAGTGTCTCTAATCGTCACTATTGTTTATTATTTTCACGCTAGCAAAATTTCTTTAATCGAGACTAACGGACTCCTGCTTCAGGTTAATGGGTTACTTCAAGTCTTGATTGGTTTTTATATCGCAGCACTGGCTGCGGTTTCTACTTTTTCTAGCTCTTCGATCGACGAAGTAATGGCGGGCGTACCTCCGACTCTAGTAGAGAAATTCCGAGGGCAGAAGCTTACTGTAGAACTGACGCGCAGGCGCTTTGTTTGTTACCTTTTTGGTTATCTAGCTCTTGTGAGCTTTATGTTATTTTGCTTAGGGATGATTTCTATTCTGATTGGGAAGCCTTTCCATTTGTGGCTGCTCACATTCTGTTCTCCTGATGCAATCTTGTGGCTTAAAACGGTATTTGTTGGCGTTTATATATTCATCTTAATGAATATCATAACAACAACTTTGCTGGGACTTTACTTCCTTGCAGTTCGGTTCCACCAATCATCGCTGTAAAAAATCTAAATACTTTTAGGCTGCCTTCGGGCGGCCTTTTTTATTTCCCCTCATAACTG
>59819
TGGCCTATATTTTTTGGCAGCTCGCCACGCTGGGAAGTATCGACTCGCCGACATTCAGAGG
>59876
GGTCGCTTCGCCACATGTCGAACTGGCGGTCCACCTGTTCGCCGATCTGGCG
>60095
ATCCCCAGCGTGGCGCAGCGATCTTCTACAAGTTTAGCCTTTCGTCCGGTAATAATGGCAA
>60097
CATGCTGGAAAAAGCGGAATCTCCGCTGGCTGTAAGCCTGCACGATCGCATCAATGACGCTGCGGCGCTTGCGAGC
>60179
TGGTCGCTACGGCGTGGATGATGTGCGCTGGCTGGCAAGCGTGGGCACTGATTACGGCATG
>60403
GCCCGTTTTGCTGCTCACGGCGCGAAGCGCGGTGGCGGATCG
>60418
CCTGTGTGCCTTGTTCATCCTGCCCGACGTGAAGCTG
>60517
AATAATTATCAATGCGCGTATCGCCATGTACGGTCATGGCATAGGGAATTCGATTGGCTTT
>60520
TCCGGTGCAGTTGAACATTTTTTCACAGGCCAG
>60574
AGATAGTATTTCAAATAAACAGCCCGCACTATAGCGCATAC
>60701
TCACCCCCTCTCAATACGCAGCGCCTGTTTATCGATGTTGCTCATTGGGCTGTCTCCTGTGGATAACAAATATCGTCGAAATATTTTT
>60787
AGAGACAGTTCAGATCGGTGTGAATAACCAAGTTAGCCACATTACGGTGAACAAACAATTC
>60835
GTTAGCTGCCAGCTAATTTGCGTCGACATGGCAATCAGTACCGCGCAGCCCATTACCAGCG
>60928
TCGTTGCTGCTTCCGGGAATGACAGCCATGAGTATTTCACTTCCCGGCACCGCAGCAATGG
>60935
ACGGCGCCACGCAAACAAAGGTTGTTTCCAGAGGACGACCCAGACTATCCACCGGGATGGT
>61193
GGGCGCCAGCGTATCGACAATCACCGTCGCGGCGGTGGAGACGCTGCCTGTACCGTTGGCG
>61424
GTCACATCCTTTTAAAGGGTTGTTAACCCTATTGAATGTTCCCACTCCCCTATTCAGGAAT
>61532
ACAGAGGAAAAACCGCATTATATCGTGCCGGAAATAG
>61640
GTATATTCTTCCCGGTAAGTGCGTTATTTTTCATGCTTGCCTTTCGTTATCAATTTA
>61667
CGATTGCACTCTCAGGCTCATACAAAATAAAAAAA
>61895
AAATGGTCAGAAAGGAGGTGAATAATTCTTTAAATAAAGGTTAAT
>61921
CCCGCCGTCGCGCCGCTCGACTGTACCATTCATTCCGGTTATGTCACCGGGCTGGTAGGGC
>61950
CTTCAGCGAAATAACAAGAAATTGTGGTGACAGATGACCAGTAGCTATCTGCATTTTCCGG
>62079
AATATGCCCAAACAGAAGGTGATGCAGTTGACTAAAAAAG
>62113
TCACGCGCGGAAGATATTGCGCTGCTGCCGTCACATCCGCAATGGCAGCCTATTTTTGA
>62157
ATCTTATTCGTTTGCCCCTGTCGGCATTTCCAGGTATCCAGCTTTACCTGAAAGACGAAAG
>62169
TCAAAATTCTGCATATGCGGCAAATGCAGCTCCTGGCAGGTATCACATTCGAAGAAATTCA
>62218
AATCATGATCGACCTGGACGGTACTGAAAACAAATCTAACTTCGGTGCAAACGCCAT
>62230
AAACAAATCTAACTTCGGTGCAAACGCCATTCTG
>62359
CGATTGCAGGCGATTCGCGATGGCGGCGTGCCGAACTATTT
>62483
ATGAATGATTCCAGCGGTCGCTGGAGTTATATCCGGCAGTTGTATGGTCACGTTTATACGG
>62513
CGATCGTCGGTGGATTGCCCCGGTAACACCGG
>62597
CAGCGATGCGCAATCCTGATTTTCCTGATGGGATACGACGCAAGCCACTTCACAGGTACGG
>62730
GACCTCATGCCGCTCACCGATCTGCTTGAAAAGAGTGGT
>62772
GTTGATACTGGTTCTCATGAACCACAAGCTCGGCAGGCAG
>62826
TCTTGATAAACCCCGGGGGCAGCGCGTCATTTCTGACGATGTGCTGGAGACGTATATCCGC
>62876
AGAAAAAGGGCCGGATATCCGGCCCTCGCACAG
>62907
CAAAAATAAAGGCGACTTATAGTCGCCTTTATTTTTGTTACTGATTTGTAAAAACTATTTGC
>63000
ACAAATTCAATAGCACCTGAGTCAGCCTGTTCGGGTCAGCCTGAATACGCTTAAGCGTCTC
>63031
CAGCAGGCGCAAGAACGCAAAGACTGCCGGATACCGGTAATCCCCGGCGTTAAC
>63190
AACTGACGCACAGTGTAGAACGTTCTGGTCCGGCGTGCTTAACAGATATAGCCCTGGGTT
>63241
CCCCAGGAGCTTACTAAAGTAAGTGACTGGGG
>63261
GAGCTTACTAAAGTAAGTGACTGGGGTGAGGGAACGC
>63296
GCAGCACATGCAACTTGAAGTATGACGAGTATA
>63300
GCACATGCAACTTGAAGTATGACGAGTATAAGCCAATATATTTATTTGGCT
>63462
TCGTGTCGAATTTAATCTTCCTGGTGAGAATAACGAAGCTG
>63527
TTTTCAGGCCACCGTATTCAGCCATTTGCGCGCCGGTCAGGCGTGGCTGGATGGCGATTTA
>63533
AACTTAACAACAGCGCCTGGTTCATTGCCACAAGCTGG
>63540
CCAGGTGCCGGTCTCATCGACGGTGACTACGCC
>63818
TCTTCCTGCGCCAGTTTGCGATCAAATTCCGCGTTTTGTAA
>64298
CGGAATTCCACCCTCGGAACAAAATCAATCTGTTAGCTTTTTTCAGGGCGGTAGTGATACC
>64765
GTCACGGCATGAACGCCATAGGTCTTTACCGCTTCCAGTGTGGCCTGAATTATTTTTTCCC
>64786
ATTACCAACGACCAGACGTTCACCACTAACCGCCTGA
>65082
GCTTTGTATGTCGCAAAGAAATCAACGAATTCACTATGCTCCGG
>65125
CACTCCCGACATCAAAGGCAATGGCATAATACCATTGCCTTTTCACTTCCCTTTGCTGTCC
>65149
GGCGCAGTTTTATCCGGCGCGTTCAGCGTTTCTACCGGACCGCTATTCG
>65150
AATCCCGAAATATACGGTGAATACCTTCCTCGACTGGACTAT
>65232
GTTTAAATTTCTAATTTTTGAGGGGGGGGGATTCCCCTCTATGATTTCATG
>65443
TCAGAATGCGAATTACCGAATTCTTTATCTGCAATGAACTCGTTTATTTCTACGAGCCTGC
>65536
TACCGCTGAGGGTTGGGCGGTTATCATCTGTGGCATCGCCATT
>65631
GCACTCCCTGTGCCGAAAATAGACAAGAAAATATCAATA
>65938
CTGACCCATGAGCGCTCTTCTGCGCTGAAATGG
>65966
AGTGCTACTGGCCACCAGGCTATTGACAACTATCGCAGCGATGATCCCGC
>66060
CTTCGGCTGGCCGTGATGCAGCGCCACCATGTTAATACCGAAGGAAACCTGTAGCTGGGTC
>66102
GACCAGCATCAGCAGTAGCCAAAGAATACCGTTTGCCAGATTAAACAGGCTAAATAGCCCA
>66270
CAGCGTTTTTTAGCTGAGCGCACCAAAGCTGGCGGCGTGACGCCCCAGCACCCATTGTTTG
>66588
CCAACCTGCATCGGCTGGCGAAGCGTCTGGAACTGAAGGATTAGATAATCCCCGCCTGGTA
>66787
ACGTTCAGGGCAAAATGCGTAGACGAGCCTTC
>66870
CGACGATCTCCGCCAGAGCTTTCTCAGTCATGCCGG
>66985
CTGCGCTTACCGGGCCTACAAAATCGCCCAGG
>67014
ACCCAGTGAGATGGCATGGTTCTGCCAGGAACCGATGGTATTCATCGCCACGCGGGCGTCG
>67033
CATTCTTTTTGCGCCGTTTGTCGGCCAGATGGCGGACAGCTTTGCCAAAGGCCGGGTGATG
>67143
TTCATCCCATTTCATGGAATTTTTCAGCGAGGTCATTGCCCACGGC
>67548
TACGACCTGCACCTCATCACTGGCGATCCAGGCGGAAACCTGGGCGCGAATCGCGTAACGG
>67650
GAGGTTTGCAGGCCTGATGAACGTAACCTCATCAGGCGGTATCACAAAATTACTTCGTCAA
>67750
ATTAACATGTTGATAAACATCAAGATGATATCCACGAACTTTGATTTGTGTTTGCATAGCG
>67957
CCGATCAGCGCCGAAACGAACGCCATAAACGGCAGGATTGTTTTCAG
>68010
GCCATGTGAGAAAAAAGCTATACTTAACGCGCACCTGCCGCGACAAAGGAAGGGATATAAT
>68094
GCGAAAACACGGCGACGGGCGCGCAGGGCGGTAAT
>68358
TTCGATCATTGTTCTCTCCTGTAGGGTTTTTAGTTTTCTTGCTAATTTCCTGTTCATTGTA
>68422
TGACAAAAATGACGGTGAGCCGTTACATCCGCTCGCCGAAAAAAGTCGCCAGGGAAACCGG
>68439
GACGTCGTCGTGAACCACAAAATGGGCGCAGACGAAAAAGAA
>68485
CATTGATCACATCGAGAATCCCGACGAAGACGG
>68491
CGAACGATAGCAAAATTGCTGATGGTCAGTTGCGCCA
>68661
GCCTGTGGAATTGAAACCCCTCAACGCGAGGCTGAGG
>69038
CACCGCAACGAACAAGAATTTACCCATAAAAAATTGCAAAACTAAAGGAACAGACTATGAA
>69124
CTGATCCCCAGCCTGAAATTCCGCCGCTTCAACGCTGTAATGGCGGGAATGGATATCACGC
>69364
TATAGCTCACATCCAAAAATAGAGTTAATGATCGTTATTTTTACCACTCCTCCATAAGCAC
>69415
TCATAAACGCTCAGGTACCGAAGTTCCTCAGGTAGATTTT
>69517
CGCGGAGCGGGAATTGGCTTCACGTTCTTCTCCTGTCAACCAGCGGTTCAGGACCGCCAGA
>69590
ACCTCTCAGAACTTGTTCTGACGTGCCAATGCCGTAATAACGTTAAGATTAACACGAAGTC
>69642
GAATTATTTACATTAATGGCAGGTTAATAATCTGCATGTTTTTCTGCCGTATTATATCATA
>69764
AGCTGCCGCTCGATAGACTTCCAGTCGTCATTGATATCGATCCCGATAATTTCATT
>69899
TCAGTACTGTTCACACCGTCTTTTTCGCGGTTT
>70014
ACCGATGCGGTGTCAATGCTAATGGAACAGGCGCGCCTGTCGCCGCCTGTCGCT
>70040
CAGGGGAAACTCCTTTAAAAGCTTAGCTTACAAATTGCTGTAATATGCGGCTACCAAAATA
>70144
AGTTCAGAATACCTGTCGCCCAACTGCTGCTGCATACGGTTACGTTCGTT
>70406
ACCACCAGCAGTCCGTCGGCGGGCAGATAATCGAACAAGGT
>70539
TCACTTCGCCGCGCACGCGAAAGGTACCACGCTGAAAAGCTTGATCGTTACGGGTGTATTG
>70706
GACCACATCTGGGGCGGCCCTCCGGGAAGCCCGGAAGA
>70796
CCGATTGGCGACGTATTAAGCGAAGCGAAACGTCTGGTTGAT
>71046
TGCTCTTTTTTTACGTCTGTAAATTCCCTACAATTCTGCTCATTGTCTGCCAACAACTATG
>71242
GACGAGCAAACGCCGGAATAGAGAAAATCGTCACCGCAACGATCACATTAGCAATACCGCT
>71389
GCGCAAAGCGATCGCTTAAACGATATTGCGCAT
>71430
TTGCGTAGCCCGTCGGTTGTCATTTCGCTGTCGGAAGCGACGGGCTTATAGCCTACGGTTT
>71559
AAAAAGGCGACTATAAGTCGCCTTTATTTTTG
>71713
CGCTGGCCGTTATGCAGTTCAAAAGGTCGATTAAACGCCTGGGATAG
>71816
GCCTGGATTCAGGGCAAGCCCGCCGGTAGCTGGGCGACGCTGGT
>71893
TCGAGGAAATTCTGCAGGTTATTTGCACGAACCCCCGCACCAGCCATAATG
>71917
TTGGAGCATCCCCCTGGGCAATAAGTTCCATAA
>72215
AAAAGCAAATTGCGCTTCGCCGGTTTGCAGCATCGCCGCGCGGGTATTGTTGTCAGTAACC
>72453
ATCTGCGGAAATATCATGCAGTTCATCAATGTGTTGCCAGTTCGCCATATCAGGACGCTCT
>72575
GGAAATCTGCTGCGCCAGCGCCAGGTAATCCTGATAATGCCG
>72582
CTACTCCCTTATCTGACGCTTTATAAACGCCA
>72600
ATCAATATTTTCCTCGAACCGGCTTTTCTCGCTGAACAGGTGCA
>72767
CGCCCGCGCACCAACCTGATTGGCGCGGTAGCGCGCGT
>72969
GGCCAGAGATCGAAACTGATATTCTCAACGGCATG
>72988
CCCTCGCGAGACGCAGCCGCATTTCTTCGAATCCAAATTCCCTGAG
>73167
TGTTGCCGCGTGAACGGGTATTATGCCTGGCTGAT
>73228
ATGTTGTAGAGGATCTCCATAACGATCTCCGGTAGAC
>73368
TGCTACTGGAGCGCGATGTTTGACGGCTGGCGCGTGGCGCGTTTCTCACCGCAAG
>73448
TTCAATATTGCCAATAATCATCGCATCCCCTTAGTTAAAACAGCGTTTTAT
>73574
GACCGGCAAACGCGCCGCCGCAGATAAACAGAATCTTAGAGGTATCTACCTGTAAGAACTC
>73753
GTGAATATCGCACGACAGCGCACCACCTGGGATTACGATCGCTTTTATCACGGCGT
>74078
ACGTCTGTCGCCATGAATTATAACCAGTCCAGTCAAAG
>74081
GCAGACGCTTGTAGTGGTTATAGACCGCCACCGCCAGCACTTTTTTCGCCTGCTCCTGGCC
>74090
ACTCAGGAACTGCTGTTCGGCAAAGGCAGCGCGCTGATTAACGA
>74190
CTGGCGAAGCTTGGCGGCAACACGGCAAGCGC
>74208
CCTTTTGCCGGAATCAGCGGATACACGCCGGCATTCACCAGAGCGATGAGCGC
>74215
TTTGACTGGATGCGTTGCAGTGAAATCATTTCTGTTGCATCAGATA
>74449
CTGCAGGGTACGCCGCAACCTGCGCCGCCTGTCGCCGATCACCCGCAGGAAATCCGTCGC
>74523
GAATATCGTCCTCCAGATACAGCGAGATAATCTCAAGCACCCCCGTTTTACGGTGCATTTT
>74891
AGGTATCACTCTTTCTCAACCGCTGGGTGAGTCCATGGCCATTATCTCCGCGCCGGGCGCG
>74963
TAACGCCGGGATAAGTCGGCCGCCGCCGGGGACTTCCCAGACAAAGCGGAGCGGCTCGACT
>74968
TAGCCATTCTTTGGTAATAGTGGTCATGGTGTACTCCAGTTATCTTCGATAG
>74994
CCCAGACAAAGCGGAGCGGCTCGACTGCGGGAACATGAGCAAAACCGTGGGTCGTGCCACT
>75194
CCAGATAGCCTGGGTCATTCCACACCTTCGGTAAAATGTCTTTACGCGCAAGCGT
>75320
GACAGGACTGATAAGCACAGCGCCATCAGGCACGCCG
>75373
TCCTCCCAGGCCAGGTTATGTACCCGATTAGCGCAAAGCCCCT
>75427
AGCAACTCAGGAGGATGCGCGTTCGCCAGACG
>75481
TCGTTAAGTCGAACTGAATCCAGCATGTTGCGAATGTGGATGGAAGGTCAG
>75499
CAGACATTAAAACGATCAGCGCCGGGCTAAGC
>75597
CGAGTCGGACATTAGCTACGCTGTCGCCAGACAACTGGCAGTGAATTTAGGGCTGACGGGT
>75721
TCCAGCGGGTAGAGCTTAAAGGCGCGGCGAATCAC
>75815
GTGTGACAACGCATGTGCTGCCTGGAAGCGACGGGATCGGTTCCAGTTAGCGTTCGACTTC
>75833
TCCTGTATCGCGTTGTATTGATCGGCATCACGCGG
>75868
AAGCCCGCCGTTGCAACGGAAAATGAGGAAAAAATGCTCTCAATCCATGACCC
>76008
GGCGAACTGGATTACGGTCGAATGAAAGAGATGGTGCTGGGTGTGGTTAGCCAAAACTTCC
>76129
GAATGAGTAACGATTTCCTTGACGCCTGCGTCCAGGTCATCCGCTGCGGCTTTGGGATGCC
>76251
GAAGCGCGGACTTATCTGGCTTTCTCCGGACGGCTACATTAGCGCCTCTGACGGAGGATGC
>76312
GTTGCCCGTGCTGCTCGCCTTTGTGCAGCGATTTTAATAACGTTGCGCACAGCGCCGGTGT
>76341
AAACTCTTCGCCCCCTACCCGTCCGGCGATGTCGTGCGCTCGAATGGTGCTGCCAATGAGC
>76393
AGCCGGGTCAGCGGATCGTGCCATGCCTGCCATTGCAGCGAA
>76919
AGGCGTTACGCACACCTCGATTCAGGCCGCGGTCGATGCGGCAATGGTTAAACGCACGAAC
>77079
TCCATCGGCGACTTTTTCCAGCTGCGCGGCGGCATCCAGCCGGGCCT
>77116
ACAACTGCTGGGAGTGGACGACGCCCAAATGCCAATTGCTCCGCACGAGTCATATCTCGCCAGTAAAGCGGACCATCAGCCAAGATGATTGGAATCTCATTGGTGATGAGTTTTTTCAGGGTTGTGAGACGCTGCTTGCCGTCAACAACTTCTATGTAAGGAAGTTCA
>77226
ATCTTATTCGTTTGCCCCTGTCGGCATTTCTAGGTATCCAGCTTTACCTGAAAGACGAAAG
>77343
TGAATAGACTTGTGTTATTTCAGCGATATCCAACGCATTTTCTACAAGCGTGGTGATTTCC
>77434
TATCTGGACAAGAACCATTTTGACGAGGTGTATAAAG
>77606
CAAATTAGAATGGGTGGGGATTGCCATTGGACTTGCCGGGATTATTCTGCTGAACAGCGGC
>77689
TCATGTCGTCCCTATCCCGGAGGCGATGGCGTATATTCTGCTGCGCCCGCTGCTGGATGAT
>77719
TTGCCCGGAGGGCAGAGATGATGTCATAGCTCCTTCTTAATCACATTCAAAGTACAACGGG
>77758
TTATCGGGGTTTATGGCCGTCGGCTACCTGGCGTT
>77873
GTGAAATCCAACGCCTCCGGCGAACCGTAGACAATGCCTTCTCTCGCCAGATAGCCATGCA
>77880
CAGCGAACAGATGACAACCATGCGCCACGCACCGGGGGCAATCCGACTGTGCTGGCACTGC
>77913
ACCAGCGTCAGCGTCCCTTCGTGGTTCAGGCT
>77946
TCTGCGTCGTCTTAATCCGGAAGGAAAACCTCTGCCGATTTTGCGGATCGGCGAAGGTATT
>77990
GTAACGGCATTGACGATGTCAGTCATGGTTTCCCCGGCGCT
>78160
AACACCGCCACCTGCTCTTCTCCGGAGGGGTAGCT
>78182
GACAACATCGCCACGGTGAGCCACTGCATTACTCGCCTGCGCTTTGTGCTCCA
>78242
TGTCGCCATAAATCAGATCCACGCCAATACAGGAGAGCGTATCCAGCACCTGTGGGTTTTG
>78679
CGGCTGTATTGACGATTGGTTAATGTTTCCTGTGG
>78754
CGGAAGCCAGACCAGCTCAAATCGCCCGCCATCACCACCGGTAATTGACGAAA
>78825
TATCGCCACCTTACTGGCGCCGGAACCGACCGATAC
>78912
GATATTCGCGCGCAGCGCGTACAGGACCAGGGCGGTGGTCAGC
>79078
TCTTCCGGGAACGTCGCCACCACGTTGACCCCCTTGCTGGC
>79094
CCGGTTTTTACGTCGCAGGTTCACGCGGCCTCCTGTTGCGCCTGTGCGGCACGCATC
>79537
TCCCCTTTTGTGCGGTCGGCTTTGCGCTGACGCGCTTTTCAGTCACAATAGTCTTTTTACC
>79576
CGGTTTGCCCCACGCCGCGCCGGTGACCAGCGCGATGAAGGTGTACACCGCCCCCACCGGC
>79846
CGTCCATCGCCTACTTGCAGTCTAAGGGCAAAGATTTAGGCGG
>79947
GGTATGACTTACTACTTCAACAAAAATATGTCCACCTACGTTGATTATAAAATCAACCTGCTGGACGAAGATGATGACTTCTAC
>79982
CAACGGTATTGCAACCGATGATATCGTAGGTGTTGGTCTGGTCTACCAGTTCTAAGAC
>80001
CTTTATGTTATTCAAGCCCGTGCTTAGCGCGGGCTTGTTATTATAGGG
>80056
AGGGCGTATTGGGTATCTCGAAGGATGTGGCGCTGGTTCATTTCGCTGGTATCTATACCGG
>80066
AAAAAATGGGATGCAAAATGTCATCGTTGCAAATTTCGCAAGGCACGTTTCGTCTGAGCGATACAAAAACACTTCATCTGGATTCGCTGACGCTCAATGCGGGCGATAGCTGGGCATTCGTTGGGGCTAACGGGAGCGGGAAGTCGGCGCTCGCCCGCGCGCTGGCGGG
>80104
GGCGAGCGCCAGTGTCGGTTTACCCGCATTACTCGTCTGTCCTTTGAACAATTGCAAAAGCTGGTCAGCGATGAGTGGCAACGTAATAACACCGATATGCTCAGTCCTGGCGAAGACGATACCGGGCGCACTACCGCGGAAATTATTCAGGATGA
>80207
CTGGATTTACCGTTAACCACCGGCATCCCGATTTTGCGGTTCAGGTCGATG
>80345
TCCGGGCTTTGCCCTACATCGCTTCCCATGGC
>80644
AGCGGGCTGGGTTGCCAGCTCACGTAACGGCGGA
>81164
TGAAATCTCCTTAATTCGCGGCGGTTATGGCGCCAGGCTGGTTGGTACTGGCCGTCTGGCC
>81180
ATATCGTCCTCCAGATACAGCGAGATAACCTCAAG
>81183
GTCATTGAGTTTGTCGATGTTGCTCATTGGGCAGCCTC
>81374
TGCTCGCCGCCGGTTGTGGCGTAACGCCAATCATG
>81443
GAATAAAAAGCACTGACACACAAAAGACCATTGCCATTAAT
>82127
GATTTTGGGCGTATCCGTCAGTCAGATCTCTCTTATCATCAATACCATTTTTGCCTCGTTT
>82524
CACTGCGTAAATCAATCATGGCACATCCCTGGATTTTAAAAGGTGATGTGCACTGTTTTAC
>82565
TGCGAAAGCTGGCGCATACCGTATGTGGATTCGCTGGCGAATT
>82634
GGCCGTGGATCCTGATGGTGCTGGCTAATCAGATCTTCTGGATTGCCCTACAGCAGCGCAA
>82667
CGGTGCTATACTTATTTTCGTTAATTACCTGGGACACAAACATCAAGAGGATATGAGATTA
>82942
AATCTCCGCCAGCCGGTTTTCATCGGCGGGTGCCAGCGGATCGAGCCCGTCGCAAA
>83434
TCCGTCAGTCAGATCTCCCTTATCATCAATACCATTTT
>83456
TCCTGTTTGGTCATGGTCTTAAGGCTCCTTAATAGGGGATTTTTTAGGGGGAATGATACCGATGAAACGCGAG
>83474
ACAATATCGCCCATAAAGAGCAACGGGATCAGCAC
>83565
CAGGTACGCCAGACGTTTAATCGCCACGCGATAAGC
>83569
TCGGCTGGGTGGCAAAGAGGGCTATTTTTTCGGCAATATTTTGTGGCAGACGCG
>83664
CTGGGGCGGCTTAGCTTCACGCTGCACGATAAAGG
>83717
GGCTACTGATGATCCCGGCGCACCTGTTTATTTTCCGGGGAATGGCAAGGCGTATTGCCCG
>83753
CGTTAGGTGCCAGACTTGGCGTTTCATCCAGGAACGTTGACGACAGAACCTGTACGCC
>83922
GCCGGGACAGTTCGGCCTCTGTGGTGCTGAGCTGCGTGCTCACGGTGGTGCTCAGCGTATCCAGTT
>84035
CTGGTATGACGACGCCGGGCGGGAATCTGATATCCTCACTCGTAATCCCGTTCCCCATCCGGGATTTATCCCGGTTGAGCCGCTG
>84223
TCAGAGGAGAATTATAGCGCCGAATTATTTCGTTATATATTTATTTATATTTCGATT
>84657
TGCCTTCCTGCAGGTTTTCCAGCAGCTGATCGCGTTCTGCGCTGTTTTCGGATTCGATAAC
>84741
GGTAAATACCGCCTGCGCCAGTAGCACCAGGGTATGTTCGCAGCCAGCCAGTTGTTCCGTG
>84812
ATCGGCGTTCCTGTGCAGGTTATTTCACCCAGTCAGTGGTTCGCCAAATGCCGCGACCGAC
>84904
GACGAAACGCACGTCCAGATGGGACGCCAGCGGCACCAGCGCATCTTCAGAGGC
>84931
CAGTCGTGTGATTTATATGGAAAATGGTCACATCGTCGAGCACGGTGATGCGGGTTGCTTT
>84936
ATCGCCTTCCGTACACGTTACGGGCTGAATATGGTCGGCCTGAAACGCGACGGCGTCGCGC
>84977
TCCTGTACCTTTACCAATCAGGCGTTCGACAGCCTGATCCCCAGCCTGAAATTCCGCCGCT
>84992
CTGATCCCCAGCCTGAAATTCCGCCGCTTCGACGCTGTAATGGCGGGAATGGATATCACGC
>85154
CCGGCCCATTTAAAAGGCACAACGCCAATCGGTCGCGCCGAGTCCACCCCCTGGGTGATC
>85334
TGGTCTGGCATTTTTTACTTTAGTATCAGTAAGTGACATGACGGTTCCCCCCGCGTGCTGG
>85344
ATTTAGCAGAATGTTAACAAACTCAAATACACAAAACCACCAGGACCAGTAACAACTCAAC
>85414
TCACGCCATTTTAAAAATTTAAGAAAAAAACAAGGATCACTATTTTTTTATCT
>85473
GCCCGATTACCTTTTTAATAAGGTATCCTAAGCT
>85592
AGAGGTTCAAAAGACAGCCAGTTACGCTGACTTTT
>85743
CAGGGGGCGACCACGGCGCAGCCGATACCTGGCCCGGTACCGGTGGCGAATGGCTCCATAT
>85772
GCGCGGATCGGGGCGGTCAAAGCGCGCGAAGCGGAGCAGGAGCA
>85909
CCTGTTCGACGCGCGCAAGCCCGTCTTCTAACGTCGCCGCCTCTC
>86003
GTGATATGGCCTTATAAGGCTTGCAGTCTTTCATGGGCAG
>86063
TGTAACGGCTTGCTGTTGCAGGGCCAGTGGCTGGATGCCTC
>86090
TTATTAATGACGCCGTTAAAAGGGGTGGACAGCCAGGTGTATGCT
>86150
CAGGAAGAAGCGCCTTATTATCGTGCGCCGGCGCCAACAGAGAAAACTAA
>86259
ACCTGAGCCAGTTACCCGAGGGCGCGCAGGCCATTGAACATCTTAT
>86487
AAAAAACAACGCCACCCGAGGGTGGCGTGTTCAGTTCAGGGCTGGTTTCTGT
>86576
ACAGTGCTCAGGAAGAATGCTTAACCCCGGCTTAACGTCTTTATTTTCAAAGAAATAGACG
>86587
AACGTCTTTATTTTCAAAGAAATAGACGCTGATTTGTCCGTTTGTCTCCAG
>86652
TACCAATAATAAAGTGGTTCATTGTCATGCCCCCGTTCTGCAAAGGCATTCTCCTTTTCTG
>86756
TCCAGCGCCACAAAGCGGTCGCCGGCTTTTTCTTTTAAGCCGCTCATTTCCTGCAG
>87040
CACGAATAGAGGTAATTAATTTTTTAACCTGGTTAGGAATAGTAGAAAAATTAATTG
>87072
CTATGACGGCTCGCTGGGCGGTAAGTATCCGGTTATCTGCGTCGTGCTGTTCAACCCGGCT
>87239
GGTATTCTGAAAGCCGATCACGATGCCACCAGCGAGTTTGTCAGCAAGCCCATCGGTAAAT
>87265
TGCGAAATCCGCTCTACGCGAACGTTGAGATGGCCCGCTATC
>87289
ATCTGGTCCTGAAGCGCCTTATACCAGGCGGCGATTTGCGCTTTCAGCGCAGCGGTC
>87456
CAGGAGGTTATATGAGCATTAGTCGTCGTTCTTTTTTGCAGGGGGT
>87516
CGTCGCGGCTGCTGACTGCGCCCCGCTCCCCCCTGATTTTGTCC
>87517
TTCCATAGAGAAGAACTCTAAGGCACATCACGTTATGCGTAACATT
>87569
TTTTTATCTTTAATCAATAAGAAGGCGCGGACATTAAG
>87619
ATTCGTCCCGGGGGGGATTTAGCGGTTCTGCTGGCGATGTGCCA
>87643
AAAAACGCCAGTACAAAAACGTATCCTACATAGCCGAAATT
>87918
TAGCGCTGCGAATCGCCCCAGGTTGGCATCAGTCCCCCT
>87984
CACCTGTTCAGACGGCAGTTGATCCATTCGATCTTTATCAACCACTACGCTGTATTGCCCT
>87987
CTGTTCATTTTGCAGAGGAATAATATGACCGAAAAA
>88206
ACTGGTTCCGTCGTTTCGATGATTATCAGGCGCTGAA
>88227
AATCAGGCGCTATGGAAACCGTTGCCGGAATATACCCGCGAAGA
>88434
CGTTTTCGCGCCACGTTATAAGGCGTGAGTCCGGC
>88455
CGACACGCGGTTGGCGGCTGGCCAGTCTCCGGC
>88632
TTATCCGGGGCGACGATTATACACATTATTGCAGCCGGAAGAACCGACGGCTGGGAGCGGG
>88833
ATGCAGGCGAAAGCTGGCGTGTCGGTCGCGCAGGCGCAATATGATTTGATGCTGGCAG
>88851
TGCTGGGATGACAAAAAAGTGGATGCGCACCACGCGATTATCCCGACGGCGCGCAGTTCTT
>88854
CGGCAAATTCCGGTACAGGCGCCATACCGCGTGATTCGAG
>88883
CGAATTTATCGGTAATCCAGCAGTGGCGTTGTTTATTGCCATTATCATCGCCATTTTTACG
>88887
CAAACGGCAGTGGCGCAGGACAGCGTCGCCTCGCATTTGCGCACTTTATTGGGCTAAGGAG
>88908
GATAGCGCCATCCATATTTTCGACCACCACAACGTTCAGATCCAGAGACAGAAAC
>89136
ACGCTGGTACATAAAGGCAATATCATGAAGTTCACCGAAGGCGCGTTTAAAGACTGGGGC
>89214
AAACTTTTTGTTTTAACAAGTTTCGGTGCGGAAACCGCATCATTATTCCACTGCTAACCTT
>89254
GGTATGGTGTGGGCGCTGGTCATTATTCACGGTAGCGCG
>89276
GGAACCACATGATCGGTACTATCAGCAGCAGCAACATAATAATGGCGACCGCAGA
>89329
TCATTCCTGACGCCGAGGCGCCTGAAAGCCAGAACTTTCTGGGCTGAAATGGTTTTGACGCTGC
>89398
ATATCAGTCGATATTACGTAATTTTTCCTAGAATGTTGGTAGAGTGGTAGGCAAGGCAACT
>89923
CAGATAACAGCCAGCAAATATGGCATGTTGCGAGCCTTGTTCTGAGACATTTGTTCACAGC
>90154
TATTCTGAAAGCCGATCACGATGCCACCCGCGAGTTTGTCAGCAAGCCCATCGGTAAAT
>90200
GCTCCGCGCAGGGTGAAGAGTATTATTTTGCTCCT
>90234
GCGCATCAGGCGGCAGCGGCTGGCGTGTGGCACCACGTAACAACTACATGACTGAGGTTCT
>90259
TAAAATAACTTTCAGTGATACTTATCCGGCTTCCGACCCACATTCCGGGCCGCCCTCCTCCAGTGAATGACACCGGTTCAGGTCGGTATACAGTGTCACCATCCCCAGAAGCATCAGG
>90499
ATGCAAACCAAACGTCGGCCACGCCAACAGAGCGCCAATGGCGATCTGCATAAGGGGTAAA
>90757
CCTTCATACTTCACGCCACAGGTGCGTTGGTTGCCTCACTCACCCCAGTCACTTACTACAG
>90842
AAGATCCAGACTTCTTGAAACGTTTCAGCGCGATCTGGTTTTTTT
>90856
TTCTTTTAGTCGGGAATCCCGATATTATCACGCCATTACTTGCCAAAGCTGACTTTGAACA
>90894
GTGGGGGCCAGTACGTTAGGCACGCCGATCATTATCGGGCTTAGCGGCTTTAA
>91024
AACGGCTGGTTTTTGAGGTTTTTTTTACGTTTTTTT
>91536
AATAACCGGCCCAATTATTGAGGCGGAATTGCGCGATGT
>91545
TTTGCAGATAAGGTGAGACAAAAGGGGGGGGTTATGACATCACGTCTTCA
>91547
CAAAACGGGCCAGGTCGCGATAACAATCGTACCTGCCCATGCAAACCCCAAAATAAAAGGC
>91571
GTAATGACCGGGAACGACAAATTAATACTATAAGG
>91768
TCCGGCGAACCCTGTTTTTTACTGCCAGGCTAGTCCCCATCGCGATTTAACCCACAACGCG
>91814
CGTGGAATTATTGTCGGGATTGCTCAGATGTACCG
>91816
GATGCGCTGGTTCGCCAGTTGTACAATCCGGTACAG
>91830
AGTGCGCGGTATCGCCTCGCCCGTGTTCGCCAG
>91944
GGGTATCAATTCCCAGACGGCGATCCCGATCGGCCAGCAGCGCGGGG
>91970
CAAGCTGCCCGTCGCCAGTAAAGCCCATCATCAGCGCAGGGATACCCATTGG
>91988
AGGGTTTTATCCCGGTCGGTATGCCAGGTGTGCCA
>91996
GTATTACTGGCGTAGCACCACAAAAATTTGATCGGCACGTCGAGCTTGTCTTTTCC
>92079
AGGCGCCACCAGGCTACCGGATTTCACCTCGTACTGGTGGCTGTGCCACAGTTTTTT
>92113
TTTTAAATAAACGTTCGCTGATAATGTACTCCACCCCCATCAGGCGCGCGTTTTT
>92128
CTTCCGCTTTTTCTGGCGTATAGGCGCCAGCGCCGATGATGGG
>92173
ACATCTTCGTTCAGGACGGTAACGTAATGGTGCGCTTCCATCTGTCCGTTTTTATCACCGCTATAAAAATGGAACCCGTCAAGGTAGGTACTGATGGCATCGACAGGT
>92218
TATCGTGGAATTCGCGGGTGACGATGAAGCGCTTATTGACGG
>92322
CCGAGCGCATAAGGGATCTGAATCGCCAGATGG
>92548
GGGGGAATGGCTGTCAGTGGCCGCATTCAGTCTGGCACAGCGAACAGATGACAACCATGCG
>92636
CAAAATTTCCTCAAGGAAAACGGGATTTGCCTGGGGCGC
>92665
GATAAATTGCGGCAAGGTAAGCAAAGGGATTGCGGTAAGCATGGGAATACCCACACGTTCT
>92813
ATGATTACCGGGACCGGAGGTGAAGTGCGCCGTAAGACGCTGATGATAGCAGGCGTAATGT
>92848
ATTCACTCTGAAAAATTTTCCTGGAATTAATCACAATGTCATCAAGATTTTGT
>92865
GCAGCCAGTTATGCTAACCGATAGAGAGAGCGCGAATAGTGGCAG
>92988
GTAAGTTTCCGGGCTGAACCAGTGCGCCAGTAGCGGATACATTGCCGGGTAAAGGAAAATA
>92990
TTTTCTTATGCGGTGAATCCCCCTTTGCGGCGGGGCGTCCAGTCAAATAGTTAATGTTCCT
>93417
CAAGAACTCAACGCCAGTTCTATTGAACAGGTGGTCTATGCCTGG
>93419
CGGACTATTACACGCTGACGCCGGATAAAGGCAAAAGCAGCCTCGGCGTAGATGCGGTACG
>93458
TATTAATATCCGAATGCTGATTAATCAGGGTGTTGCCAGCGTAGTTCCATAGAAATTTGAT
>93469
CAGGCGGGAACCCTGGGCGAAGTCGCGGTGCCGTTACCGCGCCTGGTG
>93506
TGAAGGTCTCTTATAACCGCGCATTTGTGTCGGAAGGATAGTATTTCGTCTGTTACAATCG
>93550
GGAGAATGAAATACGACCCGCTCGTTATCCGGCGCGCCAGAGCCGCGAAGCCAGCGAGGCC
>93551
AACTTGCTTCATGTCGATGCGATTGTAGAGCGCCTTAAAGGTGTTGACCTTGTGAC
>93570
AAAGGTGATATACTGTGCACGTTTACACATAAGCGAGGATGATAT
>93709
GGGGCGGCGGTTTCTGCTGGCGCTGAGCACCTGGTCGTTCCCTGGCTTGCTGC
>93800
ACGATCATGCGCGCATTTGAGCGTTCACGCGCTTGCTCCAGAAACCAGGTAA
>93847
ATTTTGCGTCCAAGTCTGACCGGAATATTGACGCGC
>94087
GCTACCATAATAGCCGGATAAATCCCGGCGCAGCCATTTTGCCCCATACTGGAGCCAAACG
>94120
CAGGAAATCGCGACGCCGACGATCTTGGCGGTATTATCGTTAAGGAAGTCGGCGAAGTCGT
>94127
GCTGTATAGCCCGCAGGCGCAGACCATCATTACCGA
>94150
TTAAATTGATAATTATTATCGTTTGCTTTATCGTTACG
>94216
ATGAGCCCGACTCGCCTGCATAAAAAGAGTTCGCCGTGATAACCGTTAT
>94282
AACAACAAATAAGAAACATATTATTAACAAAACATTCCGATTAA
>94361
ATCAGCGATGTCACTAACTGGGGAATCGACACCGC
>94389
GTGAAGAAACCCCTTTTACTGACGTTATTGTGCATGATACTGGCAGGTTGTGAT
>94530
GCGACATTCCGCGCTATATGGCGGGCGACCCGACGGC
>94537
TGACGTTACCGCAGGCTACGGTTTTGATCGCCAGGACCGGGACTC
>94596
TCTGATCGACTTTATCGTGCTGTCCGGTAACAGC
>94617
AGCAGCAAATTGTGGCTGTTCCCGATTGTTGG
>94641
CCATTAAAAATCGTATCGATTACTACTAAATCGGGCGCGGTGCGACTCTCCGTGACTACCG
>94691
AGTTCGCGCACATAGAGCGTCAGGATGGGCGCAATAGACCCCGTCGCC
>94992
GCTCATCCAGCGTGCCGTAGGCTTCAACCCGCGGGTG
>95043
TATACCGGGCGTAAGCGGGCCGACAGCGCAAC
>95136
TGTGGAATGCTGATTATCGTCGTCGGATGGGGACGTACGTAACATTGCCGCGCGACCAGAACATTTTGTGATCTGGCAGC
>95160
CCGGAGCAGAAAAAGCAATATAACGCTAATTTTGAG
>95178
TAGCTTTCAACGCTACGACGCTCTTCGCTGGCGGTACCCAGGTTCATGGTACGGGACAGCA
>95325
ATTAACGCCCGGTTCGTTTAATATTGGTTTAGGTTTAAAGCCAGGA
>95406
GCCACGGAATATAGCGCATAGCGAGCCAGCTTAGCGCCAGCGTAATGACCAG
>95707
CTCATCCTTTGTGGTGGCCGCCATCATTTGCTGGAAGAAATATAAGGTTGAAATCTTTTCT
>95745
GTCACCAGGACGGTGGTAATGCTGTCATAGTCCAGCCTGACCATCAGCGGGGCTATGATAA
>95943
CGCTCGGTCGTTCGGCTGCGGCGAGCGGTATCAGCTCACTCAAAGACGGTGATGCGGTTATCCACAGAATCAGGGGATAACGCCAAAAGAAACATGTGAGCAAAAGACCAGGAACAGGAA
>96060
GACGCGGGCGGAATCACGATAAAAGTCAAGATTAT
>96099
TGGTTTGGCTGGAAGAGGTAGAAAACGCGGGCAAAGACGTTATTCAGCCACAAGAAAACGA
>96196
GGACTGACGACCGTACAGGCGCTGAAGGGGGTTTATCAGGTTAAAACGGTCATAGTCGTTG
>96372
CCAGCGATTTTTTAACCGCGCTGAACTGGGTCAATGCCTTCGCGATTG
>96457
GCTTGAATTTATGGATTTTCAGTTATATTCACTAGGCGCGGCTCTGG
>96516
TACACCAACTACCAACTACCAACTACCAACAAA
>96554
CTGGTTGAAGGTCTGAACTTTGCCGCGCAGTA
>96623
TCGCTCGATGAGATCATTGCTGCGATGTACGAGACCGGTAAAGA
>97041
GAACTCCCCGGCCAGACCGCCGGTGACGCTCACCGGAACCGAGGTGTCAACGGCCAG
>97054
TATCGCCTCCGCGACGCGGCAACGTCCAGGCGTCGGCAATGATATCGATCACTGCCGCGCC
>97273
TAAAGCACGAAAGAAAAGTGGTAAACAGTTCACTATTTTCTCGTGGCCGCATTTTTCGCTC
>97340
TTTACCCTGGTATTAACCGGACGTTATTACCAGGAGAT
>97451
TGTGCCGGGCTTCGCTGGCGATGTATAACACCCATGAAGAAGTGGACCGACTGGTGGCAGG
>97485
TGATGCAGGAAAATATATCTGGCGCGTCCAGGATTAACCTTACACGGA
>97517
CCTGATTCTATTTTGGCGATGCCGGCTTCTAAT
>97535
GTTAACCAGAGCGTTTGACCAACTTCAGTCCCTTCCGGTTCCG
>97685
GGAAAGTCTTATGGCAGAACCTGACGTTTACGATTTCTGCCGGTGAACGGGTAGGAATTCA
>97826
TGCAAAATGGCCGACTTTGCCTGGTACTTCGGGCGTGCCATCTGGTCATT
>97842
TCGCGCCGCGCTGGCCTGGTTTTTTATCTATTCTTTCACTCAATATTCTA
>98099
ACCGGCGCGAATTTACCTTCACAACCTTCGACA
>98508
ACGTCTTGAGTCTGTCGAATCCGATATTCGTCTTGAGCAGAATACCATGGATATGACCCGA
>98524
TGGTTGCAGATACGTTTGCCAGGGATTACCCGGCCCGCAGACCGGGTATAACC
>98550
GCCTTTCTCCGTTGAAGATGATGAAAGCACGTTTGGACGCCGCGTACAGGTACATGAATAT
>98566
AAAAAGGCGATACCTTTGCCGACGGCCATGGTCAGGTGATG
>98576
TTCCGCCATTAGCTCAACCGGATAGAGCATAGAGCTTCTACCTCTAAGGTTCGGGGTTCAA
>98777
CCTAAAAAACCGAAAGAAAACAGGGGGCTTCCATCGGATTCTTCTTAGATAATCCGCAATT
>98915
ACGCCCACTTCTTCCACCGCGCCGATGATACCGTCGGCAATCAGGTCACAA
>98984
ACCGCCCTCGATTCAATGCCAAACGGAAGCGGC
>99081
GCGTTTCGCGCGCCGGTTCGGCGATAACCGAGCCGATGTAGAAAGCGCAAATAAGCGTAAA
>99085
AATATGGATGTTGGCCGCTTCTCTACGGATACGGATGGAAAATACGATAATAACTGGGGTA
>99135
GGTATAACGGGTCTTTTTCATGACAATGCGGCTCTCTGTGAGATGGAAGAAAGACTGGAAA
>99417
ACCGTGTTCTGCATAATCGCCATGAGAGAAGTTCAGACGCAT
>99556
CGTGTAAATAGTAAGGTCATTGCTTAATAATGA
>99662
AAAAGTCCTTTTTAATCGAGAGTTTTCATCAAAA
>99690
GTCTTTCGAGCATATTGTTCTGTGGCATGATGAGACATTAACTCCCGC
>99710
AAAGCGAAAAGCGCGCCAAAGTTCACCAGCGTGGAGATAGA
>99752
CACCACATGAACCCGGTCAATCGAAGACCAGTGGCCGCTGTTCACCTTCCGGGCTGTCTGG
>99797
GATCCGCGGGCGTGAACGATCCTCTCCGGGAT
>99852
CTGAAAGCCTTCAATTATCCGATTAGCCTGACCGGTAAGATGTCGCTGGTTGGCGATTTCT
>99893
TTTTTAGGCACCGGACTCTTTTTGTTTTTTGGTATCGGTT
>99904
GAAAAACCGTCCAACGCGGAAAGCCACGGTCCTTTTTTCGCGGCAAACGCTTC
>100068
ACCTCCGGATAATAATAATCTTGCTTTTGAATTTCTCAATG
>100131
GTTATTAGATCAATGGAGAATCTGTATCACATTTTACAGGATAAAGGAATA
>100132
CGAAGGGGAAACATTTCCTGTTTTTTTAACGCCAATAAC
>100275
GCGTTTCGCGCGCCGGTTCGGCGATAACCGGGCCGATGTAGAAAGCGCAAATAAGCGTAAA
>100297
ATTCGTTCCGTCGGCGTGCGGCAGGATACCAGGGCATACCATATTATCCCGTGGTCCTCGA
>100387
CTTCCTGACAATCTCCGTTGAAATGTTGTCGGCTTGTAAAAGT
>100715
ATAGCCGGAAGACGATTGATAATAGCCGAACATTTATTGATAACAG
>100750
GTGTGTGGCAGGGCAGGCGAAATTTATATTCGCCTGG
>100848
AAGCATTTACAGGATGAGGCGAAGCGTCGGCTCAA
>101018
ATCGAACAGGCAAAAACCCTGCATGATGGCGCGACCGTTTCGCTGCGCGGCAACCTTATTG
>101094
CGCGCCATCGACATCCAGCAACGCCACCAGTGTGACATCCGGAAAGTGATGGCCTTTCGCC
>101103
GGCGGGAAGTTCAGCCGGATCAAATGATCAACATTAACGGTAG
>101151
ATATGGATGACGGAAGCGTAGAAGTGGTGGTCTGTGGCGACGCGGCGCAGGTAGAAAAGCT
>101212
GCGGCTGGCCTGATACCATGGGTCTTGTAAAAGCGCCTGGGGGACAAAA
>101242
TCCCATAATGTCTTATTCAGGTCTGGTTGCGTATCGTTTAA
>101262
CTTCATTGATATTGACGGTGCTACAGTCGTTAGCGATCCGTTATCCTCGCAAG
>101295
ACTGGCCCATTTTCTGGTTTGAAGTTTAAGCAAAATAGTTTCCTCTCAACAGTACCGAGCG
>101346
TGTGGGTTGTGGTTGTCGGGGCGACCTGGGTCGTGGCATGGGGCGTACTGGCGCTGGCGCA
>101416
TAAAGGGTTGTTAACCCTGTTGAATGTTCCCACTCCCCTATTCAGGAAT
>101473
GCGCTCGCAGGCTAATCTCTTCGGCTTTGGCGATAAT
>101549
AATAAATGCGTCACCTGTTTCGTATAGGGGGCAGG
>101612
CGCGCTCAATAAGCGGCTGCGGATCGTCGCCAGGA
>101675
CCAGCGGGTTTACCGCCGCACCCAGCCAGCCCA
>101808
AGGAGACATTATTCATATTTTCGAAATCAGTGCAGACGATATGTATACAACCATCAGAAAC
>101956
GCCGCGCCTGCGTTACAGGGCTTCGGTATCTCCTCGCCGGAACAGGTGTCTGCGGC
>101988
CTTCAATGGCCTGATCCGGTACAACCGCAACAACCAGTTTAACGTTGGCTGGGGCAAATACCCGTCGCCTTATTTC
>102066
AAAATGGGTTCTGGCGTTACGGAACTGCTCCAGCGCAGGCAGCAGCGGCAATGTTTCCGGG
>102118
CATGTTGACTTCATTGAAGGTCGTCAGCATGGCGGT
>102179
TTCCGGTTCGGGTAAAAGTACGTTGCTGCATCTGTTAGGCGGGCTGGATACGCC
>102209
AGCCTGGCAATGATTTCTGGAGAGATGGGTGTGTCGCCAGCTTCCCATCGTTGCCAGGTT
>102222
CAAAATAGCGGCGTGTTAAAATTTTTAACGCC
>102262
TATCGCTAATATTGGTGAGAAATTGGGTTTACCGCTCACTTTTGACGACAACAATCAGTGC
>102347
TCTTTGTCGCCCGGCCTAAAGTCCCGCTTACGCTGTTGCTGGGCTATGG
>102584
AGAAACAACGTAACTTGCCAGGCTAAAGGCGAACGCCAGATACCGCGTTC
>102606
TGGGCCTGCGGCAATATCTTTAATAAAAAAATTATGCAACATAGTCCGCGC
>102771
CATCTGACGGCGCTGATTGACTGGGCGATGGG
>102932
GATCGGGCATCAGTTTTTGTCCGGCGATATCTAT
>102992
ATAAGATTACTGAGTTCGCCTGTCATCAGCGTAATGTCAGCATCAAATCGCTGCACGACATCT
>103039
CAATTAAGGAAACCAATATGGAAAACAATACCATCAAATGCCC
>103047
AGCGGTGATGTATTACGGGTTTGACATTGGCGGAACAAAGATTGCGTTAGGCGTATTTGAC
>103075
GGTGAGCGCGTCGCCAGAGCTATCAATAATACAGCGAATGCCTTGCTTCTGTGCGGCGGAA
>103326
TTATACCAGGCGACACGCATCCGCTTCCCAGCGATATCCCACCCCGTAGACCGCGCG
>103514
AAAACTCAGTCAGGCTATCAGCCACGCCAGTGGCGTCGGCGAACATTTTGCCGATAAAGCC
>103538
AGCGTCCGCAGATAAATCAGATCCAGCGGAATAAGTATCCAGGTGTCGATAAGCCAG
>103623
CTGCCGCCTCGACGTTTTCCGGGCTTATCGGCAACGCTATTCTGGCCGGCGGTATCATCCT
>103879
ATTAAGCCAGGGACAATTGTTAGGCGAGACCCTGCGAGAACAGGGCGTCACTATTACTTT
>104069
TCAGCGACGGATAGCGCGTTTATTCTCCGGCGTGGCTTTCGTC
>104115
AGCGCCGTGAGTTGATTAAATCATAGAAATAGACATAATGTTTATTTAAATCAACGTAATA
>104184
TCAAAATCAAGTTCACCACCAATGATCCAGCGAATGTACATATCAACCGGGTACTCACCGGTGCGCGCGTCGAA
>104303
CTCCCGGCGCTTCAAAAGTTCGCATCAAATGTGCGGCGATGCT
>104472
TCGTCGGCATTATTCATTTTATCCAGCGATAAG
>104574
AGTACCAGCGGCAGGAGATAATACCAGCCGAGCAGCGCGACCGACATAAACAACAGGC
>104839
AGGAACTGCCACAACTGACAGCTGCAAATCCCGCTGTGAATTT
>105008
AGAATTTTCTCCATAACGCCACTTTCCAGCGCCTGTTGAAATTCATCTAATAGCGCATTCA
>105227
TGCGCCAGTGCGGAAGTACCCTGGCGGTTGTTTTTCTTACCGGGCATGGCGATGTACCGAT
>105259
GAAGATATTGAATACTTCCATTTGGCATCCGTCCAAAAGCAACAGA
>105306
TAGACGGTAGCGATCGCCGCCACTATCAAAATAAGCTG
>105517
CAATCTGCTCCAGAATGGAGGGCCAGACTTTCACCACGCGGAATTTAGTAATATCGCC
>105647
TCTGTTGCTTCATTCTATTCTCCTCATGCCTGGCATAATCCATCAATAATAGTCGAACATT
>105649
TGCTCACGACGAGCACCATGTGCGGAGTCAAACGATAGCCGCTCGCCTGGTAACG
>105675
ATTGCCTGGCTGATGAAATCATTCGGTAATTTTCAT
>105791
TGACACACAAAAGACCATTGCCATTAATATGACGACGGCCAGACAGGCG
>105844
CATGATGTGGAGCAGCGCTGGCTACTGGGGGCAGGCGAAGCCTTTGAAACTACCGTG
>106008
CGCCAATATCTACCAGCTTGATATGTCTGACGCCACGTCATTGGTGATGGCGACGGAATTC
>106384
GGGCATTCCGCCTGGCAACAAGCTTTGCGCGGCGTT
>106400
TCGCTGTATAAGCGATGCCCGCCATCAGTAAAGCCCGTTAAATAAGGGGATTCTACT
>106606
AGGCGGTGACTGTGTCTGCCAGGGGGGGGGACTCGGTTACGATAGATAATATAACGGTGA
>106616
GATTCACCCGGCTTCAGTACCAGACGCTGTTCATCTTTACGTAACACCGCC
>106873
TGTGGTAACTGGCTAAAATTGGTAGGGCCAGTTGAGGGGAGAGGACAGCAAAGGGAAGTGA
>107161
GTGCGCTTCGTGCGCGAATTTTACCTGGAGTTTAATACCTCTCCCGCCATCCGAATGC
>107217
CATCAGGAGCCGGTATGATGATTCTGGTGACGGGCGGGGC
>107274
TCAGTCGAAGCAGCCCGCAACATGCCGGAAGGTGGACGCATTATTATTATCGGTTCCGTGA
>107436
ACCTCAAAGGTACGCTGCACGACTTCCTGCGTAATTTCTTTGAGGAGGATCTGCAGATTCG
>107474
TATGTACAAAGAGGTCAATACCGGTACTAACCTGCCGGCGCAGATC
>107509
CCGGCAGGCAGAGTCTGTCCGCCCGGCCAGCAAATGACGCC
>107553
ACCTGCGCCGCGTCGCCACAGGCCACCACTTCTAC
>107590
CAGACGTATCCCTCCGGTTTCGGTAAATTTTACCGC
>107673
GCCTGGTCCAGTAACGGCAGTAACGCTGTTTCTTCCATA
>107755
CGGTCAGCGCCTGACCGGTCACTTTAGTCGGAATACCGCCCATCATGTAGTGGCAGGTCGG
>107845
GCAGGCTGAGGCGCTTTTGCTGGAGGTTTCCCGCTACACCTGCGACCTGGCG
>107883
CGCGCGCCCGCGCCGCCCAGAATCAGCGAAAGATT
>107935
CATCTTCATTGCCGTATACCGCAGCGGTATCGATAAGACGATAACCGCTGCGAATAGCGCT
>107975
AACAATTTGTAGAAATAAGGCACCGGCTCACTTAAGGTCACTTCAAAGGTGTGATCATCAA
>107976
AACCCATCGAATCCTAATACAGACAACACCGTGGCGCTCGGCTT
>108058
GGGAGTGTATACCTGAAATGACAAAACCGTTAAAC
>108068
AGGGTATCGGCGCGCTGACCGCGATCAAACACCAG
>108080
GCATCAGCCCTTTTCCCTGAGTGGCGCGTACGGCCTGACAAAGGTTAGTTTTACCGGACTT
>108088
CCACCCAGGCTGTTATCGAGTGGGTTAACAACACGCGC
>108095
GCCATGTGAGAAAAAAGCTATACTTAACGCACACCTGCC
>108131
CACCTGCCGCGACAAAGGAAGGGATATAATGCGTCGTAT
>108203
GTTTTGTTAGAATCGGTCAGGCAATGTGAGCACGTTTAAAGTGAGATGTGAGCAAATGGCT
>108252
ATCTCCAGCCAGACTTGCTTTACCTTGCTGAACTG
>108334
TCTTATGTCGCTAAATTATCATGAGTTACTAAAACCAGGAGTAACTGTAGCGGCATTATAT
>108406
CGCAAGGTGCATCCCAATGATGACGTCAATAAGAGTCAAAGCTCAAACGATGT
>108475
CAGGATAAATATTTACCGCTACCGAGTGGGTCATCTC
>108709
GAGTTTAGTTGAGCAAGCCGGGGAAAATGCCTTTTATTCCTGTGACAATAAATTCGATGCC
>108725
ACGCCGGCTGTCGCCAGCAAAAAACGAACCCGCAGCGACAGCGGCAGAAAATGGCGAGCAA
>108937
GGCTGGATGGTGGGCGTCAGCGTGGCGATGGCGGGGGCGATTGGTTTTATCGGTCTG
>108953
GTTCAGAAAGGCGCAGCCATTTTCGCCGCAAC
>108976
GCGGGCGCGACAACATCGCCACGGTGAGCCGCTGCATTACTCGCCTGCGCTTTGTGCTCCA
>109180
GCCACCAGCCGCTTCCGGTGGGCGCATCAGGATCGAAGACGGTAATAGCGTAGCTTTT
>109258
ATCGAAGACGGTAATAGCGTAGCTTTTGGTTCCGGCAGGCGGATTGCGCCAGCTCAGC
>109421
GTCAGCTCATGGCCGAGGGGGCCCAGCAGGTTGACATGGTACTTGATCATCCGGTCACCGTGCGGCAGTACGTGCCGGATGGCCTGGGCCACGCCCATCGTCTGTGAGAACGCATAGCAGGGCGGACAGTAAAAGGAAAATAGTTCCACCTCGGCGGGGGCATCAGCCACCAAGGGCGTTATGAACTCCCACTCCTGCGCAATCACAGGACGGGCGCAGCCAGGTAAAAAAAAAGAAAATAATATTCCCCTCAGGAAAAACAGCTCCCGGGCATAATTCATCGTCACGGAAACA
>109538
GACCAGCACGTTGATCTGTTTTGGCATTTCGCCGTGTTTAACGCTGGCTTT
>109554
TTTCTGTCACTTCTCTAATGAAGTGAATCGCTTAGCAACAGGACAGATTCCGCATGACTGA
>109623
GTCGGTCGCGGCATTTGGCGAACCACTGACCGGGTGAAATAACCTGCACAGGAACGCC
>109626
ATCGTGGCGATTCCAGGTTTTATCCACCGGAATCGTGAGCTCCAG
>109629
GCGATGAAAGTAATCACACCGGATACGCGATGGAGAATGGACGCTATCGCTG
>109784
AAGGTTCAACCATTACTTGCAGATATTCCCGGGT
>109867
GGTTTACCCAGATTTTCCAGCATGAAAGAGAG
>109930
GCATCAAGCTGCTCAGGTAGCTCCAGCCAAAGAAAATAACCGCTATC
>109986
ACCGGTAAACAAGAAAAATGATGACGCTTCAATTAGTATCTGAAGTTACG
>110136
TCCGATGGCCTGCCTGGCGTCACTATCGATCGTTTTG
>110182
TGTAAACTAAGATTCAACGCTTCCAGCGCGCC
>110476
ATCGTTATTGCCGTTACCATAGGTATACCAGGAGTGAGTGACAAACTCCTGAAT
>110489
TAAACCGTAACTTTCCCGCCGCCAACTGGAAAGCGGGTGA
>110516
GGTATTTTGCTGGGCGAACAGCTCCTGGCGGATGGCTCGAC
>110582
CTGTTGCTGCCGTTACCGATCTGCATCCAGATCCCAACGCCCACCAG
>110724
TGGAGTGTAGCACTACAAATTGGTTTGATCAATATAAGCGATCAATAATTGTATTTTTAAT
>110732
GCTGACGTGATCATGGTACTGGTGGGGCTGATTTGCGG
>110735
GATGTATTGGCATTTTTTACCGGAAACAACAGACAGGGTTTTCCGTCGTTCATTCTGTGGC
>110786
CCACGACCATCTGTTGCTGCTGAAAATCGGTCGCTACATCGAAGAGCC
>110794
ACATTCCTTCACAAATTATGCCGTTAAAATTCATCAACAATGCTTATCATCACCCGCCAAT
>110801
GATGCGAGTAACCGGATCGACCACAATTCGCCGTCCGCTATTGTCCAGCGTAAAACCCTGA
>110859
GGCGCGTAATTTATCCAGCGCGTCTTTAAGCGAAGGGCTGT
>110876
GGCCAGATAATCTTTGTCCGTGCGCGCGCCACCGCGTAAAATGACTTCTGTACCGCCAATC
>110948
CCGGGTATCACGGTTTTACCCTGTAAATCGATGGTACGGGTATGGTCGCCGCGCCATTCAT
>111074
GGTTCCGGCGCCATTGGCTGCACGATCGTGACCGATTCCCTGTTCTGG
>111129
GTAGCAGTGGAGAGGCCACCAGCGCCAGCGACTGCT
>111244
ACGGTGAAATGCTGTTAAAAAAAGACAGTCACC
>111309
ACTTCACGACCACGCCGACGAACTCTACCGTAGTTGCCTCGCACGCTTCGGCGATGACGGT
>111407
CAATAATCTGGCGCAAAAAGTGTGACAAAGACTACGTCGCATAACGGCGATGTGTATAATA
>111485
TACCGGCCGTTGCGTCATGAATGCAGATTATCAAATAGCCTGGTCGTGCGTAACCACAGGG
>111527
TATCATAGGTTCGTTTGATCTCAAGGAAAGACGCTTCACTCTGACGTGGATCGCGCGGTAA
>111562
TTCCCGGAAGAAGAAATCAGGGCATTTACCGAAATGGCGCACAAC
>111949
CAGGAGATGGTCGCCGATGTTTCGCACCATTTCCCGCTGCGCTTG
>111970
TATATGGGTTGTAGGCCTGATAAGACGCACGGCGTC
>112240
GTGCTGCTCGACGTCGTCGTGAACCACAAACTGGGCGCAGACGAAAAAGAACGTATTCGCG
>112341
CGGTTCTTGCTGAAATACTCCGGGCATTAACGAGGTAAA
>112386
CCGGTGCGGCGCGCGTTATCCAGCCTGGATTTAACACA
>112420
GCGTGACCCAGGACCTCGGCGGTGATGGCGGTACCA
>112460
AAAGTCGCGGCTGAAGCGATATATCAGCATATTTTTAAAAAATGGGTTATGCATTTTGTTT
>112537
TGACGCCCGGGCAACCTCGACCACAGCAATTGTTTCACTTACTGGGACTTTTACGC
>112589
GACGCAACATTGTCGAACGCGGTGTTGCGGTGAAAATGGCTGCGCCTTTCTGAACGCGGCT
>112822
ACCTCGTCTACGGAATGGCCTTTCAACGCGCGACGAACCGACTG
>112931
TTACAAACCGCCAGTGATAGCGTTGCTCTTGTGGTCAGTGCGCTGGCCTTAAAATGTG
>112971
ATGCACGCCAATGACGTTTAAATTTTCACAACA
>113065
AATGACGTAAATGCATGAACCGATCCCCACGCCCCGAAGGGCG
>113081
CTGCATAATGGGAAAAATTGCGGGAACAACATATTTCAAAATCGACGGACAGCAACTGTCG
>113167
GCCAGCGTAAAGCTCAGGCTAAAAGGCTGCATGACCAGGCCCTGATGTAACCATTTGGGCT
>113200
CCCTGGCATGAAATTTAACTATCATCCCGTCCCCCCTGTTCCCTGACAGCCTGCCGCAACT
>113510
GTTTTACTCGCTTCGGTATGGATGGGATGGCAATGACCGGTATGCAGGTCAGCAGCCC
>113655
ATTAGTGGATATGCTCTCCCACATGGCGCACCAGGCAGGCCAGGC
>113730
TTATTTTTCTGGTCCTGGTGGGCGTTGGGAGCTGGATGCAGATCGGTAACGGCAGCAACAG
>113836
CTGAAAACGTTAACTTTATTATATGGCGGGCAGAACTTTTTCCCGGAATAAAAAAAACCGC
>113951
TCGCCCCGCGGAAAATCAAACTGCGCGGCCCTGGCGTCGTGACCAGCGGTTTGCGCTGTTC
>114190
GTTTCCGTCGCCTCCGCGCTCATTCTTTATGAAGCC
>114289
CAGACTGGTATTGCCGACTGGCGCAGGAAAACCCCGGCATTGATGTCCCGGTTTACGGCGT
>114447
GCAAGTATAAAATTGCGATATATGCAATTTTGAGTCA
>114457
CGATGTGTGCTATGTCACCACCATTGGATTATCGCAAATCGCGGCAGCGCAGATGCTGCAT
>114479
GTCGAGATAAATCGGTAATTTCATTGCTCTTAAACTCCGTA
>114501
AAACTCCGTACATCACTCAATGCAAGGAATCAGGCAACCGG
>114581
GTCGGCGCAGCGCAAAGCAGTAAACTGGCGAAAATTGGCCTGCA
>114590
TTGGCGCAGTCACTTTCACTGGATCGATCGTAGCGTTTGGTAAACTGCGCGGCAAAATCTC
>114650
GCGCCGGATCCGCATCGACAGATTAATTAGCCGTATCCTGTAATCGAAGCCCCGTCCT
>115039
ACAGAGCGATAGCGATGTGTATACTGGCTTTCCTCATTTTGCATCGGTGCAGAGTGGATGGGAAGTGCACCATGTCAGGAGTAA
>115083
CATACCTGCTGTATTTACCAGATATTTCTGCATATAGGTGGTGAAGGTATAAAAGCACAGC
>115112
GGTTGTAAGCAATAAGTTTTATTTGGTTTTTAAAACCTTTGATCCGGCTTTCGCCTTCAAT
>115240
GCCGTAGAAGGTAAACAGACTGAGATTTTTCGGTTTCCGGATCGTATTCGTAGGCAGTTAGAATCATCTGGCTGCCGCCGCGATTTAAT
>115252
CTCTGCGGCGATGTTCTTCGTTCTGGCTGGAGTCTTCATGGGCGTACAACTGGAGCTGGAC
>115458
GACGATTACGGATGTAATGGCGGCGCAGGGGATGGTGCAATCGAAAGCACCACTGGGGTTTGCTTTATTCCTGGCAAAAGTTGGTATTCAGAATCCTGACTTCGCGATTGAAGGGCTGATTCATTACGCGGTGGCACTGGATAACCCGACACTGAATAAATTGAGTGAAGAAACTCGGTTACAGATTGTTCCTTACCTCGTGAATTTTGCATTTGCTGATTATTCCAGATCTGCTGCAAGCAAGGCTCGCTGTGAGCATTGTGCTGGTACGGGATTTCATCATGTATTACGTGAAGTGGTGAAACACTCCAGAAATGGTGAACCCGTCATCAAAGAGGAGTGGGAGAAGGAACTATGTCAGCATTGTCATGGTAAGGGAGAAGTCAGCACGGTGTGCAGAGGGTGTAAGGGTAAAGGTATTGT
>115519
TTCATCTTTAATCCCTATGGCAAAACGAGAGAGATAATTTTCAATATCGTTGCTCTGTTTG
>115527
AAGCCATGCTGGCGAATATGCGCGACGAACTGAGCGATGCGCTGAAGCGCTAAGTCTCTTC
>115958
TTTGCAGTAACGGATCCGTTAATGACGAAAATAGGCAACTTATACTCCGCGAGCAAGA
>116075
CGGCGGACGGTGACGCCGCTGGCGGCATAGCCCAGCGCGGTCAGCGGGTTAACGATCGAAA
>116078
GCGACATTCCGCGCTATATGGCGGGCGACCGGACGGCGGGTATGTTGTCTGGCGGCTTCCT
>116194
TCTGCGTCGTCTTAATCCGGAAGGAAAACCGCTGCCGATTTTGCGGATCGGCGAAGGTATT
>116246
AAAAGTATCTTTAATGAATTAAGCGTGTTACTTCCGCAGGGGAAAAACGTATTGGCTTCCT
>116362
AGTTGTGCTGTATAAAGCCTGGAGAAGAACTTGCTGAAGTCGTGGGGATTAATGGCAG
>116397
CACATATTTCCGAGCAAATGAAGGCGCTTCACGGTGCGTTGATTCGCGTGGTGAGCGCGC
>116495
GTGGTTATTGTGGTCGGCATTGTCGCCAGCATCATACTTGTCTTACGTAAACG
>116576
CAAATTCACCTCACTACCCGCCAGAAGCTGGCGATGCCGGGTATCCGTTACGAAGATATCG
>116773
CGACACGGTCGTGCTGGCGAATACCGGGGTGTGTCTGGAAAACGT
>116784
GGCGGATGCCCGCCGTTATCTGGAATGGGGTGCGACCTTTGTCGCCGTTGGCAGCGATTTA
>116883
TAAACTTCGCATGTACTCAACATGTGCCAGCCAATTTT
>117017
GCATATGCTGGATCGCCGGTGGCCAGAGTACTTTCTGCTGTTTTACGCAGTTGTTCTGCGG
>117098
CTTACCGTACTTGATCAGCAGCAACAGGCGATTATTAC
>117163
ATCACGCGGTGCGTCAGGATCTCATCTGCGGGAACGTAATAGATCAGCTTGAAATA
>117188
CGCAATTTTTCCACTGAACGTAATTTCCGGCAGTTCGCTGACGAATTTTTT
>117358
GCCTCTCCCCCTATGTTATTTAAAAGTGCTGAT
>117575
ACTCCCGACATCAAAGGCAATGGCATAATGCCATTGCCTTTTCACTTCCCTTTG
>117768
GTGGACGGTGGTTATCGCGCTCGCCGTCGCGCTGCTGTTCTATAAAATGCCGGTCGATCAC
>118080
CAAAAGTTGTAAAGCGTGAACGACATCATATGCCCTGCCGCCATTTTGCGCACGCCTGAT
>118127
TCAGCGCCGACCCTATCACGAAGGCGATGGACCCCCACAGCCGCACCCGACCATAGTCCAG
>118163
ACGTTAAATCCTTGCTTTACATCTCCGTCAACAGGAGACGGGTATAACCGACATGTAAAGC
>118192
CCGTTTTCGATGATGATTTATTGTCATCAATCTCGCTGGTAAATACCTGGATATGCGTATC
>118228
AATATTGAATCCTACTATCAGGAAACGGGCCGC
>118463
TCGGCGATTATGCCTGGGTAGGCGACGACGTTGTGTTATATACGTTGGGTGAAATTAATAT
>118544
GACAGCATCTGCTCAATACGGCTCGGCAGCACCTGTAGGCCATGAACGATATCATGCTCAA
>118566
GTGCCAGGATGGTGACTCACTGAACTATTTCCCCGCGAGCCATTTTTATG
>118747
GCGCGCGATCCTCGCTCCCGCGCGCTGTTTATC
>118912
AGTTGCAGCAACAGGCTGGCATAAAGCTGGATCTGAAAGAAAATAATCGCAAACAGGGT
>118944
AAACGATTTGATGAAGACCAGGCCCGCCAGGCGCGTATTACCCGCCTGCCCGGCGACCATA
>119003
CACGCGTGTCTTGCCGACGCCAGGAGCGCGCCTACCAGCATAAACAACGA
>119159
TCTTCACCCTTATCGCAGTACTGGCAGACCATTGTTGAGCGCCTACCAGAAGGATTTACTG
>119180
GGGCGCGCGCTACCGTGACGCCCACTCCGGGATGAGCGGCCCAAACGC
>119346
CCTGTAAGGTGTCGTCATCGCAAATGAACGAGCAGTGCATGGAAAACGGCGGCAGCCATTT
>119517
CGCAAGTTTGCTGTATGAAATAACATGCGACATACGCAAAAGAA
>119534
ACGAAAACATTCATTACGAATGCTTCGGCCCGCATAAAGTGCTGTAATTGCAA
>119758
ATCGTCGTATTATCGCGCAGCGCGCTGCAAAATGATGGCGGACGGCTGACGTTGTAGATAG
>120003
CTGGCAGCCGGATAACGAAGGCATTGCCCAGCA
>120176
ATATAATATTGCGTACAATAATGATACTGCAGGATAGCGAGAGGCCATCCGGCGGCAACGT
>120275
CACTCATGATATTCGCCTCGCCAGATTACTAAGCGATAACGTAACGTTTCTTAATCATGGC
>120318
GATATCAATAAACGTCACATCCAACGCCGTGTTTTCGTTCAACCATTCGCTCAGGGCGCGA
>120567
CATGTCCATCAACTCTTCGGCGCGTTGCTTGCAGCG
>120731
CTGTAAGCTGCTCAGACGCGGCCAGAAGCGCAACAGCAATAGGCAGGTCATACCTTCC
>120846
TGCGGATACCCCCGAAAATAACCGGTAGGGCCATTGGGATTTCGACCCAGCGCAGCCGTTG
>120927
CACCGTCACCGGCCTGCCCAATCGCAATGCTAT
>121088
GATATCGCCAATCTTCACGTCCGACGGACAAGCGACCTCACACCGTTTGCAGTTAATGCAA
>121138
AACGTACCGCGTAGAGGCTCAGGGATCGCGGA
>121226
GCCGAAGAGTCAGGACTCATCGTCCCGCTGGGCCGCTGGGTGATTCTGGATG
>121378
AGGGCGCCATTGGCGTATTTACCGCCGGAAAATTAACGCGCTCCAGCGTTTACTACCAGGC
>121472
CGATCGGTTTCATGTATATTTATGCAATCAGAACGCATATTGCAGAAAAAATCAGTTCTGT
>121607
GGGAGAAGCGTTAAAAAGGGTGAATAAATATAA
>121615
TCAGGTTAAAGACGGTATCTCGCCATCCCAGGCTCCCGGGTCGCCCT
>121694
GGACCCATGCTGAAAGCGACGTTTTCAAGCGCCACGATGTATTATGGTATTGGCCCTAATA
>121729
TCAGATGCAAAATGAGATCCGGCTGAAGCGTATGTCGGCAG
>121768
ATCTGCCAGAGCGCTGCCACATCACAACAAATCCGCGCCTG
>121773
CTTCATCGTTGCGCCACAGGTGCGTCCAGCGGCCTTCTGGCAG
>121898
CTCAAATTTTCGCAACACGATGATGAATCGAAAGAAACATCTTCG
>122073
ATGTGATCGGTCTGTTCGACGCCGAAACCGGCATGAAAGACGTTGTCGCGATTCTGGAGCA
>122190
CTGTAGTAAGTGACTGGGGTGAGTGAGGCAGCCAACGCACCTGTGGCGTGAAGTATGAAGG
>122430
AACGTTTTCAGTCAGGCCTTTGTTCTACGCCAGCGTACTTAGCGCTGGCGTATTGTTGTGC
>122517
CGGGCAGTTGCTGTGAAGCATGGGGAACACATG
>122617
GCCTTAAAGCGGCTATCTTTTGTGCAATGCCTGGCGATATTGATTATTTATTGTGATG
>122749
TCATCTGGCTGCCGCCGCGATTTAATCCTCTCCACATAGTCACTTCCCCTTGCCGATGCCAGCGGCGTTTAATTTCTGCCGT
>122769
GCCAGGAATTCGCACGGTGCAAATTGCCGGTAGCGACCCTGTTGA
>122821
TTTACCGGAAACAACGGACAGGGTTTTCCGTCGTTCATTCTGTGGC
>122945
GCCGCCTTTGCACGCCTGACGCAGGCGGAACTGGGCGTGCGTC
>122965
GTCTGAATGCCGGGTGGCGCTTGCGCTTACCCGGCCTACAAA
>122982
TTTTATACGCATCACATGGAATTTGGTCATGAAAGCGGAATGTGAACCTCAGTACTTTGGC
>123532
GGCGCTACACCGTTTTCTCGGGCTGGAGTTTCCCCGCCG
>123788
CGCGGACGAACGAGAGAACCAGCCGTCTTTCTCGCC
>123893
CTCCAGACAGTGGTCGGGGTAAACTGGTTTTCAAC
>123910
CCTGGCGCGGATTGGCGGCGACGAATTTGTGCTGCTTGC
>124100
CTCCTTAGCCCAATAAAGTGCGCAAATGCGCGGC
>124118
TCGCCGAACTCAAACGCGCCAAACGCCTGGCGCTCTCACTGTTGCTGATAGCCGCCGCGAC
>124136
CGCACCGGGCAGGGCAGCGCCGGGGCGATCAGCACC
>124289
GCCGCAGAAAGCATATTTACACGTTGATTTTGAACAGCCGGAAACGCTTGTTTTTAACCGGGCGCGTATGCGCCGGGCGTTTGTCAGTATCGGGCAGGTACATATGCGCGATGCCCGCCGCCTGGTCATGAAGCGGGGGCGTTCCGGACCCGGCGATAATCCTTCATACAGAACGGGAAAACTGGCACGCTCCATCGGGTATTACGTTCCGCGGGCATCCAGTCGCCGTCCTGGATTGATGGTGAAAATTGCCCCTAATCAGAAGAACGGGGAAGGGAACCGCCCGATCTCAGGCGCATTTTACCCTGCCTTTCTGTTCTACGGTGTTCGCCGTGGG
>124361
TTCCGCAATAAATTTCCTGTTGTAATGTGGGTTCATTCGCACAGATAGCAATCTGTAAACC
>124372
CACGCTCGGTTCACTCCTCGACCATACCGGCGCGTTTGGCGAAAGCGAGAAAAA
>124480
CTACGAGTGCCTGTGCGGTAAGTACAAGCGTCTGAAACACCGTGGTGTTATTTGTGAGAAG
>124529
CTTCTGATTTTTCTGGCGTTAATTTATTTCGCCAATGATATTTATCATTTAGTCGCC
>124758
GATGATGTGGTCGCCCGTGCGTTTGCGGCGGGAGTAAAAGGTATGCTACTGACCGGAACGA
>124817
CCATAAAATTCAACAAATTTACCCACGACGCCATGCTTACGCAGCATTTGCGTGACGGT
>124851
GTGGTCGAAACAGCGCCGCTAGCCGTAACGACCGAACTTCC
>125036
CTGAGGTAAAGAGTTCTGCTATATCAACACTTAAGCAGTCAGCCAGCCTAGAAAGTGTTTG
>125154
TTGAAACATTAATTTTACTTTTTATTATCATTT
>125237
GCCAAAGGCGAAGGCATGGTGCTGACTGGCCCGAAAGAAGCTGAGCGTATCTATCGCGCAG
>125280
GAAAGACACGACCGTTGGTCGCGCCATTCTGTGGATGATCGTACCGAAAGGTCTGCCTTTC
>125658
ATGATACGACGTAATTTATCGTAACGAAGTCACCTTTTCAGGAGTCCAAATTATGTCTTCG
>125774
AGCGCCGTGAGTTGATTAAATCATAGAAATGGACATAATGTTTATTTAAATCAACGTAATA
>125792
CTGCAGGGTACGCCGCAACCTGCGCCGCCTATCGCCGATCACCCGCAGGAAATCCGTCGCG
>125800
CGGCGATTTCTTATCAGGAATCACACTGGGCCCCGCTGGCGACCTCGCCAACCGGCGTGCG
>125965
GGCCGTGGATCCTGATGGTGCTGGCTAATCTGATCTTCTGGATTGCCCTACAGCAGCGCAA
>126156
GTTTTTGCATCGCGCGCGCCAAAGACAACGCGTCCAATGCGGCTATGCAC
>126184
CGCCCCGGTATAGATTGAATCGGTGAATAGCACCGAAAAATTGAACCTCGTTACCTGATTA
>126459
CATCAGAGACGTCACGTCCCCTACGCCGCCGGTCGAATGCTTATCGACAATCGGGCCAT
>126485
CGGAGAACCGGTAATAAGCCAGATATCCGCGTCAGAGCTCAATAGATAGGTGGTCAGACGC
>126519
GCAGGATGATTTAATCTGGGAGCAGGAGCGCAAAGTGGTAAGCGCTGAGGAGCGAATGCAA
>126629
CAAGCGCCAATAAATGGCTTACCCAATGGCAGCGTG
>126640
TTACCAGCTTGCCTAATCCGTATCTGGAAGAGTTCAAATGGGGAGAAAAAGAGCCTG
>126997
GCGTCATATTAAACCAGGGCCGATAACTACGCGGCGCAAAACCGCG
>127344
TTTGCGCATCCTGCGGGTTGATCCACAATGTCTGC
>127549
GCGCAACCCGGCGCGGCAGCTTATCAGGGGGCTGTGCAGATAGAAAACAGGGTGACGCACT
>127587
GGTGGTGTCATTTTTTGTCATTAATGAGCCCTTTCCTGTCTGTTTGTGATCGTATTTGTAA
>127819
ATCACCGGGATTGGCGCCTCTGGGCTGGTGGCGCAAAATTTTGCCTGGAAGCTACTGAAGA
>127913
ACCAGGAAAACTCAGCCAGCGCGGCGCATCGGTGTCGTCGTTTGTCACGCGCCGGAATGCC
>128185
CATCCACTGAAGCCTGTTCGTACACATCAAGATTGACGATAGTAAACTGACTGTTACGGCT
>128217
GTACTGCACTGGAAACTGGTGCCCCAGCGTATGGTGGCGGGAATTGGCTGTCGCCGCGATA
>128291
CAATGACGGCAATGGCCACCACAACGGTGACGATTTTTGCCAAAAATAAGCCATATTCAGA
>128301
CGCCTCGGTCGCCGGCACGATGATTTTTTCAACGCCCGCCTCACA
>128308
TGCGTGATGACGTGCGTCCGCTCAATACCGATCCTAACATCCTGGT
>128326
CACGCTGGCACTGACGGTTGATGAGCGGGGTCTGCGTTATGACATCACCGCGCCAGAAACT
>128344
TCAAACTCCCCCTGGGATTCATCAGCCAACATAGCAGGGATGGGGTAATA
>128391
AACGTTAATTTCAGTCGTATAGCGTTCCTGGCCACTCTGATCGGTCCACTTGCGGGTACGC
>128504
GAATAATGTGTAGGGATGCTGTCATTAAAGTTCTCCTGACCTATTGTTTTATATCTTCATA
>128917
TTGTAACGACGCGTCGCCTGCCACCCTTCCGTTTCAGTTATTAATATCGTGACTGAAACAA
>128926
TTACAGACATCATCTTTCAGGCTGCGTCTTAAGTGGCGGCTTTTTTACCCCAGGTCACTTC
>129011
GCGTAATAAATGTCACCACCGAAACCGGGATTGAGGCCAGCAGCTACTACGGCAGTTATG
>129257
GGTTGTAAGCAATAAGTTTTATTTGGTTTTCAAAACCTTTGATC
>129305
CAAGGACGGAACGCCAACAATGAAAGAACGTTCCATTTTCCAGCCATTTCGTTGGTGTCTC
>129322
TCCATTTTCCAGCCATTTCGTTGGTGTCTCTGTATACCAGATTAAATACCGACAATCTGCT
>129391
ATCCACCACAGTATCATTCAGCTCGGCGCGTACCTTTTCGTGCAGCGCGGTGAAAC
>129464
GGAAATCTGGAAGGCGCTGCTGGGGTGGGAACCGGACCCGCAGGCGCATGAAATTCAGTATGCGGGT
>129563
CGTCGGGAAAGTCACCCAGGATCACTTCTCGCTGACGCTGCGAACGGTGTTCTGGTC
>129783
CGCAAGCGTCGCCAGTTGGGTGCGTTCATTGGG
>130028
AAAAAACCGGCTATGGCCAATATTTACTGGAGTTGCTCCGTGCCCGTCCGCGCCAGTATTG
>130108
TGTTTTAATAGAGACAGGATTATAAACGACGCTAATAT
>130163
GAGCGAAAAATGCGGCCACGAGAAAATAGTAAA
>130193
GCCGGCACCGTGATCCTTAACCGCCTGAAAGGCATTGAGGT
>130471
GCATCTTCACACACCACGGACAGGCCGCCGACGCGCTCGCCGTACAGCGAGAAAATC
>130937
GTTTATGACATTCTTTGCCCATGCCGCAGATCCTGAGCCGGGTAGCCAGTATTTGCAGGCA
>130944
CTTTGGTTTTAAAGAGAACAAATGGCCGCTCCAGATCCTGACGCGCTTTAAAGAAGGGAAA
>131168
GGCGACCAAACGGCGCCAACCTAAAACTTCGGGGGAATATTCTATACACAACGACAGGGGA
>131185
ACGGAAGCCAGACCAGCTCAAATCGCCCGCTATCACCACCGGTAATTGACGAAACCCTTGC
>131236
GTTCATCATTGCCAACATCATGCCGCCAATAAGCG
>131303
TCACGCAGACGTTGCAGGTTGTGTCGCAGAGCGCGGCGGTTAATGACGACTGTTGCCGCTT
>131390
GGGGTGGACGAACGCACGCTGGCTGACGCCGCGCAGCTCGCTTCGCTGGCCGACGAAACGC
>131456
AAAAAAATCAACACAGGATTGATACCTAAATGGCATCAAAGTTCCAGCCTTATGTTGT
>131576
GTGGCTATCACCAGAATCAGGGCAAACATGTTCGCCATGCCAACTCCTTAG
>132110
ACCGAAGCCAGCAATGAATTGTTCTCATTGATCGCCAGCGGCGTGATTAAAGT
>132163
TGCGAAACCACGTTCAGAACGCTGATAAGCACCATGCCCTGATAAGCCACGCTCGACTGTT
>132211
GTCGGTCATCCAGGCGGTGATTTCCGCTTCGCTTTTAC
>132541
ACGGTCGTTTTTGCCCTGGTACTGCGCGGCGAAGTTCAGACCTTCAACCAGGCCAAAGAAG
>132553
TTGATAAGCGTCGCATGGCGCTATTTTTTTGGGCGCTAATTGTTTTATTACTTTTTTTAAG
>132637
TTCTCGATTGGCTCTTCGTCTGAAAGCAAGGTGCTGACGGGGCCCATCAG
>132940
GAACGTTGCGCCCTGTTTGGCGTGATGGGCGCGGGTCTG
>132956
ATGGATAAAGGCGAGCAACTGGCGTGGGTATGGCGCAGCAAGGCGCGCTGTAATCCGCTGTTTATCGCGAC
>132981
CTCTCCCGCCAGGAGAGGGCCACCAACAGCTAGGCATTTTCATGACAAGCGAAACGCGTAC
>132984
GGGCACCGGGTCAGTACTGACAGCGCGCTGGCGTGGGTACAGCG
>133019
GGCAAAGCGTATTTTACCGGTAGTCCAAACCGCGCCGCGCTCAAGGTCTCTTTTTTCGGCC
>133164
GTCATAACATCTTTTCCCGGCGTGCCGGTACGTAAAAAAAGCGCCAGCAG
>133268
ATGACCGATGAGGAGCTCAAAACGAACCCTGCCGTTGAAC
>133297
AATATCTTTCGTATCGATATCGCGAGATACCAGATTTTG
>133523
ATCGCGCCGAACAAATCCGTCAGACCAGCGACGCCTTGCGCCTGGGGCGGGTCATACTACG
>133542
GCAGGAAGGACAACAGTGATATTGTCTTCCGGTTTGGCTTTTGCCAGTAACGCCGGATTTA
>133752
CTCCCTGTTGCCACATACCGTCATTGTTGCCCCAGTGATG
>133906
GCTATCAGCGAACATACAACATCCGTGAAACAGCAACTGGATACGCTGAGCACCACCGTGA
>134127
TCTGTTCTACGGTGTTCGCCGTGGGGCGAAGCGTAAGAAAGGCCATCATCGAGGCGCATCAGGCGGCAGCGGCTGGCGTGTG
>134232
CTGTTGACGCGCTACAATCCAGGCCGCGTCAATAAA
>134399
CAATCTGGTCTATATCTACGGCGAGAGCCTGGAACGGACCTATTTTGATAATGACGCGTTC
>134646
ACGCGCGATCAAACGCTGAATTTCCATAGTACG
>134768
TGCCACTGACCCGGCGTTCTGGCGTACTCGGGCGAGCTGTCCCGCCATCAACGCAGCGCAG
>134803
TGCGAAAACAGAGGGCAGCAATCTGCCCGCAGTTATAGCCCTGCAGCAGCAGTCGGATAACCCGCAGTTCAG
>135378
TACCGTCGCGCTAAATCCACGGGTAACAAAGCCG
>135413
GTATATTGCAGGAAAGCCAGATCTTCAGCGACAACCTCG
>135513
ACCCGTCAGCCCTAAATTCACTGCCAGTTGCCTGGCGACAGC
>135525
TCTACTGCGCCAGTTTCCGGCTTGTTGATGAAG
>135565
CAAACCTGACGCAATAAAGATAGCGCCGGCCGTATTGACGATTGGTTAATGTTTCCTGTGG
>135703
AATACCGAGGATCAACGTCACAATGTGCGGCGTGGTATTAAAGAAAGCCA
>135774
TGGAGAGCTGGCTTAACTTACAAATCAGCTCG
>135892
ATTAAAACCACTGGCCAAAGCGTTTGATATAAAAGCGCTTCATG
>135998
AGGTGCGGCAATACGCCGATAACCTGCGCGCCG
>136003
AACTCATCGCCAGCCCTAAAAATAGCACCAGGCCAACGTAGTTATTGTTCATAAAGGCTTT
>136031
ACTAGCGTTGAGCATGTGATCGTCCTGAAGCGCACCG
>136173
CTAAATGTGTGGTGCTCCTGACTGAAGAGTTGGTCGAATTCCCCAATTATCCGGCCAGTAT
>136234
CTTCCGCTTCGCGCCGCGCATCCGCGACCTCGGCGAAACCAAGCTGTACGTGCCGCAGGGCGTGCAAGCCTACCCGACGTTGCGCCCGCTGATCGGCGGCACCCTGAACATCAAGCACGTGCGTGCCCACTGGGACGACATCCTGCGCCTGGCCAGCTCGATCAAGCAGGGCACCGTCACCGCCTCGCTGATGCTGCGCAAGCTCGGCAGCTACCCGCGCCAGAACGGACTGGCCGTGGCCCTGCGCGAGCTGGGCCGGATCGAGCGCACGCTGTTCATCCTGGACTGGCTGCAAAGTGTTGAACTGCGCCGCCGCGTGCATGCCGGCCTGAACAAAGGTGAGGCGCGCAACTCGCTGGCCAGGGCGGTGTTCTTCAACCGCCTTGGGGAAATCAGGGATCGGAGCTTCGAGCAGCAGCGCTACCGGGCCAGCGGC
>136286
TCGTCTGAATTTAAAAATCCTGAACGTGATTTTCCGC
>136627
TAAGTATTTGGTGGCAAGCCAGGCCGGAGTAATAAGGTTGATACCCTTTCCTTCTAAAACC
>136672
GATTTGTTTCGCTCGCCCCAGCCGTCGAACGGGTCAAAATGGCAAGATTTCGTCACTTCCC
>136688
AAACGCCAACGCTTTTGCTACCGTCGGCAGATCGCGGCTGTAGAGTTGATCCTGCAACGCT
>136792
TCATTCAGTGACGGCAATGCCGACAGCATGACATCCGGCAGATCGTGCAGCGACACGGTAA
>136884
CTTCTGGCGCAGCGAATATGGCGAATATGGCGAATATGGTCTGGCAGCGC
>136970
GTTATTCGTCTTCATCCTCAAAACGCGCCACTATCCGTTCGCC
>137049
TCCGTTTGGTTCATCAGGAAAGCAAGCAGGGCATCTTTGCGCATCGTATCCTCTCACGATT
>137144
CCGGGTTCGTTTGCAGACCAGCCAGACGTACGTCAAAGACGTCGTTAGCGGTATCTTT
>137350
AACGTGTTCCGCAAAGGCGCAACCGAACGTGAAGAGCTGAAGGTGTCGAAAATCACCGTCC
>137601
TATCATAGGTTCGTTTGATCTCAAGGAAAGCCGC
>137781
TTTGCAGTGACATCATCAGGCAAAACTTTGCCGGT
>137812
TGCACGGTGTGCAGGCCAATTTTCGCCAGTCTACTGCTTTGCGCTGCGCCGACGCCTGTCA
>137821
GGCAAAGCGTATTTTACCGGTAGTCCAAACAGCGCCGCGCTCAAGGTCTCTTTTTTCGGCC
>137870
TGCGCGATCCCTGACTGGGGTAAATCCTCCACCCCC
>137975
CACAAGAGCGCCAATACAACCGGTCACGGCCAGGCTGACACCG
>138079
AATATGCCATTGATGCTCCGGCTGGCGCGCCGGATGGTTCAAGCCGCCCGACGCTTGCACTGAGCGCGCTGTTAAAACAGCATGGT
>138095
CGCCAGTATAGAGAACCTCCGTCACGGGCAGAAATGAATTAAAATCATTGCAGGCATAGTC
>138262
CGCGTTCAAATTTGAAAACGGCAAGTATGACGTGAAAGACGTTGG
>138373
CCCAGAAAGGCGAGATCATGCCGAATATTCCGCA
>138389
GCGCTGCGTCGTATGCTGGTTTCCAGCGATAAGCTTTCCA
>138620
ATGCCGCCTCATCCTGATTTAGTGAATAAAGTGAATTTTCCGCCGTAGTTGGCAACCAGTG
>138894
TCCGAGTCCGGGCACCACTTATTCAGAAAACCCAGCCTATGGCTGGGTTTTTGCTTTTCTG
>138898
GCCGTTGAGAAACCGCGCCCATCGCCACGTTAATATTTTCCGAG
>138909
CGATTCCGGATTATTCCAAAGAGAAACTGCTCATTGATG
>139001
TCATTTCTTTAATGCCCGGTAGTTTTTCTGCTACGGGTACTTCAGCATACAGGTCTTTCCG
>139150
ATGACTGGCAAATCATGAATTTCACCTTCGTGTGCTACGGCATAACAGGCAAATCAAAGAT
>139175
CTATCCTCTCAAAACAACATCATTTTGATAGCAATTAATTTACTTTTAATCTTATTTGCGA
>139242
CAGCGTCCTGCTTTTTTACCTGTATGTTGAATAACCATT
>139294
GATCTACCGCTGCGGCGATAGATCCTGTTGTCAGGCTATTATTCACTTGTTTATTCCACCG
>139323
ATGCAAACCAAACGTCGGCCACGCCAACAGCGCGCCAA
>139379
ACCGAAGTTCCGGTCGCCTCGTTGTTACTGCGCGATGTGGACAGCTATACGCTGGCCGTGG
>139408
ATCCAGCCCTCGGCATCGGCAACGATTTCCGGCGTTTCATCGGCATCCGGGAACTCACCGG
>139420
CGCAACGGGTTACGGTATTCCCGTGTTTGTCGCGAC
>139467
GCGCTCGGTCAGTTCAGCGATACTGACGATTCCTTTCTCCGCCACCATATCAAGAATGATT
>139578
TCTGTCCGTTCTCTCTTTTGGCGCTTTCGCCGCAGAACCTATCAGCGCAGAGCAAGCGCAA
>139737
TCCAGATATCAAATGGCTGCGTCGCGATCGCGATATCGCGGA
>139781
ATTTTCCGGCATCGGCTCATACGGCGTTTCGTTCGCCGTCGGTTTATCAATCTTCAGAGCG
>139849
AAGGTATTATAGCCAAGAAGCCAGCCATCCTGCGCCCAGCGCTGTCCTA
>139961
TCAGGCGTTTAACCGGTTCCGTCACCTGCGGCGGCGCCTCCCAGATACGTAATTTCTCCTG
>140093
TGATAGTTATTGCCTTCATACTCCAGCTTCCGGCGTAGCGGTTGCCACGGGGTCTGGTATT
>140142
GGCTGAAAACGGCAACCTGACGGCGCTCTCCTGGCTGCACGTTTCTTCTCTGTTCCTGCAG
>140405
TACTAAAGAGGAGATCCAGGTACAAAAACCGGCCCAGAC
>140428
TCAGGGAAAACATTAAGTGTGGTAAACAATGCGTTATTACGCCA
>140567
CAGTCTGGCTGATGGACGATACGCTCATTTGCAGCTGTCTGGCTGCGGCGGTAAAAGAGCC
>140660
GCGGGACACACCGCCTGTACATTAACTTCCTGGCTTTTTTCCAGTTGAACCGT
>140721
CTTGGCAAGAGTAATCAGCGGCTCAACTACGCGACGCAGCTCTTTCGCTTTAGGCAGGGTC
>140761
ACACCGGTCTGCGCGACGTTCAGCGTCTGGTGGAAGCGGGCGACTTCCCGCCGGTGAACGA
>140802
CCTCGCCAGGCGTTCCCGTCGGGCTGACCAGGGCGTT
>140922
TCGCAAATAAGATTAAAAGTAAATTAATTGTTATCAAAATGATGTTGTTTTGAGAGG
>141039
TTCAGCCCCAATTCAGATGCGTTCACCCGCACACG
>141129
TCACACGGCACCATTTTAGTACCCTGGTGAATCAATTGATAAAACGCGTGCTGA
>141165
CACGATGATAAAAACGATGTCAGGTATCACCCTTGATCCCGGTCTTTCCCCCCGTGGCACC
>141331
TCAGTTTATCTATCCATTCGGCTTGCTGGGGTGAAACCTGGCGCGC
>141349
GTACAAAATCGTCAATGCTCAACATGCCTTTCTGTACGCAATGGTGTGATTTCACATA
>141352
ATCAGCTAAAGCTACGCGTTTTACTTCGCGTGCTTTCATTGATTGCTTAGCCATTTAGTAA
>141430
GCCGCGGCTTCAGCATGTTCCATCACCTGCTCGGTGGACTGTCCGCTGCGC
>141616
TATTATTAGATATAAATTCTCAGTTTTTTTAATAAAACGATTAGTTATCCAGA
>141629
GATAACCTAAAATTATTCATTATATGTATGACTATCAATTATTTTTGATTTTTTGTAAGAT
>141749
TCAATCTCGACGAAAGCGGAAGCCGCGCGCGCGGTGGCCTGCATGACCTCC
>141949
CTCTTTGCGGGTCGGCAGCGGGATCGGACCGCGAACCTGCGCACCAGTGCGCTTGGCAGTC
>142070
TCCTTCAGGGGTTGTCCCCTCTTTCTTTTTAATCATCAGCTTGCTTGCCCGGAGA
>142154
TCCTGAGCCACGTAGCCCAGCGTTTTCATGGTTTGCAAAAAGCGATAAACG
>142270
CCGCTGGCGCGCTACGCTAAACAGCCATTATTGATACGCACACGCCGCCTGTT
>142363
CGATAAAATTACGTCTTCTGATGTCATGACCATCACATCAGAGCTGGCAAATGGT
>142391
ATGACTGGCAAATCATGAATTTCACCTTCGGGTGCTACGGCATAACAGGCAAATCAAAGAT
>142397
CAAAAAATGCAAAATCCCACGATGCTACAATACAGTAACCAGTTCAGGTCTGAGCTAATAC
>142476
CGTTTAAGTTTTAGTGAGCTTTGCCCTGCTCGAGGTTTGTAACAAGTCGATATGTACGCA
>142553
CCGTTTTCGATGATGATTTATTGTCATCAAGCTCGCTGGTAAATACCT
>142557
CCTGGAAAATCCACGCCACATCGAAATTCAGGTGCTGGCGGACGGCCAGGG
>142583
AAACCAGGTCAACCTGTCTTTGTGCCCTTAGACTGCAAGTAGGCGATGGACG
>142893
CCACCCGAAAAACTGCCGCGATCGCGCCTGGTAAATTTTAACCTCATGCATAGTTATGCGCGAAACTGAATGACGATCAGTTTCGCACGTTCCAGCCGTCGAACGGGGCAAAATGGGGAGGTTTGGATATTGTTAATGCTAATGTACGTACATTAACATTGGCGCCATCCGGGTAGGGCGTGCCACAAACTGGCTCGATTTCAGGGGGCACCCCGGTCACATCCCCATTGACGGGCCACGCCAGATCCGCGCTTCGGGTTCCTGCTCTTCATGCCAGCGCCGGGCAAGCTCCTGCGCCTGACGCTCCTGTTCATCCCTTATCTGTTGTTCGTGATAAATAACCGACTCAAGCGGTCGACTTGTCCGGCTAATAGCTGCACCTGCTGACTCAAGTTCACGACACGCTCGTTCAGTATCGCGTTGTTCTGTTGCGTAACCGCGTGCATCTTCTGCAATTCTGCGAAGGCGCTCTCCCACTCGTTCAGCCGC
>142953
CGCTCCATCGACCATCATTGCCTACCACCAGGGTAGCAATAACCAC
>143183
CTGGTAACGTTCAAACCGGCGCTTTTGCGCCAGGTTATAAAGATCGTAAAAAACATCCAGC
>143220
CCAAATAGCACCACCAGATCGGAATGCGCGATCTGCGTAAAATGGCTACC
>143327
CTCAGTTTTCTTAAGACGGCGGCCTTGCTCTCGCTCAAGCGTGGAAACCTTCTTATTAATCTCATCGGCGATCGTTTGTTTAGGTATGATTTTTTCTTCACGACGA
>143387
CTTCACAGCAATATCACGACTTTTTCTTATGCGAAAAAAAGTGTCTTCTTGTTCTGATATA
>143490
CGCTCACGATTATGCGTGTCCCTCTTTTTTGCGCAATGTAAGGGTGTCATATGC
>143493
CGCCAGCGTGGCCAGAAAGCTGGTTTCACCTGCCATTAACGACTGAAAATCGCGGTTTAAC
>143508
AAGCGGATTTGATGACACTAAACGCGCGCGCGTCCAGATTCGGCTGACTTTCCA
>143534
CGGTTAATCACAATACGCTCTACCATACAGCAGCAGTGGA
>143535
GCGTGAGGCTGAAGCGAAAAAAGCCCGCCAGTTGAAGAA
>143561
TGTCACCTGGCGGCTTGGTTTCAGGGAAAGTGAAGACGTCAGATGGTTAAAAACGCCCTCC
>143737
CGCGCAATCGCGAGACGCCCATTAATCAGTTGCG
>143747
AGGTCAACAATCTGCCGCAGGATAAACGCCGGTCAGCCATGACAATGATTTTTGGCAAAGA
>144035
TCGGAAGACAACTGATCGATTTTAGCGTTGTTTGAACAACCGGCCAGTAACGTGGAACCCAGAACTACTGCA
>144179
TTCGGTAGCGATAGCTCATCCATCAGATTCGCCAG
>144193
CGACAGACAGCTAAGCCCCCGTTCCATGGCCTCTTCGCTGAGTTTATTATCTGCGCCCAGC
>144195
GATGGCTGTGATCCATTTATCAAAATTGACTGGGTTTATCGCGAGGATAAATAA
>144339
GCGCCCAGCACAATCACCAGAGCTGGCGTCAGGGCGACAAGATCCTGGGCG
>144411
AAACTCTTAAGCCTGGCTCTGATATTAGGCGAGGGTCACTCGCTAAAAACCTCATCCCGGA
>144488
AATAGACGGAATGTGGTTTCCCCACGGTTGTGAGCAAATTGTGGTCTGTATGACGATCGTG
>144517
GTAGCGTTGAACCACGTCTTGCCGCCGTCAATG
>144524
GCGTTGAACCACGTCTTGCCGCCGTCAATGCTCAG
>144533
GAACCACGTCTTGCCGCCGTCAATGCTCAGGCG
>144719
CCATTCAACCGCCGATACGGTGGGGCTGACCGCGCTGGGCGTGGTCGCGGCGGGCGTTGGC
>144795
TGGAAGAAGCGCAAAAACTTGGCCTCGGCGCCCAGTTCGGCGGGAAATATTTCGCCCACG
>144932
CTGCAATCCCACGGCGGCAGTATGATCATGCTGGCGAAAGGC
>144934
GGCGGCAGTATGATCATGCTGGCGAAAGGCAAC
>145035
GCACCTCAACACAGGCCATAACGCCAATCTTCAGCCAGACTTGCTTTACCTTGCTGAACTG
>145076
AATGTGTGCCGTGCTGCTATTGGTCAATAGGGCAAGGCCGGGTATGTAGTTAGATAATTGG
>145198
AAAAACCGGGGAGCGACATCGGACATAACCCTGTCGCGCAG
>145333
TTTCTGTCACTTCTCTAATGAAGTGAATCGTTTAGCAACAGGACAGATTCCGCATGACTGA
>145436
TCCACCGTTAGCGTGTATTGACCATCTGCCAGGTCTGTCGGCCAGATATACTCCCAGCT
>145455
ACCACCGTCAATGCTCAGACGGACTTCATTGACATC
>145545
ATCGCGTTCAAGGGAGAACATCCCCTGCTGACGTGATTTGGCCATCAGGCGATAGAGCAAC
>145634
AAGGGTGAAACTGATACGCTGCTGCCATTCCATTGAAATCTGGGTAACTACCTTCCCAGCTTCGATATGGGTAAGAATTTCATCG
>146012
GCTGTGCTTTTATACCTTCACCACCTATATACAGAAATATCTGGTAAATACAGCAGGTATG
>146024
CACTCGTTTCAAAACCGGATATTTCTACTGCTCCTGTTTACATCCACCATCGTGATGCTGG
>146182
TCAGCATCGTTCTGTTTAGAAGCCTGCGTTGCTTTAGCCTGTGTATTTTGCTGGGAAGCAT
>146193
CGCGGCTGATCGCCTGCTCAATGCCCGCATGGGTGCGGTA
>146254
TGCCAACTCGATCCGGCGAGCGCTGCGGGTGCGCTTGATGTTGCAGACCGCCAGATCGTTG
>146321
TCAGCGACCTGGTCGGTGTAAACGTTGAAACCGTTACG
>146589
ATTCCAGTCCGGCGCCAGCGAGTCTTCAAAATCCGCCATAAACACTTTCAC
>146625
TGGTCAATGTTTGGGCTGGATAATCCTGACAGCGTTCTTTGACCCATAACCGTAAACTGTG
>146831
TGAAAAAAGGCGTTATAGCGCAGTTGAAACGCGTTGATCTCCTGCATATC
>147050
AATTGAGGTAGTTATTAGATCAATGGAGAAACTGTATCACATTTTACAGGATAAAGGAATA
>147172
TGTTACGCTCAGGGTTTTTCAGCTCGCTGGTGGTCGGTTCGCCACGCCAGCCCAT
>147250
GTGGCGATTGTCAATGAACCGCAAAAGCGCATATTACCCTATCCGCGCGTACTACGCGGCA
>147368
ACGTTCCCGTCTGTCCGTTCCGCTGATTACCGGTCTCGACTTCGGGCATGAACA
>147380
GGTGACTGTCTTTTTTTAACAGCATTTCACTGTCGATCGTTTGCCCATACTCTTTTTCCAG
>147543
GCGGTACTGATTGTCATGTCGACGCAAATTAGCTGGCAGCTAAC
>147592
GCTGAAGCCGAGCATACAGATAGCGGAGAGGATCAACATAAACGGTAGAAACTGCTTGGTA
>147883
TGTTAATAAATCTGATTTTATACAAAAAAAGAAAAAGAGAATTACTTTTTAGC
>147934
AGTGACGGCAATGCCGACAGCATGGCATCCGGCAGATCGTGCAGCGACACGGTAA
>148028
GAAGGCAAGGAATACGAAATCAGAAAAAAATAATTAAAAATAACCATATTTCC
>148078
CTGGAGCCGAATATTCAGGTCTGGAATGTGGATTTACG
>148231
ACGGGTTATGTTGGCTTGTCTAATGGTTTGCTTATT
>148334
TATTTCCCCTCATAACTGAGAGGACCCACATAACCAGAGGGGGATGAATGTCCGAACCTGTATCCAGTGCGACAGTGTTGGCTGGTGGATTAATGGGGGCCAGTGTATTCGGTCTGGCAACCGGAACTGATTATGGTGTGGTATTCGGCGCTTTTGCCGGCGCGGTGTTTTATGTCGCCACGGCAACCAACATCGGACGCATCAGGCTGGTCGCTTATTTTATTACATCATTTATTGTGGGAGTGCTTGGTGCCGGGCTGATAGGTACTAAGCTTGCGGCAATAACGCATTATGAAAAACCACTGGATGCACTTGGCGCAGTGATTATTTCTGCAATGTGTATAAAGTTTCTCACTTTTCTCAACAGTCAGGATCTGAACACCCTGTTCAGTATTCTCTCTCGTATCAGGGGAGGGGGATCAGATGGTAGCAAATGACCCTTCTGCAGCTCTGAATGCCGTAATTTGTGGGGTGATAGTCATCGTTCTGATGTTTTACCGACGCGGTGATGCGACACACCGCCCCCTGATTTCGTTACTGGCCTATGTCATGGTGCTGGTATATGCCAGCGTCCCTTTCCGGTTTGTTTTTGGTTTATATGAATCATCCCACTGGCTGGTGGTGATGGTGAATATCCTTATCTGCGCCGCTGTGCTGTGGGCTCGCGGTAATGTGGCGCGTCTGGTCGATGCACTGAGGCACTGATGAATCAACAACAATTTCAGCAGGCGGCTGGTATTAGCGCC
>148425
GATTACAGCAGATCGCCGATCATTTTTTCCAGTTTTTCC
>148594
CGCAACGGGTTACGGTATTCCCGTGTTTGTTGCGACTCATGACGAAGGGCGCGTACCGCCT
>148621
TGTTCCACCAGCGCCGGGCTATCGTGAACCGAGAGCA
>148659
TCGTCAACAGAAGGCATTCAGCTTCTCCAACATGCAATGGTTTCGTTGACCGG
>148668
AGGTGCGGCAATACGCCGATAACCTGCGCGTCGTGCAGCATGAGCATCGCAACCTTATTTC
>148722
CCATTAAAAATCGTATCGATTACTACTAAACCGGGCGCGGTGCGA
>148777
CGCGCTGCGCATTACCGCTTTAGGTGACACAGTCACCATTCAGGCGTTATCTGATAATGGC
>148857
TCGCCTGAAAGACTAGTCAGGATGATGGTGGTGTTTAAATTGAACGCGTG
>149019
CTCCATGTCTGGGTTTCAGCGTCAAATATATCAATATGACTGGCGGGAATATCAGGAGGGG
>149143
TGTGGGTTGTGGTTGTCGGGGCGACCTGGGGCG
>149186
ATCTTTTAAGGAGTATGGTTGCGGGTATTCCTGGCATGATATCTTGTCTCTTACGTTAG
>149266
ATACAGGCAAAAAGTGCCTTATCGGTCACACTTTTATGT
>149368
TGCTGTCCCGTACCATGAACCTGGGTACCGTCAGCGAAGAGCGTCGTAGCGTTGAAAGCT
>149390
TGGTTTTTTTTGATAACGGTCCGGAAATGCCATT
>149404
TCCAGCGCCACAAAGCGGTCGCCGGCTTTTGCTTTTAAGCCGCTCATTTCCTGCAGGCGCG
>149416
GCGGAAAATCACGTTCAGGATTTTTAAATTTAGACGACAAATGCGTAAACGCCTCAATTCC
>149426
TGCCTGCAAATACTGGCTACCCGGCTCAGGCTCTGCGGCATGGGCAAAGAATGTCATAAAC
>149493
GTCCGAAACTGGACTGCCGTTCAATATTGCATCAGAATTTTTATTGAGTT
>149579
TGATTATCGACGCGGTCAGCGGGCGCAAGCAGGTGCTGGC
>149625
TAACAGACGACCAACAAACGCGCCGCTGTTACCCAGTTTGAAGAAGGACTGGTAAATCACC
>149658
CCCCCCAGATAATGCCTTCCTCAGTGACTGCCGGAGGCGTAAAGCGACAGCCTGGCTCAGG
>149709
CTGCGCATAGCGCGCCGCCGTCAAAGGCATCGGTTTCGCATAGACGACCGCGCTGGTCAGC
>149744
ATCGTCAAAATAGATAGCCAGGTCAATGCCGGCACGCTGTAGGTTAACGTTATCGTTGCCG
>149779
TGTCACCTGGCGGCTTGGTTTCAGGGAAAGCGAAGACGTCAGATGGTTAAAAACGCCCTCC
>149784
ATGTGATCGGTCTGTTCGACGCCGAAACCGACATGAAAGACGTTGTCGCGATTCTGGAGCA
>149787
GCGCATGTGTTTAGAGAAATCCGTCATGGCTTCGGC
>149792
AATGTATCCGCTGCTGGCGCACTGGTTCAGCCCGGAAACTTAC
>149805
TGGAGGGTGTTTTGATTAAGTCAGCGCTATTGGT
>149819
ATGCACCTGCTTTGTGCAGGGGTGATGACGAGTTGCGTAAAAAGAAAGCACTTGTAAATAC
>149822
AATACCAGACCCCGTGGCAACCGCTACGCCTGAAGCTGGAGTATGAAGGCAATAACTATCA
>149823
GCATATGACACCCTTACATTGCGCAAAAAAAGAGGGACACGCATAATCGTGAGCG
>149826
TCATCATAACGAAAAGCTCCCTTGCTTGTAGGAGGTCTGACCACTTGTGATGATTAGGTTG
>149834
TCAAACCAACCGGTAACAAAATGGTCGCCCCTGTTGACGGTACCATCGGCAAAATCTTTGA
>149851
ATATTAATTTCACCCAACGTATATAACACAGCGTCGTCGCCTACCCAGGCATAATCGCCGA
>149852
GCCAGGCCAGCCTGGCTAAAGCGGGACGGGTCCTGAACGATTTTATAACTTTTACCGTCAC
>149854
ATTGCCTACGGTTCGCCGGAGGCGTTGGATTTCAC
>149892
TAATCTAATTTCACGCCCAGGCGATGCGCGACGGCTTCATAGGCTTCAATCAGACC
>149899
CGCGGTGCGGGCGCGGCGACGGGTTCCGGGAAGAAGCGAGTAATCACGGC
>149903
GGGATTATCTAATCCTTCAGTCCCAGACGCTTCGCCAGCCGATGCAGGTTGG
>149905
ATGGCAAAGATGAGCAGGAACAGAAAGCTCAGTACGAACCCCATCCCTAAAAACATCAGGGTGAAACCTTCACC
>149918
AGTAGAATCCCCTTATTTAACGGGCTTTACCATGTCGTATTCTAT
>149920
GGCGAATTTGCCAGACTATGCGGTATCAATGCCGCCACGCTAAGGGCATGGCAGCGACGCTA
>149921
CGCCACGCTAAGGGCATGGCAGCGACGCTATGGTTTATTGAAACCGCAGCGTACTGATGGCGG
>149927
ATACATGGTTCCCAGGGTAATCACCAACGGGTTTACGCCGGTATAAATAATAAGTCCGGCA
>149933
CAGAAGCAAGGCATTCGCTGCATTATTGATAGCTCTGGCGA
>149956
GTTGCGGTGGCGATTTTCTCTATTCCGGCGTTTGC
>149959
AAACCGTAGGCTATAAGCCCGTCGCTTCCGGCAGCGAAATGACAACCGACGGGCTACGCAA
>149967
TGAATTTCTTCGAATGTGATACCTGCCAGGCGCTGCATTTGCCGCATATGCAGAATTTTGA
>149974
TGTTTCAGGCGCTTGTACTTACCGCACAGGCACTCGTAG
>149981
CGCGTCTGCCACAAAATATTGCCGAAAAAAATAGCCCTCTTTGCCACCCAGCCGA
>149982
TAGCGCTTCGCTGCCTGGCAATACAGGCGCCATGACTTTTGTGAAACATGAGCGG
>149992
TTTGAATGTGATTAAGAAGGCGCTATGACATCATCTCTGCCCTCCGGGCAA
>150007
CTTAAAAAAAGTAATAAAACAATTAGCGCCAAAAAAAATAGCGCCATGCGACGCTTATCAA
>150018
GGAAAGTGATGTCGCTGCGCCGGGGACACTATGGC
>150019
CCGGGGACACTATGGCCTGCGAAGGGATATTCCCCAGGCGGAG
>150022
GAAAAAAGCTATACTTAACGCACACCTGCCCGACAAAGGAAGGGATATAATGCGTCGTAT
>150025
TTTTTCTTTCAGTTGCTGCGTCCGATGTTCGAGAAAGCGGTGAAGCACGTCTCCGGACCGA
>150027
GTGAGCGATAGCGCCATCCATATTTTCGACTACCACAACGTTCAGATCCAGAGACAGAAAC
>150030
TGATTGTGATTAAAACAGCAATACCAGATGCCTTGATCTTAGAGCCTAAAGTTTTTGGCGA
>150031
TTCATAACGCTGTTGAATTTCCAGCGACACTTCATTCGCCCCGCCGTGTTTCGGGCCGCGC
>150032
TTTACCCTGGTATTAACCGGACGTTATTACTAGGAGATTAACGGGAAGCGTGTGCTGCTGG
>150033
GCACGAACCCCCGCACCAGCCATAATGGTTCGAGCATCCCCCTGGGCAATAAGTTCCATAA
>150034
TACCGGCTTAACCGTCTGGCTCTTACCGCTAGGCTGGGAATGGCAGGGCGTGCTGTTTGCG
>150038
TGCCTATTCAATTAAACAACAAATAAGAAATATATTATTAACAAAACATTCCGATTAATGA
>150039
AAGGTATTATAGCCAAGAAGCCAGCCATCCGGCGCCCAGCGCTGTCCTATGCCAACGTTGC
>150040
ATTTAAAAATAATGAATAGCTATTCACGGCGTAAAGCGATAGCCAATTCCGGTTTCGGTAA
>150041
GAACAGCCCCCACAGCGTCGGCAACGACGCTGTGAGCGCCACCGCGACCGCCGTGCCCAGA
>150042
AGGTGCTCTCCCAGCTGAGCTAATCACCCCACTTC
>150046
CGGCAGTACGCTAAGTATTGACCTCGGCGCAGCCACCGACGACGCCGTGATTACCGCCGAC
>150050
TCACCCTGTTTGCGATTATTTTCTTTCAGAGCCAGCTTTATGCCAGCCTGTTGCTGCAACT
>150056
TATCGCTAATATTGGTGAGAAATTGGGTTTGCCGCTCACTTTTGACGACAACAATCAGTGC
>150063
TGGTAGTTAAGGATTAAGACGGTATTATCCTTCCGGGAGCGCAATGCTCCCGGGCTGGCTA
>150100
GCCGTCATAATCAAAATCGGAATGGCGGGGGTGAGCGCTTTAATCTCCTTCAGCGTAGCGA
>150103
GCACTTCCAGGTGACGGTACCGACGGATGTTAACGAGGTACGCCT
>150105
ATCCCCAGCGTGGCGCAGCGATCTTCTACAGGTTTAGCCTTTCGTCCGGTAATAATGGCAA
>150106
ATATCGACCGCGCCGAGGAAGCTGACGCCGTCCAGCAGCACCAACGGCAGGATCACCGCG
>150108
TACCGTATTGCTGCTGAGCGGGCAACAGGAGCCCCGCCATCACATTCAGGTTCGCCTGGAG
>150110
AACCGAGTTTGAAGAGGTTGCGGATAGTGCAAAAGATGCGCCAACAGAAACCTGTTTTATG
>150112
GTTGAGTTGTTACTGGTCCTGGTGGTTTTGCGTATTTGAGTTTGTTAACATTCTGCTAAAT
>150115
TCATAAACGCTCAGGTACCGAAGTTCCTCAAGTAGATTTTAAGGTAAGCAACTAATTTTAT
>150119
CGCCCACCAGCGATAGCGTTTCGCCGGGCCGGAGATCGAAACTGATATTCTCAACGGCATG
>150123
CGCTGCTGGTGAATTTACCCCAGGCGTATACGGAATACAGCGATGTCGACTGGGACCCGCC
>150124
CGACGCCCGCGTGGCGATGAATACCATCGGCTCCTGGCAGAACCATGCCATCTCACTGGGT
>150125
AACGTTGTCGTCTTCTGGCTTCGGGGGAACTCCCCGCACGTTAAACCAGAACAGTGTTTCC
>150126
ATTTATAACGATCGATATCATGAATTTGATGGTTTATATCTATCATTGATGTATTTACCGA
>150136
CGCCGGAACTGGACGCGCTGCATAAAACCGCCCCCGGGCTGACCGTGTTTAATAATGTGGT
>150140
GCGGACCACGGTCGTCACGGTCACGGAATTTACGCTTAGGACGCATCGGCGCATCCGGCGG
>150141
CTGGACTATGGTCGGGTGCGGCTGTGGGGGGCCATCGCCTTCGTGATAGGGTCGGCGCTGA
>150145
ATCAAATTTCTATGGAACTACGCTGGCAACCCCCTGATTAATCAGCATTCGGATATTAATA
>150523
AGCGCGTGGACAGCATCGCCTGCGACCTGGAGAAACGCTTTATGCAAAAAATTAGCGTGTT
>151616
ACTGGCGTGGCAACGGGTGGTCGCGCAGCGGGACACCTTTGGCGAAGCGCAGCTGGCGCAC
>151803
CAGTGTCACCATCCCCAGAAGCATCAGGGTTGGCAACAGGGTGGCATCATTCCTGACGCCGAGGCGCCTG
>153272
AGCGGTGATGTATTACGGGTTTGACATTGGTGGAACAAAGATTGCGTTAGGCGTATTTGAC
>153546
TCTTGGCGCGCGCGACACGCTGCGTCTGGAGGCTGGCATGAACCTGTACGGTCAGGAGATG
>153669
ATCGCACTCGCTGTAAATCTGATAATCCCGCTCCGAGGCTCGACCAGAGATACCTTTGGGG
>153727
TTCATGTTACGTCCGAAACGCCGTCGATGGATCAATGAAAGATATACCCGCTGGGTTAAATCCCAGCCG
>155230
TTCATCTTTAATCCCTATGGCAAAACGAGAAAGATAATTTTCAATATCGTTGCTCTGTTTG
>155888
ACGCCAACGACCATTACGCCGCGATTTTGCTCCTGCGCACGGGTAAGGTTGTCCAGCCCGT
>156104
CAAAATGTGCGCAGAAAAAGGTGATATACTATGCACGTTTACACATAAGCGAGGATGATAT
>156428
TCTCTTCATTTTCATCCCTGATTCCAGTTCGTCATTGCCAACATCATGCCGCCAATAAGCG
>156753
CTGCCAGCATCAAATCATATTGCGCCTGCGAGACCGACACGCCAGCTTTCGCCTGCATCAG
>156949
ACGACGGTCAGCACATAGAGGCTCATCAGCACCGGGCGCCGGAATAGCAAAGGTAAACTTT
>157189
CGTAACGGACGATTCGACGAACATTTACAGAGGGAAGGCGATTAACTCAACGTTGTCCGGC
>157425
TGCTGGTTTTGTCATGTGAGTCACCTCTTGTTTGAGCGTTTACTCACTTAGTTGTGTGTCC
>157982
CTTTCTCATAGCTCACGCTGTTGGTATCTCGGCCCGGTGTAGGTCGTTCGCTCCAAGCTGGGCT
>157997
CGAAATAGCTTTATCTTCCTCAGAAGAAATGACTGTTGTTGATTTTATTTCTTTGTTTTGT
>158278
ACGAGAGATGTTTGCGGCATCCACGCCGATCGCTTCTGCTAGCTCAGCAATTTTCATGTTC
>159871
ATCCAGACCATAGTGCTACTGGCCACCAGGATATTGACAACTATCGCAGCGATGATCCCGC
>161270
TAAATAATCTCTAAGGAGTTGGCATGGCGAGCATGTTTGCCCTGATTCTGGTGATAGCCAC
>161511
GCCCATCAGGGTAATGATCGGATCGTTACCTAACGTGATCGCAATCGGCAGATCTTCCCCG
>162323
AATTAACGATAAAAACAATTTAAAAATCAAGCACTTGTTAAAATAAAAAACAAACCAAACA
>163760
TGAACTCGATCCGTGCATTAACCGTCATCTACGCTACCCGTTATTTAGCGAAACCTTCACC
>164169
GGCTGTCAAAATCCTGAACAGTGTCATTAACCTCTCTCCGGCGAAAGTCGCCATTGCGGCG
>164401
CCTATTTTTGCAAATCAAATCACAAATAATTACTTTAAATCTTTTAATGACTAATTTTGAT
>164456
TCATGCGGTTTTTTCTTGTCATGAGCATTGTTACGCCCAAATTATGGTGGGGCGTGCAGGG
>164707
CTTTTTATTCCAGAAATCTCGCGTTTTCTCGGCTTCCTCAAGCGTTGCAACACTACAGCCA
>166144
AATCATGATCGACCTGGACGGTACTGAAAATAAATCTAACTTCGGTGCAAACGCCATTCTG
>166318
TTCGGTAGTGCGGCTGTGTAATTTATGTATGGGTTTGATTTTCTTGAGAATATGCGAACCC
>166471
AACGACTGGCAAACAATAGCGATAGCATTATCTATCGTGTCCGTAAAGGCGATTCGCTTTC
>166694
GTAACGCCGACGTACCCGGAGCAGATCCGGGCGTGGGCCAAAAAAGCGCAACCCGGCGCGG
>166800
TCCAGGACGATTTGGAAAAACGTCGCACTATTACCGCGAATTGAGTGAGTTGCAGGAGC
>167328
TCAACATGGCCTTTAACGGGAATACCTAACACCTTCGCCGTCTGCAATACGCGCTCACTCT
>168322
TGAGCATTCCGCCCGTAACGCCGCTATTGCTTGGCTGATGAAATCATTCGGTAATTTTCAT
>168466
AGAATTTAGCAAAGGTTGTTAATAAAGCTCCTGGAATCCAGAACGGTGCATTTTTAAGCAG
>169061
ATGCACGCCAATGACGTTTAAATTTTCACAGCAATTAGTTCTGCCGACAGAGCAAGGGTAG
>169181
AACACGATGGCAACTGAAATGAATGATTCCAGCG
>169377
TAATGCCATTGTGCATTACCTCCACTGTTATCCGGCTGACATCGGTATCAATATTGTTGAG
>169930
CCGGGCCTTTGGGCATAAAGCCGGGGCGAAATCCGTCCGGCGAGCGGTCTCTTTTGCTGCC
>170041
GCGGATCGAGGAGCACTACACCGACACGGCCGGCTTCACCGATCACGTCTTTGCCCTGATGCACCTGCTAGGCTTCCGCTTCGCGCCGCGCATCCGCGAC
>170067
AAACTGCTCGGTCGTCAGAGTATTGCGCCCTCTGATTCCGGCTGGGTTTTTCGCCTGACGC
>172761
GATATTGCGGGAGTTGGCGATGAATGACCGCGATTTTAT
>173560
TTCAGCCAACGGTGATATGGCCTTATAAGGATTGCAGTCTTTCATGGGCAGCAAGTAACGT
>174179
CCACTGTTAGCCAGCTGCGTACCGAAGCAACAAAGCTTGCCGCCCGCCTGGACGCCGCAA
>174514
CATGTGCCGCTGGGAGCGGTGGTCGGCGCGGCACCGGACGGGCGTTTTGCCGGAGAACAGC
>175744
TCAATGCTTCAAATACGGCATAACCTTTTGTATTGGTACGTAAATAGGGACGCCCCTGCAC
>176107
ATCCTGCCGGGCGTCGCACTGCAAAAAAAAACTGGCTGTCCTCGCCAACCAGG
>176393
TGGCCCCTGGATGGTTTGCATTGCCTGGTCTAGTAACGGCAGTAACGCTGTTTCTTCCATA
>176465
AAACGCCCTGGGTAACAGGGAATGAAGAACCTCATCACGAATAGAGTCTTTCTCAGTTTTC
>176556
CAAACAGGAAAAAACAGCCCTTAACATGGCCCGCTTTATCAGAAGC
>176810
TGAAATCTCCTTAATTCGCGGCGGTTATGGTGCCAGGCTGGTTGGTACTGGCCGTCTGGCC
>176972
TTCAGGGCGGTAGTGATACCCGAAGTTTGGCACGTGCTCCAGTAAATACTGTTCGCGGTGG
>177784
CGGCTTTGGCGGTGGGGAGGTGTTACCGGCAGGTGTGAATATTACGGTTGCCAGCGGCGTG
>178000
ATGGAAATTTTTTATGGTAAAGGAATGCCTTAGGGGCAATTGACGGATCGAGATCTGGATA
>179205
GTTTGATTTGCGCGTCGTTGATATCGCTGTTGTTTATCCGCAGATCCAGCACGGCCTTGAA
>181213
GGAAGAAGTGGATAACGCAGATATTAATCATCGCCTGCTGGAAGCGATTGAGCAGATCACC
>181870
TACGCGGAAACAGGCGGGAACCGAAAGCCGCCGCCAGCGCGATATTTATT
>182681
AAACGTTACCCTCATCTTTCTTAGAAAGATAATTGTTATATTATAACATTGCACTTATTTC
>182746
GGTGTTGTGACGTAGCCGGTTTCTGCTCTGCCATGTACTCTATCAGCAATAAAATGCATCA
>183618
TTGTTCACTGTCTCGCTCCTGACACGCAATAATTGTGTCCACTTTGTCAGCACAGACCGCC
>183663
CTCTTATGTCGATCTACTGCAATCCCACGGTGGCAGTATGATCATGCTGGCGAAAGGCAAC
>184261
ATTCATGGATAAACCCCAGTTCATCCAGAAACGAAGCTCTTTTTTCCACAGGCAAAGCATC
>184604
ATCTTCCACTTTTTGTTTTCCCTGCACGGACTCCAGATGGCCTTTATCGATAAAGCCCACA
>184944
GGTGCTGATCGCCCCGGCGCTGCCCTGCCCAGTGCGTAATCAGGTTTCGGTCGACAAGCCA
>185710
CAAACAATGGGTGCTGGGGCGTCACGCCGCTAGCTTTGGTGCGCTCAGCTAAAAAACGCTG
>185716
GGGCGAGCCGCAGCGGGCGTTGGAAACCTATAAAGAGGCAATGGTCGCCGCGGCGATTACG
>185840
ACCGTTGCCGACCAGCAGCAGAATGCCTTTAGCAAAACCCACCAGCAAGGCGGGCGCGATC
>185855
ATGGTGTACAGACAGTCAGTAATGGCAGCTTTCCACCGAATTATGAAGATCTGAAAGCTATCCGGACCGCGCTCAAT
>185939
AAAACGGTATTACCCTGAGCCAGCCGATTATCGGCGCGGCGATTTTAATTAAAGCGCCCGG
>187008
CCACCTCTGGCTTTGGCCTCTACTTTTCTCTAGGTCGTTTGCTGCCAAGACACCGCCGTGC
>187038
GGCGACGCTGATTAAAGCCGTTGTCCATGCTTGGCCGGATGGTCAGGTGACGGATGCCTCA
>187386
CGCCGCCGCGCTGGGTAATACCATTAACGACATGGAAAAATATTATACCCAGGAAAACTAT
>187483
GTGAGCGGATGCCGGGAGCAGACAAGCCCGTCAGGGCGCGTCAGCGGGTTTTAGCGGGTGTCGGGGCGCAGCCCTG
>188185
ACTTGCCAAAGCGCAGGAACTGGGTATTACCGTG
>188721
AATACAAAGTAGAGACCAGTTTTGCCGTCTAATACGCGACCTCAGGATCACCCTCTCTCGC
>188795
AATGGCGCACAACTGCGTATTCATGGCGGCAGGATTTCGCCGGACGCTGGCACTTGCGGGAGAGGGTGACGTTGTGTACTGCGAT
>189702
GACAACAGGCGCGTTAGGTTTTTTACCCATCGTTTCAAGGTCGACCATTAAGTTGTTCATTCGTTATTTATCTCCGGTTTTGGTGCTGCTGGCACTGGCATCCAGTGTGTAACAAAGATGTGCTCAATACAGTTCATCTGATTGCCGCCTCGCATGTCAAAAAATAGTCCAGAATGCTCATCAAAATATGAAACATAACGGTATCCCAACTTGTTATGAACAATTACTTCTTGCTCGTCTTCTGGCATCCGCTCACTACAGCTTATCCAACCA
>189790
GAAGGTTTTACCGTTCAGGGCAACAGGGTGGCCCTGTTCGAAGCGGACGGTCACCTCTTCT
>190181
AGAATACGCGATTCCAGCGCGACAGCATGGAACACCAGCGCGATGACCGCAGAAAGAATAG
>190970
CCAGAAACTCAGACAATCCGTGATCTGGTGCTGGCACCAATGCAGCGCGGGGATATCAACC
>191197
TATGGTCACGGCGGCGAATATTGTGCAGCCTCCAACGGTGACGGTGGGGAAAAAAAGCCTG
>191419
AACGGCAGATCTTATCGACTGTTCTGCATCGCCTGCACAGCATAACGGGAAAAATTTATTC
>191613
CAGTCTTGGCCTCTGCCTCCAGATTATATGCTCCATCAGTCAATGTTTCAGGCGCTGTAAA
>191653
CGCCCCGACCATACGGGCCAGCTGGCTTCCTGCACCGCAAATCTGACGGGCATAATCAACC
>191705
TGGTAGTAGGGTATATTTGCCATATGAAGCATTATTGCAGAGCGTTTCGGCAAGACAGAGA
>191906
CCCACGAAAAGGAAGGCTGTCGAATAATGCGGAG
>192150
GCTGCCTGATGAGGCGTAACCATCATGGAACGAATTCCCATCAATACAGGGATTAT
>192306
GCCAAAGTACTGAGGTTCACATTCCGCTTTTATGACCAAATTCCATGTGATGCGTATAAAA
>192720
TTTATCAGGTCTGAATTTCACGAAAAAAAAATAAAAGAGTAGTAATAATACAT
>193169
TCTTCAGGTGGGGGTGGTTATTGCCAGCAAAGCCATAGGTTTTAAAAGCGAGCATATAAAT
>193527
CTATCTTTTATTATGAATATACAGGCAAAAGTGCCTTATCGGTCACACTTTTATGT
>195982
TAAATTTCATTTTTTAAGTGACGTGCTGGAGTCAGAAATATTTCTGCCGA
>197122
GTAGGACATAATTGCTGCCCGCCGCCGGCCCTGACGACCGTTGCCGATGCCGATCACCA
>197310
CCTCTATTATGCTGGCGGGCGTGGTTCCGGACATCGTTGGGCTTATTATCGCCTATCTGTT
>200321
TCTGCTACGAAAATAGTCTCTGATGCGGGCAAGTACTTCACTACGGTTAAGCGTCTCAGTC
>201132
AATTTCAACCTTAAAAAAATAAGCCTTACCACCATACTCAAAC
>201144
GATTTCAATAAATCAGCCCAACGGCGGTACTCGCAAAC
>201266
GCTATAAATGAGAACTATCCTGGGTTAAACTAGGGCAAAAACAAT
>201704
CACGAAATTTGAAACAGGGGCGGGTGCAGCTGCCTGAACATGGAGAAAGAAGCATGAATAA
>201713
CGAAGGGGAAACATTTCCTGTTTTTTTAACACCAATAACAAAAATTAGCGTGGCGGCAGTA
>202518
TGCTACTGGAGCGCGATGTTTGACGGCTGGTGCGTGGCGCGTTTCTCACCGCAAGGAGAGC
>202958
GCCTGACGAGAAAGATCTCTGAGCGTAATAGCTCTTTTTTCAAGTGCACTTTTAATATCTG
>203106
GCAAAATCACGGCACACAGGCGAAAAAAAACAGAAAATAGACGCCGGTTTAA
>203190
GAGCAAAAGACCAGGAACAGGAAGAAGGCCGCGCCGCTGGCGTTTTTCCATAGGCTCCGCCCCCCTGA
>203507
TGTGTTAAATCCAGGCTGGATAACGCGCGCTGCACCGGCCACACTTCTGCTCTTCTTCTTA
>204021
CCGTCCGAAAGTTATCTTCCGTGAAATCGATGGTCGTAAACAAGAGCCGTACGAAAACGTG
>204459
GTCCGCCGTCGCTGTTAAATTCGATACAAAACCGATCGTACCATATCCGGTTGATGTCCCCGTCTTCCGGGAAAACGGTCAAAGCAGACGCCATAATCCGGGCGCTCCCTTTCCGGCATTTACTTTCTCAAGCACCCCGACAGCACGGAGT
>204550
TGCGCTGCGCCCGACGATGTGCTGCAGATCAGGCACCTGGTAAAACTCCAGGCGCTGCACA
>204648
GGCGTTCTGTCAGACGCTTCTCAAAATTAGAGTTATATTGCTTTTTCTGCTCCGGCGTCAG
>205067
TATGCAATTTTGAGTCAAAAAAAAAGCCACTATAATGGTGGCCTTGTCGACGCTTTCTATT
>205472
GCCGTTATCAGCAGCTTCGCCAGGGGGAAACCCCTGTCGGTTCGCTGGGCATGTTCGGCGG
>205665
CGTTCCAGTAACCGGGCGTGCTCCTCATCGCTAACCCGTATCGTGAGCATCTTCTCGCGTT
>206183
TCCAGATATCAAATGGCTGCGTCGCGATCGTGATATCGCGGAACTGGCGCAATTACAGGCG
>206754
TCTGGCCCAGCGTGTCCCGGTGCGTATCCGACTCGACGAGCAGCAGGGGAATTTGTGGCCT
>207049
ATTACGCTTTCCTCTTTCAGAGTCAACCCTCATTTTCAGGTTTTTCTCTTCAACCGACCGGCTGTTTGTG
>208318
GCAGACGCTTGTAGTGGTTATAGACCGCCAGCGCCAGCACTTTTTTCGCCTGCTCCTGGCC
>209190
CGCCACCATTGCCGGGATGGGGGTTGAATCAGAAATTGCCTCCACCGGCATCAAAAACTTCATGCTG
>209808
TGAACATGTGTTTAGCCATCCGGATGTAGAGCAGCTTGAACTACAGGGATACCGGGTGATC
>209879
TTAATGGTGCGCTTATTTTTATATTTTTTTTGCAAAATAATGATATCGTCTTT
>210216
AATGGCGCGTGCCGGTATCAAACCTATTCCCGGGCGTCTGACCTTCTTCCCAAACAGGACG
>211296
GGTAATTCACGCTATCCTGGTCATTCTGGCTCTACTGGTCTTGGCCCCGCTACTCTCCTGG
>211695
GGAGATATCACCGCTAACACGCTTCGTGCAAGCGGGGCTATCTATCAGAATAACGGCGACA
>211859
GCCTGGTTGGCTAGGACAGCCAGTTTTTTTTGCAGTGCGACG
>211963
CGCATTAATCCACTGAACACGCCGTTTGGTTTGGCCGATCTTGAGGCCGTCGTGCGTGGTG
>212838
AACCAGCGATCATACGCTGGTGGATATTGAGGATTGTCGTCAGTCGCTAAAAGTAGGCGAT
>212945
GGCGCATTTGGGGATTAGCCTGAAAGAGGCAGAAAAACATCTGCTGCCGCGCTACAACTTT
>213167
GGAACCGGCGAACATGTTGTCGTAGTTCGGTACCGCGGAATAACCGGAGGAGATAAAGTCG
>213654
AAAAGCCTTTTTTTAGTCACGAATTTAAGTAGTTAACG
>213788
GTTTGTGGAAAGTGGTGAACTTTCTTTTCCTGTGGCGGGAATGGCAACGGCGAAGCGCCTGGAAACA
>213901
CAGCTTAACGCGCTGGACGGCACCCTCAGCAAGCTCTTCAGCAAGGGCGCACAGGTCGATT
>214060
CACCGTCACCGGCCTGCCCAATCGCAATGCGATCCATGAATTTATTAATCATGCTATTGCC
>214297
TGCGTGTTGCGTTAAATAGTTTTTAAGCGCTCCGGAAAAGGCGATTTTAAGCTCGGTCGCG
>214614
CTACAATAAGCGTTCAGTTAATTAAAAAAACCTGCTTTCGGGCAGGTTTTTTT
>214803
CTTTGCTTATTAATTACGAGCTTTAAAAAACTCGTTTAACGGATTGATGACAGG
>216585
ATCCACCACAGTATCATTCAGCTCGGCGCGAACCTTTTCGTGCAGCGCGGTGAAACCTGCT
>217507
GTTCTGTGATTTATGTAACGCATCGGCGGCATGATTTATCGTTTCCCGTAAACCAACGTAT
>217694
CAGCAAATCGTGCCTTAACCCCTGGATTAACGCTTTTGCGGTA
>217939
TTAGCTTTTTTCAGGGCGGTAGTGATACCCGAAG
>218187
TTGCTGGTTTGGACTGGCAAAAATCGGCGCTATTATGGTACCGATTAATGCCCGCTTACTG
>219001
TCCTGTCCGCCTGGAGGGATATGCCTCCACACTAGATGCGGCAAAGCAATGTTAT
>219129
TGGGCCTCGCCCTGACGGGCCGTTGCTCACTCCAGTTACATCGTTATCTATGCTCCCGGGG
>220570
TACCATTTTCTGCGCGGTGCCGGATTTCAGACGCGTGGAGCCGGTAAGCGCTTCCGGCCCG
>220888
AAGTATTAAACAGTGTGTGGCTGCTAACCTAGGCATCAGCTTTTTACCACGTTTTACCGTT
>221843
TTATATCCATCCTTCTTCCGCACAAAAAAAAGGCATCAGCGAGAACGATCTGGT
>222196
CATGAAGCGCTTTTATATCAAACGCTTTGGTCAGTGGTTTTAATGATGTTTGAGGATCGCC
>222326
CAGAAGCGGTGGTATTGTTTCCCGGCGGTGGCCGTTCGCACGGAGTGGCTGTGGTTGTGGC
>222731
CAGTTACGTCTTTTGTCAGACAGTTAATGGTTTGCTGGATAGCCTGAATAGCTTCTTTCAT
>222842
TAAGTCATCCTGCCCCCCGGTATCAGTGTTACTGACGCCGAAG
>223522
TTTCGCCAGCGTGTTTTCCTGCTCTCTGATGGTCAAGATATTTTTCGCAATCCTGCTTTCCTGCCACTGAATCAGCCCCCAGCACCCCAGGAAAATGCCG
>223841
TGGCCTATATTTTTTGGCAGCTCGCCACGCAGGGAAGTATCGACTCGCCGACATTCAGAGG
>223874
ATCATGGTTTTTTGTTTAATTTACTAAACAAGGTTGCG
>224211
CCATACTCAAGCGCTTGATAAGCTGGGAATTTTCCAGCATCGCATGTTTGCCCTGGAGTGC
>224745
AGTTGCTCCAGCATTTCAATATGTTCCAGCTGGCTGGGTTGCCAGCTCACGTAACGGCGGA
>225729
ACGCCGTATCAGTGTGAAATGCTGGGGCGTATTGATGGTCGCCAGGTTGCCCACCAGCCGCAAATAGCCAATCTGGTTTACGGTGGCCGCATGGGTAACAAAGAC
>226327
TGTGATATCGATCGGTTATTAATTGTTATTGTCGATCGAATATCTATTTATGATAGTTAAA
>226687
CGTATCTGGCAGGCAAAACGCTAAGGGAGCCGCGATGGAAAATAAACGTCTCGATAGTGC
>227042
CGTACCGCCAGTAAAAAATGGTGACGCTGTAGAGGTACTCATTGGCGATGATTTAGTTATT
>227277
TCTTTTTTTGTTACATTTACCAGATCATATTTC
>227889
AAGCTTACCGTACTTGATCAGCAGCAACAGACGATTATTACGGAACAGCAGATTTGCCAGA
>228086
GGTAGCCTGCTGTCCAGCGAGAGGAAAATTCTATGGGACAAGAGAGTGATATTCAGTCAGT
>228345
ATGAAGGTAGCATGTAAGATTTGTCTATAATGCAATGAATATAAGGCACTATTTTTACTGT
>228397
TCTGGCTGATTAACTGATCTGCAAATTTTATGCGTTTCAATATACCGTCACAAGAAAGGGTGAAACTGATACGCTGCTGCCAT
>229550
TATAAAGTGGGGGCATTTCCTTTTACCCCCCTCAAAGG
>229743
GGCTTCGCCGCCGAGGGCAGCCGTTAAATCAGAAATAAGATTACTGAGTTCGCCTGTCATC
>230030
CTGGCAGCCGGATAACGAAGGCATTGCCCACCAGATTCGTCTGTTGCACCGTATTTGCCTA
>230101
CCTGCCGCTGCTGGGTCAGCTTGCGGATGCGGAAACCGACGATGCCGCAGCACGGAAAATTCACGATGCTCTGGCGTTTGGCATCCGCGTACAGCTCAGC
>230185
AATGGCATTTCCGGACCGTTATCAAAAAAACCAAATCGTTTTCACGCACCAGG
>230291
TCACATCCAGAATCAGCTCCAGATAGTATTCCAAATAAACAGCCCGCACTATAGCGCATAC
>230314
CCGCGTATTTCAAGCTGATCTATTACGTTCGCGCAGATGAGATCCTGACGCACCGCGTGAT
>231152
GGATAGCCCGCCCGCGCCAGTAACGCATGGTGCGGCAATGCCAACGCTCAGCAGCGCCACGGCGCAACCGCTA
>231339
TACCCAGCCTTCCACCATCGCGGTAATGGTACCTTTCACCCAAAGGGCGGCGTAGATATGC
>231587
TCGTTGTCGCTGTCGCATAAATCTATAAAGCTGAGCACAAGCCTTGACGAGGATTTGCTTA
>231706
TCGCCACCGATACGCTGCGCGAGCTGGAGGACGAAGGGCTGAATGTTGTGCCTTGCGCCCGTGCAACGCAGCT
>232560
CATCCCAGCGAGTCCAGAGACGTTAAAAAAACAAGAACTTATCTTTACCCGG
>233289
CGGCGATAGTGTCGGCAGTTTTCCTGTGCGCGCAACCGGCTCCCCCAGACAGACCCGCCGC
>233415
GCTGTGGGTGCTGCCGCTGGCCGCCATCGTAGCGGGCGGGTGGATAATCGTTGCCCGCACG
>235103
CCGCCGGTGTTCAGTTCCAGCACGGCGTCGTT
>235255
GACGAAACGCACGTCCAGATGGGACGCCAGAGGCACCAGCGCATCTTCAGAGGCGAGATCG
>235612
TTTTATCTTTTTCGTAAGCCTGTGCAGGCTAAGTCGTCAGCGCGAACGCCGCCAGTAACGC
>235634
GCTCCGGCGGGAAGCTGCATCTGTGAGGGGGCCAGATGGAAATTAGACGTTACAAACAGGC
>236327
TGTACAGGATAAGGCGAAAAAGGTACTGGCACTCAGGGTTGATCCGGAATCGCCGGAAAGC
>236408
CAACGCCGAAGATGTTTTGGCGTTGAGAGATGATTTTCAGCACTGATTCAGAGTTGAGTAC
>236577
GTCAAATAAAATGATGGGATTTAAAAAAATTATTTTTGGCATGTATCTGTAA
>236729
CAACCGTAACTTTGAAGGCCGTCAGGGCCGAGGGGGTCGCACGCATTTAGTCAGCCCGGCG
>236750
AGCGGCCAGCGGGAACGTGCCTCAACGACGCTCTCCGCCAGAGCTTTCTCAGTCATGCCGG
>237010
AGAGGGTGACGTTGTGTACTGCGATCCACCCTACGAACCG
>237317
GGTGAGCATGAGCTTTCCATCCTTACCGGAATTGAACTGGTTGTCAAACGCGGCGAAACCA
>237331
GGATGATCATATCGCGCTGGCGGAATGTTGTGTTGCTGCTCATCAGCGAGGTGCCAGAGTCGTGATCGGCAATTCCACATCTCCGCGTGTTATCGACCTGTACTCGCAGCACGGCTTTGAAATCCGCTATATCAGCGCCCGCCGCTCA
>237335
TAACGGCACCGCCTGACAGCAGCAGTAAATCTTAATTCATCCGGCACGGTCATTAAGCCGGCAGCCGGAATATTCCGGTCATGAGTTTTCCAGAATAAAAAGCACTGACACACAA
>237338
TTTTGAGGTCAGCTATGTCCGCTTATGGCACATTGAAGACATTGCGATGGGCGATTTTTTTCTCTCGCGCGCGTGCGTGTAAATATTAAAAATGTTTAGAAAATAAAAACTTACTTCCCAGAACAGGTTTTAATAAAACCTGAGCTGAACGAACGAAGTGAGTGAAGTTCACCTCGAACGAAGTGAGAGGTTGTCTTTTCAGGTAATACTCTCCCAGGGAGGTGAGTACAAAATCTCCTCACCAACCTGGTCGTTACATAACCTGAAAAGTTATGACCTAAGTCTACTGCCAGCTTAGGCTTGGGAAGTTATGGATGACAGCACCCCAGAACCGAGATCTTCCCACACTTTATGAAGGGGAGTACTGGATTCAACCTCTCGAAACACTCCAGACTCGACAATCATAAAGTGACCCTTCTCTCCGCTCACTTTGGTTCCCCCTTCCCCAACCCCTAAGCGGTGCCGGTTCTACGCTGGTAGTGAGCTTTTTTAAACCTGACGCCAGTGACGCTATCCCCCACCCATCAGGTCGAGCTGCCGGAATCAATCCGGAAAGCGAGTGGATTTTATCACTGGCGATCTGCGTTTTAAATGGTAAGTACTTACCGATTATTTCGATTGATTATTTTCTCGACCATGAAGCTGGACGTTCAGGGCAAACACCTCATTGATGAGTTCCCCTAACAGCTGCTCCACCAGCTCTTTGTGCTCGCCTGAATGAAGACATTTGAGCGACCATTCGTAGAGACTGAAAGCCTTATCGCGATCTTTCATCATGTCGCGCACTTTGGCCAGAAAATCGCTCTCAACGAGCGCTACGACGTTCGTCGGGTATACCATGATAGTTTTCCTTACTGTGGTTCATAAAATCGATTCTAGAGCGTCTGGAGAGGGGTTCCAGTGGGTTCTGGAGGTGTAAAACGGTCTGGGAGTTGTTTGGAAATCACGTCTTAAAAAGCCTGCGTCTGTATATATTAATAATTAGTACTTAGTTATTTATATATACGGAAGCAGGTTCTCAAACTAACTCCCAGACTGGTGTTTACGCTGCCTTTTTACGTGGTCTCTTCTTCCTGACAACATTGGCAGGATCATAACCACCCAGCTTTTTCATCACCGCCAGCGGTATCTTGCTGATGGTGTGCCCAGCTTCCTGACAGTAGCCACGGAAGATAAGCAACATGCTACCACCAGGGTTGATGTTCACCTCCACCAGCCCAAGTTCAACATCCGGCTCAACGAACGCAACACGGCCGCCAGACAAGATGACGGTTTCGTTGGCGCATTCAGCCGCACGCTCGTACCACTGCGTATCGAGGGATTGTGGTATCAACATGACTGTCGTCACTCCACGCGCCTGCTCGCGAATGGCTGCGTCTATCCAGGGGGTGATTTTGGAGTAGGGCGGGTTAAGGAACGCCACAGTGCCAGGTTCTCCCCAGCTGCACTTGAGCGCATCACGCTCAACACCGATAAAGTTCGGCAGGAGGGCATTATCTTTGTTGCAGGCGACGTCCACATCGAACTTTACGCTTATGTAACGTTGGATGGCGACAAACAACCACTGCGGTGTGCGCCAAAGGTCGCGAAGAGAGGCACCACGCTCTCGCTTTTTGATTTTTTCGGCTGCGATCATTACTTTGCTTTAATAGGTAAACACTTACCTATTTTTTCATTTAATCCAACGGATAGCAAACAAAGAAGAACGCGCCAGATTCGCAAACGGGAAGCTCTCTGGCGCGTTTTATCGATGCTGGGTATGCAATTAGCTTACCCAGCGTCCTAAAGCTGTCAGGGGGCTTTAGATCGGGTAGGGGAACATCATCCAATGGAATACTCCGCTATGAATTTTTTGACGATCGGCGACTCTTTATTAAGGGTTAGATTTCCACCTTCCCTGGTGGCAATGCCAGTAGCTGGAAACACAGCCATCATCTGGCCAGCCTGAGTCGAAGCGGTGTTGAGCGGATATGGTTTCTCCGGGTTGCTCATTAGCGCCAGTTTAATGCTATTGCTGGTCGCCGTGTTCGCGTCAAGGATATGGCGCATTGCGATTACCGTGTAGACGCTGATTTCCGGCCCACCACTAAACCAGTTCAAAAGGTTTAAGATCTTGTCTTTCGCTTTGACTGGCGCCCCTTCGAATGCGGCAGTAAAGCTCTCACTTTCCAGACCGGCTGTCGCATAGAACGATTCGTCCTTACCTTCCAGCGTGAAGCGAGGTTTGGCCGGGGTACGCTCTGATTTTGCCTTCTGGCGTTTTGGCTGCTCTTCTTCAGGTTTAGGCTCTGACGCCACTGAAGGTAAAGGGGTTGGATCTGTACCGGTAGTCTCAGTACTTCGAGCGTCAAGTTCAGGCTCTGGCTCGTTCACTATCTCCGCAACAAGGTCACGCTCTGGTTCCTCGACCTTCACCGATTCGTGCTCAATCTCAAGCTCTTCCAGAACGCTACTCAGATCGCCGGTAGAGCTGGCATTCATGACTTCATCCGCCACCGCCTCGACTGGTTTTGCGATTGCATCATCCAGACCAGAGAGAAGATCGTCGATCTCGTCGACACCGCTCGTTTTCGCAGCTTTCTGCACTGGTTCGTCGAGAGATTGCAACATTGCAGTCAGTTCGTCCAGGTCATCGTTTTTAACAGTGTTTGTAACTGCGCTCATTTTTAACTCCTTATGTTTTCGTTGGTGCGTTTCCGCGTTTTGGTTGAGCGTATTCTGGCAAAACCTATCAGGCGGAAAAGTCATAATTACAGGCAGTTAGAAGAAC
>237363
TGTGGAAATGCCATAGAGAGGGTAAAAAAATAATTGATGACCATAAAGTCAAA
>237373
GCAATGATGACGCGCTCACGATGCAGCAACTG
>237381
GTATCAGTTCATGCCAAGACGAATCAATTCAACCGGCGCGAATTTACCTTCACAACCTTCG
>237443
CGTTCGATCGGATTACCAGTGCGCCACAAATATCTTCTGGTATGGCTGCCGATAAGATGCA
>237444
CTTTATACACCTCGTCAAAATGGTTCTTGTACAGATAATCGAGCATCGACTGGTCCCATGC
>237522
TGCCATAAGCGGACATAGCTGACCTCAAAATGTGTTAATCAACTGAGGACAGGCCAGTCAACCGGCGATGGGAGCGAATTGTCAAAAGTTGCCACTACCAGCGGGGATTCTTGAGTGTTCGCGCTCTAAGTTACAGTTGCTCCAGACAGTGGTTTAGATATATAGGATGACTTTTAACAACTCTATAGCTTGCTCAAGGCTGCCTAGATGATTATCTTTTATGAAGTCGAGCGTCAAGAGTCCCTTTTAATGCTTGAATTGTTCATAGTACATCAAAATTATGCAAACTTTCATCATATTTCCTTGTTAATAATTAGCAGCCTTATGATGACGTCATTTTAAAATAACGGGAATTGATTAAATGGCAAAGCAATTTATGTTGATGGAACCAAAAAATGAGAATTTTAATGAATTAATTGGTGGTCCAAACAAATATATTGTACCCAGGTTCCAGCGAGACTACGCATGGGATGTGGGGCAATGGGAGGACTTGTGGGGGGATATAAATGCACTTGATGATGAAGGGTTCCATTATATGGGCTACATTGTCCTTCAGCAAAAAGAACAGTATCAACATGAAATTATCGATGGGCAACAACGTTTAGTTACGTTATCGATTATAGTTCTGGCTGCAATGAAAGCTATCAAAACCTTAATTGATAATGGAGAGGATGTAGAGGGAAACACTGAGCGACTCAATGGTATAACTCAAAACTTTGTAGGAAGTAAGAACTTCGTTACGCTCAAAGTGATTAATAAATTAGAACTAAATAGAAACAATAAAAGTTATTTTCAAAGAATGTCATCGCATTTAGAGACTCAAAATCCTCGAGGTATAACATCGACTAATAAATTGATAAGAAAATGTTTTGATTTTTT
>237885
ACGCCTTCGGTCGGCGCGCTAGTGATGCCGGTTATTTACCAGGCCATCAGGCCGCGTTATC
>238170
TGCAAAAACCCGTCAGTGTAAGCTGGCGGGTTT
>238171
AAAAACCCGTCAGTGTAAGCTGGCGGGTTTATGCTT
>238431
TTTCCGATATGAAATGTAAACGGCATATGTTTCATCCTCTGAAAATTTATTATAATACACA
>238649
CCTGGTGCGTGAAAACGATTTGGTTTTTTTTGATAACGGTCCGGAAATGC
>239166
TCGTCTTCAACGTTCCTTCAGGAGACTTAAAGTCTCAGGGAGAACTCATCTCGGGGC
>239181
TGTGTTCGCAACTGGCATTTCAAAAAAAGAGAAGTGGGGGATGAGTTTCTTTAATTCAT
>239185
GACACTCACTGTTGCAGCAATTGACTGAGGCGGGGGCGTTCTGATGATTCCATACATC
>239186
TCGCGGCGCCGTACTGCGCGTTAGCGGCCGCACGCGGCCGGTTACGGGGGGCACTCCGCCATACGACCAGCGACCCGCTGA
>239194
TCCCATTCGAAAGCGCCTGATGGCGCTTTTTCTTTGCCTTCAGTTCTTCTAACTGCC
>239195
TGCGAAAAATGCAAAAAAACTAATGCCAAAGTTGAAAGCGTGATTAAAAAAGTTGGTGCGGCCGAACTGGTTGAG
>239196
GAACTTCATTGGCGGCGTACAGGAGAAAAAGCACTGGCAGTTCCCGTATGAGATC
>239198
TCAACGCTTTCCCCTGATTTGGTCTAAAAAGTTGATGTTTTCGCACGCCATCTCT
>239199
GACAGCCCCGTTCATCCTTCGGGGCTTTTTTAGTCTTCTGTATTGTAAGTACATAC
>239201
GACAGCCTGGTGGACGAGGCCAGCATCGTGAAGCTGCTCAAGGACATTCACAACCTGAGCTT
>239298
TAAAAGACCTGGGGGTAACACAAAATCCCTAGCAAGACCCGACAGTAAAATCCACTAACTG
>239494
GCCTGGTTGGCTAGGACAGCCAGTTTTTTTGCAGTGCGACGCCCGGCAGGATC
>239548
ACCAGATCGTTCTCGCTGATGCCTTTTTTTGTGCGGAAGAAGGATGGATATAA
>241149
GATTGCCAGCAACTTCCGTAACACCGAAGATCTCTCTTCTTACCTGAAACGCCATAACATC
>241960
GAATATTAACAAAAAGGTTGCGCCTCGTCTTATATAGCGCGAGGCGCGACGACTCAGGATG
>242035
CTCATCCTTTGTGGTGGCCGCCATCATTTGTTGGAAGAAATATAAGGTTGAAATCTTTTCT
>242239
ATTATGTTTTAAAAGGTGAATTGTATTTTCGTGGTGAATTGTTCTGTTTTATATTGTTGTT
>242467
GCTACAGCCGCCTGTCGGCGTGAGCTACTGTTGCGTGCGTTCTCCGGTTAGCCACCTTTAT
>242531
AAATCGGTCATTATCGGGAATGGTTAAAGTTTGCGGATATGGCGCTTTACAAAGCAAAGAA
>242742
TGCATAAGCCCGATTACCTTTTTAATAAGGCATCCTAAGCTCTCCCTACCAATAACCGTAT
>243506
TGGCCGACTGGAATATCGTACATTAGACTTAAAAAAAATAATTTGCCAGAGTGATTATCAA
>243700
CCAGCATCACGATGGTGGATGTAAACAGGAACAGTAGAAATATCCGGTTTTGAAACGAGCG
>243781
TCGGTGCAGCCAGTCAGCTAATTTCAGCATTGCTTCGCGTTCGCTAAGCCCTTCCGGAAAATCTTCAAGTTCAACGAAAGGCTTAAACCGTCCGAAGGCGTCGTTCTTAACTGTCAGCTTCTGTTCAAGCGTGGTCTTCTTAACCTTG
>243804
AATTAGTTCTGGATATCACGAACGCCACGCAGCACAGCTACTTCGCGAATACGTTATACGC
>243957
CATAAGGTTGCATATTTTGATACTTTTTTTGATGCATTCTCAATTAAGAAATGGAAAAAAT
>243969
CTGGTGTTTGATCGCGGTCAGCGCGCCGATGCCCTACGACCAGGACAAGGCGTGGGGCTGG
>244193
TCCTACATTGCACCGTTCAGGTGCTACCGAGGATCGTTTTTGGTGCGACCCGGTTGCACAA
>244294
CAATGACGATACCGAAAAGGGACGCGCCGAAAATCCCGGCGAGGATGGTTGGGATATAGCC
>244327
AGATTACCCGTTTTTCCCGTCTGCTGGATGTCAGCCCTGTGACATATCCGGCGTATCAGGAGGCAGATTCCGCCGTCCGCTCTATGAAAGCCTGGCAGGAGGCGCGCGATAGTAGCGCACTGCAGAAAGCCATTAACCAACGAATGGCGCGTGAGCGCGTCCTGACCCTTCTTAACGCGTAAGGAAAAACCATGAAATTGCATGAACTGAAACAAAAACGTAACACCATCGCGACCGACATGCGCGCGCTGAACGAAAAAATCGGCGATAACCCATGGACGGATGAGCAGCGTACCGAATGGAACAAGGCAAAATCTGAACTGGAAGCACTCGACGAGCGCATCGCCCGCGAAGAAGAGCTGCGCCGCCAGGACCAGACCTACGTTGATGAAAACGAGGAAGAGCAGCGCAATAATCAGGATCCTGATAAAGACCCGCAGCAGGACGAAAAACGCGGCCAGATTTTTGATAAATGGATGCGTCACGGCGCCAGCGAACTGAGTTCCGAAGAGCGCAAAGCCTTACGCGAACTGCGTGCGCAGGGTGTGGCGCCGGATGAAAAGGGCGGCTATACCGTGCCTGATACCTTCCTGGCGAAAGTGGTCGAACAGATGAAATCCTACGGTGGTATTGCCAGCGTGGCGCAGATCCTCGCTACATCCGATGGGCGCACTATGGAATGGGCCACTGCTGATGGTACCGCTGAAGTGGGTGTGCTGCTGGGTGAAAACGAAGAAGCGGGTGAAGAAGATACCGAATTCGGTATGGATAGTCTGGGCGCGCTGAAAATGACATCCAAAATTATCCGCGTATCCAACGAGCTGCTACAGGACAGTGCGATCGACATGGAAGCCTATCTCGCCCGCCGTATTGCGGAGCGCATTGGCCGCGGTGAAGCGCGTTACCTTATTCAGGGGACCGGCACCGGTACGCCAAAACAGCCTAAGGGTCTGAAAGCATCCGTAACCGGCACTACGCAGACGGCCGCTGCCGGAGCTGTTAAATGGCAAGAGATTCTGGCGCTGAAACACAGTATTGATCCGGCGTACCGCCGCGGGCCGAAGTTCCGCCTGGCGTTCAATGACAATACGCTGAAACTCATCAGCGAGATGGAAGACGGTCAGGGCCGTCCACTCTGGCTGCCTGATATCGTCGGCGTGGCGCCAGCATCAGTGCTGAATGTTCCGTACGTTATTGATCAGGAGATCGATGATATTGGCGCGGGCAAAAAATTCATGTTCTGTGGCGACTTCGACCGCTTCATTATCCGCCGTGTTCGCTACATGATCCTGAAGCGCCTGGTGGAGCGTTACGCGGAATTCGACCAGACCGGCTTCCTGGCGTTCCATCGCTTTGACTGTATTCTCGAAGATACCTCTGCGATTAAAGCGCTGGTGGGCAAAGGCTCGGCAAGCAGCTAATCCCTCTCACCTCTGAACAAACCATGCCGCGTTAAGCGGTTTTTTTGTGCCCGCCACCCGGCGGGCGCAGGAGGATCCTATGTTGCTTTCTCCTGAGGAGATCAAGTTGCAGCTCAGGCTGGATGAGGATTACGCCGATGAAGATAAATTTCTTGAGCTGTTGGGGCGGGCGGTTCAGGCCAGGACAGAAAATTTTCTGAACCGGAGACTTTATACGGCGGAGGCGGGGGTGCCAGCCGACGATCCGGAGGGGCTTATTCTCTCGGATGACATCAGGATGGGGATGCTGCTTCTGGTGACGCACTTCTACGAGAATCGTTCTACCGTCACCGAAGTGGAGAAAGTCGAACTGCCGATGAGCTTTAACTGGCTCGTCGGTCCATACAGGTACATCCCGCTATGAAACTCAGGCAGGCGCAGGCCAGCGCCACATACCTTTTGCCCGACCCAGGCGAACTTGACCAGCGCATTGTTATCCGG
>244367
GGAACGCACAAAACGCTCCGCCAGAACGTTAATTGATTAACAGGCTGAATATCATGGATGC
>244540
AACGGGAAAACGGCGTGACCTGGCTGGATATTTTCGGGGAAACAGACGATGCGAAAAAATA
>244633
CTTGGCAAGAGTAATCAGCGGCTCAACTACTCGACGCAGCTCTTTCGCTTTAGGCAGGGTC
>245260
GATCTTGCCGCTGCCGTCAGAAGCAAAACAGCCGGAGCCGACGCCGCAGTGCTCGCCGACATGCTCGGACGCCTTGCAGAAGAAGCTCGATATTATGCTGAGCGATCTGACGAAAGCTACCGCGCAGGAATGACGTGTGAGCGTATTTACAACTCGGTGAGAGAGTCAACCAACAATCCCATAGCCCCGCACTAGCGGTGCTTTTTACCGGAGTTTATATGCCACCAAGAACACCTAAATCCTGTCGTGTTCGCGGCTGTCGCAGTACAACAACA
>245788
ACCTGCTCAACAAGGCGTTGAGCTCAATCTTCCGGCGCTGGATGGCGCGCAATGGCTGGCG
>245964
CCGCCCACGCTTGCGCGTAAAGACATTTTAACGAAGGTGTGGAATGACCCAGGCTATCTGG
>246085
CAGGATCGCTAACCCTGAACATTACTTCAGTCCTTCCGCTTTAAGCGCTGCCGCA
>246504
TTCCATCGTCAGCGGCACGACTGGCAAGGAACCTAGGGTTTTACGAAGCAGGGCGAGAGAATCTTCTGC
>246649
TAAGCAGCGCAAACAGCGCGCATAACCCTTTAAAACGGCGACCTGAGCGCGTAGTCAAATC
>246775
GCCAAGAAGCCAGCCTCCAATTCGTTGTGGAGGTGTTGTAGTCATATCTTCTCCGGGGTTA
>246844
TACTCGCAATTATCCAGTGCTGTCGCCTGGTAATGGCGAGTAATGCCTGCAATTAAAGATA
>246990
AAACTTGCTAATGATGGTACGCGTTTCGGGCCTGGTCAGGCCATTGTCACGCCTGCCGTTA
>247270
ATTCGACACTGGTATACAGAGTTTTTTGCGTGCCAGAAAAGGGTGACGCCCGCGAGTGTGC
>248411
GTTAACGCCGGGGATTACCGGTATCCGGCAATCTTTGCGTTCTTGCGCCTGCTGTACGGCG
>249697
AAAGTAAATCCGGCAGAAGATATTGATGTTGTCAATACCGAGCTGGCGCTGGCTGACCTCG
>249713
CCGTCTACATGAATCGTAGCCATTAGCATGATTCCAAATTAAAAATCGTTAACTCACCAGC
>250314
ACTACAGCCAACCTTTCCGCACTCTTTGATTACGTGATATCCGGCTGGCTCAGCTTCCAGCGATGCCAGCGCACGCTTCAGCACAATAAGAACTTTGGCGTCGTCATCGCTCAGGCCAAACGGAATATCGTCGCGAGTGTTT
>250327
AAGCCATGCTGGCGAATATGCGCGACGAACAGAGCGATGCGCTGAAGCGCTAAGTCTCTTC
>250774
GGCACGATGACCGTATCACGAGCCTTACGCGCGCCGGAACAGGTCTCTGATAAACTCCGGG
>250782
TGTTACGCTCAGGGTTTTTCAGCTCGCTGGAGGTCGGTTCGCCACGCCAGCCCATACGACG
>251350
GTCTCCCCTGCCGCATTTCCGACCAGTTCCCCCCCCTGGAAGGAGTAAATCACGATCGTCA
>251358
ATCGCCACGCATATTTGGTGCAGAAATACCTCCCGTAAAGGCGCCCCCCTCCAGCATCGCC
>251380
GAGATCCTGTCGCGCTATTTTCCCCAGTATTGTCCCGCCGTCGCCGCATCGCAGGGGCTAA
>251716
GAAAGCCGTTATTTTTGCCTATCACGATATAGGATGTCAGGGCGTGCAGGCCGTACTGGAT
>251830
TTTCCCTCACCTTTTCCCTGATTGCGGTGCAGATCCCGTTGCTCTTTATGGGCGATATTGT
>252392
GATTAGTTTTAATTCCATCCCGTCAGATACGCGGGTTCCGCTGTTTTATGCCGAGATGGAT
>252869
CCCCTGGCGACGAACAAAACTACGAATACGACGCAGCGGGCGACCGTTTTCATCAAATTCC
>253321
CATCAATGAGCAGTTTCTCTTTGGAATAATTCGGAATCGCCGCCGCGAGTTTACTGGCCTT
>253467
CGACCGTCACTCATGAGCCCGACTCGCCTGAATAAAAAGAGTTCGCCGTGATAACCGTTAT
>253938
TTAGGATAGATCATATTTATGATATATATGTATATTTATCTTGATCAACTATATGAATATC
>254054
TATGATGATATTGAGCTGGCGCGCTATATGGCGCCGCCGCTGACGACTATCCATCAGCCGA
>254084
CCCGCGAGAGAAAATTCTCTCTTTTTTCAGAGTTACTTTAGGTAAAGCATCCGCGTTGTTT
>254865
TATATGGGTTGTAGGCCTGATAAGACGCACAGCGTCGCCATCAGGCAAAATGCCGGGTGGC
>255168
TACGTAAAAATCCGCAGATGAAGCGGGCGCAGGATAACTTCAAGGCCGTGCTGGATCTGCG
>255309
TCGATGCAGAAGGAATACGCATCCCGCGCGTCCACAACAGAAAACCAGCTGGTTCTGCTGA
>255778
ACTAGCGTTGAGCATGTGATCGTCCTGAAGAGCACCGACAGCGACATTGACTGGCAAGAAG
>256041
CGATAAGTACCAGAATCAGAGCATCGCCGCGCGTTTTGCGACGCCTTTGAGGCT
>256108
TACCCGCTGGGTTAAATCCCAGCCGTGCGCGTGCTGCGGGAAGCAGGCGGATGATCCGCAC
>256663
AGAATCAACTGCTCGTGTTCCCGGAAACTGTTCAGCATTTCCCCGGTGGCGATAGGCGTAT
>256709
CAGATAACAGCCAGCAAATATGGCATGTTGAGAGCCTTGTTCTGAGACATTTGTTCACAGC
>257268
GCGATCCACCCTACGAACCGATGCCCGGCAAGGATGGTTTTACTCACTACGCCGCTGGTGGCTTTACCTGGGATGATCATATCGCGCTGGCG
>257305
AAGCGGTTTTTACCGGAAACGATGCGATGGTTGTCGGCGCCTATCAGGCGCTATATCAGGC
>257335
TAAAGGTTATTTTTGACCCATCCTGAAGGGGGTGGTGAAACTTTAATTATTGGCATGGCCG
>257636
ATCGCGGCTCCTCTTTTGGCCGCACGCTGACCCCCCAGCTCAGCCAGGCCAGTTTTGAAAA
>257774
CGGTAGCCATTTTACGCAGATCGCGCATTCTGATCTGGTGGTGCTATTTGGCCTGAATCTC
>257844
TGCAGAGGGTGTAAGGGTAAAGGTATTGTCTTGGATGAAAAAAGAACTCGGTTTCATGGCGCGCCTGTTTATAAGATTTGTGGGCGTTGCA
>257909
GCTAAAGGCTTCGTCCCAGGACTCCAGGCATATCTGCTCTTCTTCACTCCAGAAGTATTTC
>258271
GCTTTTTCCACGACCGGCACGCCGCCGCCGTTACAGATAACCAGGTGAT
>258583
TGGGCGCTATTGTCTTAACGATTTGCACCGGGCTGCGGGTGGAGAGCAGAAATACCGTCCGAAGTACTGGCTTGATAATAAGCAAACCCGTGAG
>258818
TAAAATAAATGCAATTAAAGATGAATATGCTAGGAAGAAATTAAAACTAAACGAATTAAAT
>258883
TTATTCCTACATTTCATCCATTCATCAGGTTTGGTTACAGCAGCTTTATCCCATGCTGGAA
>259269
CAGCTTAGGCGTGATCTACATCAACCATAAGTTCGCCACGGAAAGCGAAGCCAATCTGGCG
>259373
GGCACAGGCGCGTAAGTGCACAATGCTTGCCTCTGTGACTCTTCCGCTTCCTCGCCCACTC
>259397
TGAGCTGCAATAGTAACCGCTGCCTGAACCACTGCTTTGTTACCAACAAAGCCAGCTGCGT
>259587
GCTCACTGACTCGCTACGCTCGGTCGTTCGGCTGCGGC
>259860
TGATAACACGTCAGATGAGCCATCGCCCACTATCGGGTGGTGCGCATGAAAAACCCTGATCTCCAGAACCTCACGGACTATTCCCCCTCA
>259873
GCCCTGGGACGCTCACAGAAGCGTTTCTGATGACGTGGGAGGGATTTACCTGCTTGCAGCCGAATATGAGCGCTACGGGGCGCGTATG
>259883
CGAATATGAGCGCTACGGGGCGCGTATGGCTCTCTGTGGTGGTTTACTGCGTTTCGGGTGGTCTACCCTCAAGGAAA
>259895
GCGTGAGGCGCATTTCTGCCGTGTCCGGCATTGTCCTGTCTGCCAGTGGAGGCGCTCCCTG
>259908
GTCCCTGCCGCGTATCGTGGCGGATTATCCCGATGCCCGCTGGATGTTCCTGACTCTGACCGTGCGCAACTGTGCGATCGGGGAG
>259917
CAACTGTGCGATCGGGGAGCTGGGCGAGATGCTGAACCGGATGAATGCAGCTTTTCAGCGCATGAAGGTTCGCAAGGAGTTCCGGCCTGTGCAGGGCTG
>259923
GGCTGGATACGTACCACGGAAGTCACCCGCGGGAGCGACGGCAGCGCACACCCGCACTTCCACACCCTGATG
>259931
CTAAATGGGAAAAGTTACGTCAGGCATGAACGCTGGGTTGAACTCTGGCGGGAGTGTCTGCGGGTCGATTATGAC
>259939
GCGGGTCGATTATGACCCGAATGTTGATGTCCGGGCAGTGAAACCTCGTAAGCCGAAGGGC
>259947
GGCCTGCGCGACCGCCGAACTGGTGCGCGGTGCGGTGGCCGAA
>259969
TGTGGCGACCGGCGGCGCACTCAAAGACGTGCTGAAACTCGATCAGGAAACTGACGCCGACATGGTGATCGGTGATGATATTTCCGAGGGCGACGATGACGGTTCACGAATCGCGTTCGAGTGGAAAACCGAGGTCAGA
>259990
AAACTGAATCAGGCTAGCGGGGTGTCGGGGTGCACCCCTGACCAGATGGCAATTGTGATAGCGTC
>260005
AAATTCCCGCCGTTTCTCGGTTTTTTGAGCGTCGCAGACCGCACGACAAA
>260012
TTGAGCGTCGCAGACCGCACGACAAACGAACCTAAGGTGAGTTTGTATAAGTGCGCACTTCGTGAGATT
>260030
GGCGTTTCGCTCCGTCGCTTGTGCCAAAGGGGACACCCCTTTGCAACCCTGTGCGGTTCTA
>260045
GCGCCCCGACACCCCGCCAACGCCTCACGGTACGCGAAAAAATTCCGCGTACCGTTCACCG
>260073
TGTAAGTGGGTGGGGTTGGGTGTTTTGGGTGACTGAAAATCCCGCTCAAAATTCAAGCGAA
>260085
TCCTTGTATTTATACTTAAGGGATAACTCTAGGATTCAAATTCGCCTCCAGCCCTTGTGCC
>260089
CGCCTCCAGCCCTTGTGCCGCAAGGCCTGAAGGGGGATTTGTCGGAAAATGGTTTTGGAGTT
>260098
GGTCGCATTAAAAGCGACCCCCGCAACGAGGGCAATCGTTCGGGGGTGTGACCACCTGTAGGAA
>260416
ATCGCGCCGAACAAATCCGTCAGACCAGCGGCGCCTTGCGCCTGGGGCGGGTCATACTACG
>260523
ATTTTTTAATGGTGTTGAGTGAATATTTATATTAAATATAAATGATAAGCAAAGTAAAGA
>260956
TTCCTTCTGACGCGTTCCGGCAAGCGAAATCGCTTTGGTGACACGGTCAATTCTTTTGGCT
>260973
ATAATAATTCAAACGGAGCCGACAGGATGCTGAAACCGGGTGTGTGTAATTCAAGGGAAAT
>260997
TACCGGGAGGCCGGTATTTCGGAAGCCACCTGGGACAACTGGAAGTCTGGATACGGCGGCA
>261000
ATTGGCGCGCGTATTACCAAAACGATTTTGTGCGGCGATGTTATTTATGACATCGAGCATG
>261001
CATAGTTGTTGGCAGACAATGAGCAGAATTATAGGGAATTTACAGACGTAAAAAAAGAGCA
>261002
CGCTAAAACCTTTTATTGCCCGTGCCGGACCCACGCCTTATAACGTGGCGCGAAAACGCGG
>261003
GCTGAGCTGGCGCAATCCGCCTGCCGGAACTAAAAGCTACGCTATTACCGTCTTCGATCCT
>261004
AATGCGGACAGATTATGATCATGTTTTTTTAGTGGCGCGCTGGATGCCTTTTA
>261007
CGTCTATTTCTTTGAAAATAAAGACGTTAATCCGGGGTTAAGCATTCTTCCTGAGCACTGT
>261010
AAAGCGAAAAGCGCGCCAAAGTTCACCAGCATGGAGATAGATTCAATCTTGCCGGAAAACA
>261011
CTGCCGCCTCGACGTTTTCCGGGCTTATCGACAACGCTATTCTGGCCGGCGGTATCATCCT
>261013
CAGGCTGATGAAAAAATCCTTCAGGAAAAGGGCGATAAAACCCGCTCGTCCCGTGTCGTCG
>261015
AATAAATGCTTTGTAAGTGCGCGAAAAAAAAGCACCAGGATTAGGGCAAAAGTCCAACAAA
>261016
GCGCTCATGTCTTTACCGGTCTCGTACATCACAGCAATGATCTCATCGAGCGAGATACAGG
>261017
ATCGAGATACAGCGGCAGGCCGCTGTGGTGGAGCTGTTTCATTTTTGCCCCCTGTATACAC
>261018
CAAGCAGCACACGCCTGAATTTCGTCAGGAGGCCCTGAAACTGGCTAAGCGCATTGGTGTT
>261022
CGTTTTTTTATTCGGTATCTGATGCAACAGTAATGATTTCACTGCAACGCATCCAGTCAAA
>261024
ACCACTCTTTTCAAGCAGATCGGTGAGCGGTATGAGGTCATGAATACAGGGTTCGCCACCG
>261025
GAATTTGACAGCCGAAGGCTGCCTGCGGTGAGGGACAAGGATGTCCCCCATCAATCCCCGG
>261027
GTAGGCCCGATAAGCGAAGCGACATCGGGCCTACGTGTTGCCGGATAGCAGCGTAAACGCCT
>261028
CGGCGAGTCTATCCCGGTGGAGCGCGCAACAGGCGACAAAGTCCCGGCAGGCGCGACCAGC
>261029
GCTGAAAGATTACGATGCGGTATTCCTTGGTGTCGGCACCTATCAGTCGATGCGCGGCGGG
>261030
TTCACACAGTTCGCCAATGGCTACATCGCGTAATTCCGCCTCAATAATTGGGCCGGTTATT
>261032
TTCCGCAATAAATTTCCTGTTGTAATGTGGATTCATTCGCACAGATAGCAATCTGTAAACC
>261033
GAAGCGAGTCAGCCCGTTTAACCTTTATCCTGGCTTGCCGACAGTAGAATTGAGATGGCTC
>261034
CCGTCAGCAGGCATCACCAGGATGTTAGGAGCGGTATTGAGCGGACGCACGTCATCACGCA
>261035
AACAACGGCAGATGGAGCAATCTTGCTGACTCCATTGTCGTCGACGCGACATTCAGCCAAC
>261039
GTGACGGTACCGACCGATGTCAATGAAGTCAGTCTGAGCATTGACGGTGGCGTG
>261043
TACTTAAGGGATAACTCTGGGATTCAAATTGGCCTCCAGCCCTTGTCCCGCAAGGCTTGAGGGCACATTTGCTCCGAAATGGGTTTAGAAGTATTCTGTCGGAAGTGGTCGCGTTAAAAGCGACCCCCGCAACGACGGGCATCGTTCGGGGGCGTGACCACCTGTAGAGATTCGAATTGGTGATACGGCTAACACAGGTGATATGGCAATGATAACACGTCAG
>261044
TGATAACACGTCAGATGAGCCATCGCCCACAATCGGGTGGTGTGCATGAAAAATCCTGAACTCC
>261047
CTGGGACGCTCACAGAAGCGTTTCTGACGACGTGGGAGGGATTTACCTGCTTGCGGCCGAA
>261049
GAATATGAGCGCTACGGGGCGCGTATGGCCCTCTGTGGCGGTTTATTGCGTTTCGGGTGGTCTACCCTCAAGGAAA
>261050
GCGTGAGGCGCATTTCTGCCGTGTCCGGCACTGTCCTGTCTGCCAGTGGAGGCGC
>261052
CCAGTCCCTGCCGCGTATCGTGGCGGATTACCCTGATGCCCGCTGGATGTTCCTGACCCTGACCGTGCGCAACTGTGCGA
>261054
CAACTGTGCGATCGGGGAGCTGGGCGAGATACTGAACCGGATGAATGCAGCTTTCCAGCGACTGAAGGATCGCAAGGAGTTCCGGCCTGTGCAGGGCTG
>261055
GGCTGGATACGTACCACGGAAGTCACCCGCAGCAGTGACGGCAGCGCACATCCCCACTTCCACACCCTGATGATGGTGCCGCCCTCAATGCTATCTGGTGACGGTTACGTAAAACATGCTCGCTGGGTTGAACTCTGGCGGGAGTGCCTGCGGGTCAGTTACGACCCGAATGTTGATGTCCGGGCAGTAAAACCCCGTAAGCCAAAGGATGGCGAATCGCTGGCCGGTGCTACTGCCGAACTGGTGCGCGGTGCGGTGGCCGAA
>261056
GCACAAGCGCCGCTTTGTGGCGACCGGCGGTGCACTCAAAGACGTACTGAAGCTCGATCAG
>261058
AGACGTACTGAAGCTCGATCAGGAAACCGATGCCGACATGTTGATCGGGGATGATATTTCCGAGGGTGACGATGACGGTTCACGCATCGCGTTCGAGTGG
>261060
GCTCACCGACGAAAGATAAAACTGAATCAGACTAGCAGGGTGTCGGGGTGCAGCCCTGACCAGATGGCAATTGTGATAGCGTC
>261061
GATAGCGTCGCGTGTGACGGTATTACAATTGCACATCCTGTCCCGAAAATTCCCTCCGTTTCTCGGTTTTTTTGAGCGTCGCAGACCGCACGACAAA
>261062
TTGAGCGTCGCAGACCGCACGACAAACGAAACGAAGTGAAGTTTGTATAAGTGCGCA
>261064
AGTGAAGTTTGTATAAGTGCGCACTTCGTGAGATT
>261065
GGCGTTTCGCTCCGTCGCTTGTGCCAAAGGAGACACCCCTTTGCAACCCTGTGCGGTTCTA
>261066
GCGCCCCGACACCCCGCCAACGCCTCACGGAACGCGAAAAAATTCCGCGTACCGTTCACCG
>261067
TGTAAGTGGGTGGGGTTGGGTGTTTTGGGTTACTGAAAATCCCGCTCAAAATTCAAGCGAA
>261069
GCAAAGACTTGTCCACGCTTTGAAGCGTCTACAAGGAGAAGTATTTTTGCCAGACAGGAGT
>261070
TTGAAGCAAAAAAGATCCTCAGACAAAAAATATTCATTTTGTTTTAAATGTTGC
>261071
GCTTCTGATAAAGCGGGCCATGTTAAGGGCGGTTTTTTCCTGTTTAGTCACTGATGCCTCCGTGTAAGGGGGATTTCTGTTCATGGGGTAATGATACCGATGAAACGCGAGAGGATGCTCACAATACGGGTTACTGATGATGAACATGCCCGGTTACTTGAACGCTGTGAGGGTAAACAACTGGCGGTATGGATGCGGCGGGTCTGCCTGGGGGAGCCGGTTGCCCGTTCCGGAAAACTGCCGACACTGGCACCGCCGTTACTGCGTCAGCTGGCCGCCATCGGAAATAACCTGAATCAGACAGCCCGTAAGGTGAACAGCGGGCAGTGGTCTTCCGGTGACCGGGTTCAGGTGGTGGCCGCACTGATGGCCATCGGGGATGAGCTGCGCCGGCTGCGTCTGGCCGTCAGGGAACAGGGGGCGCGGGATGATAGTTAAATTTCATGCCAGGGG
>261072
GGCTCACCATCTTTTGGTTCAGGCCACTGGTGCTCCATGTTAATCTTCAATTTATCTTCCA
>261073
CGGGATGATAGTTAAATTTCATGCCAGGGGAAAAGGTGGTGGCAGTGGTCCGGTTGATTACCTGCTGGGGAGGGAGCGTAACCGCGAAGGCGCAACGGTGC
>261074
GTACGATCTCGGTTCCGATATCGTGATGATTTTTGATGAATGTACGCCGTACCCGGCAGAC
>261075
GGAGCGTAACCGCGAAGGCGCAACGGTGCTTCAGGGTAATCCGGAAGAAGTCCGGGAACTCATCGATGCCACGCCATTTGCGAAGAAATACACGTCCGGTGTTCTGTCGTTCGCGGAGAAGGAGCTGCCGCCGGGAGGACGTGAAAAAGTGATGGCGAGCTTTGAGCGTGTACTGATGCCCGGTCTCGAAAAAAATCAGTACAGCATCCTGTGGGTGGAGCACCAGGACAAGGGACGGCTTGAGCTGAATTTTGTC
>261077
CGGCTTTTGCTGCGACAACAGCGGCAGTCGTTTGTTGTGCGTCAGCCAGCGCCTGATCGTA
>261078
GTTTATTGTGAAAAAGTGGTTATTAGCTGCTGGTCTTGGTTTGGCGATGGTAACGTCCGCA
>261079
CAAGGGACGGCTTGAGCTGAATTTTGTCATTCCGAACATGGAGCTACAGACCGGAAAACGCCTCCAGCCGTACTACGACCGCGCAGACAGGCCTAGAATTGATGCCTGGCAGACGCTGGTGAATCACCATTACGGGCTGCATGACCCGAACGCCCCGGAGAACCGCAGGACGCTGACACTCCCTGATAACCTGCCTGAAACGAAACAGGCGCTTGCTGAGGGCGTCACGCGAGGTATAGATGCACTTTACCATGCCGGAGAGATAAAAGGCCGTCAGGATGTGATTCAGGCGCTCACTGAGGCGGGGCTGGAAGTGGTCAGGGTGACGCGAAGCAGTATCAGCATTGCAGATCCGAACGGCGGGAAGAATATCAGGCTGAAAGGAGCATTTTATGAGCAATCTTTTGCAGACGGGCGCGGAGTTCGAGAAAAAGCTGAAAGAGAGAGCCGAATCTACAGAGAAAATGCTGAACAACGAGTTCAGGAGGCTCGGCGAATCTGTAAGCGAGGCTGTGACATCAAACGAGACGAAAATCAGAGACGCTATAGCCCTGTTCACAGCCTCGACAGAGGAATCGCTGGAAAAACACCGGGAAGGGGTGAAAGAGGCGATGATGCAGCACAGGAGGGACGTGTTAAAGCTGGCAGGGAATACGGGCATGATGTTACTGGGGATAGTCTTTCTCCTGTTTACCGCGAGTGGCGGGACGCTCTGGTATCTTGGAGGGAGGATACAGGCGAACCTGGAAGAAATCAGGAAGCAGGAAGAGACATTGCAGAAACTGAACGCGAAGACATGGGGCGTGGAGTTTGTGCAGGACGGGAACAGGAAATTCCTTGTCCTTCCGTACGGGAAATCAGCGGAGGTGATTCCCTTTCAGGGGAAAGAGTGGGTACATCTGAAGGAGTGACACAGAGTGACAGAGCTGGAAACACATTTGCTGAACGCCTTAGAGCAGCTGCAACAGGACTATATGCAGCGGCTGAGCGAATGGGAGAGCGCCTTCGTGGAATTGCAGAAGATGTTTTCGCTTACGCAACGGGACAACGCGATGCTGAACGAGCGGGTCATGCAGTTGAGTCAGCAGGTGCAGCACTTGAGCGAGCAGACAGAACGCTTGAGCCAGTTATACAGCGAGAACTGGAGATAAGAGAGGAACGGCTGATACAGGAGCGCGAACATGTGTTATCCCTGGAACGGGAGCGTCAGCCGGAAATACAGGAACGCACGCTGGATGGCCCTTCGCTGGGATGGTGAAACCATGAAAAATGGCAGCTTCAGTGGATTAAGTGGGGGTAATGTGGCCTGTACCCTCTGGTTGCATAGGTATTCATACGGTTAAAATTTATCAGGCGCGATCGCGGCAGTTTTTCGGGTGG
>261081
TCGAGGGAAAACGCTTTCTGTATGAGCTGCTGTGGTTCATGGTGGTCGGCAGTCCCGGCGA
>261082
ATCGCGGCAGTTTTTCGGGTGGTTTGTTGCCATTTTTACCTGTCTGCTGCCGTGATCGCGCT
>261084
CTGATAAGACTGATATCCATTGGGGGGGGGGAGTGCTGTTCCTCGGGGGCGT
>261085
CACCATTAATAAGATGGCGCCGGGTTCCTGCTCCTTCCCGCAAGAGTTCGATCACAAGCGT
>261086
TCTGCTGCCGTGATCGCGCTGAACGCGTTTTAGCAGTGCGTACAATTAAGGGATTATGGTAAATCCACTTACTGTCTGCCCTCGTAGCCATCGAGATAAACCGCAGAAATCGTGTCAGCCAGCAGCCTGGATTTTTTCGGGGTAAGGTCTTTGCTGCGGTAATCAGTACCCGCAAATTGAGTTGTGCCCCGGAGTGAGTTTAAAAATTCCTGGCTGTGAAACTGCTGAATGCGTTGTTGCACATCACTCCGTGATTTTCCTGTCGCTTTATCTTTAGCTCCCATATCCCAGAACTGCCGAAAAAAAGGCACCATCATTCGTGTTGTGTCGGCTTTTTGGGTGGAAAAGTTGGGATCAAAACCGTCATCAGAAGCATATACGTAATGCCGGGTATGTTGTTCCACGCTGCCCTTTGGGGTACAGGCTGTGAGAGCTACTGTTGCTGTTATCATGGCGATAAGACAAAGTTTGTTTCCGGTACGTCTCATGAGTGTCTCCCTACCTTAAAGTATTTATTCTCGGTGAGTTATTATCCGAAGACTATTTTATCATCAGTCTCTGACAGCGTTCAGCGACCGAACAACCTGGACCAGAATCCCCGTTTCTTTTCCAGTTCCAGTGCCTGCCTGAGCTGGGCTATCTCATTTTGTAGCTGTTCCCGTTCTGCTTCCTGGCGTCTGCGATCCATATCCTGTGCCTGTTTATCCTCAAGCATCAGCGTCAGGCATTGTTTCAGCTCATTCAGCTCCCGGAGAATGCGTTCTGTCTGCTGATCATGTGGATTTTCTGCATGTCCCTCACTGTGCCTTTCTGGTGTCTCATTCTGCTTTAATTCGCCGTATGCCCGGATCAGTTCACTGGTTTCAAACTCCCGTCGTCCGTCCCTGCCGGTACGGTAACTGACAAGGCCTGCGCGCATATCACGGTAAAACTGTGAACGCGATCTGCCTGTCATTTTTAGTGCGTCCCGGAGTGTGTGCCATGCCATAAAGTGACAGTGTCCCATAGATGTCTCATCTCATAGTTTCAGTAAAACATAATGAGGTCTGAGAACGGTAATGTTTGTGCTGGTTTTTGTGGCATCGGGCGAGAATAGCGCGTGGTGTGAAAGACTGTTTTTTTGATCGTTTTCACAAAAATGGAAGTCCACAGTCTTGACAGGGAAAATGCAGCGGCGTAGCTTTTATGCTGTATATAAAACCAGTGGTTATATGTACAGTATTTATTTTTAACTTATTGTTTTAAAAGTCAAAGAGGATTTTATAATGGAAACCGCGGTAGCGTACTATAAAGATGGTGTTCCTTATGATGATAAGGGACAGGTAATTATTACTCTTTTGAATGGTACTCCTGACGGGAGTGGCTCTGGCGGCGGAGGTGGAAAAGGAGGCAGTAAAAGTGAAAGTTCTGCAGCTATTCATGCAACTGCTAAATGGTCTACTGCTCAATTAAAGAAAACACAGGCAGAGCAGGCTGCCCGGGCAAAAGCTGCAGCGGAAGCACAGGCGAAAGCAAAGGCAAACAGGGATGCGCTGACTCAGCGCCTGAAGGATATCGTGAATGAGGCTCTTCGTCACAATGCCTCACGTACGCCTTCAGCAACAGAGCTTGCTCATGCTAATAATGCAGCTATGCAGGCGGAAGCAGAGCGTTTGCGCCTTGCGAAAGCAGAAGAAAAAGCCCGTAAAGAAGCGGAAGCAGCAGAAAAGGCTTTTCAGGAAGCAGAACAACGACGTAAAGAGATTGAACGGGAGAAGGCTGAAACAGAACGCCAGTTGAAACTGGCTGAAGCTGAAGAGAAACGACTGGCTGCATTGAGTGAAGAAGCTAAAGCTGTTGAGATCGCCCAAAAAAAACTTTCTGCTGCACAATCTGAAGTGGTGAAAATGGATGGAGAGATTAAGACTCTCAATTCTCGTTTAAGCTCCAGTATCCATGCCCGTGATGCAGAAATGAAAACGCTCGCTGGAAAACGAAATGAACTGGCTCAGGCATCCGCTAAATATAAAGAACTGGATGAGCTGGTCAAAAAACTATCACCAAGAGCCAATGATCCGCTTCAGAACCGTCCTTTTTTTGAAGCAACCAGACGACGGGTTGGGGCCGGTAAGATTAGAGAAGAAAAACAAAAACAGGTAACAGCATCAGAAACACGTATTAACCGGATAAATGCTGATATAACTCAGATCCAGAAGGCTATTTCTCAGGTCAGTAATAATCGTAATGCCGGTATCGCTCGTGTTCATGAAGCTGAAGAAAATTTGAAAAAAGCACAGAATAATCTCCTTAATTCACAGATTAAGGATGCTGTTGATGCAACAGTTAGCTTTTATCAAACGCTGACTGAAAAATATGGTGAAAAATATTCGAAAATGGCACAGGAACTTGCTGATAAGTCTAAAGGTAAGAAAATCGGCAATGTGAATGAAGCTCTCGCTGCTTTTGAAAAATACAAGGATGTTTTAAATAAGAAATTCAGCAAAGCCGATCGTGATGCTATTTTTAATGCGTTGGCATCGGTGAAGTATGATGACTGGGCTAAACATTTAGATCAGTTTGCCAAGTACTTGAAGATTACGGGGCATGTTTCTTTTGGATATGATGTGGTATCTGATATCCTAAAAATTAAGGATACAGGTGACTGGAAGCCACTATTTCTTACATTAGAGAAGAAAGCTGCAGATGCAGGGGTGAGTTATGTTGTTGCTTTACTTTTTAGCTTGCTTGCTGGAACTACATTAGGTATTTGGGGTATTGCTATTGTTACAGGAATTCTATGCTCCTATATTGATAAGAATAAACTTAATACTATAAATGAGGTGTTAGGGATTTAATTATTCTTTATTGATATAAAAAGTCCTAGCAATCCAAATGGGATTGCTAGGACCAAACAAAGTAGATTATATAGCATAAATAGGTTTAATTTTGCTACGGGGGCGTTATTTAGGTTTTTTCTTCTTTCGAAAAAATCTTTCTTTATGAAGTTAAAAGCTATGTGTTCAATAGCATATTTTGAATATGGACATAGAATAGTGCTTATCACTATTGCATATAGCATCTTATCTGACACAAGGAAATAATACCCTTCGCTGTTTTTTGTTATAAGGTATATATATATAAGTGTGCAGTACAGGCCAAATAAAATATTTTTTATGTAGTATCTTAAGCTCATAAATTAAACCTCGCCATATATTCTTTTCATTTTATAAGGATCGAGTTATGAGGAAAAGATTTTTTGTGGGAATATTCGCGATAAACCTCCTTGTTGGATGTCAGGCTAACTATATACGTGATGTTCAGGGAGGGACCATCGCACCATCCTCCTCTTCTAAACTGACGGGGATCGCGGTTCAGTAGAAAAGATCAAAGGATCTTCTTGAGATCCTTTTTTTCTGCGCGTAATCTGCTGCTTGCAAACAAAAAAACCACCGCTACCAACGG
>261087
ATATTATTGTTCACGTTGAAACGACGCGCGATTTCAGAAAGCAGCGGGGCATCCACAGACT
>261088
TCAGACTGCTGGCATCCAGCGGCATCATGATCACTTTGCTGTTATTCGCCGAGCCGATTTG
>261089
CATCAATCGAAATATAAATAAATATATAACAAAATAATTCGGCGCTATAATTCTCCTCTGA
>261090
ATAATCCGCAGGGACAGTTTTACATCCTGCGAAATGCGCAGCGTCAATTCAGCCTTTGGCC
>261093
AACTATTGGGAGAGACGTTGCTGCGCTTGCTAGGTGTGAACGACACCCGAACTTACGTAGT
>261094
GCTATAAATGAGAATTATCCTGGGTTAAACTAGGGCAAAAACAAT
>261096
ACAAAAAAACCACCGCTACCAACGGTGGTTTGTTTGCCGGATCAAGAGCTACCAACTCTTTTTCCGAAGGTAACTGGCTTCAGCAGAGCGCAGATACCAAATACTGTCCTTCTAGTGTAGCCGTAGTCGGGCCACTACTTCAAGAACTCTGTAGCACCGTTTGTGCCATCATCGCTCTGCTAATCCGGTTACCAGTGGCTGCTGCCAGTGGCGTTAAGGCGTGCCTTACCGGGTTGGACTCAAGACGATAGTTACCGG
>261097
ATTCATAAGCCGCGCGGAGTGGCGGGGGGGAGGCGGAGGATATCCGGGAATAT
>261099
TTCGGGCCATTAACCGGGTGGCAAAACGGGGGGTCAGCGTGTCAGTTCGCAGTGCTGCTGC
>261100
AGCCCAGCTTGGAGCGAACGACCTACACCGAACTGAGATACCAACAGCGTGAGCTATGAGAAAG
>261104
TCGGGTTTCGCCACCTCTGACTTGAGCGTCGATTTTTGTGATGCTCGTCAGGGGGGCGGAGC
>261105
TTCCGGCGTCGGCAGCACGGTGCCATCTTCTAGGGTGACCATCGGGATCGGCGCGCCCCAG
>261108
TCAGGGGGGCGGAGCCTATGGAAAAACGCCTGCTACGTGGCCTTCTTCCTGTTCCTGGTCTTTTGCTC
>261110
TTCCTGTTCCTGGTCTTTTGCTCACATGTTCTTTCCGGCCTTATCCCCTGATTCTGTGGATAACTGTGTTACCGTTTTTGTGTGAGTCAGTACCGCTCGCCGCAGTCGAACGACCGAGCGTAGCGAGTCAGTGAGC
>261112
CATTTCCCGCGAGTTCGCGCACATAGAGCGGTCAGGATGGGCGCAATAGACCCCGTCGCC
>261113
CGTAGCGAGTCAGTGAGCGAGGAAGCGGAAAAGCGCCTGGACGTGCATTTTCTCCTTACGCATCTGTGCGGCATTTCACACCCGGCATGGCGTACTTTTCATACAATCCGCACTGATGCCGCATGGTTAAGCCAGTATACACTCCGCTATCGCTA
>261117
CAGGGCTGCGCCCCGACACCCGCTAAAACCTGCTGACGCGCCCTGACGGGCTTGTCAGCTCCCGGCATCCGCTCACAGACAAGCTGTGACCGTCTCCGGGAGCTGCATGTGTCAGAGGTTTTCACCGTCATCCCCGAAACGTGCGAGGCAGCTGCGGTAAAGCTCATCGGCGTGGTCGTGAAGCGATTCACAAATATCGGCCTGTTCATCTGCGTCCAGTTCGTTGAGCTTCTCCAGCAGCGTTAATGTCTGGCTTCTGATAAAGCGGGCCATGTTA
>261119
GCACATATTTCCGAGCAAATGAAGGCGCTTTACGGTGCGTTGATTCGCGTGGTGAGCGCGC
>261120
TTCTGGAGAAACTCTATCAGGCGCAAACACAGACCCAACAAGAGAGCCATCAGTTGTTTTC
>261121
ACCTCGGTTAAAAGCGGACAGCAATGGGATACGCCAAACGGCTGGGCGCCGTTACAATGGG
>261122
TAATCCGCGCCACGGTGTAGCTGTCCGCGCACGGTTTTGCCAACTCAGCTAAGAGTTGTTC
>261123
CCTATCTGCGTGTAAAACCGTGGAATTATTCAAGGTAGGTACTGATGGCATCGACAGGT
>261124
GGCGGGAAGTTCAGCCGGATCAAATGATCAGTCGTTAGCGATCCGTTATCCTCGCAAG
>261125
GAATTCCGTCGCCATCACCAATGACGTGGCCTCAGACATATCAAGCTGGTAGATATTGGCG
>261126
GTCACTATCAGTTGAGTGGCAATTTTATATCCTTTATTAGTCATTATAGTT
>261127
GATACATAGTCTATGTTCAGTAAGACAAAATGGATAGAGTCGATAAATCGCCACCG
>261128
ATCATCTTTCGTTCGAAAGTAAAATTAGTTGCATCTGATACTTTAAGTTAAAATAAGGTTA
>261129
CGCCTCAACGGGTTTTGGATGTGACGGCAGTACGCCATCGGCGCGGAACATCGCTTTAATC
>261130
TGGCTTGTCAAAGCCTGTTTTCACAAAAAAGTTCGTTTGCTGCTTTATTCCACA
>261131
TCGAGGAAATTCTGCAGGTTATTTGCACGACCCCCCGCACCAGCCATAATGATTGGAGCAT
>261132
TCGTACGAAAAATTTCTTTTAACTCATACCCAAATGGCTTGCGGTATGTATAATGTCGCAA
>261133
CTAACTTGTCAATTTCACGGAGTTGTTCAGTGACTAAGAAACGGTGTCTGTCATTGCAAAT
>261134
GACACCACGCCGACGCTGCGCGGCACCACGAATATCGGCTCTACCGTTGAAGTTTTCATTG
>261135
TGCCTTCAGTCACTACCATATGAAGCGCGCTAGCATGATCTTCTACATATAGCCAATCGCG
>261136
TTCCGTGACCGAAGGTGAAGATAAGCCGCTAAAGTATCCCCATATGTTTGCCGCTGCGTCG
>261137
CGTTAAGGCTGCGCAACAGCGCTATTCCCCTTTCCACCGGCAGTTTTATCTCGCAGTTACG
>261138
CGGATACCATGTGGATGCTGGGCCTTTACGACACGGCTATCGGCGCGGGCGTTCTGTTCCT
>261139
CTGGCAGGAATCAGTAGTTCGAAAGTCCCCAGCGTTGCCGGTATCGGCCCCAAAAGCGCGA
>261140
GCCATGGGAAGCGATGTAGGGCAAAGCCCGTAGCTGGTTGAAAAATACTGCCGCGCCGTAA
>261141
CATCGACCTGAACCGCAAAATCGGGATGCCAGTGGTTAACGGTAAATCCAGTATCTCCGGT
>261142
TCGCCGCTGGTGCGATACGAGGTCAGGCGGCTAGTGGTGAACGTCTGGTCGTTGGTAATAC
>261143
CTCGGTCTCGGTCTCGGTCTCGGTCTCGGTCTCGG
>261144
CATCACGCTGACGCCGGCAACCAGACCGACCACGCCGCCAAGCAGACCGACAGCGCCCGCA
>261145
TTTCTTCTCCTCACCTAACAACTCGCTCATATGAGCATAAATCCAATCACATGAGCAGTTA
>261146
ACCGCCCAGTTCGGTAGAGACCGCCTGAACACGCGCGCCGCGCATCCCCACGCAAGCGCCG
>261147
TCAAAAATAGGCTGCCATTGCGGATGTGACAGCAGCAGCGCAATATCTTCCGCGCGTGATC
>261148
GGCGATGTAGAGGTGGATCTCGATGAGGTTAAAGCCGTCCTGAAGCGCATTCAGCGTTTTG
>261149
TGCGCCGCCGCGCAAACGCGCGCTGTATGGATCCTTCCCGCAGTTGGGCGCGCCGATCGGC
>261150
CTGTAGTAGCCCATATTCGTTTGCGGCAACGCCCACTGTTCGTCCTTTAACGATTCCAGTG
>261151
TAACGGGCGGCATGGGACGTTTCGGATCAACCCCTTGCTGCCATAAAGAACGTGCCTGTGC
>261152
CCGACGACAACGTCGCGATTCGGCTGCCCGACCACGAATTTACCAAATTGCTGGATGACAA
>261153
GGAAAGCTGGATGGAACAAGGTTTTCCCAGAGAAGCTATTCATCATGCGCTGGCGGCGGGT
>261154
ACAACCGCATACGGGCCCGTGTGGGTCCGCTAGGGTGTGTCCCAGGTGCCCGGCCAGACCG
>261155
CCGATTGATATTAACCAGCCGAGCAGCTACTTGGCGATTTCCGAACTGGTCGTACGCGCCG
>261156
GCGTCGGCTGCTAGACGTCGTTTGTCGCCTAGCCGATCATATCGACAACACTTTCGGCCCT
>261157
AACAACAAAAATTACCCTGACCTGGTTACTAATATTCAGAGCAGCTTTAAGACACTGGCCG
>261159
GCGCGCTGGGTTTTCTGACCGCCGCCGCCGGGATGTGGTTTGCCGATG
>261161
AAACGATTTGATGAAGACCAGGCCCGCCAGACGCGTATTACCCGCCTGCCCGGCGACCATA
>261162
CGTAATGATGTACTGATTCTCCCCCCCCCCCGACAGAATAGCGGATTGCGG
>261163
ATCACGTTCAGGATTTTTAAATTCAGACGAAAAATGCGTAAAAGCCTCAATTCCCACAAAT
>261164
CCGGTTTCCCTGGCGACTTTTTTCGGCGAGTGGATGTAACGGCTCACCGTCATTTTTGTCA
>261165
GATTGTAGTAAGCGATACCGCTCCGGGATACTGCAACAGAACCGACTGATGAAAATGCG
>261167
GCTATACAGGTAGTCAGCATCAGCGACCTGTTCGGTGTAAACGTTGAAACCGTTACGGCCT
>261187
GTGCCGGTTCGAGTCCGGCCTTCGGCACCATCGGAACATCAATAGACGTCAACGGACGTCTTTTTTTGTGCCTGAAATCCAGTATCCGCAAGGCTTTCCTCGCTTTTTCACTCTACCTAAGTCAGCCTGATTCAATCAACATCAACTTACTGATGCGGGTACAACTGCGGGTATATCCCGGTTCGATTATGTTTGTACCCACACAGAACCCTTGAAAGGATACTCATCATGGCTCTGAGTGATGTGAAGGTTCGTTCGGCTAAGCCTGAAGCAAAAGCCTATAAACTAGCTGACGGTGAAGGCATGGTTTTGCTGGTTCACCCTAACGGTTCCAAATATTGGCGACTGCGTTATCGCTTTGGCGGCAAAGAAAAGATGCTGGCGTTGGGGAAATACCCTGAGGTATCGTTGGCGGATGCCAGGGCACGCCGGGATGAAGCCCGTAAGCTGTTAGCTAATGGTGTCGATCCAAGTGAGAACAGGAAAGCCGTTAAGGTAGAGCAAGAGCAAGAGGCGATAACGTTTGAAGTGGTCGCCAGAGACTGGCATGCCAGCAATCAGAAATGGTCTGCATCGCATAGCGCTCGTGTTTTGAAAAGCCTCGAAGATAATCTCTTTTCTGCCATCGGTAAGCGGAACATTGCAGAACTGAAAACGCGAGACCTACTTGTACCCATCAAAGCCGTAGAGTCATCAGGGCGTCTCGAAGTCGCCGCCCGTTTACAGCAGCGTACTACCGCGATTATGCGCTTTGCTGTGCAGAGTGGCTTAATCGATTACAACCCCGCACAGGAGATTGCTGGTGCGATTGCTACGGCGAAAAGAAAGCACCGTGCGGCTCTGGATCTTGAACGCATTCCCGAATTACTTCACTGCATTAAACACTACTCTGGCAGACCGTTAACCCGACTCGCTGTCGAACTTAGCTTGTTAGTCTTTATCCGCTCAAGCGAGCTGCGCTTTGCCCGTTGGTCAGAAGTGGATTTTGAAACGGCTATGTGGACGATACCAGGAGAGCGTGAGCCTCTGGAAGGAGTCAAGCATTCTCAGCGTGGTTCGAAGATGCGGACACCTCATCTTGTTCCCTTATCGCGTCAGGCCTTATCTATTCTGGAAAAGATCAAATGCATGAACGGGAACCGAGAGCTGATTTTCGTGGGCGATCACGATCCGCGTAAGCCGATGAGTGAGAACACGGTTAATAAGGCGCTGCGGGTGATGGGCTACGATACAAAAACGGAAGTGTGCGGACACGGTTTCAGAACGATGGCGTGTAGCTCTTTGATTGAATCAGGCTTGTGGTCGAGGGATGCGGTAGAGCGGCAGATGAGTCACCAGGAACGTAACTCTGTACGGGCGGCTTACATCCATAAGGCGGAGCATCTGGGGGAGCGCAGGTTGATGCTGCAGTGGTGGGCGGATTATTTGGATGCCAATATACGGGAATTTATCTCTCCCTTTGACTATGCCAAAACTAACAACCCATTGAGATGATTTGGAACGAACCACTTCATCAATATCCATTTTAAATAAGACACTTCCACCAAGGGAAACAAACATACCTTAAATCGCTGGGATATTCATAATGATGTATATCCCAGCGATTTACTTAACCGGATTGACTGTCTAATCATAGTGAAAAGTAAGATCTTTGATGATGGTTATAGGTCGTTGGGTGTTGTAACAATAAGTACCGGTAAATGTGGGTGATATCCGATCAGAAATCGATGGCAAGGTTTGGTTGTGGTGAGTGAGGCGCAGTATGGATCTGGGCTGCGCCTCGCAAAACACGTTGGGGATTATTTGACCGTGACCTGTCCGTTCATAAGCAGGGGGAGGAGCCAGTCTCGGAGTTTGATTAGATCCTGATTTTCAAGGCTACGTGTAAAAATCATTTTATTGTATTCTGAAACAATACCGTCATACCGTTTCAGTAATTCGGGTTCTGGGCAAACGACTTGCAGTGAATGTAAATCATCTTTCGTCATGGAGCCAAATGTTGTTCCCTCCGCATTTCGACGATCAAATACCTGTTTGAAATACTTCATCACGTAGAATAAAAATCCATCTGAGCCGCTTTTGCTGTTTAATGCCGCAAGCCCTCGCCCAATACAACAATCGGCATTGGCAATATTCATATTACCAACCGGCGCACGAACGCTGAGTAAAATGTCACCTTTTTTCGCCATTCTGGCAGGTGATATTGTGTACTGCCGTGGCGTTGGGAAAAGCCAACCAAAGTCCGTTGAACCCTGGAAAAATAGCGTTCCGATTCCATCTTCGTTATAAGACTCCCCTGCTGGAGACTGCCCCATTGTGATATTCGCTATTTGAGACAGCGTTTGGACTGTCCATCCCGCAGGGATTTCTCGTTTCAGCTTTGCATTATACTCCATCTTACCGCCGGAGACTTTATAAGGCTTTCCGTTGCCATCAGGGAAATCAAACTGCACAAACCAGTAGTCGTACAGCATCTTCGCCATCGCTTCCAGTTCGGAGTTGATTCGGTTGTTAAGTGCGATTTTTTTATCCATTATCTTTAAAATTTTTGAAACTGTCGACTGTTCAGATTCAACAAGATCTCGTAATGAAATGCTGGTCAAAATCGGCATAGTCAGAAACTTTGTTTGCGACCCCTGCGCTTTTTCTCGCAGCCGCTGTAGTTCAAGCTTTAAAGCATAATAAATATAATCAATATCATAACCAGGTTTAGCTGTAAGCACGTAGGTTCGCTGATATGCATTAAACTTTCCTTGATACCTGCTTACGTGAAAATTACCTCTTGCATTATTACCAGCAATAAGTACCACATCACCATCAAATGCATAGTGATCGATTTTTTCTGGGAACTCAGCGCACGTAAAAAATGGATAATCACCATCTTTCACTGCCCGATTTGCATCAAGTTTACCTGTTCTAATATTACAGGCATCGCCAATCGTTTTAACCATGGTAATTTAGCCCAGCCATCTGCTTCTTAATTTCTTCTTCCAGCTCGCGCGACTGGCTAAACAAACTCTCCAGATTTTCCGTAAACCCTTTCATCTTCGCGGCAAACTGTTCCGGTGTCATATCGGTGTATTCAATTTTCACATCAAAATACTGCCCGGCGCTGAATGAGTAATTTTTCGCAGTGATATCGTCATAGCTGACCACCACCGAGAAATCCTCTTCGCTCCACTTGTTGTTAAACACTTCACAGATACGCTGCTCTTCTTCTTCCGTCAGTACCGTTTTCTGGTTTTTGCCGTCTTTGACTTTTTCACCTAAATTCGAGGCGTCGATCAGCACCACTTTCTCTTTGTTGCTGGCATCAATAAACAAGATCGACACGTTGGTTCCGGTAGTGGCGAAGATATTCGACGGCATGGAAACCACGCCCGCCAGCATCCTGTTTTTCACCAGATGTTCGCGAATCCCTTTATCAATACCCGACTGCGCGGTGATAAAACCAGTTGGGACCACGACCGCCGCCTTGCCACCCGGTTTCAGCGAGAAAATGATGTGTTGCAGGAACAACTGGTAAATCGCCATTTTGTCTTTGGCGGCTTTGGGTACTTTCGGTATCCCGGCAAAGAAGCGTTGCTGGTTTTCCTTGCTGTCCAGCGCGTCGCGGAAGTCGCTGAAATCCATCTTGAACGGCGGGTTGGATACGATGTAGTCAAAGCGTTTCAGCGCGCTGCCGTCTCTATGGAACGGGTGCAAAATGGTGTTGCCCTGGATAACGTTGGGGATCGAATGCACCAGATTGTTGAGGATCAGGTTCAGGCGCAGCAGGCTGGAGGATTTCTGCGAGATGTCCTGCGCGAAGATGCTGCAACGATCTTCCCCGATGGCGTGCGCCACGTTCATCAACAGCGTGCCGGAACCGGCGGACGGGTCGTAACAGCTTACGTTACGCACGACGCCCTGCTGTGCTTTCGGTACCAGAATTTCCGCCATGATGCGCGCCACGGCGTGGGGGGTGTAGTATTCCGCGTATTTGCCGCCGGAGTTGCTGTTGTAGTCTTTGATCAGGTATTCAAAGATGGTGGCGTAGAAGTCGAATTTCTGCGAGAAGATGCGTTCAAAGCTGAAATCGGCCAGTTTGTTGATAATGGCGCGGCAGAAGTCGTCGCGCTTTGATTCGTCGGCGATGTACTGGCTGAGGCGTTCAAACAGCACCACTTTCGCGCCGCCGTCGGTTTTGACCGCGAAGACGTCGTTGTTGGTGGCGGCGATGTCCATCAGGGTGTCGTCAAAGGTGGTGGCGAAATTGGCCTCATTTTGACGGTTGTATAAATACTGAATGAAGTGATGCGGTTTCAGACGGGCGGTGTCGGCGCTCATTTTCAGTTGCAGTTTATCCCGCTGTTCTTCGCTCATCTGATTGAGCGCGACTTCCCATTTTTCGGCGCTGGCGATGCTTTTATCCACCTTTTTAGCTTCAAAGGCGAATTTGTCGTTCAGGAATTTGTACAGGAATGCCTGAGTGATGATTTTGAATTCATTACCGTCGTTACCCAGACCGTAGTTCGCACAGATGCTTTTCAGGCTGTCGATCAGGGTTTTGGTTTTGTCTCTAAATTCTAGTTCTACCACGTACGTGCTCCGGTATTAAATTCGTTCAGGTATTCCGCCACAATCAGGCGGTTGATGTCGCCAGCCGCTTTTGCGCTGAGGGTGATGTGCTGCTGTTGTTCAAAGTGGTCAAGCACAGATGACACAATCTGGCGCTCAAAATAGCTTTCATTGTTCAGTATCTGGCTGTTGTTCAGCACTTTTTCATCCGCATCCAGCTTAACGCCGAGCAGTGCTTCGAAGATTTTACGCTCCGGCTCGCTCAGGCCGCCGCGCTCGCGCAGGCGTTTGTGGGTACGCGCGTATTTCACATCGCCCCTGTATTTCTGGCGTAGCAGGTTGTTCTGGCGGTTCAGCTCTTTTATGCGGTCATGAATTTTATTGAGTGTGCCGATATTCGCAACCATTTCTTCTTGGGTGACTTCACTAAGCTTCTTTTTCTTGAACAGGCGCTCCAGTTCATCTTTCAGGCTGACGAACTGCGGGTCCTGCTGGTCGAAGTTAGCAGCCAGCGCCTCACGGGTACGTCGCAGCGTCTCTTTCAGTTCGTCAGCCAGCACCAGCTCTTCTTCACCCACTTTGTGGAATTCAAAGATCACTTCTTCCAGCGCCCGGTTAAGCAGGCCGGATAAATCAACACCCTGTTCCAGATCTGCTTTCAGGTTGAGTAAGTCGAGGCGGTGGCAGGCTTCGCGATAGAGGATGTTGAGTTTATTGAAGTCCAGCGCCTGGAGAAACTCCGTGTTGCCCTGGAGGCGGATGAGGTTGTACAGGCTGCGGGCGTCGGCGAGCGCGTTTTTCAGCGCCAGCGCGGTTTCCCGGTCCTGGATCTGGTTTATCTGGTCAGTAAAGATTTCTGCGTTTTCTGTATCGAAGCTGAATAGAACGTCTTTGATATGCTCTATTTCTTCACGGATCTCTTCCGCCGATTTGAACAGGCGGGAGTAGTGCTCCATTTCGTCGCCCAGTTCGGCTTGTAGCTCTTCGAAGTAGGCTTTGTTGGTGGCGTCAAATTCCTGGCGGATATCGGCGAAGTCCACCACATAGCCGTAGCGGAAGTGGTTGTAGGTTCGGTTGACGCGGGTCAGCGCCTGGAGCAGGTTGTGCTTTCTGATCACCCGACCGAGGTAGAGTTTTTTCAGCCGTTTGGCATCAAACCCGGTGAGCAGCATGTTGTAGACGAATAGCAGGTCAATCTCGCCCGCTTTGAATTGCTCCACCCACTCTTTACGTTCCTGCTTGCTGCCAATGTCGTGCAGGATTAGGGCGGCGCGTTTGATTTTCCGTGTTTCTTTGGCGTGGATCTGGTAAACGGCAGCGGGTTCTGCGGCCTGTAATACAGGCATTTCGTCGGTGACGGTGGGCGATTCGACGTAGTCGGCGTTGAACAATTCAAACATCTGTTTGGCCTGTTCAGAACTGTCACATATCACCATGCCGCCGATGGTGTCATCATTCAGCGCGCCCCGGCTTTTGGCAAAGTCGGTGACGATGTAGTTCAGCATCGGTTTGACGAAGCTGGGATGGGCGTAAATGTATTTGCGATCAACATCGCCCATTCTGACTTCCACCTCTTTTAGCGCCTGTTGCAGGATCATCCGGTAGTTGGTGGCGATCTCTTCGCGGATCAGGCGCAGCGTGTAGCCATCGGCAATGGAGGCGTTGTAGTAGTATTTGTGGATGTAGTCGCCGAAGATATCACGGGAGTTGTAGTCCGTTCCCAGCAGCGGCGTGCCGGTCAGGCCAATTTTGATGGCGTTGGTATCCGACTGGCTTAAGTTCGCTAGGAAGCTCCCTTTAGGGTTATAGCTGCGGTGGACTTCATCGAGGAAGTACACGCGCTGGATGCTGATGTCGTAGTCTTTGGTGGTGACGACGTCCGGGTCATCGCGGAATTTCTGGATGTTGACGACGGTGATTTCCGCTTTGCCGTGGTGATTGTGCAGCGCCTGCGTCGCTTTGATATCGCGGGTGAAGGCTTCGCGGGAGTCGATAAGGTGAACGATTAAGCCACGGGCGGTGAACTCGCGCTGCGCCTGCTGGAGCAGATCAAGACGATCGACAATAAAGTAGAATTTCGGGATCACCTGCTGGTTCTGGAAGTAATCCGTCAGGAAGCGCACGTTGTAGTAAGCCAGTGCGGTTTTCCCGCTGCCCTGAGTGTGCCAGATGATGCCTTTTTTCGCACCCGCGTTCAGTTTGCGCTCAATCGCTTTGGTGGCGAAGAGCTGCGGGTAGCGCATGATGTGTTTCTGGATGCCGCCGGGTTCGGCGACGTACACCAGCGCATAGCGCAGGATAAATGCCAGCCGATCGCGGCTTAACAGCGCGGTGCAGAGGCGGTTGGTCGGGCGGTTGTGATCTTTATTGGTCTGAAATTCTGGGTTGGTGCGGATTACTTCTAGGTTGTTGTCTTTCAGGATGGCGATTTCGGTTTCTTCTGGCAGTGGTTTCAGTAACGCCGTCAGGTTGAAGAGTTCTTCTTCGCGAAAGTAGTTGAATACCGGGTTGCTGTAAGAGCTGCTGGCGTAGAAAGCCCCCTGAATCGGCTCCGGGTCGCTGTCGTCATACTCCATGTTGTTGGAGAAGATCATGAACTGGGTGATATTGGCGAAGCGTTTGAATTTTGGGTTCTTAAAGCGTTCGTTGATGCGGTTGCGTTCTGCGACTATACCTTCGCGGTTGTTGGGTTTTTTTACTTCGATAAAGATCAGTGGCATGCCATTGATCAGTAGCGTGATGTCCGGGCGGAACTCTTCATCGCCGTTTTCGCAGGTTAGTTCGGTGACGACATGGAAGCTGTTGTTGTTGAAGTTATCGAAGTCTATCAATTTGATGCCGGAACGGTCGCTGAGTTTTTCGAAGAAGGCGCGGCCCAGGTCGTCGTTGTCGAGAAGCAGCGTGAGGTCTTTTAACAGGCGCCCGATGTCGTCGGGCGCAATTCCGGGGTTAATTCTGCCAACTGCTGCGGTGAAAAGGTCAGGAAAGATGTTGGTTTCTTTGTCCCAGTGTTGTTCTTTCAGAGACAGGTAGCGGTAGCCCAGCCGTATCAGGTGGAGGATGACGGGGATTTTTACCCGGGTGTCTTCGGTGAATTTCATCGTGTTCCCTGTTTTGATTTTTATCACGTCTCAGGCCATGCAGCGCCCCATAATCCTAGAACGGCTGGCAGTATAATGTATGCTCAATTGATATCTATGTTACACGTTCTCTGTTAACTGCCCGAGTACATTTGTCGCGTTTTACTCGAAATGATAATCGCCATGACAGACTCTGAAATTTATCGCGAAAATCATGAGTAGTTGTAAAGTTGCGTATTCCGCTCTGATCGATCATGTTTCGCCTGGAACATCGATCAGCTGTTCACCAGAAATCAACGTTCATGTCAGATCCGAATACGCGGTTCAGATAGAAGAACAGCAGTCTGTCCCGGTTCTGCACAATTCTCTCAAATAACTAGTGAAATCACAGATAGTGCAGACTAAAGCTCTGCATGGCACGAACCTTAAGAGCGGTGAAACCATCCACGAAGATCGCTCAACTTGCGAATACGGGTTGTGGTGGATCAGTAAGTTAGGACGCTCAGGCAGTACATCTAGCCACTAGCGGGCAAGTTGAATCGTTATCAGTCTCAGCCACTATGCATCATCAACATGTGACGTCTCCCGAGCCACACCTAGCGTAAGGCAGTCGGTAGCGAATGTTGGCGCAATAAATTGCCCATCCGCAATCAAACTCCAGTTTGGAAGAGCAGTGACTGAAAATATTACTCTTCAAACAACTTCTCCAGGCATTTAACTTCTTGTAAAGCTTCTTTATTCAGAACATCAAAATACAACCAACCATTATTGTTATTTCCTGTCAGATCTATTTTCCAGTTGGTCTTTACGTACCAGGCCAAAGCAGCGCGGCATGTAACAGAATGCACACTTCCGCTGATCGAAAACTCGCGAGAGATTTTATCGACAATCTCAGGTCGAAGATCTTTTTTGAATGCAATGATGAAGGTAACCTCCTCATTCCATTCTCTGTCCGTCAACTCTGCAACCGTCGGCAGTATCGATTCCTCTTGCTCAACATCAAAAATTCTCGATAACTTAAAGTTTTTAAACCCACTCAGGTTTGGATCCGAATCATTTCGATCATAAGCTCTGAAGTACCAGTTTTTCCGATCTACAAATAATGCTGATGGAAATAGTATCCGTTTGCCATGCTCGCCACTTTCTGAGCCATATGAGCATTTGATCGCATAGCGGCCTTTTATTGCCCTGGTGACAACATAGACCTGTTCTTCTTTCAAACGCTCGGGTAGATAAAGTGGGTCTATCTCATCAATCGGCAGCATCGGACGTTTTTGCATCAACTCCGAACGAGAGAAACCATACTGGATCAGATTCAGCGCTGTATGAACACTAATCTGCACCAATGGAGTATAGCTACCATGCGAAATAATCGTCCTTTTGGTTGCCGTATCAATACTACAGTTACCTGGCTTGAGTTCCCGATATAAAGCAAGATCTTTTGAGGCTGCAGCCTGTGCAACTTTGAACTCAGCCATAATTTCGGCCCTGGATATGCTGCCGAGGTAGCGTATACACAAATCGATGTACGCCAGTCGCTCTGCCTGAGGAAGCGAATAGGCTTCAACAAGCAGTTCCAAACGAACGTCATGAAATTCTGTCATCGTAACACTCCGATAGATGATACATTAAGTATACTGTTCATTATCACATGTTGATCTACTTCTTGCAATGCGTTAGGATTGACACCTGTTGATAAATTGTTCATCAGCAGTATCGTTCTGGAGGAATATTTGGATAGAGCAATTGTTCTGTATGAGTATTTCTTCTGGAAGGGATGGTGAAGGTTGTCTGCAAACAACCTTCACCAGAAAAACAAAACCTCTGCGGAGGAATAATCCGCCACTTGAGCCCTGCTAATCGCATTTCGAGTATACGTTATTCACAACGTAATCGACAAGCGTGGCTCCAGTAACGGTACCAATAAACCGATTTGGAGTAACTGATGGAAAAAGTAACCGACCAGTATTCACCCGAAATTGCGCGGCACAAGCTCAATGCTTATTTTTCAGGTAATTTCATCATGCTTGACGTGATAAAGCGTTTGCAAAAATCAAGCCTGTGCGTATTTGCAGCCTTATGTGATGGAAAAACGATCACAACTGCAGGGTATGAAATTAATGCCGATTTTAGCGTTAAACGAGCATCTGCGGTCATTCACTCCTTGAAGCTGAAGAATCTCCCTGTCTCAACAAATTCCGTTTCAACGGGCTCTGATGTTGGTGGAATCACCAATCAGGCGGTTTTTTTCATCAGTAAAGAGGATCTTCATTCTCTGAAATCCGAACCGGAGGAGATTATGAGGAAATGCGCAAGGTTACACGCGCAACATAAACGTTCACATGCACAAAGGGACATTGCTCGTCTATGCAAGGAGTTTGGCAAGGAAGCGATACTTAAATTAGTAAACCAAGCTGCAGCCAACCCTAAGATGCCTCCTGATGGGATGAGTGCATGTTAATCGTGTTAGGGGCTGTTTGCCCCTTTTTACACTAACTACAATAGCTGGATATCAAGGATATTTAAGGAGAGATTAACGTTTATGGCTACCCTCGTTTTTTCCTATTCTCATGCAGATGAAGCCTTGCGTAACGAGCTCGAAACGCATCTCTCACCGTTAAAACGTATGGGAACAATCAGCGCGTGGCATGACCGACGTATTGCTCCTAAGTAGGAGTTTGAGCATGGATGGATTGTTACGCTGGTAACCTGCTCATCCCCATTCGAAATGGTGAGTGCCAGCAATAGGGGCGTTCTTACGAAGAGGTTGCTAAACATCGCGGGTACCCAACGCGGGCACACAGAAATCCGGCAAGCACTTGCCACGCATAAAGTCAGCGGCAGCAATGTATTAGTCTTCCTGGCTGACAGTGATTATTCAGGGCTGACATCACAGCAGTAATTCAGTGGCCAGCTAGATTGTTCGAAGCTGTAAATGCCTGTCCCACACGACACACAATATTTATTCTCGCTGTAATGACTACTGCACCAGACACAGTACCAGGAGCGTGTTGTCACCGACGCATCCAACCAATTGATGATGTTGCATAAATTTCTCTGACGAGCCTTCACTTACGGGTCCCGATGGGCACAGCTTATCAACACATGTTGAGCCACTGAGCGCAGGTCGTTTTCAAACTAGGCCGGGTCACAGAGGAAGAGCCTGCATGCAGCGCCAGACGACAGCCACATGAGGCGCAGCTCCATATCTGCCTCGGTGCGCTCATGGCTTCGTCAGCCGTCACAAAGTGATTTTGACGGTCATTTGCTAGGTGGCACTTTAGCATACACATGTCGTCACCCCCACAGTCCAGCTTGACCACTACAGCTTTCAGCATCAGAAAGCACATGACTGTGCTCACCGGTTCGGCAGGTCAGACAGTAGCGTTCCCCGTGGTAATCGCCGTCACAGCCGCTGCAGTGCCAGTCGGCCTGGTAAACCAGCGGGCGTGCATCCGGTACATAAGATAGAAGTTGCCGGATAAGACGGGTTTCTTTCAGTTCAGGGTTAACATACGGGCAGTGTTGTCGCCCGTTCTCCGTCAGCGCGTCAGACCGGTGTTCAAACCACGGTCGTTCTGTGTCGTATTCCGGATGGTACTGCAGGGCGCTGCCGCAGAGATGGCAGGTGTAGCGGTCGTAAGGGGCGGTCTGCGCGGTACGGGCACCGATCAGACGACCGTTACCATCGAGAGCGATAAAGGATTTTGCGTACATAGTATAGTTCCTTACCGCCAGACAGCACGCAGGCGTCAGCCGTCCCGGTATGGGCAGCATAGTCAGTGAGTGAATGGCGGATTAGTTAAGTGTTATCAGAGGAAGCGAAGTAAGCCTGTGCAGGCTGTCGTTACTGTTGCGTGATTGTCACATTAAGGCGTTGTGACGTAAAAAAACTCTCAGAGACTGCGTCGTGGTCGTCCCGTCAGTGGGCGCGGTGGTACTTCGTTGCAGCCGTAGAGCGGCAGGCCAAGCTTCTGCTGGATTTTGGTCATATACGCCAGTACCTGACGGATGTTGTCGATACTGTCTGGGTCGCTGTAGCGTACTGGAATGTTGATATTGGCCTCGTAATGCTCTTTAAACTCACATCGGTGATACCAGCCATCCCGGTCAGTGATATCGCTCCAGTACAAACCGGATTGCTGCGCCCAGGGATAGGTATTCTGAGTTTTACTACCATCCAGCCAGAACACGACATGGGCATGGTAGTGGTGATCTTCTGTCCATTCGATAACCCAGAAGAAACCGACTACCACTTCGAGTTGCATCATACGGTTCATCAGATTTCTGACATCCCATTCGAGTTGCCGGTGATCCCGCAGGAAAAACTTAGCGGTATGATCCTGGTAGAATAGATCGATGCGTAAAGCACGCAGGCAGGAATAGCGTTCAACCATTTTGTCGATATGGTTGTTCAGGAGGGCTCCCAAAAACCAGTCTTGCTCCCATCGTTGTTTGTTTTGCATAGGATATATTTCTTTAGCGCTGGCGATAGTCAGCAAGTGGAACGTACCTAGCCCTCAGGAGGGGCTTTGGCTGAGGAAGTTGCATGGATTAGGGGGATGGTTGTAAAAAGGGAGTGCCTATTAATTATATTAATTAACCTAAATTAATTTTCACTCCCCTATTACCCTCAAATCCCTTGCAGAACTGTGGATGAAGCCTAATTCAGTGGTTCCGCTGTCGTCCGCCATGCAAAGCAGACGTACTCGTCCATCAGTCGGGTCAACGCAGGGTTTTCTGCCTGCCGGTCAATGATCCAGATATCCATCTCTTTGTCTTTTTTGAACCTGAGGTTGTCTGTCCAGTCATCAAGGCAATTCCCCAGCATCAAATCGTACCAGCACAGCCAGACCAGCTTCAGACGCAACTCGTTACCGCTGAACTGGTGGAACAAACTGATGAGCTTATTTGCCAGAGGACGCTGTTTTAATCGCACGCACTCCGACAGCAAAATCCCCTCCATCATGGGATGGTGAGCCAGCAGATGTTCCTGGGTAAATAAACTGACGCTCAGGTCATCATTAACAGTCAGTGGGGCTGCTGTTCTGCCATAAATAATCCGGTGCAGGCACTGGGGGACAACAGCAATAACCTCTCCCTCCCCCGGAAACTTAAGGCTGCCAACCGTCATGGTATGATGGTGGGTTATATTCTGATGGCACATTCCCAGGCAGACTGCCAGCCGGGTATAACCTGTCAGCCAGGTCTGGTAATATTTCTTCAGTTCTTCGTAATGCGGTTTATAGCCTTTCATTTCTCATATTCCTTACAGTCTGGTTAACAGGCAGCAGAAAGCCTCCGGCGATACCGGATGATTAATTTCCTGCTGCGTTTTGTATTAAGAGGGTGATTATTTACGGGACTGGTTAATACGTTCCTGAAGCCAGGCTTCCACTTCGCTTTTTAACCATCGGGAACTGCGTCCCAGTTTCACCGGTTTTGGGAAAAGACCGTCTTTAATAAGTTTGTAGTACCATTTATCCGTGAGTCCGGTCAGACTCGTAATAAATGCCATGTCAACAAATTGGTCTTCCAGAAGAGGGGGGCGGGTAGTCATGATGGATGTCTCCGGTTAAGTAAAGTGAGCCGGATTCTTTTTGTGGTATCTGATGGTCACCACTGCTCCGGCATACTAACCGGACTGATACGTAAAAAAAGCGTGGTACGTTGACCTGCACGCCTCTCCCGATGAAACATATCACTATCAGATGGCAGGTAGTGGCATATCCGTGCACCCGGAGGAGTGCCGGACTCAGCATAGTTCAGGCACATTATGAACAGAGAGATAAAGCTATATTATTCAGTACTCATTGAACGTAAAAAGAGCCTACGCCCCTTTAAAAAGCATCAGTCACATCAAAATCAACCTACGTTTTTCCTACGAAAATTTATTGCAATTTCTATTAAAATTATTCATTTTTACTTATGCTTTTTTTCGGGGTAAGTTACCCCTGACACCAACTAAAAAGGTGTCCACAATATACAAATGATTATCATTTTCAAATAGTGGGTGCAATGGAAGGTCATTCAGACAAAACGCTAAAGGTACTGGATAAAAAAACAGCGTGGTTAAAAAAGAATCCGAGAGCTTTCCACTTTTATCTCTTCCGGGCGTGCTCACTGATCTCGGAACAATTAGAAAAAAATATCCTCTCTGAGGATGAATGCACCCCACCTTTTCCCCTTCAGGAAAGATATAATGCTTTCAACAGAACTATATCCACCAATCAATATGCTCAGCCTTCCCGCGATATTATGTCGTGGTCGCAGACTCTTCCTGCTGAGTTAGTGGACACTATTGATAAACAATCCAGTACTATTGATGCTAAAAATACAACTTCTTCCTCCGCATTCTTGTCCCCGGAGAAAATAAATCTTAGTACCTGTAAACAAGATAAGAAAGAAAAGACCGATAAACTTCCACCTGAAAATATCAGAAATGCAAACGGGTTACTTTTTAAAAGAATTAAGGATATCTCAAAGAGAAAGGTTGACTTTTCTTTATTCATACACTTGTTGAAAACCTTCGTGAAAGAGCCCAAAGAAATATCAAAATTAATCTCATCTATAGATATCGAATGGCGTCATCAGTACGCTCTTTATCCCGCACCTTTTTCATGGGTTAACAGCAAAGATGAAACTCAATGCCAGTGGTTATGGCAACAAATGCAGGAACGATGCTTAGGCATTCCATTAAAACCACATGATAATAAAGAGAAATTTTATTTTATCTTCGCTATTTTTGATAACTGGAAAGGATGGACTACTGGGCAGGAATCTTATCTTAACGGTAAAAATAAAAAGCGTAATAAAGGAAAATTTCTTGGACATGGCATCATACTGGAAAATGGCATCAATAAAAATCACAAAGATATTCTTCTGGATGAGCTTAAAAGTGCATGGGAGCAAAAGGAAAGAAGAGCCAGAAGAGCTAAGGAACCTGCCGCTGTGAAGTTGACCAAAGCGGCTCAAAAAAAACTTGAGTTTATTGCGCACGCAGAGAAAACCACACCGAAGGAAATTCTTAACGAGCTGATTAATAATGCTTTTAATGATGCGAAGAATCAATCACGGCAATCATAAAGTGATATGACAGAAGCAATAAGCTTCATTCAAAATAACCTCAGACAGATATTATCTCCGTGAATCCCCCCGCCTCCCTGACCGGAGTGCGGGGATTTTTCTTTTTCACGCTGAGAACCCTGTATGACTAGACCTCACGGCCTTCAGGCCCTTGAACAACCGCTGGCATCACTTCCTGAGACGCTTCGCCAGCTGATTCTTGAACGCATTCAGAACCTCACCCACTACGAGCCTGTGATTGGCATCATGGGTAAAAGCGGTGCGGGTAAGTCCTCGCTCTGCAACGAACTCTTCCGGGGCGAGGTCTCCCCCGTCAGTGATGTGAACGCCTGTACCCGTGCCGTGCTGCGCTTCCGGCTACGCAGCGGGCGTCACAGTCTGGTGATTGTTGATTTGCCGGGCGTGGGCGAAAACGGACAACGGGACCAGGAATATCGCGCCCTGTACCGGCGTATGCTGCCGGAGCTGGACCTGGTGTTATGGGTCATTAAGGCCGATGACCGGGCGCTGTCGGTGGACGAGCATTTCTGGCGCGGCGTGATGCAGCCTTACCAGCAGCAGGTGTTGTTCGTGATTAACCAGGCCGACAAAATAGAACCCTGCCACGAATGGGATACCCGAACCAGCACGCCTTCAGCACAGCAACGGGCAAATCTTCAGGAAAAGCAGGTAGCCATTACCGCGATGTTTAAACCACATCATCCTGTCTGCATGGTGTCCGCGCTGGCCGGATGGGGCACTGAGGAGATGGTGGGCACCATGATGCGCAGTCTGCCGGACCGCGCCGCCAGCCCGGTGGCGACACAGTTGCACGGGCAGCTCTGTACGGAGGCGGTCAGGTCGCAGGCCCGTGACGGCTTCGGTGCGGCCGTGGGCCGGGTGTTTGATACGGCGGAGTCTTCGTCGTTTCTGTCCGCCCCGCTGAAAACGGCGATGCGTACTGTGCGTGATGCGGTCGTGTCGGTGGCCCGGGCCGTCTGGGACTGGATTTTCTTCTGAATGAGTCAAAGGTCATCTGGTCCGTAGTGGATTACTCTGTTTATTCATCATCCGGCAGATGATTTTTATGTGGCAGACATAACCTGTCTGCACCAGCAAAAGATACCACCGGTCATAAGCGCGTTACTGCTGCCAACAGGGCACCCAGACGGCCTTTTCGCGCCAGGCGCTTCGCAACGTATCACGGACATAACCTGTCAGTCTCATCCTTTACAGTAATACCTTCTTAATTAATCACTTACCCAACACGGAGATAATACATGTCTCAGGCTGAGCGTCGTTATGACCGCCTGTCTGTCCGGCTTTCGCTGATTATCAGCCGTCTGCTCGCGGGGGAAACGCTGAATATGCGCAAACTGGCGACGGAGTTTGGGGTCTCGGAGCGTACCCTGCATCGTGATTTCCGCGAGCGTCTGATTTATCTCGACCTCGAATATCAGAATGGCTGCTGCCGTCTGCTGAGCGGGGGACGACACGAGATTCAGGCCGGGGCAGCAATGCAGTTTGCCCGTCAGTCAGGCACTGACGCGCTGTTTCCTGAGATGGACCACCATCTGGTCAGCTCATTACTAAGCGGTCGGGGCACCCCACCATGCCTTATCTGGCATCAGGGTGCACCCATACCGCCTTCCCGCCCGGGCATCTTCACCCGACTGGTCAGGGCGGTATCAGAACAGCGAAGGGTAACCCTCCTGGCTGACGGGTGCCGTTGCGACAGCCTTGCTCCCTACCGGCTGATTTTCAGTTCCGGTGAGTGGTTTCTGGCAGGAGAACACCTCGGCAGGATAACCATTTTTGCACTGCACACTGTTCACTCTGTGATGTTTCACCCGGAAACCTTCACACCAGACGGACATTTCACCCGCATCCTGTCACGCCCGGATTTTTTACAGGCGTTACCTCATTTTCATCTTTTTCATTCACTGCTCGCTGACGACAGTTACGGGCAGATTATCCATAAGGAACAGGTATGAAATTACTCACCACAGCGGCGCTGGTCGCCAGTCTCTGCATTATCTCAGCGCCCCCGGTCCTCGCTGAAAATATCGTGGGTTCAGTCAGAACCTGGAAGTCCATGCAGGCAGATGGCTGGAAATCCGCTGATGGATACGATGATAACCATATGCATAACGCACTCTATCAGGCGGTTGTACTCGACAATTATCCCTGGACGAATCACTTTTTTCTTCGCAGCAGAGATGGAGGCTCGCTTTATCTGGCAGACAAAAAATCCATGACGGTCAGATACATTGATATAAAACCCCGTGACGAATATCCGCTACATCTCCGGATTATTTATCAGGGCAATAATGAAGGACAGGGCTGTTATTTCGCTGTCGTTGATGACCGGATGGCTAACTACTGGACAGCCGTTGAAGACAAGCTGCTCTACCAGTATCCCGCCGTTGAAAATGTTGATGAAAAAACGGCTGAACTCAAAAAACAGTTCACGCCGGAAGTCATGATGATGGTAAAGGACAATTGTGTTAACAAACGGCAGCAGGCAGCGCTTGCAGCCCGGCGTACTGAAAAAGACAGGGAACTGCAACAGTGGGTGGCACAGCAGAGTCTTGCTGAGCTATGCCGTCGTACCGGTAACTGCTGACGCAGACAAAACGATATTATCAGCAAGGGATCAACGTCATGAAAAAAACATACCCGCGTATTGTTGTCACTGTTCTGGCCGTTATCAGTGCTATCAGTGTTTCCGGTTGTGACAGCAAGGAAGATGCTGGCGTGAAAGCGATAGCCAGGTTTAAGGACCTGACTCCACCACCGTTCAGCAAGGTTGTCTCGCATAAATCCGATATTGCCCGGGAATGGGTAAAGAAGGATGCCTTCGGTACACCGCAATATACGGTGATGAAAACCCGCCAGTCACCGGAAGGCTGTGAGTCAGGCAATTATTACTACATTGCTGACATGCAGCAGAAAACAGTACAGCCACTGATGGCAGCCCTGTGCCTTGCGGACAATATCACCCTGAGTTTCAGGATTGAAACCGACAGCTATACGGGTGAAAAATCGGTGGTGTATTCGCACGATGGCAAGGAAATGGGAAAACTCTATCTGCCGGAGAATCAGGAGAAAAATCCATGAAGAAGCTGAAAGGCGTTATCTCAGTTTTCGCTCTGAGCCTTTGTCTGCTGTCACCGGCTCAGGCCGAAGAACAGCGTTACATAAGTATCCGCAACATAGACATGGTCTGGGTGCCAGGCAATGTCTGCGTCTGGCAGTTTCGCCTGGACAACGGCGGAAGTGGTGAAGGATTCGGGCCTTTGACACTTTCCCTGCGTCTGAAAGATAAAGGGGGGAACACGCTGGCGATGGGGAATATGGCAGTGGCTGCATTTGGCGACAGCGATGCCACTCGCTCTCAGGAAGCCTCGCTGGAGAACGAATGCGTGGAAAACGTCAGTTCCGTCGAAATCATGAAGGCAACGGAAGCCTCTGATGGTTACCAGACTGACCTGCCGCTGTCAGTGTTTGATCCGCAGTATTATCACCCACTACCGGTGTCGGTTGCCGGAGGTAAGACATCCTGATGTCATCATTACTCGTCCGTTCCAGCCCCTGTCGCTTATGCCACAGGGGCTTTTTGTTTTAAGGAGCCTGTATGCCTGAACTTACTGAATTACCTGATGGGCCATTTACGCGCCAGCAGGCAGAGGCGGTTGCGTCTCAATATACCAGTGTTGCTATAGAGGATTAGCAGGGGGACACATTTCCGTCTGGTTATCCGTCATGAGTGTCGCATGGTCTGGCGAGCCTGGAACTTTGAGCCGGATGGCGGTTACTGGCTGAACCGGTATATCGCTCTCTGTGGCATCCGCAAATTCCCTGCATAACAGCTACCAGCACATCATAGTTATAAACAAAGTCTGGTCACACCTCCCTCGGGAAGTGTGGCCTTTTGTATTTTTGTCGACTGTATAAGGAGTTATCCATGCGACTAGCCAGCCGCTTTGGCCGTATAAACCAGATACGCCGTGACCGGCCTCTGACCCACGAAGAGCTGATGAGTCATGTACCCAGCGTGTTCGGGAGTGACAAGCATGAATCTCGTTCAGACCGTTATACCTACATCCCGACCATCACCATCCTCGAAAGCCTGCAGCGTGAAGGCTTTGAGCCGTTCTTTGCCTGCCAGACAAAGGTCCGTGACCAGAGCAAGCGGGAACACACCAAACACATGCTTCGCCTGCGTCGTGCCGGTCAACTTACCGGGCATCAGGTACCGGAAATCATTCTGCTTAACAGCCACGACGGCTCATCAAGCTACCAGATGCTGCCGGGGCTGTTTCGTGGCGTCTGTACCAACGGCCTGGTCTGCGGTCAGTCGTTCGGAGAGGTACGGGTGCCACATAAAGGCAATGTCGTTGAGAAGGTGATTGAAGGGGCTTACGAAGTGCTCGGGGTGTTTGACCGGGTGGAGGAGAAGCGCGATGCAATGCAGTCACTGGCGCTGCCAGCCCCGGCCCGTCACGCGCTGGCAAATGCTGCGTTGGAATATCGCTTCGGTGAGGACCACCAGCCGGTCACGGTATCGCAGTTGCTGACCCCACGTCGCCGGGAGGACTACAGCGATGACCTGTGGACCGTCTACCAGCGCGTGCAGGAGAACCTGATGAAAGGTGGTCTGTCAGGGCGAACCGCACAGGGGAAAAGCAGCCGCACCCGTGCTGTTACCGGTATTGATGGCGATGTGAAGCTCAATCGCGCCCTGTGGGTGATGGCAGAAAACATGCTCGAGTTTTTCGGGCGTTAAACAACAGTTCCGGCATAAGGAGATAGTTTAATGAATATACAAAATCATCAGTTCGCGGAGCATACCGCAATTACTGCCTCAGTGGTCCCGGACGAGTTACGCATCGGCTTCTGGCCGCAGCACTTTGGCTCCATCCCACAATGGATAACCCTTGAACCTCGCATTTTCGCCTGGATGGATCGGCTGTGTGCCGATTACCACGGTGGTATCTGGAACTTTTCGACGCTCAGCAACGGCGGTGCTTTTATGGCTCCCGAGTCAGAGCACGATGAGAAGTGGACATTGTTCAACAGCATGAACGGCAATGGCGCAGAGCTTACCAGTGAAGCTGCAGGGATGGTCGCCTGCCTAATGGCTTACAGCCACCACGCCTGCCGCACCGAGTGTGACGCTATGACTGGACACTATTATCGCTTACGCGACTACGCGCTAAACAATCCGGAATGCAGCGCCATTATGCATCTTATCGACTAAGGAATGCCTGACATGAATACTGTATTATCCCCAGAGTCATCGCAGCCTGAACTCTTTCCGCTGGCGGTTATGGCCCAGCATAGTTGCCTGCTCCCCGAGACCTCCGGATTGACACCTTATGCCCAACGGACCATTCGACGTGCTATCAACCTGCTGGATAAATATCTGCGCCAGCCCGGCATGTCCTTTACCTCAAGCACGGCTGCCCGTGACTGGCTTCGGTTACAGCTGGCAGGACAAGAACGGGAAGTGTTTATGGTGCTCTATCTCGATAACCAGCACCGTTTACTGGAGAGTGAAACGCTATTTGCCGGTTCGGTTAACCATGTCCAGGTCCATCCCCGTGAGGTGGTGAAGTCAGCGCTTCGCTTCAATGCTGCTGCTGTTGTGCTGGCGCATAACCATCCATCCGGTGATCCGGAGCCCAGCCAATGTGACCGCAACATTACGGGCAGGCTTAAAGAAGCGCTGGCACTGGTTGATGTGAACACTCTCGATCATCTGGTTATCGGTTCAGATGGAATTGTGTCGTTTGCAGAGCGAGGCTGGATATGAGGGCACTTCAATGAAATCTACTGACTCAGAGAACGATTCATTTCTCAAATGGGGTCTGAATCGTAATGTGACACCTTGCTTTGGCGCTTGTCTGGTACAGGAGGGAAACCGGCTGCACTATCTGGCTGACCGGGCCAGTATCACCGGTAAGTTCAGCGAAGCAGAATGTCTTAAGCTGGATGTGGCATTCCCGCATTTTATCAGCCAGATGGAATCGATGCTGACTACTGGTGAAATGAATCCTCGCCATGCCCACTGTGTCACCCTGTACCACAATGGTTTCACCTGCGAAGCCGATACCCTTGGCAGTTGCGGCTACGTATACATCGCCGTTTACTCCACCCATCGTTAACTACTTTCACAAGAGCAAATATGAAAACTCTACCTGCAACAAATCTGCAGGCGGCGAAGCTATGTCTGTCGCCCGTGGCTGTCTGGCAAATGCTGCTTGCACGCCTGCTGGAACAACATTATGGCCTGACTCTCAACGACACGCCATTCAGTGATGCAACGGTAATTCAGGAACATATCGATGCCGGTATATCTTTGGCCGATGCCGTTAATTTTCTGGTGGAAAAGTACGGGCTGGTTCGTATTGATCGCAGGGGATTCGACTGGCAAGAACAGTCCCCATATCTGCGGGCAGTCGATATTCTGCGGGCGCGATAGGCAACAGGTTTATTGAAAGCGCGGCACGGTGAACATTGGGAATAGCCTTCCTGATTCACACTGCAGCTTTCCTTACTTATTTAATTTACTCATTCCAAAAAGCACCTGCCGATGCTGGTTGGTGCTTTTACTTATATGGACGAAATATCATGCAAATTGAAGCTGTAATTTTAACTGGGCACATTATCGCAAGCACAATCCGGGAATGCTGGGCCGTCGTTGTTGATGGTTTTGACGCATACTACGATCAAGCTTATGATCCAGCATAATTTCTTTTCCTCATGAAGGGACTGGTATGGGCAATAGAATGTGGATGATCCGCGGTGACGGCGGCAAGCTCTATGACGATTTTCGCGATAAGCAAATTGTAGGCATCGGTTGGTCTCAGCTGGCTCCATTAGTCAAACCCGGCCTATCCCGAGCCCAGTTACTCGCCTTATACCAGGAGGCTGATCCCTTAACAAAGCTCGGAACAGCCCGTTCTGGCGCATCGCAGGTCTGGCGTTTTGTGAATGAGATCCAAAAGGGTGATTGGGTTATTACCTATTCGCCAGCCAACCGTACTTATTTGCTAGGCAAAGTTACTTCAGACTTCCAGTATCATCCTGAATGGGTGGAAGAGGGGATGGGTATCGCTCGGCAGGTTAAATGGAATACTCAAGAAATCGACCGCGATAGACTGTCTGTTGCTACCAAAAACACATTGGGTTCTACGCTGACGGTTTTCCAGCTTCCAGAATATGCGCTAGAAGAGCTTTTGCAGGATAAGAAACCCACTGCAGATGTAATTACTCAGAATCCAATTGCGATGGATGAAGATGAGGCTGTTTCGGATCCGCTTCGCGATATGGAAATGCTGGCGTTTGAGGGTATCAAAGATCGTATCAACTCTCTTGACTGGGATGAGATGCAAAATCTTGTTGCCGGAGTTTTACGCGGTATGGGCTATAAAACGCAGGTCTCACCTGCGGGAGCCGATCGGGGTAAAGACATTATTGCTTCACCTGATGGATTTGGTTTTGAAAATCCACGTATTATCGTTGAGGTAAAACATCGCAGGGAGCAAATGGGGAGTCAGCAGATCCGCAGCTTTATTGGCGGTCGTCATCCAGAAGATCGTGGGCTTTATGTCAGTACGGGGGGCTTTACGAAAGATGCTCGCTATGAAGCCGACCGCTCACAGATACCTCTGACGCTCTGGACGCTGGACGATCTTGTCAGAGCCCTCATTGAAAACTATGAGCAGGTTGATATCGAAACCAAACTTTTGGTGCCTCTGAAGAAAACTTTCCTGCCTGCCTGAATCTTGCTTTGATAGCCATATCGGTGTTCTACTGGTATGGCTTTATAACTACTCGCATTGTCTATTTTTTATACGGATTTTAACTTGTGGGTACAAGTGCGGGTATAACTATTTCCCCCCTATTTTAAACAACATTGATATCAGTCTATTAGGTGTGAAATTCGAGTCGGCCTTCGCACCAGGAGCATATAAATGGA
>261225
CCTTAACGCCTCTGCACTGGCGTTTTACGTTGGTTTCTCCACAAAACAGAAAAGAGCA
>261234
AATAAAAACCAGTTTCCACAGCCAGAGGGGAGGGGCGGGGTAAATCCCTGTGGCCTGACGT
>261240
GGCGTGTATGTCATCGGTAAAGTGCAGGTCAGCATCACCACCATTACCGAAGTAGTGCAGG
>261305
ATAAAAAAAATCAACACAGGATTGATACCTGAATGGCATCAAAGTTCCAGCCTTATGTTGT
>261318
CTCCAGGAAATTCTCCTCGCCGACAATCGTCGAG
>261350
CTGATACGGTTGTTCGGCATTGTCGAACAATCGCCTGAAAATGAATCCTGCACTTCTGATG
>261381
CATATCAGGGCCACGCGTTAATGATTACAGTAGATCGCCGATCATTTTTTCCAGTTTTTCC
>261394
GAGAACGCTCAATGTCGCAGTATCACCAGCATCTCCCCCTATGTTATTTAAAAGTGCTGAT
>261431
GGTCAGAAGCAGAAAATACAGGTTATGTTAGTTTTATCGCGCGTTTTTCCGAA
>261441
TTTATAGGACGGCATAAACAATTTATATATGAAATACATTGCAGTAAAACATTTAATTATT
>261495
AGCCAGCAGGATGAACGGGCTTTCCAGCTCAACTGCGCCAGTTTCCGGCTTGTTGATGAAG
>261582
AGACGGCCTTGATGAAATGCTGGTCAGCGTTAACGCCTCCCGGCCAGCCAAATCCACAACCCAGGAGAACACTCAAGATGAGTGAACGTGAA
>261623
AGAGTACGGATTCAGATGCCAGACATGGCAAACCCGCTGTAAACGAAACAAGGCGGCGGTC
>261635
TGTTTTTGCCTCATTTTCGCCTTCCTATGCTTGGCTTTATTTGGGAGGTCTGGCTGCGCCT
>261642
CATGGGAACCGTCGATTCATTACCGGTGACAGAAGCATTGGCATCCGCCCCTTCGATCAGC
>261652
CGAACTGCGGTTGGCCCAGGGTTTTAGCAAAATCGGCAGTATCAGCCCAAGCCCAGCCACG
>261668
AGGATTAGTCGTGAATCTTAGTTTAAAAAAGCTATTAACACTTGAAATACCCATACCATCG
>261708
AATATCTGCACGATGCCAGTCTTGGCTTTTGGGTTCCATTCTGTAATCCTAAGAAGATGTG
>261743
CGTTGAATTTATAATGTTATATGAATATTTCACCTACAGACACTATTAATCAATAGCCCAC
>261745
AAAATGAATCAGCGCGTATTTGACTATCACCGGCTGGATACAAACCTGCGAAAAGCGCTGG
>261759
CGCTCAGATTCATCTGGATGATTTTGGCACTGGGTATTCTTCGCTTTCCCAACTCGCACGG
>261787
TCAGGTTAAAGACGGTATCTCGCCATCCCAAGCTCCCGGGTCGCCCTAGGAAATCTGATAG
>261874
GCTTATCGATACCATCGACAACATCGAAACGCTGGCCCACGAAACCGAC
>261948
CACCGTCGCCGTCACTACGCCCGCGGTGAGTGACATCC
>261957
TAAAGCGATACCGGAGGCCGGAAAGCTCAGGCTACCAGCCGCGTATGTTGTGCCAGCCGAA
>261960
AGCATGTACGTTGTTATGCCCGGTAGGATGAACTATCGCACAGTCTATTGGCGCAGACCCT
>262061
CTAAAGATCAAAAGCTGCTGGATGAGATGGTGCAAACGGCATTCAGCCCTGAACTGACCCG
>262095
AGTAAACGCAATCGCCGACTGCACGGTGGCAGGCAAAATGCACAGATACAGAAAGCCGCTG
>262115
ATCGTTATTGCCGTTACCATAGGTATACCAAGAGTGAGTGACAAACTCCTGAATTTCATCG
>262129
TCTTAAAAAATTATTGGTCAAAAGGGCAACTTAACAATGACGAAAGTAAACATCTTACCAC
>262143
TTCACGTTTTTTAATTTCCATAGAGAAGAATTCTAAGGCACATCACGTTATGCGTAACATT
>262189
TGGCAGGCATTAGCTCTGGCGCAGGAATCGCTGGCGGAAGTG
>262241
ATTCAACCTTCCCGCGGACCGCGTGCAGGCTCACGTTGCAGAA
>262244
CAGATAACGCAGTTTTTCCGGCAGGCGATCACGGAACCGGTATAGCTCCTCGACT
>262268
CGGTATTAAATTTGATTTGATCAACGTGGGTGGCGGAATTCCGGTTCCCTATAAATATGAC
>262307
CATCCGCACCTCCGTCTTCAGGGAAAACATTAAGTGTG
>262333
ATTGCGTTGCAGCAATTCCAGATAGCGGAACCCCCAGGGCAGCAGATGCGCCTCCAGTAA
>262348
ATAACGCGGTGATTGACGAGATGCTGGAGGGGGGAACGGCCTATAAATGCTACTGCTCTAA
>262454
ACATTCAAACCCTCGCTGAAAAAGCGGGGGGTTTTTGCTTTTTGTCACAAAATTTA
>262478
GGAGGGATGTCGCTCCTTATCTCGCCAAAGCAAAACGCCTGTTTACGCTTCTCTGGTTTGC
>262506
TGATAAATAAGGGAAGAAGGGAACAATAATTTTTGTGACGTTGTCACATTATTCTGTTTCT
>262521
CCTGGCATGATATCTTGTCTCTTACGTTAGGC
>262565
TCCTGGCGGTGCTATCACCGCGGGCTGCTTCCTGTCGCGC
>262623
CGCTAAGTTCACCGGCATCAAGCTGCTCAGATAGCTCCAGCCAAAGAAAATAACCGCTATC
>262643
AGAAGACCTGATTTACCGTGGCAAACGCCTAGTGAACTGGGACCCGAAGCTGCGCACCGCC
>262706
AATTACATTTAAATTGCACATTGCGCAAGTAT
>262738
ACCATTCTGATCTAATGCGTAATTATAGCGTTCGAAATGCGTAATAAAATAAAACCCTGGC
>262750
ACGTTAAATCCTTGCTTTACATCTCCGTCAGCAGGAGACGGGTATAACCGACATGTAAAGC
>262934
GTTGTCGGAGGAGTACACCTCATGGACGTTACGTAATGTCACGATAGTCGAGGCGATAAAG
>262937
GACAACGCCGGCTTTATGCGGCGTTGATTCACTGACCGCGCCAGGCGCCAGCAATAGGGAA
>262941
TAGCGATAGCGGAGTGTATACTGGCTTAACTATGTGGCATCAGTGCGGATTATAAGAAAAGTGCACCATATGCGGTGTGAAATACCGCACATATGCGTAAGGAGAAAATGCCGCATCAGGCGCTCTTCCGCTTCCTCGCTCACTGACTCGCTACG
>262942
TACGTCGTGCTGCACCAGACAACGCACCGCATTTTCTACTTTTT
>262943
GACGCGGGACAGCAGCGGATTCTTTTTCACACGTGAGGCGTAGACCAGCGTAAAAACCAGC
>262945
TGCGGATACCCCCGAAAATAACCGGTAGGGACATTGGGATTTCGACCCAGCGCAGCCGTTG
>262964
GTCCGCCGCTCATCCGGCGGGTAAACTCCGTGGCCAGCTCAGGATAAGCCTTCTCATAAGC
>262974
TTATATTTCTTCCATTAACATCGTTTTATCTCAGAAATTATTCACACTCATTATAATATTA
>262975
GGAAATCTGCTGCGCCAGCGCCAGGTAATCTTGATAATGCCGCGCTTCGGAGCGCAGAAGC
>262976
AACGTGCCCCAACGCGATATTCGTTGTGGACAATTTTACTGTAGATAAGAATTGGAGCGGG
>263005
TCAGCGACGGATAGCGCGTTTATTCTCCGGTGTGGCTTTCGTCGTTTTAAGCGTAACGTGG
>263006
TCGCCCCGCGGAAAATCAAACTGCGCGGCCTTGGCGTCGTGACCAGCGGTTTGCGCTGTTC
>263010
GGGGTGCCCGGAATTGGCTTTTTGAACGGCGTCCATGCTCAGCGCACGAATCGCATTGGCA
>263014
TTGACAGGAAATTATCGTCGGCTGCGTCACATTGCGTAAATTCAATGATATCAATTTGTTA
>263076
TCGGCATTATTCATTTTATCCAGCGATAAGTGATCCCCATCCTCATCCCTAATAAAAACAT
>263110
GAATCTGTACATTTTCCACTCGCCCAGCAGCGGTCACGTCAAACTTCACCTTTACGCGGC
>263150
GCGTGTTAATTGGCGAGAGATCCGGGTTGAACGCGCGTAGCTTAGCGCGCAGGGTTTTGAT
>263209
CTGACCGATGAATTTCACCCCACACAGATCTTGGCCGATCTGATGACCATGCTGGAACATG
>263223
GACTCACTAGCAATTGAAACAGTGGCACCTAACAGGGGTAATATACCGGAAAAAACGCTTC
>263236
CTGAAACCACTACATAATGTTATTTCATCATATGCATCGATTGCTATTATGCTTTCACCAC
>263258
CGCTGGATTCGCTCTACAGCAAATACCCAAGCCGAACGATAAATACCGCCCAGGGCTGG
>263278
TGCTATTTTATAAAAAACATCAAAAACATCTGGC
>263282
ATAGCCGCTATAAGAACCATATCAAAAAAGGAATATCAATATCATTTCTTATTTTTATCCG
>263312
GGAGATGATTTCACACGCAGTTTGGGGAGACGAAGTCAATTTGTTAGCGATGCTAATTTG
>263326
AATATAGCCTTAGCTATATTATGATTCGAAGTAAAATTCGAAAAACATAGTTGAGGCTATA
>263374
GCATGGGAGTTATTAGCCATGCGCCACCAACCCCGGCAGGGAGCGCTTTCACTGCCAACCG
>263385
CCATCTTCAGGATATGACCGTGATGACGGGCCACAGTTTCCGCCGCTACCGTTTCACCAAA
>263394
ACCGACCTGATCGTGGTTCTGAATAAAATCTACAAAGGCGACCGGGGGTTGTCCGGTACTT
>263432
CCAAAAATCAGGCCATAAAATGTGTCTGTAGATTGACAGGAACAATGCCTCTGACATAGCG
>263456
AGGCAGCTTCGCTATTGCGGCGCGGAAGGTACCTTCCGGAGTAAACGTGCCTGTATGCATC
>263519
TTATACCATCATGCAACAGCATCAGGAGCCAGTATGATGATTCTGGTGACGGGCGGGGCGC
>263528
GCGGGACACACCGCCTGTACATTAACTTCCAGGCTTTTTTCCAGTTGAACCGTCTTTCCCA
>263543
CCAGCAGGATGATCTGGACGGCCTGCCCGACCTTAAAACGCTCAGTATTGATGTTGATTTT
>263572
CCCGGAAACATTGCCGCTGCTGCCTGCGCTAGAGCAGTTCCGTAACGCCAGAACCCATTTT
>263585
AGCGGGGAATTCAGGGCTTATTCAAACCTTACTTGCCGGATATTTGGTTCAGACGTTATTA
>263593
GTTGCGTGAATATTTATTTACTCTACAGATGATTGTAACCCATCACCCTTTGTCATTCTGC
>263621
CGCGCTCAATAAGCGGCTGCGGATCGTCGCTAGGATGGATCGCCTGACGATGCGCCTCGCC
>263628
GGTAATAGAAGCCCCCCAGCCAAACTGATCATTAATCGGGGCGACAAAATGGACGTTCGGC
>263645
CATTGATCTAAACCGTAACTTTCCCGCCGCAAACTGGAAAGCGGGTGAGACAGTTTATCGC
>263756
CGGTTCAACAGGTACGCTGCTGACGGTGGGCAATACCCTGACCTTGCAGGACGGCAGCCA
>263761
ATTCGGCTGGCTTTTGCCGGTCAGCCAAAGCTCTTTCGCG
>263785
TATTATGTGGCGCTGGCTCTTCGCCGGGGCACGCATGACGGTACGCGATAAGCAACCGCTG
>263887
GTCGGAAACCACTACGCGCATATTTTCATCTAGGCCAATCGAACCACGATCGAACGCTTTA
>263922
ATTGACGGTATCAAACCCACCAGCAACATTTATATTCAATGAGTTCACGTTTAGGTGGC
>264005
GGAGCCGTTAACGGCGTCGGTGCTGTCCGCAGCCAGGGTGCCTGCCGCCAGATTGGTGATT
>264011
CCTGCCGCCAGATTGGTGATTTTGCTGTCGTTT
>264052
TTTCCAGCGTGATGTGCTGGCCGGACGTCAACCTGATATTCAGGTTAACGTCGATGCGACG
>264068
GGCGCGAACACCTATAGCGGCGATACCAACATACAGGAAGGCACGCTGTGGCTGACCGGCG
>264091
TGTCCTGTCGGTTCTGGCGCACGGTGCCTATCACATCGAACCCTTCATCGGCTTTCGCCAC
>264148
TCAACCGCTAACGCCGTCTCGCTGGAAACTTGTTATCGCTACGATATTGCGCTTAGCAACG
>264193
TGCAACGTTAGCTTTAATAATGTTCATATTTTCTCTTCCAGGGTTCATTTGGCCCCGCAGG
>264198
AAACACTCCATGGATAACAGATATACAGAATGAAAGGCCGCTTAACGGCACCGCCTGACAG
>264209
ATACCCCATCAACTGGCAAACGTGTAACCCGATATGCAGCACCTGCAGCATATTTGCCGTG
>264219
CACCGGCTGGCGCAGATTTTCCTGCGGGTATGACGCCTGCGTAGAGGCGTCTAACTCCGCC
>264260
TTAACTAGTCGCTATATAATTTATTATATATCGACTAAGGAGGTCAGATGAATAATCATTT
>264275
GGCAATTGCCCTGGCCCAGGAAGGCGGCATCGGTTTTATCCAC
>264286
GAAAGACAGTACTGTCGCCGCGCCTAAAGTACGCAAACGTGAACGCAATCGATTACGTAAA
>264312
GGGGATCGTAACGTAGCAACTCAGGAGGATACGCGTTCGCCAGACGCCCCAGTTCCAGTGA
>264320
GACGCGGAACCAGCTATCGTCTATGCGTAGCCG
>264336
AGCAAAATCGTCACCGAGCTCCAGCATAAAATCCATCAGGTGGCTGAGCAGCGCGTCTTCG
>264349
CGTTGGCGCGAGCGTGGCGCGTGCGGCGCGTTGGGGGAGAATCGACAACTATATGGCACAG
>264374
TTCACAGCGAGTAAGACGAATGAGCATAGTTTTCAATACCGTAGCCAAGCCCAGCGGCAGT
>264376
CCGTTGTCGTCGCGCATCATCCACTCCAGCGGGTAGAGC
>264408
TTACGCGCTCTGGCCGCCAGCCAGACGGGGAATTCCGGCACTTTAAACCAGATATAAGGCA
>264416
TAATTCATGAGGAGTGTATGACAGGGCTCCGGACAGCATACTGTCAGTAATGTTTATCGTC
>264432
CACATAACACTCAATTATTATTGGAGATATCCAGTTATCCCCCTCTTTAAAGGAGGCTGGT
>264453
CAACTGAAAAACCGAGGTCGCGCGCGCGGCATATAAAATGCAATTGATTAACATCAGCCTG
>264469
AAAAGTATCTTTAATGAATTAAGCGTGTTAATTCCGCAGGGGAAAAACGTATTGGCTTCCT
>264538
TATGTTGATAGCCGGCGTCATCGCCGCCATTGGGGGCGTGATTTACATGGCCGGCGAAGCA
>264546
CGCAATTTTTCCACTGAACGTAATTTCCGGAAGTTCGCTGACGAATTTTTTCACGCGACCT
>264606
GGTTCACTGGTGGTCGCAGAAAGAACGCGGTGGCATTGTGTCGGTCTGGAACTGCGCGCAT
>264748
GCGGAATTTGTGACCCTGTCACAATAACCGTTTTACCCAGATTTTCCAGCATGAAAGAGAG
>264767
AAGCCTATAAATTCTTTCGAAGAAGAAAAATGAAAGAACTCGGAGATAAAAGTGAAAGAAA
>264768
CAGCACACGCCTGAATTTCGTCAGGAAGCTATGAAACTGGCTGAACGCATTGGGGTGGCCG
>264779
ATCTGATAAATGAAAGTTTCGAAAGGAAATATAAGGTAACGAAATGGTGTGTAATGTCTGT
>264813
ACTTGCTGAAGTCGTGGGGATTAATGGCAGTAA
>264825
GTTCTGCCCCCTAAATTCAACCAAAATTTTACTCATGTCAACCTTATTGTCTAAATTGGCT
>264835
GAAATCGACGGGCGGCAGTTTTATCTGCGCTTGGCGCAGCGCATTATGCATCTGTTCAGTA
>264837
TGAATAGACTTGTGTTATTTCAGCGATATCTAACGCATTTTCTACAAGCGTGGTGATTTCC
>264840
CAAAACGGGCCAGGTCGCGATAACAATCGTGCCTGCCCATGCAAACCCCAAAATAAAAGGC
>264863
CGCATCTATCAGACCGTCTATCAGTCCTGCTTGGAAAACCGCCAACTTATCCTCGATAGCT
>264881
GCTGGACGGCACCAAACTGGTGGTGGATACTGCCGCCGACATTCGCTGGCAGTGGATCTTT
>264928
AAACGCTACTTGCGTCAGGGAGTCCAATGTTAAAGAGTGACGGAACATCTTCAGTAGAACT
>264931
CGCAAGGCGAGCCGGAATTTAATATGAAGGAGTTAAAGGCGACGTGGGATGAAATCATGGT
>264943
AATTAGTGTTGTTTCAGTTTATCTTTATGCTTGGTTAACTGCCTTGCCAGTTTATCAATCA
>264966
ATCTGCCGCTCAGCAAGAATGCGCGTCTGTGCTGCTTCACGATGGCGCTCGGCCTCAAAAG
>264971
CACCAGACACTGTCCCCAGATAATAGATAACCCCCTTGATTTTGTTTAAA
>264992
CCTGACATCATCGATCCGTTAACGTTCAGTACCGTGCGGGCCATATCAACGATAGGTTCGA
>264994
GGCCGTGAGCGATGCCGCTGGTGACGGCCCTGGTGCCCATCACCGCATTGAGCGTTGATTC
>265019
TCAAGAAAAATATTAGTCGGAATCAGCGATATCACTAACTGGGGAATCGACACCGCGGCAG
>265029
GACCCAGCTACAGGTTTCCTTCGGTATTAATATGGTGGCGCTGCATCACGGCCAGCCGAAG
>265031
GAATCGCTCCGCACCGCCATGATGGAGCAGGCTCTGGAAAAAGGGCAGCAGCTCAACGTAC
>265044
TTAATGATAGCAAGATGGCACTCCCTGTGCGGAAAATAGACAAGAAAATATCAATATCCAA
>265087
GTCCGTCAGGTCATACGACAGACAAAAACTAACTTAACCTTTTGATATATAGAGGTTTATA
>265093
GGTGCAGTTGAACATTTTTTCACAGGCCAGGGTGAAATTCTGATCGATATATTGATCA
>265104
CGGATGACGCTGACGAGTAATGTTATTGCTATGCGAGGGCCGGATATCCGGCCCTTTTTCT
>265175
ATGCCCTCAAGTACCCGCTTCATAACGACTTCATCAGGTTATAGAAACTTATTTCTTTCGA
>265192
AAACTCTGGGAACGGGCGGGGCTACCGGCAAGCGTTCTTAATCTGGTGCAGGGCGGCCGGG
>265209
AGCCGTAACAGTCAGTTTACTATCGTCAATTTTGATGTGTACGAACAGGCTTCAGTGGATG
>265274
GGAGAATGAAATACGACCCGCTCGTTATCCAGCGCGCCAGAGCCGCGAAGCCAGCGAGGCC
>265289
CGCTATTTTCCCGAATAAGTTTAAAGCGGCACTGGCGGCGCAACAGGTGCAGATTGGCTGC
>265303
GCGTTTTGATACGGCGGCGATGCTCATTCTAGAAGCGAACAATACGATTGCGCCGGTGCCT
>265305
AACTTGTCACCGACGAGCGGATGCGCCCGCGGGGCAAACGCGGTTATGCGCCGGAAGTTCG
>265317
GCTACTGCATCTGCGGTCTCCTGAACGCCCAGCGCGACACCTTCTTTTGGAAAGGTGATGT
>265423
TATCGCCACCTTACTGGCGCCGGAACCGACGGATACTATCCCGTCCCCGAAATCGCTGGAA
>265437
ACCGTGTTCTGCATAATCGCCATGAGAGAAATTCAGACGCATCACGTTCATGCCCGCGTCC
>265490
TGGATAACCATAACGCTACAAATGGCGGGGAGCAAATGGGGGTCAGGCGGTGGTATTGATG
>265554
CGAAGGCAAAATGAAAGTCAGTCTGGTCCTAGTTCACGCTCAGGATCATTTGATGACCTCA
>265575
CACGTTAATCACTTTAAGCTCAGCGGCAGGACGCCCGCCGAACATAGCTAGTGCTTTGTCCTTGTTA
>265580
TAAAGACGATAAAGTCATTTACACCGTCGCTAGCGGCGCAGGCTATGGCGCAGCCTACCTG
>265592
CAACGCGCTGATGGCCTCACCCACAAATTCTATGGCATATCCCGTCGCGCCATCAGCGCCA
>265595
AATTAATGAGTAACGGTTTGCATTGCTCGACTAATTACATTTCACGCTTGCCCCAATAGCG
>265623
CATGAAAGACGGCAGCTATCACAAAGACGGAGAGTTTACGCCGGTGAGCTGGGAACAGGCC
>265636
TCCTTGTGGCCCTGATGATAGGCGCCAGGAGCGGCGGCGTATTTTTAGGGATGGTCGGCGG
>265647
ACTTTCCGTTATCGCACAAGAACTCAACGCTAGTTCTATTGAACAGGTGGTCTATGCCTGG
>265660
CCTGATTAAATCCGATACGACTAAAAAAAAAGCGCATCGCTCTCTGGCCTATT
>265669
GTCCAGTTAGATTAACCGGCAAATCAGCCACTTGCATCAACCTGGGGTGATATTCACAAAA
>265688
CAGGAAATCGCGACGCCGACGATCTTGGCGATATTATCGTTAAGGAAGTCGGCGAAGTCGT
>265700
TACTCAGGCGATGTAACGTGAACGGGGCGAGCGTGTGGATCGCCCCGCGACGGATCTTCAC
>265710
GAACTTGTCGACTGCCTGAGAAATGAAGTACTTGAAAGCACTATAACGCTGAGAAAGGCCG
>265763
CACCTGCCGGTACAGCGTTATGTCAGCCCGAAAGAGTTTGACGAGATGAAAGCGGAAGCTC
>265803
CCAGCGTAATCCTCGACGCATCAGCCCCGGTGCGTCGGGCAGGGATGACTGAAAGCGAATG
>265901
GGCTTAAATTGAGCGTGTTGCCGCACCCCGCCCAGTTGTGATAATCGCCATCGTCCCTTAT
>265913
TGCGCCAGTGCGGAAGTACCCTGGCGGTTGCTTTTCTTACCGGGCATGGCGATGTACCGAT
>265955
GACAGCGAGCGGGAACGCCCTTTGCACGCGACCAGTTTTTGCTCGCGGGCAATCACAAA
>266021
TGCTGTGTGCCCGCATAGCCGCTAATTTTTTCCCATCCTGCGGTAATAAATAGAACTGGCA
>266027
CGCAACAATTAAACATATTTTTTAAAAAAAATTCTCACTTTGTCATAAATCTTT
>266037
ATGTTAAATCAGAATTAGAAACATTAACCTAAGAACCATTGTTTACAGCCAGCGTATCAAC
>266076
CGCCAATATTCTCTCCGCTATCGCGCTGGGGATAACGGAGGCTCCGGGG
>266091
TCTGCCCTGGGAGGATCGCCAATGATTTCCACCTCTCTGCAACAACGTAAAACCCGCACCC
>266095
ATCCAGCCCTCGGCATCGGCAACGATTTCCAGCGTTTCATCGGCATCCGGGAACTCACCGG
>266144
TTGAGAAGCGCATTTTGCTGGTGGGGGGGGTCGCCGCGTATTCCCCAGCAAGCCAGTTGCC
>266212
AAATGGTAGTAAATAAACGTTTAATCTTAACTTTACTATTTATACTCAATACAGCAAAGAG
>266233
AAAGCGATACTGCCATCAATGCTGCTGCTGTTTTGGCCAAGAGCCAGAC
>266267
CGGACTATTACACGCTGACGCCGGATAAAGACAAAAGCAGCCTCGGCGTAGATGCGGTACG
>266271
GATGGCAGCCAGATGCCGCAGCAATGGCGGTGCCAGTGTCGGCAGTTTTCCTGTGCGTGCAACC
>266283
TTTTCCCGCTGTCGCAAAATCGGCAGCCGGAATTGGCGTTCCGAATAACTTCAAGGCGACACGACACGCGCCATGCGTGTTTTTTTATGTCGTTGCTCAGGCACACCCATTTTCAGGGCTGTGGTGTTTATTCGTGCACCAGAGTCCTTTTCTGATAATGGTAGTCCGGGCGGGGCAGCCTTCGGGCTGGCCGGTATCCTTGAAGGCCGGTTACGCCAACCCCGTTCGGGCTGCCACCAGTGAAATTGGCGTTTCCGGTGGTAGTTTTTCAAACTACTTCAAGGAGGCTGCCATCATGGCTACTACCCTCACCCAGTCACACCCGCAGTTTGTCTTTGTGTTTGCCGCTG
>266295
GATATACAAATGGATCAGCAATGGCGTAAGATTCAACCATTACTTGCAGATATTCCCGGGT
>266300
ATGAATCCAATAAAGCTGAACACCTGCCAGATAAATACCGCGTCTCGGTGGTGGTCAACGA
>266301
TATGCTTCGCACCGTTGCCGGTGATGAACACGCCGCACGTCTTTCCCTCGTTCGCGATTAC
>266315
GTCTTTCGAGCATATTGTTCTGTGGCATGAGGAGACATTAACTCCCGCGCAGGAAAATCTT
>266318
TTCCCTCGTTCGCGATTACGTCCTCTCGTTTGCTGGCCGTCTGCCGGTTGCGGAGGTGTGCGCATGAGACACACCACCATTACCGCCCG
>266328
TGACCTCGAATGTCTGGAGCATATGCGCAATGTCGGCCAGCTCGTCGGCGACCTGATGCAGGTGCAGGACTGCGCCACCGTT
>266345
GCAGGTGCAGGACTGCGCCACCGTTCGTCGTGACCCGGCGCAGCAGTTACAGCTCACCTCCGTGATTTACCTCATGACCGCCCAGCTCGACGGCGTTGTCGAACGCTGCAATCAGCAGTGGCTGACCGGGGAGGGTAATGTATGAAAAAGCCATTACCACCCGTATTACGCGCCGCGCTGTATCGTCGC
>266360
GGCCTGTGCCTGGCTGACCCTGTGCGAACGTCAGCACCGCTACCCGCACCTCACCCTCGACACACTGGAAAGCGCCATTGCCGCCGAGCTGGAG
>266372
GCTGGAGGGCTTCTACCTGCGCCAGCACGGCGAGGAAAAAGGCCGCCAGATTGCCTGTGCA
>266382
CAGTACCGGTGCGGTGATATGACGGGCGCAGAGTTCATCCATTACGGCGAGCCCGAGAAAGGACAGCGACGGCGCGGCTTTGAGTGGTCCGGCTTCCATTAAATCTTCCAGCAGTGCACAGGCAATC
>266397
ACCGCACCGGTACTGCACTGAGGGAGAAAACAACCATGAAAATGAACGTAACAGAAACGGTAAAACAGGCGTGCGGCCACTGGCCGCGCATTCTCCCTGCGCTGGGTGTGAAAGTGATTAAAAACCGCCATCAGTCCTGCCCGGTGTGTGGCGGCTCTGACCGTTTCCGCTTTGACGAT
>266414
CTCTGACCGTTTCCGCTTTGACGATAAAGAAGGGCGCGGGACGTGGTTCTGCAATCAGTGCGGCGCGGGTGACGGGCTTAAGCTG
>266434
GTGCGGCGCGGGTGACGGGCTTAAGCTGGTAGAAAAAGTGTTTGGCGTGACTCCCTCAGAGGCCGCCGGGAAGGTGAACACCGTGACCGGCAATCTGTCGCCGGTTGCCCCGGAAGTGATTGCGGCTGCAGAGGCAGAAACTGTGGCCGACCGCAAAGCAGCGGTCGCGCTGGCCGTCAGGCTTATGGATAAAACCCGACCGGCCACCGGCAACGCCTACCTCACCCGCAAGGGTTTCCCCGCTCAGGAATGTCTGACGCTCACCGTCATACATAAAACCGGCGGCGTGACGTTCCGCGCCGGT
>266457
GTTGTCCCGCTGTATGACAATGCCGGGGCGTTGGTTAACGTTCAGCTTATTAATTCTGACGGTCTCAAACGCATCCTGAAAGGCGGGGCGGTAAAAGGAGCGTGTCACACCATCGAAGGGAAAAAACAGGCGGGAAAACGCCTGTGGATTGCGGAGGGCTATGCGACCGCG
>266463
GCTGCTGTCTGACGTGTCAATGGCGGTACTAGGCGGCAGCCTGAAACGCCGCGAGCGTATC
>266466
TGCGGAGGGCTATGCGACCGCGCTCACCGTACATCACCTGACCGGCGAAACCGTCATGGTGGCGCTGTCCTCCGTGAACCTCCTTTCTCTGGCGAGCCTTGCCCGTCAGAAA
>266481
ACGGCCAGAGTAAAGCCGCTGCGGCCGCAGGAGCCTGCGAGGGCATTGTCGCCCTGCCGCCG
>266490
TTCGGTGACTGGAATGATGCGTTTATGCAGCACGGCGAAGAGGCCACGCGGAAAGCGATTTATGACGCCATCCAGCCTCCGGCTGACAGCCCTTTCACTACCAT
>266508
CGTGGATGCGAACGGCCAGCTCCTGTCCCGCTATGAGGCCGGGATATGGAAAATCATTCCGCCGTCGGATTTTGCCCGCGATGTGGCCGGGTTGTTCCAGCGCCTGCGCGCCCCGTTCTCGTCGGGGAAAATAGCCTCAGTTGTGGAGACCCTGAAACTGATTATTCCGCAG
>266522
GAAACTGATTATTCCGCAGCAGGACGCCCCGGCGCGCCGTCTGATTGGTTTTCGCAACGGCGTACTCGATACCGCCACC
>266539
AGATTTGATACTTATATAGGTTATGTTTTTTATGAGTTGAAATTAGAATATAACTTTACCT
>266541
TCGCAACGGCGTACTCGATACCGCCACCGGTACTTTCAGCCCGCATCATAAATCGCACTGGCTGCGCACGCTGTGCGACGTGGATTTTACCCCGCCGGTGGAAGGCGAAATGCTGGAGACTCACGCGCCGAACTTCTGGCGCTGGCTCGACCGTGCGGCCGGTAAAAATCCACAAAAACGCGACGTGATACTTGCCGCGCTGTTTATGGTACTGGCGAACCGCTACGACTGGCAGCTCTTTCTCGAAGTGACCGGGCCGGGTGGCAGCGGGAAAAGTATTCTGGCTGAAATTGCGACCATGCTTGCCGGGGAAGAT
>266555
GACCATGCTTGCCGGGGAAGATAACGCCACATCGGCCACCATTGAAACGCTGGAGTCACCCCGCGAACGCGCTGCGCTGATTGGCTTCTCGCTTATCCGTCTGCCAGACCAGGAAAAGTGGAGTGGTGACGGGGCAGGACTCAAGGCCATCACC
>266564
CAAGGCCATCACCGGCGGGGATGCGGTCTCCGTTGACCCGAAATACAAGGATGCATACTCCACC
>266585
GGCCGTGAACAATAACCCGATGCGCTTTACCGACCGCAGCGGCGGAGTTTCCCGACGCCGGGTGATCCTGCATTTCCCGGAGCAGATTGCCCCGGAGGAACGCGACCCGCAG
>266588
GCCGTGGGCAATGACCTCGCTGAAAAATTCTATGAAATGGGATGAAGCGCGTTTTGGGCTC
>266593
GATTGCCCCGGAGGAACGCGACCCGCAGCTTAAAAACAAAATCGCCCGTGAGCTGGCCGTGATTGTACGCCAGTTAATGCAGAAGTTCAGCGACCCGATGACCG
>266614
AATGCAGAAGTTCAGCGACCCGATGACCGCGCGCGCACTGCTCCAGTCACAGCAGAACTCCGACGAGGCTCTCAGCATCAAGCGCGATGCCGACCCGACATTTGATTTTTGCGGCTATCTGGAAGCCCTGCCGGAGCCTGAGGGGATGTATATTGGCAATGCCAACATCATTCCGCGTCAGCCGCGCCTGTATCTGTATCATGCCTATCTGGCGTATATGGAAGCCCACGGCTACAGGAATACACTC
>266630
AGCCCACGGCTACAGGAATACACTCAGCCTCACCATGTTCGGTAAGGGATTGCCAGCCATGTTGAAAGAGTACGGGCTGAGTTATGAGAAGCGCCGAAAAAATCAGGGCATACAAACCAATCTCGCGCTAAGAGAGGAAAGCAACGCCGACTGGCTGCCGAAATGTGATGAACCCATAGCGAAATAACCTACCCTGACCGGCAATCGCCGGTCTTTTTTTACCTGCAAAACGG
>266647
AAGTGAACAGTAAAGTGTTCACTGTTCACCAACCATTCACCGCATAACTTAATGAATATTATAAACAAAAACCATTAGTGAACAGTGTGAACAGTTTTTCTAAAAAAAAGTTT
>266662
AAAAAAAGTTTTTTTCTTGATGTGATCTATTCAAAAACAGGTTCACTTAACCACAGGAAGCGCTGCAACAAATCACCATTGGTATACGCTTAGGTATACCAATGA
>266671
GGTATACCAATGAAAGTTGAATTGGTTAAAATTACTTTATAACAGATAGTTACGGGAATTATTCAGACTCCGCCAGCCCGTATAGCACAAGCTCTGCGGGCTTT
>266772
GATAAAGGCCGATTCACCCGGCTTCAGTACGAGACGCTGTTCATCTTTACGTAACACCGCC
>266787
CGTCACCGGAAACTGCGACATAACTGCGTGACCCAGGACCTCGGCGGTGATGGCG
>266815
CCTTTCCGCTACGTTATATCCAGTGGTTTATGCTGGAACCGACCAAAGCGACCCAGGTATC
>266829
AAGCGCTGCGCGTAGAAGAATTACAAAACGTGGAATTTGATCGCAAACTGGCGCAGGAAGA
>266845
GAACGCGGCGCTGGATATGTACAAAGAGGTTAATACCGGTACTAACCTGCCGGCGCAGATC
>266909
GGCTTCGCTGAATAATAGCGGATTTGCTGAACTCATTGAGCACATCACAAAAAAACATTAA
>266926
AGCCCTGATAACGGCTCACCAACTGCGCGCAGCCCAACAGCGAAAGCTGCTCAACATGGCC
>266954
TGTCGATAAACGGCACCCGCTCGATTTTAGCCCGTAGTTCGGCAATC
>266957
GCTGCTGAAATCGCAGTTGCAAAAACTGGATAAAACCGAAGCCGGTATCCGCGCTACGCTG
>266984
AACGAGGCAACGGAAACGTTACGTAATGCGTTGGCGAACAACGGTAAATTTACGCTGGTGT
>267008
GCCTGCCGGCAAAAAAGCGATGAGCGCCCAAGATCTGTTAAATTCACGCCGGGAATGGTTT
>267027
AATCACGCCGCCGCCAAGCGCGACCAGAGTAGTATCACGACCATGCGGTTTTTTCAGTAAC
>267037
CCGCAGAACCAATACGTCTGCATCAGCGGATATTCAGCCGTTTATCATCGGTCTTATGCAC
>267074
GGGCGTGTTATTCAATAAGATATTGTTTTTAATGGTGTTTAATGATTACTGGTTGTATGGG
>267094
GTGAATCGTAAAATTTATCCTGACAAGTGCATTTTATAACCAATTGATAAATAA
>267098
AATATTTACGAAAATACTTTTAACTGTTTTTAATCTAGCCATTACAAATCTTAAAGCAAGT
>267147
CAGCGATGCGCAATCCTGATTTTCCTGATGTGATACGACGCAAGCCACTTCACAGGTACGG
>267153
TCTTGCTCGCGGAGTATAAGTTGCCTATTTCGTCATTAACGGATCCGTTACTGCAAA
>267195
TCTTCCGGGAACGTCGCCACCACGTTGACCACCTTGCTGGCGACCGCATCAGAACCGTATA
>267241
ACGCTGCCAGAAATCGCAAAGATCGGCCAATAGGCTTTCCCCTTCACCGCAGAGCAAACGC
>267265
CTCTTTGCGGGTCGGCAGCGGGATCGGACCCCGAACCTGCGCACCAGTGCGCTTGGCAGTC
>267346
ACCAAAAGCTACGCTATTACCGTCTTCGATTCTGATGCGCCCACCGGAAGCGGCTGGTGGC
>267354
TGAAATATCGCCCTTCCTGCCCTGCGGCAGTAAGGGCATCATGGAATAGTCCCATTTCATT
>267388
GCTACGGTGCGGCTACCTGTCGGGGGCGCGATTTACGGCCAGATTCCGCCAGCATT
>267465
AGCGCTATCGGCAGTGCTCAGACATTTGTTTTTTATTTAGCCTCTGCTTACTGTTCAAAT
>267470
AGTAATTTTACCACTATGGTAACGCGCCATGTGGCTGTTGACGCTAATACGCCAGACATCA
>267485
CACGGTAGTTTCAAAGGCTTCGCCTGCCCCAGTAGCCAGCGCTGCTCCACATCATG
>267519
ACGCAACATTTTCAGGATATAATCGTAGAGTTTCAAAAGACAGCCAGTTACGCTGACTTTT
>267563
GACGTTGAGACCTTTTACGCGATCCGCCACTGCGCTTCGCGCCGTGAGCAGCAAAACGGGC
>267586
GCCTATCTGCGGGCGGTGTCAGTTTGATGGCATGATTCTGCATGGCCTCATAAAAGCCCA
>267641
CCATCGCCACCAGCGCCAGCCCCTGCCGCAATTCGCCCGGCAGCCCGACATCGTCA
>267670
TATGGAGGCCTTTGCCAACCCGTGGCTGGCAGAACAAGAAGATCAGGCGCGTCTGGAGCTG
>267671
AGACGAGAGCAAAGAGAAGTATTACTGCCTATCGATGCTTCCCTATCCTTCTGGCCGACTA
>267702
GTCCAGTGACGCCAGCGTATAATTGACAACCACATCTTTT
>267709
GCCAGCGTATAATTGACAACCACATCTTTTGTCGACGCCCGGCCTTCCGGA
>268040
CATACGGTCATAATATAGAGTAGTTTTATGACGCTGGAAGGATTTCCTCTGGCAGGCAACC
>268063
TGTTTGTAAAAACTCACCGGCAGATAGCGGGTCTGCTTTATCGGACGGGAGAAAAGGTT
>268074
GTACTCCGGTTTCAGTTCCGCGCCAATCAGTAGCCCCATGCCGCGAATATCGCTGAAAATG
>268122
CGCTGGCATCAGGTTGATATTTATTTTAGAGTTAACTAAATTTAGAAAATACTTAAATAAC
>268144
GCGGCAGGTGCCAGTTTTGGCGCCGGAGCCAGTTCAGGGAAGAAACGGTTGACGGCGGCGG
>268154
CGTAGGTTTCCAGCTCCTCTTCCGGGATAAATAGCGGTAAACATCATCGTTGGCTTAC
>268176
CGCCATTATTAATGGGATTGAAAAGGAGATTGGGCATCAGTTTTTGTCCGGCGATATCTAT
>268239
TATAGATTTCGCGTCAGGGCAAGGCGGCAAATAAGTGAATCCCCAGGAGCATAGGCCACTA
>268244
GCGCTTACAAAATATTCTAATTGTCTAATTGTCTAATT
>268259
TCTAATTGTCTAATTGTCTAATTTCCATCTATTTTCCA
>268264
CACGGAACAACTGGCTGGCTGCGAACATACTCTGGTGCTACTGGCGCAGGCGGTATTTACC
>268280
GTTACGACGCAACGCCTTGTCCTTGCAATACGATGTGACAAACATCACATTAAAAAATGTA
>268308
ACTGGATGGGATTAACCAGACGCAGATCCACCCCCGCGCCGGGCTCACCTTTCAAAATGTG
>268315
GCGCGCCATGACGTGAAAGGCGACAGCGAAAAAAACCGCCGCATTGGCGAACAGGAACTGG
>268332
CCGGATAAGTATCACTGAAAGTTATTTTATCATGTTCATGAAATTCGTTTATTACGCCTGTCTGGCCGTCGTCATAT
>268391
GACGGCCTGACGTTCCACTATAAGGCTATCTACCAGGTGCGTGCCGACGGTCAGCAGTTGG
>268408
CGTAGTAACCTTAGAAGATAGCCGCAAAGCTCTGGTTGGCAGCCTGAAGTAATCTTTCCTT
>268426
CGGTAACGAAGCGGACGATCTGGCGGCGACACTGGCGCTAAAAGTTACCGAAGCCGGACAC
>268427
ATCGCCTGGAAAGGCGACATGCCTGAGGTAGGCTGGTTCTGGCCAACCCCCTCGCGCTTTG
>268428
ACCGCCATTCACGAAAACCCGAAATTATCTATAGTTGACCTGTTATTAAGACAATATTGCA
>268470
GCTCTCCTGGAAGAGAGTAGGTTACGATTGTACTCTCAGGCTCATACAAAATAAAAAAAAG
>268527
ACAATGGTATTTCTGGCGTGGCAAAAGAGTAGCTTAAAGCAAACCCCAAATCCACGGGTGC
>268528
GTTTCATTCAGAATCATTCTGTTCGCCATCTCCTGTCTCCTGACATCACTCTTCAATACGT
>268563
GCGACGATACTCGTTTTCCTGGTAATCGCCAGATTCTATTTTGGCGATGCCGGCTTCTAAT
>268566
GTTGGTTTTCGCTTTCAGTTCGTCATCGGATAGTTTTTCCATCTCCGGTTCCATCGCATTA
>268590
TACAACAATAATAATCAGCGATTGATGAACCGTACAAACTCGATATTTTTTGCATTGCAAC
>268613
CAACCAGACAATAACATAGACTCAAAAAAAAATATGGCGATACAAACAATTATATAATATGGAAAGGACAG
>268630
TCATCGCAGGCAAGATCCTGCTTTTTAAACCGGCCTGTGCCACCATCTTCGAGAATAGCTT
>268685
CATCCCAATTTAGAATTAATTAGCGCCTGTAGAATTGAAACCCCTCAACGCGAGGCTGAGG
>268759
GTTAACCACTGATATCCCGCTTCCAGTTGCACCCATTTTTCATCAACGTTGGCGGGCGGGT
>268792
TACCGATGGTCGATCCTTTCCCCAAATGCATATCCGGCATAACGGCAATATGTTTGAAAAT
>268921
CGCAATATCGTTTAAGCGATCGCTTTGCGCGTGAACGGTGGCCATAGCGCCTTCACCG
>269007
CGTGGTAAGAAAACAGAAGATAAACAGTAAGGCGCCCATCGCCCCCATCAGCCCCATC
>269017
GTTAGAGAAGGATCTAACGCTGCATGATGGCGATGGCCTTTTCCTGATAGTGAAAACCAGCGGGAAAAAGCTCTGGCGTTTCCGTTATCAACGTCCAGCGACAAAACAGCGGACAATGATGGGGCTTGGTGCTTTCCCTGCCCTTTCACTTGCTGACGCCCGAGGGTTAAGAGCGGATTACCTTGCCTTGTTAGCCAACGGAATTGACCCACAAATTCAGGCCGAAGTTGTAGAGGAACAGCAACAAATCGCTCTGGACAGTATTTTCTCAACAGTCGCCGCTAACTGGTTCCAGCTCAAAAGTAAAAGCGTTACCCCTGATTACGCAAAAGACATTTGGCGTTCATTGGAGAAAGATGTATTCCCTGCCATCGGTGAGATCCCCGTTCAGCAAATCAAAGCCCGAATATTGGTTGAAGCACTGGAGCCAATCAAAGCTCGTGGAGCGCTTGAGACTGTACGTCGACTAGTGCAGCGTATTAACGAGATAATGATTTATGCCGTAAACACGGGTCTGATTGATGCCAATCCAGCATCAGGTATTGGAATGGCCTTTGAGAAGCCCAAAAAACAAAACATGCCGACGCTGCGGCCAGAAGAATTGCCGAAGCTGATGCGTTCTTTAGTCATGTCAAATCTGTCTGTTCCGACTCGCTGTCTCATTGAATGGCAACTCCTGACGCTCGTGCGCCCTTCTGAGGCTTCCGGTGCTCGGTGGGCGGAGATCGATCTCTATGCAAAGCTCTGGACTATTCCAGCCGAACGGATGAAAGCGAAGCGCGAGCATATTGTACCGCTATCTCCTCAGGCATTAGAGATTCTGGAAGTCATGAAGCCAATCAGTGCTCATCGTGAACATGTTTTTCCGAGTCGGAATGACCCAAAGCAACCAATGAATAGCCAGACGGCAAATGCTGCTTTAAAAAGGATTGGATATGGAGGTAAATTAGTAGCACATGGTTTGCGCGCAATAGCGAGTACTGCAATGAATGAAGCAGGTTTGAATTCAGATGTGATTGAAGCAGCACTTGCTCACATTGAGAAAAATGAGGTCCGGAGAGCATACAATCGCTCAACTTACCTTGAAAGAAGAAAGGAACTTATGAGTTGGTGGGGTAATTTCATAGTGAATAGCAAGTAAGGATATAATAATGAGCACGAGAGAATTTCCATGCAAAGCATCAAACATCTATGACAAGAATATAAATTTCCTATTTGGCTCAGGAGCATCAGCATCGTATATACCTACTTTGTGGCTTGCTGAAAATACTACTTATGAGACTTTATTAACTCATGAAGATTGCAAAGACGTTAAAGATTTCATTTTATGTTCCTATTTTAATAAAATTATTAGAAAGACATTTTGCATAGAACCAGCTTTAGAAAACAAAAAATACACTTCAACAATAGCTAGCTATACAAATTTCCTAGATGAACTTGTTACGTTATTAGAGAAAAAAGGTTCCAACCAAATTAGAAGGGCTAATATTTTCACTACTAACTATGACCTTTTTTTTGAGACAGCAGCGGATAATGCATTATCCAAAAAAACGTTCCATTTTAATGATGGTGCTATAGGTTTTAAAAATAGAAGATTAAATATTAGTAATTTTCATATTACAACCTGGCATCAAGGCACGCATGACATGTACAAACATGAACTACCAACGGTTAATTTAATTAAAATGCATGGTTCAGTCTCATGGAAAAGAAATGAGCATGAAACGATAAGCATTAACTACCCAATTACTTCACCAGAAAGAATAAAATTAGAGACAGATAAAACCATAGATGACCTGGTAGCTACTTTAAACAACACCAATGATAATCTTGCTAACTACTTAGACTTAAATCTTAATGATAAGAATTTACTTGATGAATTCAGATCGTATTATGACTCACTCGCAATAGTTAATCCAACAAAAGAGAAGTTTTCAGAAACAGTCTTTCAGCAGCATTATTATCAAAGCTTGAGATTATTAAGTTATGAATTAGAGAAGCCACAAACTGTTTTAATTTGCTTCGGGTTTTCGTTTCAAGATGAACATATCCTTGAAATAATCAAAAGATCTTTAAGCAATCCTACTTTAAAAGTCTTTGTTTTTTGTTACAGCAATAAAAGCAAGCGCGATATAAATACAACCGTAAACGACCCTAGAATAACCTATATCTTCCCAAAAGAAGATGAGCATAAAATTTCTTTTGATACTTTCATTGATAGAATATTCAAATCAGAAATAGGAGACTGGGTCACATGGACGAATTAAACATTGGTAAAGTTACACAAGTAAAAGGAACCACTGTCAAGGCAAAAATAAACCATGACTTATACCAATCTACATATTTTCACAATGGAAAAATACTTCGTGGCATATCTATAAATGAATTTGTGTTAGTCCGAAAAGGTTATCAGGATATAGTAGGCAAGATCATTGGCGAGGAAATTGTTGAGAATTTTAATATTAGAATCGATGATATTGAACAAAAAAAATATGAAAGATTTGTTGAACTTAATATTCTCGGTTATTTTTTTGAAGGGAAGTTTTTCTCTGGCATAAAATACCTTCCAATGATAAATGATAGACTGTATTTGATTTCTGATGATAAAATATCTGAGATATACAGCTTTAGCAAAAACACTAAAACCCCACTTATTAACATTGGGAGGTCCATGTTAGAGGAATTACCAATTAACATCCCAATAAATGGAGTTTTTAATTCTCACATTGGGATTTTTGGAAATACTGGGAGTGGAAAATCAAATACTTTAGCAAAATTATATCAATCACTTATCAATCGAATTGACAACATAGAACTATTTAGTAGCAAATCAAAATTTGTCTTAATTGATTTCAATGGGGAATATGGGACTCTTGAGAGTTCCTTTCCAGAACTGTGTCAATCAATAAAGCTTAGTACAAAAAAAGATGGTGGTAAAATTCATTTCGGAGAAAAAGAGTTTTGGGATGATGAACTATTATCAGTGCTATTCTCAGCAACTGAAAAAACACAAAAGCCATTCTTAACCCATCTAATAAAGAGCAAATTAAAATATGATGATGACCTTGGTGAGTATCTAAAAAGAACTATTAAAATAATGTTTGGCACTAACCCTCACAAAGAGACAGTTAATTTACTTAAAAGCCTAATACCTTATTTTGAGGAAGGTGATCAACAAAAAATAATAGACGAACTGTCTCTATTTACTTGGCATTCAGGTCAAGATAAGTATACACACCCTGATAGCTGGCTCGATAACACAACTGAAGTTATGCAACACACTCAAGCTACATACAACAGCAATTTCAATGTCACCAGTGTATTTGATGAAATTGCTATACGTGCGACACTACAACTAATAAACTCAGTCTCCAGAAACTATGTCCAATATGATCATATATATCCACTAATAAATAAAATAATAGCTATGAGCTCATCTTTGGCTAAAGTCATAGAAATTAATGATGTTCAGCAAAATAATAAACCCATATCAATAATATCCCTTAAAGAATGCAATCAGTCCATAAAAAAAACCATTCCAATGATGATTGCAAAATGTTCTTTCTTGGAACACAAGTCCTCTGACAATAAGATAGAAAGCTTTCATTTGATAATAGATGAAGCTCACAACATCCTATCTGAAAGCTCTGTAAGAGAAGCTGAAACGTGGAAAGACTACAGATTAGAGTTGTTTGAGGAAATAATAAAAGAAGGCAGAAAATTTGGCTATTTTGTCACTATTTCAAGCCAGCGACCATTTGATATATCGCCAACTATCGTGTCACAGTTACATAATTATTTCATCCATCGCTTGGTAAATGAAAATGATCTTTATCTTCTTAAAAACACCTTAAGTACTTTGGATGCAGCTTCCAGAACGCTCATACCAACGCTTCCTCCTGGTGCATGCATAATTTCAGGAACAGCTTTCCATACTCCGCTGCTTGTGCAGATCGATAGACTTGCTGAAGAGAGTGCCCCACAAAGTGACACGCTTGATTTAGAGAATTTATGGGATCTTTAATTCTATTGCGCGCAATGCTCTCCCCGCCACGCCTGCC
>269044
TTGTTCGCCACGGGTAAGCCCGTTTTCAAGAGGACTTTTAATGAACAATTCGATACGTTCTTTGGTAATAGTGGTCATGGGT
>269053
ATCGCCCGCCCCATTTCAGCGCAGAAGAGCTCTCATGGGTCAGCGAACATGTGTTATCCGC
>269055
CTTAATTGATACACTGTGTTATAATTTTTTTCTCTAATCTAACTGAATATGATGA
>269063
TTGGTAATAGTGGTCATGGGTTAGTCCTCAGCCTGCCGTGCTTTCAACCTGGTTAGGAAATGTCAGGCACTCATTAAAGGTTGCGCCGATACGCATAGCGGAAGGGATAAATTCGCTTTTCCCCTTCTCTACTTCATCAAAAATTTCGTCATAGCGAGTCACATCAAACAGCGATACTTCACAATCGCCAGTCGTCGCA
>269072
TGGTGACATGAGACTCATCCACCACCAGCAATCCGTCGGCGGGCAGATAATCGAACAAGGT
>269073
CCGGCTGAATCCGCTCATGTGCATGACTTCGCCAACGCTGCGTTTTGACAGGTTGACCGTCCGCGCCTCCAGTTCTGCTATGCGCTGCCGAGCAGACTGATAAGCATCGATAACCACGTCCAACAATTGCCCGTCACACAGCAGGTTGCTAAGTTCAGGCTTCCACGCTACGCAGTCATCATCCGGGTCT
>269080
GCCAGGAGCGGAGAAGGAACAGTTTTTGGTTACGATCTAAATCCGTCCGGGATAGCTCATCGGCGATAATGCTG
>269093
CCGGGATAGCTCATCGGCGATAATGCTGATTTCACTACCGTGCCAGCGAGCATCATTACGT
>269102
ACTACCGTGCCAGCGAGCATCATTACGTTGTGCAGCATGAAACAGCTTCCATAAATACTCAGTTTCTTCTTGGTCCGGGCGGCATTGCTTCAATGTATGGACTGT
>269109
GCTTCAATGTATGGACTGTCATGCTGCACCGCCTTCAACGCGCTCCCA
>269114
GCTGCACCGCCTTCAACGCGCTCCCACAAACGTCTTGATCTGATTGCCTTCACTACAG
>269131
CCATAAACAGGCCGAAAGCCTGACCGGGGCAAAGTGGGTAGCTTTCGAATAAATCTGTCGGGGGGATACCTT
>269135
CCGTTAGCGGGACAATATTTTTTTATCAAAGGTCCTTTTTAATCGAGAGTTTTCATCAAAA
>269148
ATGCTCTCCCCGCCACGCCTGCCCGCTTAAGGGACCGCTTTTAATGCAGGTGCAAAGGTGGCCTCAGGCCGCGCCGCAACTGGCGCTGGCAGGGAGTGCAGGGTCGGGAAAACGCATGCAAAACCATGCACCTTATG
>269177
CTTATTTCGTTAAAAATAGCGGGATTTACGGGGATTTTGTGACAGGCTACTGCGCGGCCAGTCCGGCGCGTCGACGGGTGTAAATCA
>269189
GCGCGTCGACGGGTGTAAATCATGTTCTGTACAGGGGTGAATTTTTCACGATTATCATCCC
>269198
CAGTACGGAATGCTGCGCCACGCTATAAAACTCAGGGAGATGTCCGGAGAAGCGGCAAATA
>269206
CAGACGGAAAGAGCTTCTCTCAGGTAAGAGACTGAACGGTCAAGCGCGCGATTTTTTATCATCGCGGGCTGGTTTTTAATC
>269227
TCCCCATCAGCTCCGGTGCCAGTGCGGCGGCCAGCTCTGCGCCGTTCTGCTGCATAAAATC
>269240
GGCTTCGCCGCCGAGGGCAGCCGTTAAATCGGAAATAAGATTACTGAGTTCGCCTGTCATC
>269247
ATAAGATTACTGAGTTCGCCTGTCATCAGCATGATGTCAGCATCAAATCGCTGCACGACATCT
>269252
GTAGCGACCGGCGGCCTGATTAACTTCCCATTTTTTTACGTCAATCAGGTCACGCAGCATCTGTAATCTGCGGGAGCCTGATACATTGTCATCCAGCAATAATTCCTGATATT
>269256
GTCAGCATCAAATCGCTGCACGACATCTTCCCTGTCGATATCGTCGTTCTGGCTGATTAAC
>269265
TCATCCAGCAATAATTCCTGATATTCCTGCATTGCGGCGGCCAGTTCGCTTTTACGGTTCAGCCACGCGGTTTTGTTCG
>269266
CCATTCCGGTTGAATGCTTTTAATCAGCCAAGGGATGTTGCGCTGCGTCCATAATAATTTG
>269271
TCTGGCTGATTAACTGATCTGCAAATTTTACGCGTTTCAATATACCGTCACAGGAAAGGGTGAAACTGATACGCTGCTGCCAT
>269272
ACGGTTCAGCCACGCGGTTTTGTTCGTCTGACAGGCGTCACAGGCCTGCTGTAAGGTCAGAGTGGTCACGGGTTGTTTCTCCTGATTAATGGCGGAACGGCGAGCTG
>269281
AAGGGTGAAACTGATACGCTGCTGCCATTCTATTGAAATCTGGGTAACTACCTTTCCAGCTTCGATATGGGTAAGAATTTCATCG
>269295
TCATCGCAGGCAAGATCCTGCTTTTTAAACTGGCCTGTGCCACCATCTTCGAGAATAGCTT
>269296
GCTGTAGCAGCCTTTTACCCGACGGGGTGCCACGGGGGCTGTCGGCACCGGCGCGGGTTTCTCATCGACGACCGGC
>269309
TTTGAATGTCGCCGAGCAGTGCACATTCTGGCACTGCAGGTAACTCTCTTTGACGCTCTCAGACATATAGCGGCTG
>269311
TTCCATCGTCAGCGGCACGACTGGCAAGGAGCCTAGGGCTTTACGAAGCAGGGCGAGAGAATCTTCTGC
>269329
GACGCTCTCAGACATATAGCGGCTGGTGCGAACATGTGCCGCTGTGCGGCAGAAAGGGCAGCGCATCATGACA
>269336
AAACGCCCTGGGTAACAGGGAATGAAGAACATCATCACGAATAGAGTCTTTCTCAGTTTTC
>269340
GTGCGGCAGAAAGGGCAGCGCATCATGACAATAACCCCCGTGCTTTCAGGTCAGCTTCACGTTCCCGCATTTTTTCCTGCCAG
>269348
GAAAATATGATTTACCATGCATATAAAATATGAAAAAGGGAAAGCGTTAAAATTCGGAAAA
>269349
CTTCACGTTCCCGCATTTTTTCCTGCCAGACTTTTCGCTGACCGGGCGTGGTCGCAACGTCATGTTCCATATGCGGCAGTGTGGAAGCCGACAGCCCTGTTTTAAACAGCACCGGT
>269353
CTCAGTTTTCTTAAGACGGCGGCCTTGCTCCTGCTCAAGCGTGGAGACCTTCTTATTAATCTCATCGACGATCGTCTGTTTAGGTATGATTTTTTCTTCACGACGA
>269358
TTCATCGGTCAGACGGATATTGCAGCCCTTTACGGCCTGTTCAAGCCACGCTTTCACCTGC
>269359
TGGCGGCGCTATCGCCCTCGCCGGCGTTGAATAACATCGCCGCCAGGCGCGGATCGTTACC
>269373
AAAGTCGCGGCTGAAGCGATATATCAGCATGTTTTTAAAAAATGGGTTATGCATTTTGTTT
>269376
AGGCTATCGCGTAAAGATGCGGCTTGCGTTTCGGCCCCCGCCGGAATGGCGCTCCCTGTTA
>269379
GATGAGGGCACCGCAGCTTTCACGCAGGGCTGCATCAAGTTCATGCTCTGCATACTGACTG
>269386
CCGGTAACTATCGTCTTGAGTCCAACCCGGAAAGACACGTAAAAACGCCACTGGCAGCAGCCATTGGTAACCGTTTAGAGGAGTTAGTCTTGAAGTTATGCGCCGGTTAAGGCTAAACTGAAAGGACAGATTTGGTGGCTGTGCTCCTCCAAGCCAGTTACCTTGGTTCAAAGAGTTGCTGCTCTGAGAACCTTCGAAAAGCCGCCTTGCTGGGCGGTTTTTTCGTTTACGGACAAGACTACCTTCAGGATCGTTAGATCTCAAGACAATCATGCATAGTGAGCATACACAGGAGCCGAACTTGCTTACACTGTTCATCTTTTTTGTTTTATTAATAGCTGCATGTTTCTTTTGTTTTGCTCCACCACGAAGAGGATATGACAGAAATGAGATCATTCCATACAAAATAAAACTATCAATAAATAAATATCGCCTTTACATATACTCATCGGGAAAGGTAAGACAATACCTTTTATTTTTAGTTATTTTATCACTGTACTACTCCATAGCGGAACCATTTAAGTCTGAGTTAAT
>269389
CCTTAACGCCTCTGCACTGGCGTTTTACGTAGGTTTCTCCACAAAACAGAAAAGAGCACCT
>269409
CCGTGCCACGCGCGCCAGATGGCGTTGTTTCAGCTCGTCGGTAATGACAGCACCACCGGCA
>269412
GCCCGTCGCGCGGAGATGCTCTTTTCTGTTTTGTAAAAAGGTCGGCGTCACGGCAGAACAC
>269420
CTGGTCGTTCACTATCCGTCTGGCGCTGGAATTAGGCGATATCAATGAGCGCGATGCCTCA
>269430
AGGTTTAAGGTAGTCGGGAATAACAGCGGTCTGAGTCATGTCGGGTCTCCTCTTCGTTTCA
>269446
CCGGACGCCGACAAGACTTCACACAGCAATTCGTTGAGTGCCTGCTTTTAACCACATCAGGCGCGGTGGTATCCTTCATAGCTCTCAAACACAGAAGGAAAACAAAATGACCTTTGATGAAAAAGATCTGAATTACGCCCTGAGCAAAATCGTCATGACCTCGTTGTTCAACAGTCTTACCGATCAGCAGCAGCAAAATTTTTACAAGTCTGCTTTCGACATGATTGATCGGTGCTGTTATTGTGATGCTGATGGCATGCCTGACAAAGTTCGCATGCAACTTTCAGAGGCTCTTCGAGAGCGACTTGGCGAGCAACTTGCCGAAATTGCTTGTTAGATCCATGTATGATTGAAAAAGGCCATATCCAGTTGCTTTCTTCCGGTAACACTTCTGCTTGCTCAAGAGCGCGTCGCAGAGAGAATGTGACCCCAGCCATCAATTCATGATTACCGTTGCGCCATGAATCGCCGCTCTTGTCAATCTGGGCGGCAACATCGTGAGACCACACTATTTCGCCATTTTTACTCAGTATCTGAACTTTCATTGTTAATCCTCAGATAGACCTATCGCGAATCATCCGGTCATTCGTATGCCACCG
>269449
CGTTTCAATCTGAGGAGATTCTGCCGCGCCAGACACAACAACACGATTCATTGCCGTTGTG
>269467
TTGCCGTTGTGGCAAAAATGGCACAAACAGACCTTAAAACCCGGCTGGCCAGAGAAAGGTCTCAG
>269476
AGAGAAAGGTCTCAGGAAAACCTTACTCACCGTTTGTTTTTTTACTTATAACTATTCACTA
>269481
GAATGCAAGTTACATTTAAATTGCACATTGCGCAAGTAT
>269494
TCACTGAAAAGAAAAAGATAAGTAATACAGCAAGATAAAGGGTGAACAGTTGAGGCTATAACTGTTCACCGACTGTTCACTACTGTTC
>269519
CTGTTCACCGACTGTTCACTACTGTTCACCTTTTGCTTTTTACCTAGGTTGCCGGATTTAGTCTTTTTTCCGATTAATTATGAGAAAATATATAAGTGAAAGTACTTAAAATTACTGCAATGTAATGCATTGATTTGCATCTGTTTGCCAGCGTCTGCCATTGTTCAAAAATCGCTCTGTTGTGTGGCGAGGAGCTATAAAAAGACTTGTTGCCCTGAGGGAAAATATTCACAAAATAGAGAGCTACCCGAAGCCGGACGGACACGACCG
>269524
TACATTATCATCGGAATTAATATCCTTATAATAACAAGCCAATTGCGAAAACCGCGTGGAATCAACAGGAAGAACCAATTCTT
>269534
GATGCACACCGCTTTTTCTTCCCCGTCTTCTGCCCCTGCCGCGCCGCTGATGCCGGTCTCTGATACCGTTCATGAGCGCTTTATCCGTCTGCCCGAAGTGATG
>269540
GTGAATAGCCTCCCGACAGCCGGAGATAAAATTATTTGCTGGCGTAACAGTGCTCATAATT
>269547
CGCTTTATCCGTCTGCCCGAAGTGATGCATCTGTGCGGCCTGTCCCGGTCGACGATTTATGACCTCATCAGCCGGGAGGCTTTCCCGAAACAAATCAGCCTGGGCGGTAAAAACGTGGCGTGGGCGCAGTCTGAA
>269558
CGTGGCGTGGGCGCAGTCTGAAATCACCGCTTGGATGGCGGATCGCATTGCCGAACGCAACCGGGGCTATGACGCATGATGATGACCCTTCAGCAAACAGCCCCTTTTTCTGGCTTGC
>269566
AACAGCCCCTTTTTCTGGCTTGCTTCTTTTCACCATTTCCAGGTATAGTTTTCCCGCTGTCGCAA
>269615
CGGAAGCGGCAACGCCGAGCGCGGTAAAGGAGGCGATGGATAAGGCGAATGCGGCAGCTCC
>269665
TTGTGCAAATCAACTTGCGCAAGTTTGCTGCATGAAATAACATGCGACATACG
>269729
TGACGCGCGTAATGGGCCGCCATTACCCGTAATGTCACAGCGGGTGCGAT
>269768
TTAACTTTAAAAATTGAGATCGTTTGGTATAAAATCAATTTTTCATTGTTGCTTTATTTTG
>269798
AATTTCGGCTATGTAGGATACGTTTTTGTAATGGCGTTTTTTACTAACCTGTTATTAGTTT
>269801
GATCACCAGTTATTCCCAGCAAATCAGGGTAGCTATCGAAGATGGCGTT
>269817
ACGATGGCCGCAAAGAAATCGGGCAATCCTTGCGCGTCCGCTACAGCAAGGGCGTCGTCAG
>269853
GTTTAACGGTAAATAACCGTTTGTCGCAACTGCGGGGTACTCCATCACATGGATTTCCGCCGTTCCGGTATATGCGCATGGTATCAGGCAACCACACACCGCGTAACCACAGGAGCGCCGGTTCAACTGTGGGGGAAACGGTATGTACCTGCTTAACCGATGGTTTAAGGACTGGAGGGGAAGACGTGTTCACGTTATCCGCTGGGAACCGGAAACCGAACGCGTTATCTACATGCGCGACGGGTATCCCGACGAGTGTTTTAGCCCTTTGTGGAAATTCAGG
>269859
AACGTCTTTATTTTCAAAGAAATAGACGCTAATTTGTCCGTTTGTCTCCAGGATGGCCAGT
>269880
GATCTCAGAGACGATCCGCAGCAGCAGCATCCTATTCATGATGAGGCCATCGAAGC
>269891
CCCTTTGTGGAAATTCAGGCGTGATTTTGTGGAGTGTGAAGCGCCGCCAGAGTGACGGCGCAATAGTAGAAGTTTACACGAAGCGGATCTGGAGTTTTTTCCCGGTTGCCTGTGCGAACTTTTTCAGCGTAGTAAAAGATGGTCCGCTGACGCCAGCAGCAAGGTTGCTTTCCATTCTGGTTATAGCAGTGGCTTTTGTTCCCATCCGTTCAGCAACTTCAGCCTGGGTGAGACCTGCTTCTTTACGTGCGGCCAGCATTTCGTCAAGTAACGCGAACTCATCAGCAATGGCGTCATATTCAGCTTTGAACGCTGGGTCTTCCATCCATTTAGCGGCCATTTCATCGTGCGTTATAGTTGGCGCATTACGTTTACCAGTCATGCTTAACCTCCTTCATTCTGGTTTCTGCCTTTTTGCGTTCAGCTACAGGGGTTTTCTGAGTCTTCTTTATAAAGCTGTGCAGCATGACGATGCGCTTCCCTGCCAGGGTGCAGTAAAAAACGCGAGCGATGCCATCGCTGCCTTTAATCCGAAGCTCAAAAAGCCCATCACCAAAGGCGCTGGTGTGAGGTTCTCCGAGATTGCTGCCATACACCTTCATTCGTTCAACAAGGTGCTGATATCTGGCTCGCATACTCAATGGAAGCTGATCCACCTCAATCCGGACTTCCTCGTTGTAGTACTCAATAGTGTAGTTCATAGATGTAAACATAACAAAATTGTTATGTTTGTACAATGTATTGATTCTGCAATTCCGGGACGTTACACT
>269937
TACCCCGATCGTCATGATAACCTGAGCCCCCCCTGAAAGCTGATAGTTACCGATTTT
>269942
GTTTTTTAATTCCGGATGTTGTTAATAAAGGAATTTCAAAAATTTTATATTTGGATTGCGA
>269948
AAACGCAATTTTGCGTTTACATCGATTTCAGTAAATCAGCCCAACGGCGGTACTCGCAAAC
>269956
CCAGTCAGCTACCCGTGAAAGTGAAATTGTCCCCTCGGTGCCGGCCACCAGCATTGTACAG
>269965
TTTATTAGGATAATCAAAAAGTTACACCGTGATTGCATAAAAGCCATGCGACTTACGGGCC
>269966
CTATCAAATCACACGCGATGGTTTTGCGTTCTTGGCAATGGGTTTCACTGGTAAACGTGCT
>269967
TTATTAATGACGCCGTTAAAAGGGGTGGACGGCCAGGTGTATGCTCTGGCGCAGGGCAATA
>269973
CGTGCTGCTCAGTTTAAAGAGGCATACATCAATGCCTTTAACCAG
>269984
AGATGGAGAAACAACTTTCAACTCCATCGGGGCTGAGCGATGCAGCACATAATGCCAGCGT
>270012
AAGCCCGCCGTTGCAACGGAAAATGAGGAATAAATGCTCTCAATCCATGACCCTTTGCTGA
>270020
CGCATTTTCGCGACCAAAAAGCGGAAAAGCGGTGCTACATCTCCGGGCATTC
>270063
GAAGGATTCAGCCGCGAACCACGTACTGTGTAAAAGGTGAAATGTTGAGCAGGTTCATCGC
>270067
CATTCACCGCTGTTATTGATAACCAGGCGCGCAATCGCGAGACGCCCATTAATCAGT
>270088
ATATTTCAGATCCTGGTTCACTTCACCGATAGAGGCAAACTGATAAATCTCGTTGTCGCGG
>270122
TATCCCCTGCCAGCTTTGTACGCCGCAGCAAGAGAACGGCGGCAAAGTGCTGGTCATCTCC
>270143
CTTATCGGGGTTTATGGCCGTCGGCTACCTAGCGTTGTTCGGTTCTATTATCGCCATTAAT
>270146
CCCGTTCCTGAAATGGGCAGGCGGTAAATACTCCATGTTACCCGATCTGTACCAGATCATTCCGGCAGGGATGCGCCTGATTGAACCGTTTGTCGGTGGT
>270149
AACAAAGTAAGGCTATGGCAAGATATGCCAAGTTGACAGGCGCAAAACGGCCAAAGAGTGA
>270153
TGGCTCGGTGTTTCTCAACTCAGACAAACACGCC
>270162
ACCGCCTCAATGACGCCGAAAGCTATATGGTGTTACGGGAAGAGTTCAATGCTCAGGTGATGG
>270169
GGAAGAGTTCAATGCTCAGGTGATGGACGGTCCGGAACGCGCCGCCGCTTTTCTTTTCCTTAACCGTCACTGCTTCAATGGC
>270187
CTTCAATGGCCTGATCCGGTACAACCGCAATAACCAGTTCAATGTCGGCTGGGGCAAATAC
>270189
CGTGGAAATAGATCACCAGATCTGATTTCGGTAGCGATAGCTCATCCATC
>270195
CTCGTTTGCCTTATCGCCGGCCAGCGGAACATTGTTTAAACCTTCTGCGCGTTAACTTTTCCAC
>270200
TTCCCGGAAGAAGAAATCAGGGCATTTACCAGAATGGCGCACAACTGCGTATTCATGGCGGC
>270210
ACTGCGTATTCATGGCGGCGGGATTTCGCCGGACGCTGGCGCTGGCGGGGGAGGGTGATGTTGTGTACTGCGATCCACCCTACGAACCG
>270216
ATTTCATTAAACACAATGTTTAAACATATGCCAACATAATGAGTATAAATCAATAAACAAA
>270219
GCGATCCACCCTACGAACCGATGCCCGGCACGGCTGGTTTTACTCATTACGCCGCTGGTGGATTTACCTGGGATGATCATATCGCGCTGGCG
>270234
GGATGATCATATCGCGCTGGCGGAATGTTGCGTTGCCGCTCATCAGCGCGGCGCCAGGGTTGTGATCGGCAATTCCACCGCGCCGCGCGTTATCGACCTGTACTCACAGCACGGCTTCGAAATCCGCTATATCAGCGCCCGCCGCTCA
>270238
CTCCGCCTTCAGCTCTTTCACCAGCGTCTGCCGCATCGATATAATGCGGGTACGCATCGCG
>270241
AACTTAACAACAGCGCCTGGTTCATTGCCATAAGCTGGTGATGTTCGACTTTTTCACAGGC
>270242
TTTTGGGGAAGGGGGCTAAGGATAAAAAACATCTTTGTTGCCCGGTTAAATTAGAGGTGTT
>270252
CCGCTATATCAGCGCCCGCCGCTCAATATCGAGTAAGGGCAGTACCCGCGAGACAGCGAAAGATCTCGTGGCGATTCTGTAGGG
>270260
TCTATGTAGATTACGAATAAGATTCTTTTGTGATGAATGGCAGTCGTTTACAAGCAACTGC
>270274
GCCAAAACCTTCAACAGCCCCGGCAGCGGTAGAAATTATCCTGTATCCGCCAGACAAGCGGATCAGAGATCTGGACAACTACAACAAGGCGCTGTTT
>270284
GGACAACTACAACAAGGCGCTGTTTGACGCACTGACCCACGCAGGAGTCTGGGAGGACGACAGCCAG
>270298
GGTAAAGAGAATGCTGGTGGAGTGGGGACCCGTTTTCCCGAAGGGGAAGGTAGAAATCACG
>270316
CGAAATTTGAAACAGGGGCGGGTGCAGCCGCCTGAACATGGAGAAAGAAGCATGAATAA
>270320
TTCTTTTGTTACTCCGCCATGGGCAAACCTTAATAGAGTGTTGTATTGTTCTTTATCCATT
>270341
CTTAACTTTCACTTGCGCATCGGGAAAAAGCTGATGTACGCGTTTTGTGAGTTCATTGAGG
>270344
TAACGATTTGCACCGTGCTGCTGGTGGAGATCAGAAATATCGTCCGAAATACTGGCTTGAT
>270363
GAGCAACTTTTCACCGAGGGCGGAATTCCATCATCGGAACAAAATCAATCAGTTATCTTTTTTCAGGGCGGTAGTGATACCCGAAG
>270364
AAACTTTAGTTATAACATCAACAGGTCTAACGGCTTGAGCCGTATCCATAATGGATGTTGG
>270366
TCGGCGTGGCGTTATCCGTAATCCCCAGCGTCACCGGCACCCACAGCACCAGCAGAAAACG
>270374
TTCAGGGCGGTAGTGATACCCGAAGTTTGGTACGTGCTCCAGTAAATACTGTTCGCGGTGG
>270383
ACGTGCTCCAGTAAATACTGTTCGCGGTGGCGCTGAACAAGGTACATACGTATGCAAAGAA
>270395
AAGATTACCGGGCCCGGACGCCGTCCAGGCGCGATAATCATCACGCTATGGCCGTTTACGA
>270397
TCAGTTTATCTATCCATTCGGCTTGCTGGGATGAAACCTGGCGCGCAAGGTAGATAAAACG
>270402
GGTGTTTGCTTATGCAATGTGGATCAGCCCGTCTTTCCATCTTAAGGTGATCCGCACGTTCGATCGGATTACC
>270411
CATAACACAATTCTAAACCAAAAGTTTATTTGCTCAATATTCAAAATGTTGACATTATGAT
>270421
CCTGTCCAATTCATCGGTACTGGGCGCGTGTCAGAAACTCCAGGAGGCAGTGGGACTACCT
>270443
CCCAACAGATGGATTACCAAGCCAAGAGGCGTCAGCCAAATA
>270451
ACCGAAGCCAGCAATGAATTGTTCTCATTGCTCGCCAGCGGCGTGATTAAAGTTGATGTGG
>270457
GGGAACCAGCACCATTGAATCGGTTCCCTGTGCTATCGCCATGGTGGAACTGGCGAATACC
>270458
GACGCAGCCGCATTTCTTCGAGTCCAAATTTCCTGAGCTGCTGAAGCTGCTCGATACCGTT
>270471
GTGTTCTGCTTGAACCAGAGCCGGAGCAATATTCATCTTTCGCCAGCGGAGCGGTCCCGGCGGTATCACAGCCGCTGGCG
>270472
CGTCCTGCTCAACCGGCTTGCATCAGTAGGTCAGAAATCGTACGCCGAGCATATGGGCATCAGCGAGTCG
>270481
CAGCGAGTCGACAGTCAGCAGACGTAAAGCAGAGGGATATTTCTGCAACATGGCGAAAGAG
>270486
GGTTATCTATCGTGCTGGTGGTCTGGATAGCCTGGAAAGCTGGTTACTCCGGGGGAATGGCTGTCAGTGGCCGC
>270495
CCAGTTGTTGCAACGCCTGTGGATTGAGGCAGGTTTCGGTCAGATTGCCGATCTGGCGCTG
>270496
CTAAAGGCTGAACGAGCCAGGCCGGATGCGTTGGGGTGGGACTGAAAATGGCAGCAACCAA
>270501
GGAACGGCTGGAATCAATAGCTGTGGAGAATACGACAAAATGGGTTTTATCGGTTGTTTGT
>270522
GTGGATGGTACGCAATGACCTGGCAGAAGTTTTACCGGAGAGCGCAGCGAGAAAAGCATTAAGGATGCCGAAGGCA
>270538
GTCAGCTACCCGTGAAAGTGAAATTGTTCCGTCGGTGCCGGCCACCAGCCTTGTACAGGATAAGGCGAAAAAGGTGCTGGCGCTCAGGGTTAATCCGGAATCGCCGGAAAGTTTCATGTTACGTCCGAAACGCCGTCGATGG
>270572
CGTGGCATTCGAAGAGAAATACGGCTCTCAGCTGGAGTTGATATTTCGTTTTATCGATCGC
>270581
AAACTTTTTGTTTTAACAAGTTTCGGTGCGAAAACCGCATCATTATTCCACTGCTAACCTT
>270583
CGATCGCGCGCTGGCAATTGGCGTGCTGGCGTAAATGGAGAACACGCAT
>270598
ATAACGATTATCTTCAGCATCAGCATCAGCCGCGAGCCGCAAA
>270612
GCATCGCGATCGGCAAACTGGTTGCGAACGACGGTCAGGACATTTTTATATTCACCCAGCG
>270620
GACGATTACGGATGTAATGGCGGCGCAGGGAATGGTGCAATCGAAAGCATCGCTTGGGTTTGCCTTATTCCTGGCAAAAGTTGGTGTTCAGGATCCTCAGTTTGCGATTGAAGGTCTGCTCAATTACGCGATGGCACTGGATAACCCGACATTGAACAAATTGAGTGAAGAAACCCGGTTACAGATCATCCCTTACCTTGTGAATTTTGCCTTTGCTGATTATTCCAGGTCTGCGGCAAGTAAGGCTCGCTGTGAGCATTGTGCAGGTACGGGATTTCATAATGTATTGCGCGAAGTGGTGAAACACTCCAGAAGCGGGGAATCTGTTATCAAGGAAGAGTGGGTGAAGGAACTATGTCAGCATTGCCATGGTAAGGGAGAAGTCAGCACAGCGTGCAGAGGGTGTAAGGGTAAAGGTATTGT
>270625
GCCAGTGGGTTCTGGCTTTCCGTGAGAACGAC
>270633
TGCAGAGGGTGTAAGGGTAAAGGTATTGTCCTGGATGAAAAAAGGACCCGGCTTCATGGCACGCCTGTTTATAAGATTTGTGGGCGTTGCA
>270636
GATATGGAAACCAAAATCGCCGCTCATCTGACAGGCGTCGGTATCGGTTTTGTCCCGCAGC
>270657
TGGGCAGCAATACACCATCCTGATGGATGGGCACCACAACTACGCAGCGGCAAAACTGGCTGGCATAGAACCTGAT
>270664
AAAACTGGCTGGCATAGAACCTGATTACCGGCCAATCACCAAAAAGGTGCAGCGTATTCTC
>270680
TTGTGGGCGTTGCAATGGAAACCGGTTTAGCCGTTTACCAACCACACTGGCGCGGCATCATGTCCAGAAGCTGATACCAGACCTGGCGGATTATCAGTGGTACAAGGGATATGCAGATGTCATTGATAAACTGGTTACAAAGTGCTGGCAGGAAGAAGCATATGCTGAGACACAATTGAGAAAAGTAACAAGATAAATGATTTTCGCCGATGATGGCGACATGATGCTTGCATTTTTCAAAAAATATGGTTAGGATTCTCCTAACGATGGGCTTTGTGTGTTTACCGTTGATAATCTTCAAGAACCCGCCACCGAGCGGGTTCTTTATTGATGTCAATTGTGTTTTTAAGGCTCACCTTCCTTAAAGTGTGTTGTACAAAAAACTGGCAGCTAGCTACGCTCATTTTGAAAAAGTGACACCCTTCAATGTTTCTTTTGAATGGAATTGCTACCCATAAATCTCTAGCAAAAACAGGAGAGCATATATGGTGGAGCGTTGTTCTGTTTGTGAGCAGTCATTAAGTTATTCACGAGAAGTTGAACAAGATGGCGTTGAATATAAATCTTGCCCAAAATGTTCTGCTGATGCCGGAGTGCACGTTTTTTATAAAACAATAGACTTTGGTTATAGGGATATGGGAGACGGCAGGCATATCGTTCAGTCATGGTGTCCGGCTTGCCGTTCTGGTGAAAAACCTTCTATACCACCAGCATTTAAATGTTGTTAACTCAATGAATTATAAAAAGAGGCTGCCTGTGGGCGGCCTTTTTTGTGCACTACGCATCTTTTGCGACTCAGCGCTATAACCAGCTTCTTTCCCTTCACTCGTTGCACTTCCGATAACCGGAGGTGGGAATTATGAAAATGCATAACGATCCTAATTCCTGGTCTGACTTACTTGAATTGTTACAGAGCTGGTGGCGT
>270681
AAGGTGCAGCGTATTCTCGGTGAGATGTCAGGGCGCGAGCGCGAGGCATTCTTCATCAACAACATTACAGACAGCAACTACTACTTCGTTGAAACAGGCGAAGTGGTTCATGAGTTG
>270693
GTGGCGTGGAGACACACCGCTGGGCGCAGTAATTATGTCGATCGTTATGGCTGGCTTGCGCATTGCCTATTTTGGCGGTGGTGGTGGCTGGAAGCGAAAAACGCTCGAGATTTTGCTCTGTGGCGCTCTGAC
>270694
GTCCTGCAAATTCCAGGCGCACGCAGGTAATCAGTGGATTTTGGGAGGTACAGCATGACAATCGACAAACAGGCGCTACGTGAGCGCTATTCACCAAAACCTGTACCT
>270702
CGTGAGCGCTATTCACCAAAACCTGTACCTAAATGCCATATTTGCGGCGAGGAAATGACAATCCAGCGAATATCTGCCAGTCGAATTACCTATGGCTGCACG
>270705
ACTGGTGCCGCTACGTCCCCAGTAATCACGTCATAATGCACTCAGTGATACTGCGCCCCAT
>270710
GCACAGCTTAAATATTAAGTGGGAAGCGTGATGCTATTAAGTATGGCTACTGTAACTCTTA
>270711
GCTCGAGATTTTGCTCTGTGGCGCTCTGACGCTGACATTTGCATCCGCGCTTGAGTATGTCGGATGGCCTAAATCACTTTCTGTTGCCATTGGTGGTGGGGTGGGGCTGATCGGGGTCGATGCAATTCGTGGGGCTGCAATGAGAGTAATCGGTAATAAGTTTGGTGGCTCTAAGGAGTAATTTATGCAGGTACTAAATTCCCAGCGTAAAGCTTTCCTCGATATGGTGGCATGGTCAGAAGGAACGGATAACGGACGGCAACCGACATGTAACCACGGTTATGACGTTATTGTCGGAGGCGAACTGTTCACTGATTACTCCGATCACCCTCGCAAACTTGTC
>270714
AATTACCTATGGCTGCACGGGCGCGACATATGATGATATAGGTTGCCACTACGCAGAAGGCCGCAGTAT
>270720
CGATCACCCTCGCAAACTTGTCACGCTAAATCCGAAACTCAAATCAACAGCAGCCGGACGTTAC
>270723
AGGTTGCCACTACGCAGAAGGCCGCAGTATTGCAGATGACCACTACGAGCAATCACGCGTC
>270732
ACGTTACCAGCTTCTTTCCCGTTGGTGGGACGCTTATCGTAAGCAGCTTGGCTTGAAAGACTTCTCTCCAAAAAGCCAGGATGTAGTGGCATTGCAGCAGATTAAAGAGCGTGGC
>270734
TGTGAGCGACCCGGATGTGCTGGCGCTGCTGGATGAGCTGGAGCATTACAAATCACGTGAAGAGCGAGTTACAAAGCTGGTTCTGGATAACTCGACAAGCTGGGATGTTCTCTACGAGAAGCTTGAAGCCGCAGAGAAGCGTATTGCTGAACAGCGTGAG
>270759
GAGTATTACGAGGGCGTTATTGCTGATGGAAGTAAGCGCATAGCAGAACTGGAGGCGCGGG
>270784
CTATTTGGATCTAGTGTCACCCCCGTCTCTAGATCAATCTGATTATCCGTACTTCCGTAGT
>270788
ATTCCAGTCCGGCGCCAGCGAGTCTTCAAAGTCCGCCATAAACACTTTCACATTTGCGTTC
>270832
CAGTGACTTACCGACTACCACCCTGACGCTAACAGCCGAAACGTTGCCGGATGTCCAGGCA
>270834
AGGTATACTGTGTTTATATACAGTAGTTAAGTGTAGAGGGAATTATGAGAATTGA
>270842
CGCCCCATAAACGCCAGTCCGGTTCCCAGGGGAAATCAAAAACGTTGATTTGT
>270848
TTTTCTTATGCGGTGAATCCCCCTTTGCGGAGGGGCGTCCAGTCAAATAGTTAATGTTCCT
>270849
CAAATGTGTTGCCTGAAGTATTGCCGAGAATCTGCAGCCTGTCCGTTTCGGAATCATCATC
>270851
CCCACCTCTCCGCCGATTTCAACAGAATGGATGACGGGCATAATGCCGCCGACAATAATAC
>270853
GTATGAAAACTGCAACTTAACCATCCGTCGCGGTAGTCAGGATGGTCTGAGTATCGTCGGTGTTGCTGATGGCGATAAAAAACGTATACAGAG
>270871
TTGCGCTTAATACTGGCGCGCATTTTTCAGAATACCGCAATT
>270877
AAAAATACGATTGTCGTCGGCAATCGTGCGTATATTGTTACTACCGGCGACAGTTCGGAGG
>270878
AGAATACCGCAATTTGCGTATCCCTTTGATACTGCTGCCGACAATTTTTAACCGCGTCTGT
>270885
TCTAACCCTGGCGTTAGATGTCATGGGGGGGGATTTTGGTCCTTCCGTGACGGTGCCTGCA
>270886
AACTCATCGCCAGCCCTAAAAATAGCACCAAGCCAACGTAGTTATTGTTCATAAAGGCTTT
>270889
ACATCGCCTGAAGGGAGAACAAAAATTGAGCAATTCAGCTTTGCAAAAGTCAGAAGATAGC
>270890
CAGGAATCAATCGAACAATGCGTCGCGCCATCTCATTATCCCCAGGAAGTAAAAGAGCAAG
>270897
CTATCGTGTAAATGGCATGGTATCTATGCGCCCTTTGCTGGGTGATGAAGAAGTTTTTACTCCCAACGGTTT
>270901
CGTGGCGCTTTACCGATGATTGACCGCGGTAATATTCGTCAGGCAATTGATCGTTGCAGCAATATCTGGGCGTCTTTACCCGGTGCAGGTTACGGTCAGTATGAACATAAAATCGGTGACCTGATTGCCCGGTTTAAAGAGGCTGGTGGGGTGGTAAATGAAGTTTAGCTATAAGCTGGTTATCGCTGCATTCTTCTTTACTGTCATCGGTTCTTTCATCTGGTCTGCCAACCACTACTACAGCAAATATCAGCACGAAAAGAAACGTGCTGATGAGGCTGTACAAAATGCCAAATCGGCAACTGTCATTACCAATAACGTCCTGCAATCACTGCAAATCGTCAATACAGTTTTGGAGGCTAACCAGCATGCAAAACAGCAGATCGCACTGGAGTCACAGAGAACCCAGGCTGATATCAAAATGGCTATTGCGAATGATGACTGTGCTTCACGTCTTGTGCCTGCTGCCGCTGCTGACCGGTTGCGGAAGTACGAGAACAGTTTACGCGCAGGTTCCAACGATGCCGTTACCGGTGAACCTGCTCGCTGAAACTCCACAGCCAGTTATCCCCAACCCTCTGACGTATGGAGGTAGTCTGGATTTGAATGTCAGTCTGTTGGCGGCGTTAGGGCAGTGCAATCTGGATAAAGCGGGGATCAGAAGGATAGAGGCGAGCCGGTCAGGTAGAAGTGAATCAGGCTCAAAGTGAAGCGGAAAAGGTCTTCGGCATAAAGTGACGTAGTAATAATTGTCACTAACGGTGCGAAAGTGATCCATATCCGACGCCTGAAATCAGATCCAGGGGTTAATCTGCTCTCCTGATTCGGGAGAGCTTATGGTCACTTTTGAGACAGTTATGGAAATTAAAATCCTGCACAAGCAGGGTATGAGTAGTCGGGCGATCGCCAGGGAACTGGGTATCTCCCGTAACACTGTAAAGCGTTATTTGCGGGCGCAGTCTGAGCCGCCAAAATATACGCCGCGTCCTGCAGTTACTTCACTTCTGGATGGATACCGGGACTATGTTCGCCAGCGAATCGCTGATGCTCACCCTTATAAAATCCCGGCGACGGTTATCGCCCGCGAGATCATGGAGCAGGGCTATCGTGGTGGCATGACCATCCTGAGAGAGTTCATTCGTTCACTCGCCACCCCTCAGGAGCAGGAGCCTGTTGTTCGCTTTGAAACTGAGCCTGGACGGCAGATGCAGGTTGACTGGGGCACTATGCGTAACGGTAAATCACCGCTTTATGTGTTCGTTGCCGTTCTGGGATACAGTCGAATGCTTTACATCGAGTTCACCGACAACATGCGCTACGACACGCTGGAATCTTGTCACCGCAATGCGTTCAGCTTCTTCGGTGGTGTACCTCGGGAAGTTCTGTACGACAATATGAAAACGGTAGTGCTCCAGCGTGATGCTTACCAGACCGGACAGCACCGGTTCCATCCTTCCCTCTGGCAGTTCGGCAAAGAGATGGGCTTCTCTCCCCGGCTGTGTCGCCCCTTCAGGGCACAGACTAAAGGCAAAGTGGAGCGGATGGTGCAGTACACCCGCAACAGCTTCTACATCCCACTAATGACTCGCCTGCGTCCGTTGGGGATAACCGTCGATGTTGAAACAGCCAACCGCTACGGCCTGCGCTGGCTGCACGATATCGCTAACCAGCGGAAGCATGAAACTATCCAGACCCGTCCCTGCGATCGTTGGATCGAAGAACAGCAGTCCATGCTGGCTCTGCCGCCAGAGAAAAAACAATATCACGTACAGGTAGACGAAAGCCTGGTGACCTTCGACAGGCAGCCACTGCATCATCCTCTGTCCATCTATGATACGTTCTGCAGAGGAGCCGCATAATGGTTGAACTTCAACATCAACGGTTAATGGTTCTCGCCGAACAACTGCAACTGGACAGTCTTATCAGCGCAGCGCCGGCGCTGTCGCAACAAGCTGTGGCTCAGGAATGGAGCTATATGGACTTCCTGGAGCATCTGCTTCATGAGGAGAAACTGGCCCGCCATCAGCGTAAACAGGCGATGTATACCCGGATGGCGGCCTTCCCGGCGGTGAAAACGTTCGAGGAGTATGACTTCACCTTCGCCACAGGAGCCCCGCAGAAGCAAATCCAGTCGCTGCGTTCACTGAGCTTCATAGAGCGCAACGAGAACATCGTGTTGCTGGGGCCATCCGGGGTGGGAAAAACGCATCTGGCAATAGCAATGGGCTATGAAGCGGTACGTGCGGGTATCAAGGTGCGCTTCACAACGGCGGCGGATCTGTTACTTCAGCTGTCCACAGCGCAACGCCAGGGTCGCTATAAAACAACACTTCACCGTGGCGTAATGGCGCCGAAGCTGCTCATCATCGATGAAATAGGCTATCTGCCGTTCAGTCAGGAAGAGGCAAAGCTGTTCTTCCAGGTCATCGCCAAACGTTATGAAAAGAGCGCGATGATCCTGACCTCCAACCTGCCGTTCGGGCAGTGGGATCAGACGTTCGCCGGTGATGCGGCGCTAACATCCGCGATGCTGGACCGGATCTTACACCACTCACACGTTGTTCAAATAAAAGGAGAGAGCTATCGACTGAAACAGAAACGAAAGGCCGGGGTTATAGCGGAAGCTAATCCTGAGTAAAACGGTGGATCAATATTAGACCGTCGGTGGAGATGTAAGTGGATCACTTTTTACCCGTCGTTGACAATAATTACAGTCAACTGACTTTTGGAACGAAACATGTTGAACCTCCTTAATTGATGTTATTTGAGTGAGGAAGGCATTCTGTCCTTCTAAAGTGTCACCTAAATCAAGTAGGCAACTCGTCCAACGCGTTGGACATACCTCCCCATTAGTGAGTCGTATTGATTGCGACTCTTCAAAGGATTCATTACTGGATATATGAAAATGGTTTCAATACGTATGGAGGAGGATGTGTTTATCAGTCCCGCAGGTATTCAATGGGTGCCTGCAATAATGTTTGTGGTGGTAAACGTGTCGTGATGGGATTTTGGTGTCTCGAAAGCAAAGGAGACACCAAAATGAACTTTTTAAAAATTAACTGCCCAACCAACCGTCTGCAGGTGACCATTCTGCATGAAAAAGAAGTGCTGGCTGGTATCGGTGATGCCATCGGCGAATTGCACACATACCAATGTTCACGGGAGCACGTGTGCAGCTATAGAGAAACGACGGAATGCATTGTAAGAAAGCGGGAGATTCTTCAAAACAGGTGAGAACAATCAAAGCCATCGGTTATCAACCGATGGCTTTTCCATTGGAGTAGATATGCCGCTACGAATCCCAAAAGCCTGCCGTGTTCGAGGTTGCCGCCGTACCACCACTGACCCGTCAGGCTATTGCGAAAGCCACAAAAGCGAAGGCTGGAAGCAATACAAGCCAGGACAATCCCGTCATCAA
>270903
TTCTTTTAGTCGGGAATCCCGATATTATCATGCCATTACTTGCCAAAGCTGACTTTGAACA
>270907
ATTAGTGGTTGAACTGATTGAAGAAGATGATTGTAATGCTCATTGAGAAATCGGGGCAATT
>270921
CAAACTGGTAAACGGTTATGCAAAGTTTCTTGCTGCATATGGAGGGAATGAGGGCGCATTACTGGATGCGGCTGAACAGTATC
>270922
GCGCATACTGAAGCGTGATAAAGGTTTATGTCAGT
>270924
GTGTATGCCGCACGCGCAAATTTACAGCCGTTACTTATTACCGGTATGGAAAAAGGCGGTC
>270929
CTTCACCGGCAATACGCAAGGTCACGTCGCTGACATCAATGGTATCGCCCGTTTTCAAATT
>270930
ACTGAAGCGTGATAAAGGTTTATGTCAGTTATGTCTGCGTGCCGGTGTGGTGCGT
>270942
GGCTGGTCACTATGACGCCATCCAGCTACCGGACGGCACCCTTCGCAAACATCCCC
>270948
AATAAAAACCAGTTTCCACAGCCAGAGGGGGGGCGGGGTAAATCCCTGTGGCCTGACGT
>270956
TGTGGCCTGACGTCTTCCGGACTGCCCGCCCCCTC
>270958
AATCAGCGACGGCGAGCGCCATTCGCGCCAAAACCAGCGAGCTATCATGCCTCCTCCTGTA
>270965
GTACCCATTGGGGCGTTGACGATCCGGCTCGTGCT
>270980
CGCCCAGCTCATGAGCTTTGCGGGGTGATGACGATGAAATACTCCTGGTTCCATCATCACG
>270991
TCATCACGACTGCACAACCGAGCAGGCCGATGAGCTGGTGGCGGAATACCGGCGCCGCGGTGTGAAGGTTGAGCGCAGCCTTAATCCTGATTTCATTACCTGGACTGTCAGCGCG
>271010
CAAAAGGTGAATGGGCGTTCAAACGTATGCCGATTACCCTGGAACCGTGGCAACTTTTCAT
>271015
CTTTTTTCACATTATTTCTGGCGATATACGTCGGTGCAAAGTGAATCGGGCTCGTTTCCGC
>271020
TATCCTTATAAAACCGCCGCGGATTTACAGCGCCATTGCCAGGAGACGGGTCTGTCGCTCT
>271023
CCCTTTCTACCATCAGCCGTGAGCAGATGGAGCAACAG
>271025
GCAGATGGAGCAACAGTTTTCCAGTAATTTTTTCGGCGC
>271043
AAAAGATTAAAGCCGCAGCCAGGCGTATCAAGGAGAAACACCAGGCGGATAAAGCCGAACG
>271058
GCTGGAGATGGGCGGCCTGACGATATTGCTAGCAACGACGGCCATGATCTGGAATATCATT
>271069
ATAATGCAGCATGAAACCAGAACTGATCGACATACTCCGCATGCGCTGGTTGCGTCTCCGA
>271088
ATTGAAGCAAAACGGGAGCATCGAAATGAAACTTGAGTCCTTACCGAAATATTTTTCACCT
>271094
ATGCCCGGCGCAGTACCATGCGGAATAACGGTTGATACGCTGACTATTACTGACGTAATGGC
>271105
GCTGACTATTACTGACGTAATGGCATCCCTAGGGCTACTTACTGCAAAAGCCGCAGTGGGT
>271120
TATCATCGCCTACATCAGGCAATTAGCAGATCAGCGTGCAGAACGGCATGGAGCATTACGGAAAATGGAAGAGAGTAAGCGCTCAAAATTTCTCGACACTATGG
>271143
TCCGTCAGACTGGGAGGTGTGGAAATCAGTACGTGAACAGGTGCGCGTAGTGTGTAAGGCGTGTGAT
>271151
GGGCGTTTTTTACGCCAAATTTAACGCGGGAGCGTTACTGCGTGGGGATATGAAGTCCCGT
>271170
GACCACGAAACCCTCCGATGGCAGTAAAGCTGGTAAGCAGAAGGATAACGCCAATGCAGAC
>271178
AAAATGGCTAACCTGATTCCAACGATGGGTCATTACGCCTGTGACGTTACAAGAATTAAGA
>271179
TCTTGATGTACCGCTGAGTCTTAAATCTGTCAGTGACTCCGGTGAGTTTGAAGGGTATGGC
>271191
ACTCAGGAACTGCTGTTCGGCAAAGGCAGCACGCTGATTAACGATAAGCGCGCACGCACGG
>271198
GAATTAAGAACCTCGCCTCGGCGGGGTTTTCTTTTATGGATTCCCGACGCCAATAAGACAAAGTGCGGGGAGTGATGTGGAGTCTACATGTTCCAGCCGACCGCAAAGCTCACACAGGCAGGACCACAATCTGATACCGCGATAGCTTTTGCTGATCGCGCCGGAGCGGTAACCGGCAACAATTTAAGCCTCGGTGATTGCCGGGGCTTTTCTGTTTGTGCCGTCCGGAAT
>271200
AGACCAGAACAATTAAGGCAAAAATGACGGTGACGCAGGCCGGAACGATATAACTGGCGCT
>271203
CACCGAAATGAAGGAAGACGATGTCGGGCTGTACGTTAAGGGGCGATTGCTCATTGATGAT
>271208
TGCCGTCCGGAATAATCCCTCTGAGTTTTGCCGTTAATCCACCGGGCGGCCTTCCTATATCACACTGCACCATCCGAGCTATCGGGGGGTGAGGCTTATGAAAATGCACAACGATCC
>271216
GCTCATTGATGATGATCCCCTGGCAAAACGCGCACATGCACACATGAAGGCCGGTTCGTTA
>271221
GGGCGCTGTTCTGATGTCGTTATTTATGGCCGGTCTGCGTATTGCCTATTTTGGCGGTAACGGTGGCTGGAAGAAAAAGACACTCGAAATCCTTCTTTGTGGTGCCCTGACTTTGACCTTCTCATCAGCGTTGGAATATTTCGGTTGGCCTAAATCTCTGTCTGTGGCCATCGGTGGCGGAGTCGGGCTGATTGGTGTTGATGCCATCCGAGGATTTGCAATGCGGTTAATTGGCAATCGACTTGGTGTCGGTAGCGACAATAACAAGGTGTGATTATGACAATTCAGACTCCGCGTGGGATCCGTAACAATAACCCCGGAAATATTCGCTGGGGTGACGATTGGAAAGGCCTAGTCCCAAAAGATCAACGAACGGACAAATCATTTTGCCAGTTCACTACTCCTGAATATGGCATCCGAGCAATGATTATCATCCTTCGTAATTATCAGCGTAAGTATGGCCTGAACACGGTAAGCGGCTTTATTAAACGCTGGGCACCGCCAAACGAGAACAACACGCAGGCATATATCAACAGCGTGGCTCAGGCAACGGGTGTTACACCCGATCAGCGCATTGATACCAGTGACAGTCGCTTCATGATTAAGCTGTTACAGGCCATCATTAAGCACGAGAACGGGAATCAAACATACAGTTTTGATACATTTGATCGCGCTGTCGAACTGGCGGGGTAATTATGGTTCTCTCGCTGATACGAAAATACTGGAAGCCATTAGCACAAATACTGCTGGTGGCTTTTTTGTTATGCGCGGCAGCGTACTGGTGTTATTTACGCGGGTATCAGGAGGCGGATTCATCCTGGAAATTGCTGTGGGCGCAACGTGACCTTACTGATGCGACTGCCGCACTGCAGCGTGAAGTAGCCGAACGAGCAGAAGAGCAGCGCCGCCAGCGCGCCGTTGATGAGGAGCGAGAGAAAGCCGATGAAGAACTGGCAAAAGTACAGGCTGATGCTGACGCTGCTAAGCGTGCTCGCGGTGGGTTGCAACAGCAGCTCGCCGAAATACAACGGCAACTCGCAACAAGTGAAACCGGCAGAGTTTCCGCCCTTGCAGCAGCAAGCCAGGCAAAAGCCGAGGCCGGAATATTGCTCGCCCAGTTGCTCGGCGAAGCTGACGATCTGGCGGGAAAATTCGCAAAAGAGGCTGATGAGCGTTATGTCGCCGGAAATACCTGTGAGCGTACCTACGACAAAGTGATAGGGGTTCCACGATGATTAATGCCCGCATTTGCGGGCATCATCTTTTAACGATTTTCTGGATGCACTCTCGCATTGAGTGTATCGATAAAATCCTGTTTAGTAATGCCCACATTGTGAACCCAATTCTTAGCTCTAGCAGGAAGGAATACTTCAAGCATACGTTGGTAAATTGCAACAGAGGGCATGTGAGAGTTACGAGTGAGATCGTCTTTGCCGCTGAACCGTCCCATCCGTTTCAATAAACTACCAATCAAAAGAAACTTTGATTCGTTGTTACCGTCAAATCCAGGGAATGTGAGTGAGTATTTCTCATCAAAATTACGGATAGATTCGGCAACCTCTGCTTTATCTTCCACACTGAATCGTTCGTATGTGTATTGGAGAATGTCATACATATCATAGGTATCAACGAACAGCTGGACCTCCCAGGGCGTCTCTTCGTCTTCATCTTGAAGGCTTGGGTATTCCCAGGATAAAGCCCAGTAGTTATCAGTGCTGACTGCTTCGTCAATGAGGTCAGGATCAAATGAGTTTTCAATTTCTAATGCTCGGTGAATATCACTGAGCATCATGATCTGTAGTTTTTCTTGCTGTGAGTATTTCATTCTAAATTCCTTGAATTAATAGAGCGTTGATACTGCGTTATCAAAGATACATCTGATTAAATAGTTTTCAAGAAACTGAGGGTTAAAATGGCAAAACCGGACTGGGGAGCACTGCAACACCAGTTCCTCGCCGAGCATGCTAAATCCGGTATTTCCCCCAAAGACTGGTGTGAAGCGCAGGGACTGAATTACGCTACTGCCCGCCGTTACATCAAGAAACCGACTGCGCAAAGTGCGCAAAAAAATGCGCAGAAAAAAATGCGCACTGCACAGGCAAAAAAAAGCGCAGAAAAACTTCTTGATAGTGAACTCACTCCCCAACAGAAACGCTTTGTCGCTGAATACCTCATAGACCAGAACGCAACAGCCGCAGCCGAACGTGCTGGTTACAGTGACGCAAGCTACGGGAGACAGCTCCTCACAGTACCTCACGTTGCGCAGGCAATTGCGCAGCAGCAAAGAGATTCACTGGTGCGCACTTTGGCGAGTGCAGATGAAGTGCTCGAAAAGATGTGGCAGCTCGCTACGTTCGACGCTAACGAAATCTCGCAATATCGCCGTGGATGTTGTCGTTACTGCTGGGGCTTTGGTCATAACTACCAATGGCGTGATGTTATCGAGTTCGAAGAGAGGGAAGCGGAGGCAAAAGCCAAAAAAGGGAAAGAACCGGACGATGCTGGCGGATACGGCTACAACCACAACCGCGAGCCTAACCCTGACTGTCCCCGATGCAATGGTGATGGAGTAGGACGACCTCATTTTGCTGATACCACCAAACTATCCCCGATAGCTCGCCTGGCATATTCCGGTACCAAACTGGTGAAGGGGGGGATTGAGATATCGACCATCAGCCGCGAAAAAATGTTTGAAGCGATTATGCGGCGTCTGGGGCTGGCTGAATCCGAACTGGCGCAACGGCTGCTGGATCTTGAAATCCGAAAACGCACCGCCGAGGCTGAACGTCTGGAACAGGAAGTTGAGCTTAAGCGTAAAGGCAAGGGCAAAGACGACGAGCCGACAGTGGTCATTAAACTGGTGAATTCCCCTGATGGCGACTGAACATGTTATTGAGTTCCTGCCGTTCCATGCGGGGCAGAAGAAAATTTACCGTTCTCCGGCAAAGCGCAAAGTCATCCGAGCCGGGCGCCGCTTCGGTAAAACCACGATGCTGGAACAGGCTGGCGGAAACTGGGCGGCGCGTCAGATGCGTGTTGGCTGGTTTGCTCCGTCTTATAAAATCCTGTTGCCGTCGTTTAAGACCATCCGTGACCTGTTAAAGCCGATCACGATTAGTTCCAGTAAGACCGATTCGATTATTGAACTGATTGGCGGCGGTCTGGTTGAGTTCTGGACGCTGGATAATCCCGATGCGGGGCGCTCCCGAAAATATCACAAAGTCATTATTGATGAGGGCAGTCTCGTCAAAAAGGGCATGAGGGATATCTGGGAACAGGCCATTGAGCCGACGCTACTCGACTTTGACGGCGATGCGGTGATGGCCGGTACGCCGAAAGGCGTTGATGACGAGAATTTTTTCTATCAGGCCTGTAATGATAAATCGATGGGCTGGGAGGAACATCATGCGCCGACTGCGGCTAACCCGACAATTAATCCGGCGGCGCTGGCCCGAATTATCGACGGTCGCCCGCCGCTGGTGGTTCAGCAGGAATATAACGCTGAATTTGTGGACTGGCGCGGGCAGAACTTTTTCAAGCTCGACTGGTTGCTGGAAGACGGTGCGCCTGTCGATTATCCGTTTTCCTGCGATACGGTTTATGGTGTCGTTGACTGTGCGCAAAAGGGAAAACTCCAGAACGACGGATCCGCGTGTATCTGGTTTGCGCTGGATAACCTGCCATCGCCACACCTCATTATTCTGGACTGGGACATTATCCAGATTGACGGATATTTCCTGAAAGACATTGTTCCTCAGTGGGAAGGAAAGGCCAAACAGCTTAGCGAAATATGCCGCGCGCGTATGGGGACTACAGGCTTGTTTATCGAGGACAAGGCAACCGGCATCACCCTGTTACAGCAGGGCGCTAATGAGGGCTGGAACGTACACCCTATCGACAGTGATTTAACGTCACTTCCCAAAGAATCCCGCGCCATCAACATTTCTGGTTATGTGGCGTCCGGGAAGGTACGCATTTCTAAATACGCCTTTGACAAAATCGTTGAGTACAAGCAGTCGAAGAAAAACCATCTTCTGACGCAGGTACTCCAGTTCATCATTGGTGAAGAAAACCAGGACGACGATCTGTTTGACTGCTTTAACTACGGTGTCGCGCTTGGTCTTGGTAACGGAGAGGGGTTCTGATGCAGGACGACGACGATATTTGCATGGGCAGCAATGCTGGCGTCCTCAGCAAGATTCTGGAGGGCGGGAGCATTGAACCCGGCGCGCAGGCGGGTTATGAGCTCTGCAAGCTGATTTATTTGTTTCATCCGCTGGGCGGAAAGATGGTCGACCGCCCGATAAAACTGGCGATGTCAGAACCGCGAACCGTGCATGTGACGCGCGGCCCTGAAAAGCGGTTGCGGGAGGCGTTCGAGCGCGAGTGGAAAGCCATAAAAGCCGATCGCATTATTGCCAACACGGCGCGCCAGTCCCGAATTTATGGTGTTGGCGCAGTAGTAATGCTGATTGAAGGCGAGCCCACGAACGAGGCGACAGGGTTCGATACGCTGTATAAAAAATCCATCACCTTTAACGTGCTGGATCCGTTGAATACAGCCGGTTCTGTGGTACTCAATCAGGATCCTAATTCTGCTGATTTCCAGAAGGTGGGAAGCGTAACTGCTGCGGGGCAACCATACCACCATAGCCGCTGCTGCGTGATGATGAACGAGGACCCAATTTATCTGGCCTACACGCCATCATCATTCGGCTTTGCCGGGCGCAGCGTTTATCAGCGCGCGCTGTATCCGCTGAAATCATTTATTCAGTCCATGCGCGCTGACGACATGGTGACGATTAAAGCCGGGTTGCTGGTGGCGTTCATCAAACAGGCCAGCTCTATCGTCAATAACATGATGCAGAAAATGTCCGGTATTAAGCGCTGGATGCTGAAACGCGGTGGCAATGGTGATGTATTGCAGGTGGGGGAACACGACAAAATTGAATCTCTCGACATGCAGAACCTGGAAAAACCGCTTGATACCGCCCGTAATCACATTCTGGCGAATATTGCGACGGCGGCAGACATGCCCGCGATTCTGCTCAACAGCGAGACGTTTACGTGCGGATTTGGCGAAGGTACCGAGGATGCAAAAGCAGTCGCCCAGTATATCGACGATGTGCGCAAAGATTTACAGCCGCTGTATGATTTTTTTGTTCGCATCGTTCAGTACCGGGCGTGGTCGCCTGAGTTTTTCGAGGCGCTGAAAAACGATTTGCCGGAATACAAAAGCATCAGTTGGGAGGCGGCTTTCAGTTCCTGGGTGAACAACTTTGATTACGTCTGGCCGTCATCGCTGAAAGAGCCTGAAAGCGAAAAAGTTAAAGTCGATGAAACACGCTTTAAGGCGATTACTGAGATGTTGACTGTGCTGTTGCCACAACTCACCAAAGACTCGCAAAACAGGGCGACACTCATTAAATGGGCCTGTGAGAACGCCAATATGAACGAAAACCTGTTTGCGGATCGTCTGGAACTGGATTACGAGCAGCTTGAACAAAATCCGCCGGATGTAACACCGCCTGGTGAGGGGAATTTTGATGAACTCCTTTCTGAAAGAGCTGCGTGACGCGATTAAATTCTTTCTGGAACATGGTTACAGCAGTGAAGAAAGTCTGATTATGTGGACTGAGCGCCTGCGTAATGCCACTGAGGATAAAATCGGCGGCGATGATTTTTACAGATATGTGTCCCGGCGTCTGACTGCTGCTTACGATCTGGAAGTTGGCCGGGAGAGGGCGCTTAAGCGTCATCCTGGCGTCAGCCGTTTCACACTGAATTATCTTGAACCAAAACTGCGGGCAGAGCTGGACAGGCGGATTATGGCTTCTGCCGACCTGATAAAGCTGAACCGTACACAGGCTGTTGACCGGACAATTCAGCGTTTCAGTGGCTGGGCAACCAGCATTCCTCCCATTACATCGATAAGTCCCGGTTTATCCGCTTCATCGCGTTCTGGCGTGGTTGCCACAAGCCAGCATATCGCCAAATCAGCGCGGCAGATTGATTTTGAACGGCGCCGCGTGATGGTGGACCAGACACATAAGCTGATTGCCAATATCGATAACATCATTGCGACCGATGGCGGGGCGATTGCGGCGGTGTGGCACAGCCACTGGCGCCAGCCCCATTATGACTATCGGGAACCACACAAGGACCGCGACCTGAAAACCTATGCGATACGCGGTAACTGGGCGTTGAAGAAGGGTTTTATGAAGGTGGGGCCGGCTGGCTATCTCGATGAAATCACTCAACCGGGTGAAGAGGTATTTTGCCGATGCTACCTGACGTACATCTACAACGTCCGAAGCCTCCCTGATGAAATGAAAACCGAAAAATGGCGGAAATTCATTGAAGGCAACAAGTCAGTCGGTCGTCGTTCTGCAAACTTCGAGACCATAAAAAACGGAGGATAAGTGAAAACCTACGCTGCCGGGATCCTGTTTAAGTCTGGCGGGAAAATATTTCTGGTTAAGCGTGGGGATGATGGTTCGTGGGCGGTACCGGGCGGAAAACTCGAAGAAGGGGAGACGCCTGAAGCCGCGGCAAAGCGTGAAGTGCTGGAAGAATGCGGGTTTGATTATTCCGCACCGCTGACGCCTCATACCCTGATTGATGGCTATGTTACCTACCTCGCTGATGATGCCGAGCAGTTCGACGCGGTACTGAACGATGAAAATCAGGCCTGTGGCTGGTTTTCTCCGGATGAACTGCCGGAGCCGTTGCATCCCGGCATGGTGGCAATGCTTGATGCCGAACCACTCAATGAAAAGGACGTTGCCGGGCTTATTGCTGGCGGGCAACTCACATCCCCGCAGTTTTTCAGAAATATGTACCTGTGGGCGCTGCGTATCACTGGAACGGGTGTTACCTGGCGTTCTAAGTTCAGGCAATACGCTTACCGCTCTCCCGAGAATTACCTCACTGATGATTTCCTCGCCCGGTGCTCTGGCCTGCCGGTGATCTGGCTGCACCCGGAGAAAAACACGCTGAACAGCGAGGAGTACGCCGCGAGGACTATCGGTGCGATTGCGTTTGCCTGGATCCAGGGTGATGAGGTGTGGGGAATGGCCCGCATCTACGACACTGACGCCGCCACGATTCTTTCAACGCGGCAACTGAGTACATCCCCCACGGTGACGGGCGGCGATGACGTTCTGATCAACGTCGACGGTGAACCGCTACTGCTGGAGGGGAACCCTGTTTTACTGGATCACCTGGCTATTTGTGAGCAGGGCGTCTGGGACAAGCTGGGGGAACCGACGGGAGTTAAATCCGACACACTTTTGAACGAGGTCCAGAAAATGGATGAAGAAAAAGTATTAGCACTTATTAACCAGGCGCTGGACGCTCGCGAAGCCCGCGCAAAGGCCGACGCCGAGGAAAAAGCAAAAGCAGATGCAGAGGCCGCAGAAAAAGCAAAAGCCGATGAAGACGCCGCCCGCCAGAAAGAGGAGGAAGAAAAGGCTAAAGCGGACGCTGAGGAAAAAGCGAAAGCAGATGCGGAGGCAGAAGAAAAAGCCAAAGCGGATGCCGAACTGGAAAAAATCCGCGCCGACATGGAAGAAATGAAAAGCCGCGTGCCGCAGGAGCTCAGCGATGAAGAGCGTAATGAAATTGCTGATACCCAGTGTAAGGCCGACAGCGTGTTTGCTTCATTTGGTGAGCGTGCGCCGCAGCCGATGGCGGGGGAACGCGCTATTCCATATCGCCGCCGTATCATGACCCGCCTGCAAAAATACTCATCTGATTATAAAGAAGTGGATCTGCATGCCATCGCAGACAGCCAGCTCCTGAGTATTGCAGAGAAAAAAATCTATGCCGATGCGCAGGCATCAGCGGCATCCAGTCTGGAGCCCGGCGCCGGGTTGCGTGAAGTCATCCGCACCGACGCCACCGGGCGCCGTATCAGTACCTTTATCGGCGATCCGTCCGCGACATGGGCACCGTTCCAGGCCATCAGCCGCAAAGTCGCTGGCATCAAACAGTAATCAACCGGAGAACAATAAACATGGCGAGTGCATTGTCAGTTAATCCAATGCAGACCACTAACGCGCGCGGCACGTTCTACGCGAAATCTGATGGTCTAATCCAGGGCGTGGCGCTGGACGATCCGGCGGCACGTTATGCGCTGGCTTCCGGTACCCTTGCCAGTGATGAAATAAAACCTTTGTGGGGCGGACTGCCGGTTAACGAACTGGTACCGGGCGCCTCTTCTGCACCACGTGGCAGCATTATCAAACGTGCAGCCAGCCTTTCACAACTGGTGGGCTTTTCCGTGTTCAACCAGGCACACAATGGACTGACCACGCCGCAATCCCCGGTACCGCTTCTCCTCAGCAATATGAGCGTGTCGTTTTATCGCCTGGGCTCAGGAATGCGTGTTCCGGTCAAAGCCTCTGATGCCGTGATCTCTCTGGCCAGCGCGGGGATTTCTGTTAATCAGCCGCTGGTGTGGAAGTTTGCTGAGGATTGTCTGGATGTGTTCAGCACCGCGGCGGCAGATGTGGCAACAACCTCTATCACCTGGACTGCGCCCACCGCGAGTCTGGCGGGATTTGCGACCGCGACGACTGCCAGCGCGCACGGACTGAAAGTTGGGGCTTATGTAGCGATTTCTGGCGCAGTTCCGGCGGCGTACAACGGTACCGTCCAGGTACTCAGCGTACCGTCGGCGACAACATTCACTTTTACTCCGGTTTCAGTGCCTTCAGGCAATGCGACCACCCAGGGAACCACAGGCGCGGCAAAAGAGCAGGATGTCGCCCTTCCGGTAAAAATCATCGAAATGCAGATGGGTAACAGCAAAACCGTTTCTTACGATTCGGCGACGGGCTTTGCGACCTGGAACGACAGCGGAAACGCTGCGGTAATTCTGCTGTAATCAGGAGAGGTTAAGAGATGCCAGCTATTACACCCGCTTATCAAATTGTAAACCCGTCGTACATCATGCCGGAAATGATCCTGTCGTATCAGCAGGCATCCGGTGCGTTTTCCGTTATGGCCAGCGGTAACCCGCTGGTTCGTCTGTCTGACGGTGACCAGTACGTTTACATGAAACGTCTGGATATTCGTACTCAGGTCACCTCAAGCCAGTCAGGTAACGCCAACCAGTTACCCTCTGTGGCACTGGAGGCGCGAATGGTCAGCACGCCGACATATATGTTCCGTGCCCGCGCCATTTACGATCATCACGATATGGCCGCAGCGGGGAACTGGGGGATTGCGCTTCCGGAAGCCCAGCGACTCGGTACCCGGCAGGCGATTTTTCAGCAAATGCGTAACGCGCTGCTCTATGGAATGAACCCGGCGGGCGGTGAGGGGGTACTGAACACCAACGGTGCGACCACTGTCAGCCTGCCGGCAGACAGCCGCGGGAACACTACCGTACTTACTTACGATCATGGCGAAATGGCGGTATTCCTGCTGGCGCAGATTCAGGCGATCCGCACCCGAACTATGCAAATGGGCCGGGCGTCACGCATGGTTATCCTCGGTCCTCAGCGCACGCTGGGTACCATGGAAATGCAGCAGATCGTTCAGTTGACCAGTTACCAGCGTCCGGGCGGTGGTACTTCCACGGTGAAAGGTACCGTTAATGGTGTGGGGGATGATGCTGATTGTGAAATTGAATGGGGTTATGACGATACGCTGATTGGTGCCGGGGCAAACGGAACGGATGCGATCGTCATCGCCATGCCGGAGGTCGAGCGCCCTGAGGTTAACGCGAAAATCAACACCAACGAATTCGCCAGACTGAGTCCGTCACTGGAAGCCACATCACTGATGCTGTGCGACATGGCGGCACCGCGTGAAATTCCCACCCCGATTGCGGGCGGGGCGATCGATGTGCTTTCCGAACTGCGTTCCACCTCTGGCTGGGTACTTCGCCCTGAAGCGCTGACCATCATTTCGATGAAGTACAGCGATTAATTGTCCCTCGCTGATTTCCCTGTGTGCCGGAAGGCGCGCGGGGATTTTTTTTCCCCAGGAGTAAACATGAAACTGTACATCGCCAATACCACCAAACAGCGCCACGATTTCGCCTGGCGCAAACCGGAGACGGGGCGTCTTGTGTATCACCCGATTAATGCAGGCTCTCAGGCTGTTGTCATTGACGGTACCCGCGCCGAAATCGACCTTATTATTCAGCAGCACGCCGATTACGGTTTGATTGATGCGACAAAAATCGACCAGAACCGCATTTATATCGGGTTGTGTTACAGCATTGATAAGCCGGTGGCGTCGAAAGTTATCGAAAAGGCCATGCGGGATAACGACGGTCACCTGAACCGTGCGGCACACGATCGCCGTCAGGCTTCCGTACTGGCAACAAATAACGCCCTGACTGAGCAGGAAAATGGTTACCTCGGTGAGCTGGAAGTCAGTGCAGAGCAGCGACTGAGCGCCACCGATGACCGTGACGAAACAGCGTTTGTTGATGAGACGCTGGCGGTCAACACGGGAACTAAAAAGAAAAAATAAGCGGGGTGTGCCATGCCTGAACTGGCCGGATTTATCCTGTTTATCCGTAATACGATGGGAGTTAATGCCGACGCGTTAGCCGATGATGATCCGGCCATTAGCCTCTCCTGGTCAATGTCCCTGGACTGGGTGAACCGGCAGATCGCCTGTATCAGCCCGGTTCTGTATTCGCAGGCTGTTTATAACCTCGCGGCCTCCTTTCTGCTTAACTTCGGTCCTGAAGTTGCTTTCGGTCCGGTACGCGAAAAACTGGGTATCAATAATTTTACTGCTGGCGTTATCAGCGCCTCTTCCGATGAATCAACCAGTCAGACGCGGGTTGTCAGTGACGCACTGAAAAACCTCTCTCTTGCAGATCTGCAACAACTCAAAGACCCGTATGGTCGGTGGTATCTGGCAATTGCGCAGCAGTATGGCGATTTGTGGGGGCTGACGTGAAACTTCACCTGGGCGTGATGGACATTCCCTATGAAAACGAGAATACGACCACCGGCGATGTGGCCGAAATTCTTGAAGGGAAATACCGGATCATGCAGACGTTCTTTGACCGCCACGGCGAGGAAATTGCACAGATGATGAGTAATGACCTTGCCGCCGGTCTCGAAAATATGCTGGCAGGCGCGCCGCTTCCTGTGGATCCCTTCGCGGAATCCATGTCACAGGTACATCACCTCTTTGTCGCTTTCCTTGATAACGAAGAGATGAACGGCACAGAAGGTGTGCCTACTGCCCGTGCACTGGAGGGGATTAGCAAGCGTTTTAAAAACAGGAAGGGAGAGCCGCGGCCCTCTTTTATCGATACCGGTATGTTTCAGGCGTCAATGCGTGCCTGGGTAAGCGGGGTGCTGAATGCCTTCCCTCAGTGAACTGTCACAGGCAAAGACAGAACTCAATGCGTCGCTGGTGCAGGGGCTGGATGATATCAGCCGTTCGGCATCCGTTACGTTTACTAAATATGTCCGGAAAGTGCTTCCCCTTGATGGTTTCGTTTTCTGGGTGAAGGCGTCAGTTCTTGCGGATGATCCTGATACTGAACCGGATACAAAGGAGGTAAAAGGCTACCTGCACCTGACCACCGAATCTATCCAGGATGAGGAACAGCTCTACGATAAAAACGTGGTGACCTTCACCGCGCAGGCCGATATTGACCCGTTTAATGATATTGGTTCTGAGGTGCTTTATATCGGGGAGTTTTACGGCATTCAGTTTGCTTTCTCGCGACGTTCCGGGCTGAACGAACCAGCGAACATTTACCATTACACCGGACATGCCATTTATCCGCATATGATGTCGCAGATTATTAATTCTGCCGACGATATCGACCTTGCGGATGTGGTGGTTTCCAACTCATTACCGATCTGGCTCTCGCTGAGTCAGTTCATGCCGATGTACCCGGCAATGCTTTCCGTACAAAACCTCGTACCGCCCTACGCCACAGTGAAATGCGGAGAACCGAGCCCGGTGGCCGGAGCCTTTTGTCTCGACGAGAAGCAGAACCAGTATCAACTGGTTTCTGAAGACGTGACGATCACCGTGACGGGCCTGCGTAATGCTGCCGTTGAGGATTTTCTGCGCTATGTGCAGGACTACACGCTCAGCGATAAAGCCGAAATGGGCGTAATGAATATTCCTGTGATACAGGATGAGCGCGTCACGCAGAACGAGCTCAACATTATCGCCATGCGGAAAAAGGTCAAATTCAAAGTTAATTACTACCAGCAGCGGATGAGGAACGTCGCCCGCAGGCTGATCACGTCTGCAATTCCGTCCATTTATGTGGAGAAATAATCCAAATGGCAATAGTAAATATTAATGTGTCGGTGACCAGTCCGCCGAAACCCTCCCAGTTGTTAAAGTCAGGTGCTCTGGTATCAACCGGGGGAACCACGCTGGCGGCGGGGAGTTATCAGTTGCTGACGTCCAAAGACGATCTAAAAAATATCGTTGCGCCAGCAAAAGCTATTTCTTCGCTTGCATGGGCCGGAAATACCGTCACGGTGACTCTTTCAGAAAATCATGGCTGGTCCATTGATGAAACGATCCCTGTTGTGATTTCTGGTGCTGCGCCTGCCTCCTATAACGGGGCATATACAGCGTCTGTGACAGGTGAAAAAACGTTTACTTACCCCCTGAACAGTGATCCCGGTACAGCAACGGCTACAGGAACCGTAACGTCTGTTGCCGCAGGAGAACTCCAGCAGATGAACACCACGTACTGGGCGCAGGGGACCAGCCGGGCGGTTTATGTCCTTGAGCTGGGTGAGATGAGTGTAAAATCTGCGGTTGCAGCCCTCAGTACGTTCATTGATGAAGATACTTCTCTGGGAAACACGTACCAGAAGTTTTTCTCTTACCTTGTACCGAGGGAATGGGACGCCGAACCGACCTTTAAAACGCTGGCGAACAATTACACTTCGCCCGGCGCGCTGGTGAAATTTTTCGTCACCACCACGATTGCGACGTACCAGGAATGGGTATCCGGCAAATATCCGAATGTTTTTGCCGGGGTTGAGGCACCGTCAATTGGCGCAACTGAGTTCTCGATGGCGGCGCCGTTCCAGTCCTCACTGGCAAACGATCCGGGTTCCTCCAATATGGTTCCGCCGATGGCGTACCGCTTTATGTATGGCGTAACGGAGTATCCGCCGGCAGGTAACGGCACCCTGCTGAAAACCCTGCAGGATAACCATATCAACTATATCGGCACGGCGGCAGAAGGTGGCCTGAGCAATAAAATGCTGGTGGCCGGTCACATGCTTGACGGTATGCCGTTTAACTACTGGTACTCGGTGGCATGGTGTGCAATCAACCTTGAGCTGGATCTGGCGAATGAAGTGATTAACGGTTCTAACACTACCGTTAACCCGCTTTATTACGATCAGCAGGGAATTGGTCGCCTGCAACGACGCGCTTTGAAAACCCTGCGTTCCGGTATCAGTTACGGGCTGATTCTCGGTCAGGTGATTGATACACAGCTCACGCAGGAATCGTTCAACGCGGAATATGAAAAAGGCTCCTATGCCGGGAACGCGGTCATCAACGCAGTACCGTTTGCTGACTATACCAGCCTGAATCAGTCCGATTACGCCGATGGGAAATATAACGGCCTGAGCGCGGTTGTCACTCCGCGTCGTGGTTTTGAGTCCATCACTTTTAATCTCAACGTGACCAATTTTGTGGGGGCGTAATAAATGCCAAATCCATTAGTACCGCAGGGCTTCCTTAACCGTGTCAGGGGTGCGGTAACCGTCACGGATATTCCGGCGCTGAATGTCACCGCGTCATTTCTGGGTAAGGATGCGATCAGTATGCGGCCGGATTCGGCTGCAACGGACATTATCCCCACGCTGACCGGAACCGTGGGGAGCCAGGTACCTTATCAGCAGGTAACGATCACGATGCATTTACTGCGAACGCAGGGGCTGGCGGCTAGCTATCAGAACCGTTTCGCTTCTGATACGTCGCTGGGAGAGGTCGTTATCACGCCGGATGCCAGCACCTTCGGAAACTACACGGTCCTGAATGCGTATCTGGTGAATTTTAATGAACTGACCATCAACGGTATGGATGCCGGATATGTCGTGACGATTTCCGGTTATCTGATCACCAACGATAAAATGTGGGGCTAATGGGCGTGAAAATTGACCGAAAACTGAATTTTGTCAGCACCATCACCCGCGATGACGGCTCACTGGTGTATCTGCATGTTGTGCCATTCCCGTATGAAGTCGTTGAGGAAAATTGCGTACTGCTGGGGAATCTGTTCAATAATTTTTTCTCCCTGGTAGGTTCGGTAGGTGCGCCCCGCGTGGCGGCGATGATGCTGCGAAAAATCATCAAAGCGCGGCAGGAGGCAGGAGATCTTCAGCCAGGAACGCCGAATATTGTCGATGAGATACAGCGTCTGACAACGGTCATCTGGAACGATAACGGAACCTGGAAAACGTCTTCGCTGGAGGCTGCATTCAGGCAGGAAATTATCACCGATGATGAGTACCGGGAAGTTGAGGGCGAGGTCGTTTTTTTTATGGTGAGCTCTGCCATTCAGAAAGCGAACCTGATCGCACCGACGGTGGGGAAAGCGCTCGATATGTACAGTGGGCAACTTGTGTCATTGAGCGCTATGGCGTATCGCGATTCTTTACCGACGTCGAAAACGGCTACCGATACCCCGACCCCGGAAGCCCTGCCGGAACCCTCACACATACCCTCCTGACATGGGCCTCATGCGAAGGCTTCAGTCACCTCTGCCGTGAACTGGGCTGCGGCGAATATAAAAGCCCGCTCCATTTCCGGCAGCGGTTCATTCTGGAGGAAATAAGACGCAAGGGGTATTTCAATGGCGGCTAAATCCATTGTCGAAATTGATGTTCAGGACGAGAAATTTCAGTCGTTTCTGGAAAAATTCAATGAATACCAGAAAGCACTCAGCGAATTACCTGAACAATGGCGGGGGGCGGTTCACGGACTCGGCGAGGCCGCAAAGGAGACCGAACGTGTCCGGGATGGTACGGAGGGGATTACAAAAGCGTTCGCTGATGGCGTTGCGGCGTTAGCATCTGTTAATGACGGTCTCGATCGACTCAACGGTAATCTGGAGAAGGCCACAAAAACCCAGACGGAGTTTAACAGGAAGTCCGGCGGTGCGCGCAATTTCCTGAATAAAGCCAGCAAGGATGCGAAATCGCTGGCAGGTCATATTAAAGATGCCACAACCAGCCTGCTTTCATGGGGAACCGTTCTGGGGCTTTTTTCCGGGCTGGCTGGTGCGGGCGGACTGTGGGGGCTTAACCACCTGGCCGGCAATGCCTCCGCACAACGGTTTACTGCGATGGGGCTGGGGACGACGGCAGGCGGCCTTAATTCGACTGCTGTCGATTTTCAGAAAGCGCTGGGTAATCCTGTCGGAACTCTGGGTGCCATACGTGATGCGCAGCTTGATTTGAGTAAACGCTGGCAGTTCCGGGCAATGGGCGTCGATAACCCGGACAGGGATCCTGCTGAGCTTTTGCCTGAAATGATAAAAGCGGCGCGTGATATTTTTGTGCGTAATGGCAGTACGCAGCAGGGGGCGGAAGCCTACGGGCTGACGAACTATTTCACCCTTGACGATCTGAACCGCTTCAAAAAAATGAGCGATGAAGAAATCGATGCGATGGCGAAACAGGCACAGCAGGACACCCGCCGCCTTCAGTTGACGGACCAGCAGCTTCGCCAGTGGCAGGATTTCAACATTCAGCTCGACCGCAGTAAGGTCAGTATCGGGAATACGTTTATCCGGGGACTGGCACCGCTGGCGCCGGAGCTGGGAAAACTTTCGGATGCCTTTTCCGGCGCGATTGAAACGGTCCTTAAATCGCCGGAGCTGGGGAAATGGATTGATGGTCTTTCAGATGGTATACGCCGGTTTGGTAACTATCTGGCTTCTCCCGAATTTCAGAAAGATGTTGAAGCTTTCATATCAGGTGTGGAGCGGTTGGGCCGGGTTATCGGCAAGGTCATTGACTGGATAAGTGGTAAATCCGGCATCACAGCGGATGATATTAAATCCCGGTCATCGATACTCAGCGACGAGAAGCACACCGATCCCGTTACCAGTGAGACTTACACCCCGGGTGGGGATGATGATCCGCGTGTGTGGTCGTGGCTGAAAGGGGTAAAAAAATTCTTTTCATCAGGAGATGTTAAGCCGGTCGACGGGAAACAGGCTGATGTTCATGCTAAGGGGCGAACCATTGCTGACAGGTTCAATAACCCTGTGAATTTACGTTATGCCGCAGGTTATGAAACCGCCAGTACCAGAAACGGGAAATTTGCTGTGTTCCCCAGCCTGGATGAGGGCGTTCTCGCTGCTGCAAAACAACTGCAAATATACGGCACAAAGGGCATCAACAATATTCACGATATTATCAGTAAATGGGCTCCTTCTAACGAGAACAATACGAAAGCATATATCGGGCATGTTGTGAATGCGACTGGCCACAGTGAATTCGAAAAGCTGAATTTAAATGATACCCGGACGCTCGCGAAATTAATTACTGCCATGTCAGTAAAAGAAGGTGCCGGCTCCCGGTTAAGTGAAGAGAAGGTTATACAGATTATCAATAATGCCGGAGGTCATTTTCAGGAATCGCAGAAAAAATCTTTGCAGTATATAAATCCATCCAACAGCGTGCGGGGACAATATCTTGCCCAGTATGGTTCTGAATTGCCCGGTACCAGCACAAGTAACCCTGTCGTACAACCAGTACAACAGGGTTCGGGGAAAACTGACCAGATACTGCAACAAATTCTGGATAACCAGAAACGTGGTCATGCTCAGGGGCTTGTTGTTTATAACAATACCGGCGGTAATGCGATTGTATCCAGTACGCAACTTGGAGGGTTCGGTTAATGTCATTTACCCGCGAGCTCTACAAGCTCGGTTTTGAAATCTCCCCGGTTATTCTCTGCGATGGTGTGGCGCAGAGTATTCCCGGCGGCATGTTGCCGATAGTCGCCCTGACCCAGAGCGCCAGCTACGTTTCGGGCCTGATGGGGGGCGCTATTGAATTGACGGATCTGGATAAGTATTTCTGCCACTGGCGAGCGGCACCCGGTGGGACAATGGTTGATTACGATATTGGTCGTTATCCGTTTGCAAACCAGGCAGTGGCAGCCAACGCGCTTCTCTCGCAGCCGCTGCGCATTCCAATGCTGATGGATGCGCCGGTAAATGAAAACACCGGTGCTATGACAAAGCTGATCACGCTGAGTTCGTTGCAGGCCGTATTGCAGGCACACGCCAGTCTTGGCGGAACATTTATTGTGGCAACGCCAGGTATTATTTACAGCAACTGCATACTGAGAACGGTGCGTGATGTTACCGGATCGAATGATGCCTTACCGCAGCGGCAATGGTTATGGGATTTTGAGCAACCACTGCTTTCTGAAACCGGGGCTGAACAGGCGATAAACAGTTATCTGGGCAAGATTGATAACGGGGACAAGGCAACAGAAAGCGCCTGGACCAGTACCATCTCGGCGATTGGTAATACCTCACTCGGCAGTAGTGTATCGGGTGCGGTTATTGGCTTAATCGGAAAACTGAGCGGGGCATTTAATTTATGAGCATGGCGTATTATCCCTTCTCCGGTAACGAACAGAAAAGCATGGTCTTTACTCCCGTTCTCGATGGTGAAGTTTATAACTGCCAGACGAAATGGAATATTGCCGCCCAGCGCTGGTACCTCAATATCACGGATAACTCAGGCCGTCGGCAACTGACAATTCCGGTTATTGGTTCCCCAAAGAATTACGATATTAATTTACTGGTGGGGGCATTCAGCAAAACCAGAATGGTATGGCGTGTTTCTGACGGTCAGATTGAGGTATTTAACTGATGCGTTTCTACGACATTCAGATTTTTAATGCTCCGGATGCTAAGGGCAACCCCGGTACGCTGTACAGACAGTACAGTAGCCTGAAAAACGGGGTATTTAACCCGGGGTGCCTGATGGTTGAATTCGACCTTCTCCGTTTTGGTGAATCCAATCCCAAAGGGCAGAGCTGCATCACTGTCTGGGGCATCAGTCCGCAGGAAATGCAACAGGCCAGACAGGATATGTTTGGCATGACCATAAAAATGTGGGTGGGAATGTCAAAAGGGTTGCCGCTGGCGAAACCGGAACAGCGTGGACTGGTGCTGGAAGGGACCATCTGGCAGGTGCTGGGGAACTGGCAAGGGACCGAGTTACGGCTGGATCTTATTGTGACCGCCGGCCCTGTGTCTGACATTAACCCACTACCGCTGGCACCCGTAAATTTAACGGTGCCGTGGAACAAAGGGGTTAAGCTTTCTGTCGCGCTGACGCAATGCTTTCAGACGCTGGGAGGTGACTATCGGTTCTCAGTCAGTATCAGCGATCGCCTGGTGAATAATTATGACAGCAATATGTTTTGCGGCAGTCTCCAGGAGCTTGCGACCAGACTTAACTCGCTGAGTAAAAGCATCATTAAGGACAGTAATTATTCTGGTGTTGAAATAGCGATGGTGAACGGCAGGGAGATCCGCGTATTCGATAACGATTTTGCTAACCACCAGGATAAAGATTCCAAAAAAAGCGCCTCTTACAGAAGTAAAAATCCCGTGCAAATTGAATTTACCGATCTTGTTGGTCAGCCGACCTGGATCCAGTTTGGTACGGTGAGTATTCCCTGCGTCATGCGCAGCGATATTCAGGTGGGCGATTATATCCGGATGCCGAAGAAATTAAGACCAATGATCCAGGCATCGTCATACTCACAGTTTCGTGATGACTCGGCTTTTACGGGGGATTTTCTGGTGTCTTCGGTCCGTCTGGTGGGTAACAGCAGACAACCGGACGCAAACAGTTGGGTAACTGTTATCGAGGCGCATCCAACAGGAGGGATTGCTGCAACATGAGTATAAATAAAAAGCTCAATTTTGGCGGCAATATGAATAATTTCGCCGACCAGAAAATAGCCGCCGCTATGCAGATGGCCGGAAAGATTTTACCCGCAGAGGTCGTCAGTCAGTCCGGGAAAATGGTCACTGTTACCTTTTTGCTGCGGGACATTCCCTACACGTTACCTCAGTTGACCATTCCGCTATTCGGCCCTCAGTACATCAGATACCCGATGCAAAAAGGAGATAAGGGGATAGTCATCCCGGCGGATACCTACCTGGGCGGCGCCAGCGGCCTCGGAGGGGGAACGGCTGATCTGACACCCCCCGCAAATCTCAGTGTGCTGGTGTTTTTACCCATCAGTAACACGGAGTGGGAGAACGTCGATGGTCAGGTACTGACGCTGTACGGGCCGGAGGGGGTAACCATTCGTGATGCGAAAAGCAACACTACGTTTCTGCTCACACCGGAAAGTATCACGATTGCCACACCTGAAAAATTCGAAGTGACGGTGGGCAGTACAGTTCTGACGCTCACCGCTGGTACCTGGTCGCTGACAGGGCAGAGTGGAACACTGACTGACAGTGCGGCCAGCACCAGCCCGAAAATCATGCAGGAGGGCTGGGAAAAGCTGGTTCAGTGGGTTAACAGCCACAGGCACAGCAATGGTAATGACGGACAGGATACCGGAGGGCCAACGTCACAATTCAACGGGAGTATTACCGAATGAGGACATACGGACGAGATAAAGACGGGAAGTGGGTAACGGTCACGACTGACGAAAACGGGTTTAACGATTCTGTGTATCTCACAACGCTGGTGCAGAATCTGAAGCTGTCCCCGCAGGAGTCCCCGTTTTTTGCTAATCACGGTATACCGGCTAACGGCTCAGTTATTCAGCAGATACTGCCGACTTTTTATGTTAACCGGCTCCAGCAGCAGTTCAGCAAATATTTTTCCTCTCTACAGATTGCGCTGGCGGATGTTGATCCCCCTGTTTACAACATTTCGGCGATTACTAACTCAGGCTCTAAAATAGTGGCTCAGGTGTATGTATGAGTGATTTACCCATTAGTTATGATATTGCCGGCCCTGTTCCTAAAACGACGGATGAACTCCGGCAACTGGTTATTGATACTGCAACAGCGCTGTCCCCGGGGATAACCACAAATTTACCCGGATCGCTGATTGAGGATATGGTCAGTACGAGTGTCGGCGCGCTTGTGGTATGTGATCAGGCGCGGGTTGACCTGATTAACTCATGCAGCCCGTATGCGGCAAATGTACACCTGCTTGCACAACTGGGTGATATGTACGGCGTCCAGAAAGGGCAGGGAACCAATACATCGGTTTATGTGGTGTTCAGTGGTCCGCCCGGGTTTGCCATACCGAAAGGTTTTATGGTCGGGGATGGAACCTACACCTATACCGTTCAGCGTGACACTATGATCCCGGAAAGTGGACAAACGGAGCCTGTCTATTGCCTGGCAACAACCGGGGGCTCCTGGGCAGTACCTGCGGGAACTGTAAATCAGATAAAAACCTCAGTACCGAATACATACAACCTGACCTGCACCAACCTTACCGCTGGATTACCCGGCGCGCAGGAACAGACTTTTTCTTCATACCGTGCCCAGGTATTCCAGGCGGGTATGTACGGTGTACAGGGAACGCCTGACT
>271230
GGCGACGTGGAGTTCTACCTGCCAGAAGGCTGCTGGACGCACCTGTGGCGCAACGATGAAG
>271242
TAAAGATGTGGAACAGGTCGCGCAGGAACTTCAACAGAAGTTTGACGACTTCAAAGCAAAG
>271259
AAAGAGCTGCTTGAGCTGAAACGTCCGGCAGGTGGAGCGCAAAACAAGGTGGCTGCAGAAC
>271283
CGGCGATAGCGGTATCGTCCAGAATCAGCGTTTTGCTCTCGCGTAACCAGGCGCCGGAGGT
>271284
GCGTAAGGCGTTGCAGGTGGGCACTGATGAGGATGGTGGTTATGCCGTGCCGGAAGAGCTG
>271314
TGCTGGATGATGCCTTCTTCAACGTGGAAGTCTGGATCAACAGTGAACTGGCGACCGAATT
>271347
CAGGCGCGGATTTGTTGTGATGTGGCAGCGATCTGGCAGATTGCGACATGCGCAACATCTA
>271352
GTCGATTCACAGGCTATCAAGCTGCTGAAAGTCGCTGCGGCGTAATCACTGGTGGGGCGCT
>271380
GCTGGATGAGGATTTTGAAGCCGATGAGCGCTACCTGCAACTGCTGGCCAGAGCGGTACAA
>271418
CCGGACGTGGGCCAAAAAAGCGCAACCCGGCGCGG
>271426
GCGCAACCCGGCGCGGCAGCTTATCAGGGGTCTGTGCAGATA
>271437
CACTTTGCTTTTCTGCTTTCTTACACCTCGTCACATTCAATTAGCGCCTCCCCTAATCGAG
>271453
AACGCCGCTTTCTGTTGCTCGAGTGCGAAGCGCTGGGTACCGATAACG
>271481
TGCGTGATGCGCGGCGACTGGTCATGAAACATGGCCGCTCGAAGCCAGGCGAAAACCCCTC
>271486
TAACGCCTACATTATTTAATTAACAAACAACTAAAATCAATAAGTTAAAATTAAACTAAAA
>271493
CTGTGCGTACACGCTGGCGCGGCGGCACTGTGCTTGCCGTGTTGCCGCCAAGCTTCGCCAG
>271494
AAGTTAAAATTAAACTAAAAGACATCAGCACCCGTATAATCTGAAAATAACGCAGAGTGAT
>271516
GATAAAATCACACGGCACCATTTTAGTACCTTGGTGAATCAATTGATAAAACGCGTGCTGA
>271523
TTATGTGCTCTCCCGCGAATTGCGAAAATCCCTCCGTCCTCAGCGAAGGAAGAAAAAATGA
>271533
AGTAATGCATCCGCACGGCTCATCGGGCCGAACATAAACAGTTCCCTGTGTAATTCAAACC
>271534
CTGAGGGAAAAGATCTTTCGATGCCAGCGCTATCACGTCATCCAGCGAACCGTCAAAACCG
>271562
AAAAGGGCAGTGGGCTTCTTACGACGCAGTCCACGACGTCAGGCAGGAAATCTGGAAGGCG
>271573
TGGAAGGCGCTGCTGGGGTGGGAGCCGGATCCGCAGGCGCATGAAATTCAGTATGCGGGT
>271584
TTTATATATCCAATTTGCAAATGGTGAAATAGCTATCGAAGGTCACTGCA
>271603
CCGCCAGCAGGATGATCTGGACGGCCTGCCTGATCTTAAAACGCTCAGTATTGATGTTGAT
>271608
CGCCACGCCGAACACCAGCGCGCCGACGATGCA
>271614
CTCTGCATCGGTATTACCGACCAGCCCAGAAGGTCTCAGCTCTGTGTCAGACAGCATCCGG
>271617
CGCCACCTGCTTGTTGCCGTGTTCGTCTATACGAACGTCCAGCGCCAG
>271657
GGCCCGTATGGTCGGGGCGTACCGTAAGACTGATCCATTTGGCGAACTGTATGTCATTGCC
>271669
GGGTGACAAATCGCCCAGATGCACTCCAGCGCTTCAGTCTGGTG
>271674
ATCAACCAGACGTTTCGCTTCGCTTAATACATCGCCAATCGGACGGCTGACCAGATCCCCG
>271685
TCGCCGTTAACCTGTAGCCAAATAGGGGCGCTATCCACATTATGCGTTTCAGCGGCTTTGT
>271692
GCAATGATGACGCGCTCACGATGCAGCAACCGCTGGCGCTGGTGGCCTCTCCACTGCTAC
>271698
TATTACGGTTGCCAGCGGCGTGAAGGGGGCCGGTGCGCCAGCTCTTAACGACGCGGTGGCA
>271716
AACACGATGGCAACTGAAATGAATGATTCCGGCGGCCGCTGGAGTTATGTCCGGCAGTTGTATGGT
>271731
TATCCTCGGCCCGTTTCGCGGCCTCTTCGGATCTGGTTGCCAATTCTCCGGCTGCAGCTCT
>271752
TGCAAGCCGTACTGCCCGTGCTGCGGTTTTCATCCGTAACGATCCGGCGCGCCCGACCCAG
>271764
CCGGTATAGATACCAGCGAAATGAACCAGCACCACATCCTTCGAGATACCCAATACGCCCT
>271766
ATCCACTTTACGAATCTCAGCAATTTTTTTTGCCTAAAAGTATTTGTAATATTG
>271777
AATTCGGTGAGAAAAAAACGCCAGAATTTTTACTGGCGCACATCGAAAAGCTCAACGCTTC
>271795
TTTGTGGCCACTGTACTTCTGCTTGTCTTTCGCCGTTCCCTCATAGTCTGAAATCCCCTTT
>271821
ACAGCTATGGCTCCGGTTTGCGCCTGTGGGCAACCGTACCGCCGCCTGGCCGACGGT
>271843
CAACATCTGATAGTTGAGCGTAACGCGAACAATTCGAACCGCCTGGATGTGCTGTTTCCGC
>271871
AATTGCGGGAACAACGTATTTCAAAATCGACGGACAGCAACTGTCG
>271877
CGCATCGATAATCGCCTGCTCGCGATCGAAATTGTCGCCGCAGCGCGGCGGACGTACAACC
>271893
CGATAAAATTACGTCTTCTGATGTCATGACAATCACATCAGAGCTGGCAAATGGTCAGGTG
>271898
AATGAAAACCCGGAATTCAGCAGCGCCTTCAGCTGCACTTATATTAAACAGGTGGTTGACG
>271913
TGGTTTTCCGTTCACCGTTTCCGGTGACGGTGGCGTCCGGCTGGACAGTTCGGTTGCTCTG
>271925
TTTATTCCAAATAGCCTTAATCGTCGTCCAGCTGACAGGAACCTCAATTTTAATTCGCCCGCTGCCGTCGCAGCTTTCGCATTCTTC
>271936
GCAACTGGCAAAACTGGATATTTTCAAAGCTTGTATGTTGATCCTCAATTTTTTTACCCGG
>271941
TTCGATCATTGTTCTCTCCTGTAGGGTTTTCAGTTTTCTTGCTAATTTCCTGTTCATTGTA
>271944
TACCTGGTTGTATCGCATTGCGGTCAATACTGCGAAGAACTACCTG
>271948
TGTTCTTTTTCCGGCAAGCAGCCTGTTACCAGGCAACTTATACGAGACACTATTTTGGCCA
>271952
AACCCAATCATCCGGAATTACCGGAGAGTTGCCAATAAGAGCCTCATGATAGCGCTCAAGC
>271953
CTGCTCAAAGGCGGTATTGACCACACTGGAGGCTCTGCCAGCGCCGCCGTGATGACGCGTA
>271986
CCCATCATCAAATTGCATTTCGTAGAGGTCAGCAACCTGCTCAAACTGCGTTTGTGGCAAC
>271996
TTGTGGCAACTCGTAAGTTTGGCTTACAGGCTCAGCTTCCAGCGATGCCAGCGCGATACGCGCCAGTTCCATTTGTTCGCCACGGGTA
>272001
CGCCAGTTCCATTTGTTCGCCACGGGTAAGCCCGTTT
>272019
CTTGACTTTTATCGTGATTCCGCCCGCGTCAGAGAGCGGGAGTTC
>272021
AGAGATCGTGGCGGCGGGCGGGCAGGCAGGGATTGCGCGCAGTGACCTGATGCAGTTTGCGAACGACGCAGTGAAAA
>272033
CAGCCGGAAGAGGTACAGAAACTGGTAGAATGCAGCCATGCGGAAGAGGTGATTCGCTGGA
>272035
AGATGATGGCGCAGTGGCGGACAGCGTTCAAACTGACGCAGGAAGACGTGGTTGTCCTGGC
>272078
GGAGATAGCCTCCACCGGCATCAAAAACTTTATGTTGTCCCTTACGGCGGGCAAATCGGCAACTAAGTCTCAGAAAGAAGCCTTAAGAGCGCTGCGGATAAGCCCCACTAAATTAGCTGCTGAAATGCAAAAAGACTCTAAAACCGCGATCCTGAAAGTTTTAGATTCTCTGTCAAAAGTATCAGCAACTGACAGACCGCAAATTCTGACACAGCTTTTCGGTAAGGAGTCGATAGGGGCAATCGCCCCACTGCTGACCAACATGGATCTGCTGCGTACTAACTTTAACCGTGTAGCAGATGCCCAGGAATATGGCGGCTCGATGCAG
>272096
TGGCGGCTCGATGCAGAAGGAATACGCATCACGCGCGGCCACAACCGAAAATCAGCTGGTACTGCTGAAAAACAGCGTCAATGCGATTTCAGTGACGCTGGGTGATACTTTTCTGCCCGCCATTAACGAAGCCGCAGAAGCGGTCATGCCTTACCTGGAGCAG
>272105
GGAGCAGCTCCGGACATTCGTTCGCGCGAACCCTGAACTGGTTCAGTCTGCGGCGAAGTTC
>272115
CGCGGCGCTGCTGGCTGTTGGCGTATCCATCGGCAGCCTGTCCCGGGCTGTCAAAATCCTG
>272145
TCTGGTTATGGCTGGTTCTTTTACCGTCAGAACCATTGGTGCCCTGCAGCAGTCCGTCCTG
>272146
ACCGGCAAAGTTTTGCCTGATGATGTCACTCCAAAACTGGAAGATTTGCATAAGAAAGAGA
>272147
TGGTTTGGCTGGAAGAGGTAGAAAACGCGGCCAAAGACGTTATTCAGCCACAAGAAAACGA
>272157
CCCTGCAGCAGTCCGTCCTGCTGGCCGGACAGCTTTCGGGTCTGCTGGGTAAAATTGGTCGGATGGGGGCCATGACGCTGACAATTGGC
>272166
TTAATTGCAGGCATTACTCGCCATTCCCAGCGACAGCACTGGATAATTGCGAGTATACG
>272171
GGCCGCGCGCGAAGAGGTTGCTAAGTGGGCTGCCGTTCTTGCCAGGGGAGAAAATCCTCGG
>272181
CTTTAAAGAGCTTAAGGATCTGGAGCAGGGCGCGAAGGATGCGGGTATGGATGCTGGCACATTTGCTGTACAGAAGCTGCAAACGAAGGAGCGT
>272186
CAATATTTTGTTTAAGGTGTTTTTATTTTTCGGCTGAAACAAGTCTTTTATTTTT
>272196
GTACAGAAGCTGCAAACGAAGGAGCGTGAAAGGGGATATAACGGTTTTATTCCCAGACTCAAAGAG
>272201
GATAAAGTCCCCTTTATGTAAATAAAGGTTAAATGCTTCTACTCTTTTCCCCATATATTTT
>272203
GAATCTGATCTCATACCGACAGGCATCGCTAGGGGCATGGGTAGCGATTGCTGGTGGCGGC
>272207
TTTTATTCCCAGACTCAAAGAGCTTCTTGGCATGGCCCCCCCGATTCCGCAGGGGCGTTATCAACCTT
>272208
ACGTCTTGAGTCTGTCGAATCCGATATTCGGCTTGAGCAGAATACCATGGATATGACCCGA
>272209
CACGAATAGAGGTAATTAATTTTTTAACCTAGTTAGGAATAGTAGAAAAATTAATTGCGCC
>272213
TTGCCTTTTTTGATGCTTATAACAAACTGGTACAGGGGTATCTTGATTATTTTAACAACCTGAATTTACCTTGCTGGACC
>272219
GGCGGGTATTTATGGGGAATCACGCCCCTTACTTCAAATCTCCGAGGATGCCATTGCTCGT
>272222
TGACCCGGCGTTCTGGCGTACTCGAGCGAGTTGTCCCGCCATCAACACAGCGCAGTGAACTCAAAGTGACATTTGAGAATGCACCA
>272231
GTCGCGTATGCAAAACTGAGAAATTATGTTACCGGCTCAGCGTCATATGTTCCGGACGACT
>272237
TTTTTATAAAGGCGATGGTTCGCACTTCTGCATCAACTGGTTCAAACGACGGCTTGCACGC
>272245
ACCCTATCTACCGGGCGACTCCGCGTTAGCTCGGCCTGTAGTCGTGATTAGCCCGGTAAGC
>272254
TGCAATTGACCAGTCGCTGGTGAAACTCCCATTTATTTATACCTATTCGGTAACGGTGGTT
>272261
GCGGGATCGTCTTATTGGTGCCATTGAAACTGCAGGCCCTGGTACGCTGGTCCATCCGCAG
>272264
TGGTGTGGGAGCGATGTTTGCTAATTTGCTTACCAGCGATTATGCAAACAGCTCAAACCCT
>272282
GTCCGACGTACCGGATAAGGCCAAAGGTCGGTCCAGTCTTGAGGTCTACAGCAAAACCGAA
>272283
GTTTGTGGAAAGTGGTGAACTTTCTTTTCCGGTGGCAGGAATGGCA
>272289
AAGCGCTCCGATATTTTGTACAAACAGCGGTTTATTCGGGATATCCGCACCACACTGGCTT
>272309
GTTGCAGCGAACAGACTGGCATCACGCGGCAGGTTACCGGCACTGACTGGCACGACAAGAGGCAGTGATAGCGGCCTGATA
>272310
AGGTATTTCTGATTTTATCCAGAACGATGTTATTGCCGATGCTGCCTCCATGCTGGGCGAT
>272318
TTGCGTCTGACCGGAACCGGTGATGGAGAGATATTAATCGGATGGAGTGGGGTTAATGGTG
>272327
GGGGATTTGTCTGTCATTCTGATGCCACCGAGCGCCGCAAGTGATTTCGTTAACGCACTGC
>272330
ATGGAGTGGGGTTAATGGTGCTCCTGCGCCTGCATATATTCGCAGCCATCGAGATACC
>272340
CGCCCCTTCCGCCGGACATGCCTTCAGGCAACCGGGATCGGCGCAGTGCATACAGCCATCC
>272354
ACTGGCTATAGCGTATCCGTCCGGCGTTATTCCTGACATGCGAGGCTGGACAATCAAAGGTAAACCCGCAAGCGGTCGAGCCGTGCTCTCACAGGAAATG
>272357
AGGTATCACGCTTGATCCCGGTCTTTCCCCCCGTGGCACC
>272373
TCGAGCCGTGCTCTCACAGGAAATGGACGGTAACAAGCGGCACTCGCACACGGCGCGTGCGCAGGATACCGACCTCGGAACGAAGAACACATCATCATTTGATTACGGCACGAAATCGACCAATACC
>272376
CCATCAGCACAGCCGTCCACGCCGTGACAATACTGAAGCAGCCGCGTGATGTGCCTGGTGTCCGGGGCGTAAATCAGCCTGCA
>272386
TACGGCACGAAATCGACCAATACCACGGGCGGCCATACGCACCAGTTCGGCGGCTATATCAACTCATACTGGGGAGATTCCAAT
>272394
CGGGGCGTAAATCAGCCTGCAGGAACAGGCAGTGACTCAGACATTATCAATGTCATGCACCCGGCGCTGGATGGTGTACA
>272397
CAACTCATACTGGGGAGATTCCAATCACACCTCA
>272402
CACCCGGCGCTGGATGGTGTACAGACAGTCGGTAATGGCAGCTCTCCACCGAATTATGAGG
>272432
GGCTGGCATAATGACTTTTAAAATGAGCGACGCCCCGCAGACAATTAAAATTTTTAATCTTC
>272435
CGACGCCGGGCGGGAATCTGACATCCTCACGCGTAATCCCGTTCCTCATCCGGGATTTATCCCGGTTGAGCCGCTG
>272445
CGCAGGTGATGCATATATCCCGCCGCACACTGGATTACCGGCAAACTGTACGGATATTGCGCCCCCTGATATTCCCGCCAGTCATATTGCGGTATTTGACGCTGAAACCGAAACGTGGAGTCTGAAAGAAGACCATCGTGGCGAGACGGTTTACGATACAACAACTGGTAATCAGATGTATATCTCCGACCCCGGCCCGTTGCCCGAAAATGTCACATCAGTTTCGCCAGACGGTGAATACCAGAAATGGGATGGT
>272464
CAACGGGCGTGACTGGGGAGGATGGACGTCGGTACGGATAAGTGCGGGCATTGACCGTATT
>272476
CCAGACTTCGTGAAGCTGAAGGGACCAAAAACCGTCTTTTGCAAATGGCAGCGGAGAAAATCGCGCCATTACAGGAT
>272484
CGTACCGCCAGTAAAAAATGGTGACGCTGTTGAGGTACTCATTGGCGATGATTTAG
>272493
CGCAGGAGAGCCAAAAAGCGGAGCTGGAAGAG
>272497
TGTTGAGGTACTCATTGGCGATGATTTAGTCATTACCGGCTGGGTTGAGGCGTTGCCACTACGTTATGATGCGCAGACCATTATGACG
>272502
TCAACTTTGGATTTTTATTATTCGAATAGTCCAACCTTTCGGAGATTGGTTAATTATAAGG
>272510
TTGACGAAGTAATTTTGTGATACCGCCTGAGGAGGTTACGTTCATCAGGCCTGCAAACCTC
>272515
AACGGCAGATCTTATCGACTGTTCTGCATCACCTGCACAGCATAACGGGAAAAATTTATTC
>272534
GATCGCCAGCGCACTTGCCCGGCCATTCGGCGTGGACGTTGTTGATGCCGGCGCGCCGGCAGCCGCCGTTATTGAGGCT
>272549
GGAGAGATAATCGAGAAAAATGCTGGGCTGATGGGTAAGCTATTTTCAGTCCTGAATGATT
>272550
CAGGCCGGGCAGTATGAAAGCAGCCACGGCTCTGGTACTTGGCGAGAATATTCTTTCCTGTGATACCGAGCGTAGT
>272561
TCTTTCCTGTGATACCGAGCGTAGTGTTCGCGAGCGTTTCTCCAGTTATCTGGTTACGGGG
>272567
TTGCCAGCGAGTATATGCTTAAAAAGATAGGTGATTATATACAAAAAGGAGCGATTATAATACTTCATGATGA
>272572
GCGTGGCTTATCAGATCAGCGCCCGGCTGATGCTGTTTACCACCGCCGATCAGGAGACGAC
>272574
GTATCGTCCCCACACCATTCAGCAGTCAGGTACTGCCACGACTGACAGCTGCAAATCCCGCTGTGAATTT
>272581
TTTACCAATTTATAATAGATCGATTGGAACGTCAGTACGAAATGTTTGAAATGTTAGCCAG
>272598
CACCACTTGAAAATGAAATTCATCAACCCCTACACCCCAAGTTTTGAAAAACTATATGGCC
>272599
GAATCAGGCCGTGGTGGTGTATGACCCGCTAAACGGTTTTGACAATGAAACGCTGGTGATC
>272608
AACGCTGGTGATCGCCGAAGTGACGTACAGTCAGGACAATAACGGCACCCTGACCGAAATC
>272614
AAAACCATTCAATGTTCGCCAATTGCAAACGCTTTTTAAAATGGCTCAGCTCGTCATTCAT
>272624
GACCGAAATCCGGGTGGGGCCTGCGGATGCTTATCTTCCTGAACCATTCAGGCCGAAAACGAAGAAAAAAGTCAGTGAGGAGGCGGATTTCTGATGGCTAACCATCCTCTTCAGA
>272634
CCATCCTCTTCAGAACATGATAACGCGCGCCGTCATTACCGCGATTGATACCGTCAGAAAA
>272637
ATAAACAGGATATCAAGAAAAATAATAGTAAACAATAAGTTATCACGGCATTTTGAAAAGG
>272646
GCACGTTATGGTGGGTAGAAAATCCTCAAGCCGGGCTACATTTTGAACAAATCGCT
>272647
ACTGAAACTTATTGCCGGTGAAAAAAAAGAAAATGTGGAGCATCTTGAACCTTACGGTTTC
>272654
TGTGGAGCATCTTGAACCTTACGGTTTCACTTCTGCAGCACAGAATGGCGCAGAAGCGGTG
>272689
CGGCGTTAAAAACCGTTAAACCGTAGCTGACTACAACGAAACGGGAAAAAACGCTCAGAACGCGTTACAGAGCGTT
>272695
TGCTGTCCCCCATGACCAGTTCGCTTTTTACCGGAATGATGGCGCGCTGTACCCAGGTGCC
>272696
AGAATTAGAGCTCGCCAGTATAGTGCCAGCTAAGGTAGCGCAGCAGACGCATCTGGCGGGT
>272697
CGATCAGGGGCAGTCGGTCACATTAACCCGCGCCGGAATAGTGGTAAATGGCGGCGGAAAG
>272708
CGATAAGCCTGGCCAACCCATGAGCTGACATCATGATCCTTTATGTTAATGGAATCCGTAA
>272712
CATGATCCTTTATGTTAATGGAATCCGTAATGATGCCACGGCTTCGCTCGACCTTCTGACGCGGGCAGTGGTGATTTCTCTTT
>272717
ACGTCGACTAAATCAATTTCACTATTTTCTTCCCGCATTTCACATCCCTTTTAAAACGCTA
>272720
ATGCAGGGGGACAATTGGTCCGCAGTCTGAAAATATTATTAAGTTTAAAACAGCAGGAGGT
>272731
ACTCACCAATAAAACGCCGCAGGATGCCCGTGAATACATGCAGCAGGCGCTGGCGTGGATG
>272738
GTTATTCCACATACAGCACCAGTGGAACCTGTTGGTGTAATTGACCGGACGTATGGTCATG
>272744
CACAATATTACATTCGATGATATATGGAGCGAACTTAATGGCTGACAGTCAATTTGCACGT
>272773
TGATGAGGACTGGCTTTACCGTCACGCGAGTATTAAGCGTTGTCCCAGGAAAAATGCCGTA
>272776
TTGTCCTGTGTGATGTACCGCAGCCACGTTGTTTGCAAGAACGTGATTGCGGTAGGCCGGC
>272785
GATTTGCACGCTGGGATGGTATTGCCGGAAGGCCGGAGATCCCCGCGGGTACACAGATTCA
>272798
TACTGACGATGGTACGGCGTTACGCCTTGGTACGCCGATTACTGGTATTCCTTCTACAGGT
>272829
CTCTGACCGGGGGGGCTGATACAGAGGAGCTTGAAACGTGGCGCGCGCGCGTCATGGAGCGCTATTACTGGATACCACAGGGGGGCGCT
>272831
GTTTCAGCCTGACTCTGGTTCTCTATGGTATCTGCTTTTTCACCATTCCCCAGATCGTTTTCGCCTGCCTGCATCGCATCACCAGCCTGTTTTTCATCACTGACAATTTCTTGAACCTGCACACTGCTGGTGGCCTCCGGAGCCGTTTTTGTGCCATAAGTTGATGAGTTCTGCATTAAAGCGGACAC
>272840
GATCCTGATTACGTCATCTGGGCAAAGGAAGTCGCAGGAATAACCCGTGCGTGGACATTCCGCCAT
>272852
TGGTGTGATGGTGGCTACCAGTAACCCGGTTAATCCGGCTCCTGGCGACGATCTCGTTAAG
>272859
GTTCTGCATTAAAGCGGACACGTCGAAAATCCCGTTGCCAACATTTTTAACCAGCTCGGGCTCAGATGCCGGTTGGCTTGTCCCTGTCTTCACCCATTTCGGATCGTTTGGGTCGCTTATACCAGGAACGAAGTCACCGCGTTCGGCAGCCAGCTGTCGGTTGGCTTCTTCTACTGCATCTTTTTCCGGTGTGTGACGGGCGGCAGCAAGAGTCTCTGCAGTAGGTTTCTCGTGATTGCTTTCCGTTAAATTGGCATTGATATAACCCCTCAGGCGCCCTGGATACTGATAATATTCAGGGTGGGCGCTTCGGATCAGCGCGAAAATAGCGGCG
>272864
GAAAATAGCGGCGCGGGAATAATCCAGGATCCCGGGCGTTGCGCGAAGTGCTGCGGACCAT
>272876
CATTATTGCGGAGCTAAATGCGCTGATGCTACGTGATGGCGCGCCGTCCGGAAAAATTTAT
>272880
TTAAAACGGATAACAGTGGTTAACAGCAGGGCGTTGGCCAGGCCA
>272889
CCATTCTTTGAATGGACTTTCCTTTTTCTTAACGATCTCTTTTGCGCGGCGGTAAACGCTACCAGGAAGCTCATAGATATTAAAATCCATAGGCAGAGTGGCGAGTGCTATTTCAATGTCGAGAACGTCAAAATTATGCTTTACATCAGGATGACGATCAGTCTTATTGCCGCCGCCTGCGTTCGCGCCACTTTCAGTGCGCTGAATAGCCGATGTACGATTACCCTTCGCCCACTCCTTAACGAGCAAACCACGATCGATATGTTCGGTATCGAACCATGTTTTAAGGAACTGGATAATAGTCCCCAGTTCAGGAATTTTTCTGTCAACTGGGAATACATTTTTGATGGCATTAACTGCTTTGTGAATATCATGCTCAATAGCTTTTTTGAACGCTTCAACATTCTCGGCGGCAAGC
>272890
TTATGTTTCGCGAATCAGCGAGGCGATAAGCCTGGCGACCGGGGAAGTGGCACATCAGCTG
>272895
GAGACGCAGAATTTCTTTTTTCTGGGAGGCATCGACGTGATAAAGATACTCACCTTCACC
>272899
TCAGCTGCGTGTGCCGGCGGCAGATGTGGTACTGGGAAAAACTGAACTTCCTGTCCTGGGG
>272906
ATCGACGTGATAAAGATACTCACCTTCACCAATGTACTGAGCAAGAACGCGGTGACGGAGGGGCATAGTTGCGACAACCGTTAGCTCGGGGGACGGGGTAGGGCTGCTGTCTTTGTTCTCAAAATTTTCGGTGTGGTCTTCCAGCACTT
>272912
GTGCCCGGTTTTTGACATCACCGGCGTCCCACCCGCCGCCGTCACCACTGCCTCCGTGTTC
>272925
GCCGGAAGGGCCTGCCTGGGACGGAGAAAATCCACTGATTGAAGGGCTGGCGCCGTCGCTG
>272936
CACTTCGCCTGTTTCGGTATCAACACCGTCGACGATATGCTGGCGCGCCGCGGCGGCG
>272952
TAACATGGCCCGCTTTATCAGAAGCCAGACGCTGACCCTGCTGGAAAAACTCAACGAGCTGGACGCGGACGAACAGGCAGACATCTGC
>272953
CGCGGCGGCGGCTTCAGATGATGGCAGGGTTACACCTGGGATTTGCGTCCAGGTCATATTGTCTTTA
>272954
GAGAGCGGATGAACTGATGGCTGAAATTGACCCGGCCAGAACTACGGAACTCATAGACCGTTATGAACAGCTGTATGGCCTG
>272965
CCTGCCTGATTCCTGTGCACCGGAAGGCGTGCAGACATTACAGCAGCGCCAGCAACGTCTGGATGCAAAGGCGAATGTTGCCGGTGGTATAAACGAGAGGTTTTATCGGGAACAG
>272967
GCAGAAAGTGAGGCTCAGTTCGCCTTCCGGTGGCAGCTCGTTAACGACGGGGAAATTTGTGGCGACGGCTTTAAAATAATCTTTCAACTTTGCGCCGGATTTAATCAGGAGATAATCCAGTGTTGCATTTACCGCTTCAAAATCATCGCTGCACCAGAGTACAGCGTCTTTCTGGCCCGATGATTTCTTGGCTTTGCGGACTAAAAATACAGGATTAGTT
>272969
TACGCTCTATAACGGCAGCAGCGTTTTAGGCGTAGTCACCGTC
>272982
GAGAGGTTTTATCGGGAACAGCTTGATGCGCTGGGGTATACCGCTGCCACCATTGAGCAGT
>272987
ACTAAAAATACAGGATTAGTTCCACTCATTACTTTGTCCTCTATTCGTGTAGAATGGAGGTGCCTTAAAAGCACCCCGATATATCAGGTTGTTGGGTCCGGTTCGCTTTGGTCGGTGACACCGGATGGGCAGCCCACTTAGGTGGGCTTTTTCAATGAACGGTGACAAAAGCCTGTTCCATGAAGGTTTGTTTGTGCTTTTGGTAGTTGCCGTATCCGGTCTTCTCACCTTCGCGAATCTTGACAATGAGCAGTGAAATAGCTGTTACTGCACAGTGAGGACAGTCGAACTTTCCGAGTACGTATCCACCATCGAGAATTACAGTAGTTTCGCCAGTTGAATTTGAGTGA
>273004
CAGTAGTTTCGCCAGTTGAATTTGAGTGAACAACGCCTGAGACTTTATTTTCGCAATTGAATAAAGCAATGCTCTT
>273011
TTCGTCAGGCGCGCTGACTTCCGCAAGCAGTACAAATTCGTCGCCGCCAATCCGCGCCAGG
>273016
AGCCGCTGTTTCTCCAGAACGTTGGTTTAGGAGAAACGATAAATCTCGCTGCA
>273018
CGATCGGTTTCATGTATATTTATGCAATCATAACGCATATTGCAGAAAAAATCAGTTCTGT
>273019
TAAAGCAATGCTCTTATTAACTGCTTTCAGATTCATCTCGATTTTTACGATTTCCATAATTTCTCCA
>273035
GATTTTTACGATTTCCATAATTTCTCCAGTTTTAAATTCAGGGTGTAAGAAGCCACGCCAAATTAATGGCGAGTTTTTCATTTAATATTTCGGAACTACTATTTAACTTTCGTG
>273048
TTCCTTTTCTTTGCGCGCCAGTTGCGAGCCTTTGCGATAGAGAAGGGGACTTTTTACTTCTTTGCCTTGCTCAATCGGCT
>273064
CGGCTTTCCACACAGGTGGTAAGCGCATGTATTTTGGTTATGCATCCGGATCTCCTTTCTG
>273066
TGCCGGTAATGGTTCACCTGTTGGAATAACTGCCACGTTGTGGAGACGCTC
>273076
TGCCACGTTGTGGAGACGCTCGCCTGCTGCTGCTAACGAGGTCGCATGGGTTAATA
>273091
CGAAGGGGCCATTCTGGCGCTGAAGGAAAATCGTTTTGTAGAAATTGATTCCGCTACCGCC
>273106
TGATTGACGATAACAATCAACCGACCGTTCAGGTGTTACCGGGGCAATCCACCGACGATCG
>273114
GACGTTGAGGCACTGTCAGTTAATGGAGGGCGACTGAATGGGTCTTTAGGCATTGGTACTGACAATGCGCTGGGCGGTAATTCAATTGTGCTCGGTGATAACGATACCGGGTTTAAACAGGATGGCGACGGCGTTCTGGGTATTTACGCCAATAATGCCCGGG
>273129
ACCTGAGCCAGTTACCCGAGGGCGCGCAGGTCATTGAACATCTTATCCAGCGCCTGGGGCG
>273132
CGCCAATAATGCCCGGGTCGGTTATATCGATAATTCCGGGTTACACATGTCAGTAGATGTT
>273137
GACGCACGCCCAGTTCCGCCTGCGTCAGGCATGCAAAGGCGGCCTCCAGCGTTTCGTCTTT
>273148
CACTAATGGTGGCATACGAGCAGGTGACGGAAAAAGGCTTTCACTGACGAGCAATAATAATTCGACAATG
>273154
CGCCCCGGTATAGATTGAATCGGTGAATAGTACCGAAAAATTGAACCTCGTTACCTGATTA
>273158
GTGTTCATGAATGGCACGCATAAATTTTCCAGCTGTGCTGAAGAGCGCGTTAGC
>273159
AATGACAGCCACGTTTAATTTATGGGGCGATGCAAACAGGCCAACAGTTATTGAACTGGAC
>273167
CGATAACCTTGTGGGCCACCAGACCATTCCACTGTTCGGCAAATTGCGCACCGGTGGTGAT
>273189
CACCGCTAACACGCTTCGTGCAGGCGGGGCCATCTATCAGAATAACGGCGACATCTTT
>273199
CTATCAGAATAACGGCGACATCTTTGGTTCTGTCTGGGGGAATAGCTGGCTGAGTCTGTGGATTAATAATAATTTCGTCGCAGATGTTCAGTTAGGGGCTGGCACATCAGT
>273221
GATTATCAGGGCGAAAATATTGATGGTATTGCTTATGCGCCTTTGCAA
>273228
GATGGTATTGCTTATGCGCCTTTGCAAAAACGAGTCGGGAATCAGTGGTATACCGTACAAGGGGGAACGGCATAATGAAAAAATATCAGGATATTA
>273233
TCAGGATATTAAAAATTTCAGACTTATTGACGCGCCCGTA
>273240
TCAGACTTATTGACGCGCCCGTAAACAGGGGTAAAACGCAGTCC
>273244
AAACGCAGTCCGAAATAAATATAGGTGCATTTTTTTTGGAATCGGAAGACGGGCAGGACTGGTATGAATGTCAG
>273246
GCCTAGCAGTAATGTAATCACTGCCGACATACGCTTCAGCCGGATCTCAT
>273264
AAGCGTTTTCCCTCGAAGATTTTACGCCAGACGGGCATGTCCACCCGCAACTGCCGCAGTT
>273269
AAGCCAGTCCCGCAACGAGGAAACACATATGCTGTATCAATGCTGTGG
>273274
ACAGGCAGCTTCACCGCCACACTCACGCCCACGCAGACCAATGGTCAGCCGCTACTGGCAT
>273277
GGCCGGTTAATATGTCTGTTGCGGAAATAGCCGCTGCTGACTGTCCTGATGATTGTCGTGGTGATGGTATGTGGTTATATCAGGACGGTAAAGTTGCTCAACGGGTTCATTCGCCGGAAGAGCTGCGTAAAAAGGCGGAGGCT
>273285
GGGGTGGACGAACGCACGCTGGCTGACGCCTCGCAGCTCGCTTCGCTGGCCGACGAAACGC
>273288
AAAGGCGGAGGCTGAAAAAGTTCGCCGCCTGGCTGAGGCTGAATCAGCCATTGCACCACTGGCGCGGGCAGTAAAACTAAAA
>273312
ATTCATTTAATGTTAGCGTCTTAAATAAAGAGTATCCACACCACAGTTTGTTCTCTGTCGC
>273365
CAGTCCCAGCCGCTGACCCTGACGTTGCCTAGCGGCGAATACTTGTTCGTGCTGAATACCG
>273371
GGCATAGGGCGTCAGGTGTTTGTACTCTTTATATTCAGCGGGCCGTCGCGTTTGTGGACGC
>273383
GGTCGATATCTATCCGCCCGTCAGGGTTCAGCCCGGTGATGCGGGTCAGCGGCAGGCCAATCCAG
>273397
CGCCAGTGATTCCGGGTTATTGTCAAACGTAGTTTC
>273399
GGCAGTAAAACTAAAAATTGCCACAGATGAGGAGATTAAACGGCTGGACGCCTGGGAACTCTACAGCGTAATGGTTAACCGTGTGGATACAGCTTCCCCTGACTGGCCTGATGTGCCTGTAAGCCAGTGATATGACGTTGTGAAAAAACAGGTTAGAGTCAATAAAATACACTAGCCTGAAGTAATAAATGAGTGATGGTCAGACGGCGAAATTCTGTCTGGGTTATCTCCTTTTTGAATATATTATATCTTCCCATTCGCATCCTGGTTTTCTTTAAGAACTGATACTGCTGTTTGTAATAATTCTTTATTATCCAGCCATGCCTTGGCCTTTATATTCCCTTCGATATAATCAAGCAATGTCCTGGTATTGATAGGCCTGCCCTGTTTCGCCACCTCCACTACTGCATCACCCAGGATAATACGAACTTTAGGAAGTTGAGAGGGGAACCACTTTAGGGTATCTTTTGATTTCATTAAGAAATGTTCCTCAAAATATTGTTAATTTTTTGATGGTAAGGTAGAGACATTAATTCAGGAAATGTTTGTTTTTACTCATCAGTTTTGTCTGGATTATTTGATATGCCTATTCCTACTTTGATTACAGCATAGCTAAAAATACTGAATATGATAAGCAGGGAAATTATTATCAGTGTATTGTCCATATATCCTCAGAAGTACATTTTATTATGTATATTGCTTTGACAGTTTTTTATCTGGAAAGTTCATTTTTGGATGTAACTTTGTGTTTTTTACTGGGAATTATAAAGTTCAGACAATCAGCGTGGTTTTTACTGTTGTCTGTACTAATAATTTTCTCAAGCATAAGAGTTTCATCATAAGTGCCTGAAGACCCTTTGTCCTGGTATCCATCGTTATGCACGATCAGGGATGCATAGACATTTTTATTTGTACTGTGATGCTTTTTTAAGCTTCTCAGTGTGGTTTTTTCTCCGTTAAGCCAGTATATCTGGCGTGTGTGGCATGGTTGAAATGCGCTTATATCTTGGCCCCAGAAGTATATTCCATCCACCTGGCTATAATCATCTTTACTCTTACCTGACGAGCATCCTGTTATTATAACTGTGAGTACAAGTAAAGATGACAATGTTATGCTGCTTTTCATGATTTATCCAGTATTTTCAGCGCAGTAGATAATGGTTCTTTATCTTCGAGCCATTGCTGCTCTTTTTGTTCATGTTTTAACTGAGAGATAAGATTCTCGCTGTTGATTTTTTTAGACTCCAGGATGAGCTGCAGTAACGCTTTACCATAAATAATCTCTATATCTGAAAGTAAGTTAGGTGGGTATGATGATATGTCTAAAGTGTTCATGGTCGACTCCTGAAAAATATTTATGAGTTACAACAGATTGATTTTACTGGCTTTAATATGCTGTGATAATAGTCAGGTTGAATCATAAAACAGTATGAACCTTTTATTGATGGCAATATACATTTATTTGAGAATATTTATAAGCAACTGATTGTTATGATAAGTTGTGATTAAGGTCAATTGAAGCATCATCCGACGCAAAAACAATCTGATTTTTATTGGTATATGCTGTATATTACTTCAACAAGCATATAAATATTACTGATAATAATTCGGTTCTTATACAGTGAAACACACTGTGGGCAGTAATCAGCTAAGCTAAAATTTTTCACAGAAGAGTCAGGATCCTGGAATCGCAACAGATGATGAGAAAGCGCAACTCGACGAATGGAAAAAATACAGGGTATTGGTAAACCGGGTTGACACCTCAAATCCTGACTGGTCGGAGAAACCAGCCAGTAGCGATTATTTATGATGTGGCGCTGTCG
>273407
AGCGATTATTTATGATGTGGCGCTGTCGACACACGGGCTGTACTGGATTCTGTTATCGGC
>273416
CACGGGCTGTACTGGATTCTGTTATCGGCTGACCGGAAGTGAGTTAAAAAACGGGATTACCGCGCTAACT
>273425
AGTTAAAAAACGGGATTACCGCGCTAACTAAAAGCATGAGGGAAGGTTGTGGCATCCGGTG
>273432
TGCGCCGGTTTTTGCATCGCGCGCGCCAAAAACAACGCGTCCAATGCGGCTATGCACCATA
>273437
TGATTAAGGACGGAAACCACCAGATGCCACAAAGATGTTATGACGCATGTTGTTGTGGGAAGTCAATAAAGGGGATGGTTTTGTTTAAAAAACAGTCTATCATGGTGAGAAAATGATTTTGAT
>273522
TACGGAGAGTTACGGGCTATTGGGAACCCTATCGCATTCAAAACATAGCTCATTCGAATAG
>273523
GGAGGATATAGTTAGTGCAATAATTGATGTATACCTAATTAAAAAAATGAAGAGTGTTTTT
>273525
GATGATGTGGTCGCCCGTGCGTTTGCGGCGAGAGTAAAAGGTATGCTACTGACCGGAACGA
>273558
ATGAGGTAGATTTTGTCCCTAAATCAGTATTCTGCGCCCGCGCGGTGTGTCCGTGCGCCTT
>273605
ATGCGAATCCGGAGGTGGGTTTAGTGTGGTATAGAGCATTGCCCATTCGGACCACTCAGCC
>273616
CCTGGTTTACGACATCAGGAAATGTGGCGCATTT
>273641
ATACTGGGTCAACAATTGGCTATAAAAAAATGGATAATGGAATAATTCCTGTACGTGAAGA
>273648
GCTGAAACAGGGCGGCGCAAGCTGGCTGGGTGATAACACGACGCACACGCTGTCTGTCGAT
>273668
TCTGCAGTCGCTGGATGGCGGCATTCTGGCACAGTTGACGGTGCGGGAAGGCGACAGAGTT
>273724
CCGCCAGCTCCACCAAATCATGATCCGGATGCGTCCGGTGAAGTACAGAAAGCCCGCACGGCACAAGCCCTGCGGGCTTTTTTGTGTCTG
>273735
CGCTATCAATAATGTCGATGTCCCAAAGCCTCCCTAACGGATGGCTCATCTCTAGTGTCGA
>273748
GTCGTTGTCCGAGAACATCCGGCTAAATCCGGTGATTATTGGTATACGTTTAGGTATACGGTAGAATGTATACCTAAAAGCGTATACCAATTCAT
>273759
ACCTAAAAGCGTATACCAATTCATGAAGGAACGGCCACAGTGGCACGGACAACACGCCCCCTTACCAACACCGAAGTTCTGCGCGCTAAAGCGTTAGAGAAGGATCTAACGCTGCAT
>273798
CGTTCTGAATATATTGAATTCGCTAATAAATTCTTTACGCAG
>273807
CAGCGATAGCGTCCATTCTCCATCGCGTATTCGGTGTGATTACTTTCATCGCAGTCGGCAT
>273835
CGTTTTAATGGTATATTGTTATGAAGTTTTTCTTCCTGCATTAGGTTTATTATGCGTATAA
>273855
GCCACGATCGCCGCAGGTGGCGACAAAGCATTTGAAGCCGACAACGCCCAC
>273901
TTTTATCCAGAACGATGTCATTGCCGATGCTGCCTCCATGCTGGGCGAT
>273903
CCGACCTGCCACTACATGATGGGCGGTATTTCGACTAAAGTGACCGGTCAGGCGCTGACCG
>273911
CAGTCTGGCTGATGGACGATACGCTCATTTTCAGCTGTCTGGCTGCGGCGGTAAAAGAGCC
>273949
AGCTTTATGGTTTTTATTTCCTTAATTAACTAGAGTTAATAAAAATAATTAAATTAATTAA
>273986
TCGCGCTGACAGGCGAAGGATGGGATACCGCGCGTTGTTGGGCATTCTGGGCGGGTTACAA
>274004
GCGGATTAGATTTTCCTGCTCTAATAGCACGATTTTTCACCACAATTTCAGACATCAAGAG
>274018
CAACACTGAAGCAGCCGCGTGATGTACCTGATGTCCGGGGCGTAAATCAGCCTGCAGGAAC
>274019
TAACGGGCGCGCTGGCGTTCGCCATTACCCATGGGCTGAATAAACGCGTAAAACTGTTCCT
>274103
CTCTTTCAGCGCCGCGATAGCCAGCGGAGCGCTATTGACCAGTTGTTGCGCCAGTTCG
>274116
CCCAGTGGCCCCAGCACGGCGGCAACCTGCACGGGCTGGCAGTCAAGATCAAACAGACGCG
>274128
GGCAGCCGTGCAGACCCTGCGTGAGATGAACGCCGACAACCTGCGCAAGGTGCCGGCCGATGCACCCACGGCCTTCATCAAGCCGCGCTGGAAGCCGCTGGTGATCACCCCGGAAGGCCTCGACCGGAAATTCTACGAAATCTGCGCCCTGTCCGAGCTGAAGAACGCCCTGCGCTCCGGCGACATCTGGGTCAAGGGCTCGCGGCAGTTCCGCGACTTCGACGACTACCTGCTGCCGGCCGAGAAGTTCGCCGCACTCAAGCGCGAGCAGGCCCTGCCCCTGGCGATCAACCCGAACAGCGACCAGTACCTGGAAGAGCGTTTGCAGCTGCTGGACGAGCAGTTGGCCACCGTCACCCGCCTGGCCAAGGACAACGAGCTGCCCGATGCCATCCTCACCGAGTCAGGGCTGAAAATCACCCCGCTGGATGCGGCGGTGCCGGATCGGGCGCAGGCGCTGATCGACCAAACCAGCCAGTTACTGCCGCGCATCAAGATCACCGAACTGCTGATGGACGTGGACGACTGGACGGGCTTCAGCCGCCACTTCACCCACTTGAAGGACGGGGCCGAGGCCAAAGACAGGACGTTGCTGCTGTCCGCAATCCTCGGTGATGCGATCAACCTCGGGCTGACCAAGATGGCCGAGTCGAGCCCCGGCCTGACCTACGCCAAGCTGTCCTGGCTGCAAGCCTGGCACATCCGCGACGAAACCTATTCGGCGGCCTTGGCCGAGCTGGTCAACCACCAGTATCGCCACGCCTTTGCCGCCCACTGGGGCGACGGCACGACCTCATCCTCCGATGGCCAGCGCTTCCGCGCGGGTGGCCGGGGCGAGAGCACCGGGCACGTCAACCCGAAGTACGGTAGCGAGCCGGGACGGCTGTTCTATACCCATATCTCCGACCAGTACGCGCCGTTCAGCACCCGCGTGGTGAATGTCGGCGTCCGCGATTCCACCTATGTGCTCGACGGCCTGCTGTACCACGAGTCCGACCTGCGGATCGAGGAGCACTACACC
>274145
ACATGTTACTTAATGGCAGGTTATCAGCCTAGTAGTGCCTGTTTTTGCTGCTGCAAGTCCT
>274213
TGTGCCGGCACAAGGTCTGGAGCTCACGATGCCGGTGGATAAAACCTGGAATCGCCACGAT
>274223
CGTCAGGGTGAAAGCCAGCGTTAAACACGGTGAAATGCCAAAACAGATCAACGTGCTGGTC
>274236
GTCGGGATTACACCATTGAAAACACAGGGGAGAATTTAACCTTTACGCCGGATCAACCGCT
>274251
ATCCGCCGTGGAACAGGCTGCGGGATCGCTGT
>274258
CGGTATCGGCCATCGTCTCTGCTGTTGCAGACGGGCCGGGGGCGCATAATGTGACGGTCAG
>274266
GTTACCTATGAGCTGCGTATGGAGCCGTGGCTGAAACTGCTGACC
>274273
TTTTCTTCAGCGACTGATGCAGGAGTGGGGTATCTACTGGTGGTTTGAGCACAGCGAGGAC
>274275
GCGCTCGCAGGCTAATCTCTTCGGCTTTGGTGATAATGCGTTCCTGTTCTGCCGGGGAGTC
>274285
GGCAAACACAGTGGCAAACCCGCGTGAAACTGGTCATGCCACCTACGAGCATTATGAGTGG
>274293
AATCAGGAATACCTGCTGATGCAGACCTTGTTGTTTGTGCAGGACAACGCGCAGCACAGCG
>274296
GGCGCGCGACGTGCAGGCCGCCATTAACGCAGCGCAAAGCTTGTTGCCAGGCGGAATGCCC
>274309
GGGTAAAGGTACAGTTTGGTTGGGATCGCTGCGGCAAAATGGATGAAAACAGCTCCTGCTG
>274316
CGGCGATCCGGATCTGCCGATCATCGTGGGACGTACCTACAACCAGGACACCATGCCGCCG
>274320
GTGGTAGGCAATGATGGTCGATGGAGCGCAAAATTAGATCTGCGTGAAGGTAGTAATGCCT
>274338
CGGCAACATGCTGCGTTTTGACGACAAAACCGGCGCGGAGGAAGTGAAGTTCCACGCGGAA
>274360
GACAATTATTAATGGCGGAAAAAAAACCTTAGGTTCAATTCCCGATTTTTTCTTTTCATTT
>274364
CCGTAACCGCCGATGATATTGCCCCCCTTCCCACCTCTGAGTGATCTGAATTAAACCTGGA
>274386
TGCACTGATGAAAAAAAATCTCGGTCAGCATCGGGTATTGTCGCGAGCGCCTGCACAGGCA
>274389
TCTTCCAGCAGACCATGAATTCGCAGCTTATT
>274396
TTGGCCAGCACCTCGTGCGCCAGGACGTGGCTGCCCTTCTCCAGG
>274407
GCCGGTTCGCCAGCCTTTCCAGGCCTCACGAAAGCAAAAAAGCGGGAGTAGCAGAAAGGCT
>274411
ATAGCCGGTTTTTACGTCGCAGGTTCACGCCGCCTCCTGTTGCGCCTGTGCGGCACGCATC
>274415
GACCATGTATGAAGCAGCCCGTGTGGATGACCCTATCTACCACACCAGTGCGCTCGCCGGGTTTCTTATCGGCGCTATC
>274421
ATCAGCGAAAGCGTCATAAAGAGCAGCAGGAAGCCGGCG
>274433
CGGTTTGCCCCACGCCGCGCCGGTGACCAGTGCGATGAAGGTGTACACCGCCCCCACCGGC
>274439
GAATGTCAGCACCAACAGTCGCCCGGCGGCCCGCGCGGTACTGAGTACGGTGAAATGCGAT
>274451
TAACCATATCGCAGAAAAACGCATCGCCCAGGGGTCGGAAAATATCTACATCAACAGCCAG
>274460
CGGGCTTAACGTCGCGCTGCCCGCCAGCAGTGCCCCCAGCACCGCCAGATAGCCGTCAACG
>274464
GTCGGAAAATATCTACATCAACAGCCAGCCTGCCGCCCGTAAGGATGACCACACCGAATGC
>274472
CGCCCGTAAGGATGACCACACCGAATGCGATGCGGTGATTGAAGACGGTTCGCCGAATGTG
>274483
TGTATTGTTTGTCGTGGCGAGTCTGCTCGGTGGGCTGGCCGGGGCGTGGCGGCAGGCGGCA
>274499
GCCTGAGTTCAGGAATGACAGTTCACGCAGACGTTTCGCCAGGATCTCATATTCAAATTCA
>274501
TGTGCCGCTAAGTTTATCGGCGGGGAGCTTACCGGGATGGCCGTGAGTGAGGCTATCAGCGGGCTGTTCAGCAATC
>274513
GTGTTTAGCGCTACCGTGAACGAACGGATTAATGCCCATCGCCACGCCTTCCGGATTTTTA
>274514
CATTGTGGATCAACCCGCAGGATGCGCAAACGCGCGGCATTGCGCATGGCGACATG
>274516
CTCGCGTTTTTACGCCAGCCACCTGGAAACCGTGGGACTGTTGGGACGGGGCTGGCGGCTG
>274527
GCGGCTGAACTGGGAAACCAGCCTGCGCGAGGACGATGAACACATCACGCTGACCGGCGTA
>274537
CTGACGCCCGGCCACCAGATATTTGACCCGAAAGAACAGTTATACCTCAGCCGCCTGCATG
>274553
CGTGGTGAACCGGGCGGGAACGCAGGTGCGGCAGTTTGCTTATGAAAACGGGCTGATGACG
>274559
AACGGGCTGATGACGGCGCACAGCAATGCGGCGGGGTTCACCTGCCGCTACCGCTGGCAGG
>274569
GACAATTCTTATTCCTTTTCACATCAATGGTTTTTTTAGACTTTTGTCATATCGAAAACAA
>274570
GCGCGTGACGGAGCACGACACCAGTGACGGTGAACATTACCGCTTTGACTATGATTTTGCC
>274577
CGGCTTCGTCAAACACGACGTCGCCAACGATCTTGCCATTTTCCAGACGGTTAATACCGAC
>274580
ACCACCACCGTCACCGGCAGGCAGGGGGAGTCATGGCAGTGGTGGTACGACAGGGAGACGTATATCACCGCGCACCGGACGCCGGGC
>274611
AAAGCTTTTCTATGTGCATGCCTTTTTAGGATATGTACTAAAACGGAGGGGCTATGATGCT
>274640
CTGGCTGACGGCGGAGCACGCGGGGAACGGCAGCATACGTTATCAGCGCGACGCGCTGGGCAACCCGA
>274648
GACCGGGCGAAGTATTGTTCCTTGCGCGTTCCGTTTAAGCGCCGCCGGGCCATACTG
>274659
TCTGGCGTCCGGCAGTGCCCCTGTTCTTCCCGGTCAGCGCCCGGCGCGGCAGGGCTGCGTGACG
>274665
CACAGAGTGATATTACCGGTTGTATGTCTACGGTTACGCGGCCTGTTACTGATAGTGTTTC
>274670
GTTAACGGGCTACCTCCCTGTTGCCACATATCGTCATTGTTGCCCCAGTGATGCCCGGCGA
>274677
TAATAAAAGTAAAACCCCTATCCGCCAGACTGTTGGCGCCACCCGGCAATATCGCAAACCG
>274678
TGGATAACGAAGGGCAGGGAGCGGTGATGAACAACCGGCTGCCGGGCTGTGGTCGTGACCG
>274693
ACTACGGCTACGATGCGCTGGGGAGGCGAATCCGCAAGGCGACGTACGGGCGGCACACGGG
>274697
GAGAGTGCCGCACGGAAAAAGTTTGCTGGTAGGGGGTTATACACGGGATGCAAATACCGAT
>274718
GTACACGCCGGTGGCGAGCGTGACGGGAAAAGGAGAAAGCAGGCAGGTGTGGTATTACTACACGGATGTGACGGGCACGCCGCAGGAGG
>274730
GGAGGTGACGGCGGCGGACGGAACGCTGGTATGGGCGGGGTATATCAGGGGGTTTGGAGAG
>274733
CGTCATTTGTGGATGCGATTTTAAAATATCTGGGCGATCTTTCATTAAAAAATAAAGATTC
>274746
GTATTTTGACGACGAGACGGGGCTGCATTACAATCTGTTCAGATATTAT
>274764
GGACGGTTCGTCAGTCAGGATCCGATTGGGTTAAAAGGAGGGTTAAACCTCTATGCTTATGCGCCTAATCCGATTAGATGGATCGAT
>274770
TCTCCATTACCGCAGGTTGAAAACCAGTTTGCCCCGACCACTGTCTGGAGCACCTCTGTCG
>274775
CGTCGAGGAACTCCTCAATCACGATACGGTAGCCCGCGTCGCCAAAGGCGTTGCCTGCCAG
>274794
TTATCTCCAACTCTGACGTATTCATATAAATTTTCACAACATCATATTATCGGCTTACAGG
>274797
GGATTTGCCGTTATTCTGCTACCATTGGCGCCAAATTCGAGCGCGATGGCGATCTCCGAAC
>274801
TAAACAACTCAATGAAAGCAATGTAATCAATAAACATATATTTTTGATTGCTGATGAAGAT
>274809
ACAGCACCAAACTCATGGCGTCGGTCTCGGAGTTGCAAGGCTATCAGAACTTGAAATTATG
>274817
TGTACTTGAGCCGGAATGGGCAAAAGCGCTAACACTGGCGGTCGCGCTGTCGATGGCGGCA
>274819
ACAATTAAGCCAATGCCTCAAAAGTGGTGTGAGCTTTGG
>274824
CCTGAATCCAGTTGATGCGACAGGTTATAGTGTTTAGGGTTTATTTGCTCCTGGAGCAAATAAACCTTAT
>274834
CTTATTACATTGGTATTACTAATGATATGGATCGACGAAGGGCCGAACATTAAAGCCCTGGCAGGTTATCAAAAGAAAATGGAAGGA
>274842
TTATCAAAAGAAAATGGAAGGATGCTGCCACTTGATGAAAATGTAATCTAATGGAAAGTCA
>274843
TCCACCATCTCGTGAGTGTTTACGAAAAAAATACTTCAGAGTGTACCTGAAAGGG
>274853
GTAATCTAATGGAAAGTCAGAGGTTACGAGCAATATTATATAGAGAAATATAAAACCAGAA
>274858
CCTGCTTGTCGGTGGTGGCGCGAATTTTCCAGGAGCAAAA
>274859
CCGCTTGCTGCTGATAAGACCAAATATCCTGGCTA
>274862
AAACCAGAACCGGAACCATAGGTGAAAAAAATTCCTCAACAAATAGAGAGAATAAATATAATT
>274872
TTCATTTGATCATGGGCGAACAGATCCCAGGGCACAGGCATTTAAAGATGCTTATAATAGTAAAAAAGGTGGTTCCGGTGGAGGAAAATGCGGATGAGT
>274881
CCGGTGGAGGAAAATGCGGATGAGTGATTACAAATTTTGGGGCTGGGATAAGAAGCCGAGAACAATGCTGCGTTTTGTGAAGCCCG
>274883
CAGGGGGCGACCACGGCGCAGCCGATACCTAGCCCGGTACCGGTGGCGAATGGCTCCATAT
>274889
CTCTTTAATGTGCAAAATGGCCGACTTTGCTTGGTACTTCGGGCGTGCCATCTGGTCATTG
>274895
CTTTCTGAATTATTTGATATAATTAAAAAATCCCCTGGAATAACAGAGTTAGAAATTAGTA
>274899
AAATTAGTAATGCAAGGCGAATTATTGAACATCAGGTTAATTACAATCCAAAAAATTTA
>274923
GCAGGTTTCGCTGTTGATATGGCGGACGCTAACGCCGGAGGCATTCATATTTGCTGACTAA
>274939
ACCGGAGTGTGGCTGGTTCGTCAGTCAGGACCCAATAGGGCTGAAAGGGGGATGGACCGATATTATTATCCTCTGAATCCTATTACAGATAGTGATCTTCTT
>274942
TAGTGATCTTCTTGGTCTTATTACTTGTGGTACTGATAGAGATGATCCTGGCAAGTTATTAAGATGAAAAATGGTTG
>274945
AATAATTGCGTTAGTGAATGCTCATTTATGTCTTTACCTACAAAAAGTAA
>274949
ATTTGCTTGCTGGAATTGTGTTAACGAATGTAAAGGAAATCAAGGCTATTGAT
>274952
ACGAATGTAAAGGAAATCAAGGCTATTGATGTTTTTACTACAGGAATAAGTATGG
>274957
TATATTAATTAGTGATTTAATGTTGAGATTTGGTAAGGAACTTGATGAATCTGTTGCAGTTGTTCAGTCCCGTTGTGATGAGAATGAATTTAAGGCATATCGAGAAGCGGTTGG
>274964
TTAAGGCATATCGAGAAGCGGTTGGTTTTATCATGGG
>274967
ACCAAAAGGATTGAAATAAAACATCTGGAATCGGATGAATAATGTGTAAAAGCCGGAGGGG
>274973
GTTCAGCGCCCCGGAAATGTTTTTAACCACGCTTTCACCTTCTTTTGATTAATAAA
>274975
ATAAAAGTCACGCCCATCCCTTCAATACAGCCAAAGAGT
>274977
CAAAATTTCCTCAAGGAAAACGGGATTTGCTTGGGGCGCGGGTGTACAGATGAATCCGCTG
>274982
GCCAAAGAGTCCGTGGGTATGCTGCGGCGTAATCACGATGCAATCCCTCATTACCCGCACC
>274985
CAAACGAACTGAAAGTCTCTCAACGCGTGAATATGTTAGTATCCCGCATAATCGAGCCATTCACATT
>274987
AGAGATCATCCGACATAATCAATCTGCCAATGCAGGAGATCGCTGTGCGTAAAGCCCGTAT
>274989
GTTCGCCAGATTGCGAGATGGCGCGATAAGAGGATTAACTTGCGCGTAGCCGTTAACTTTT
>274992
CACCAGGGACAACTGGAAGTCTGGATACGGTGGCAGGGATACGCGTGGAATCACAAAAGGC
>274995
TGATGACTGTAATCGTAAAGCGTTGTCGATAGAAATCGATCTGAATCTGCCAGCTCTGCGA
>274998
TATCCGGCCATGCTGCGTATGGATAAGGGATCGGAATTTATCTCGCTGGCACTGGCTGAAT
>274999
CGGGTAAGCCGAAGAAAAACGTTTTCATCGCGCGCTTTAACCGGACATACCGTACAGAAA
>275001
ACATACCGTACAGAAATACTCAATTCTTATTTGTTCAGAACGCTGAATGAGGTGTGGGAAA
>275007
AACGTCCACATGAATCGCGGAACAATATGACACCGGAGGAATACCGCTAACAACATTATCTGGCCG
>275008
AATAATCTTACCGTCGAGTTAGGAGATGTAGGAGATGTAGGAGATGTAG
>275010
TAGGAGATGTAGGAGATGTAGGAGATGTAGGAGATGTA
>275011
GTAGGAGATGTAGGAGATGTAGGAGATGTATGTTTAAATATAAACAATG
>275012
ATTAACGCCCGGTTCGTTTAATATTGGTTTGGGTTTAAAGCCAGGAGGCGCTAATTACGAT
>275014
TAAATATAAACAATGTTGCAACGATGCCTGGTAATTATCCTCTCTTCGAAGATAAGTTTCC
>275016
GATAAGTTTCCCACACCCAGTGTGGTGGGTTTCATTTTAATGTTATCACTTGAATGTAAATGGAAGG
>275020
TTTCCTTATTTTTATTAATAACATATCCTTACTCAGAAAGAATTAGTTTTATAACAACCCA
>275022
TTTGACTGGCATTCTATTCCACCCTGACAATACGATGTAAACATCAATGCTGGTTATATTGGCAATAACGCAATTTTTTTCAG
>275023
TTCACAGCGACTGGTTAGGGCGCATTGAGGACAGCCTGCAGGATGTAGGAGAACAGATCCG
>275024
ATAACGCAATTTTTTTCAGATTAAGAGGTGATCTGATATATGGATTTTTATGACATTACTTGTTTGAATTGGTAACAAATACCAATAAGTAC
>275026
CGGTACTGACTATCATGACGTACTCCCGCGTGTGGAGATCAACGGTCAGATGTACGGTATA
>275031
GAATTGGTAACAAATACCAATAAGTACAAGTTGTTATTACCAGCCAAGGATTTTCCCTTATGGTAAAATTTTGTTATGACATCGTAACATTCTGGATGTGCGATTTTGTTTTAATTTAGTTTTAAAGAGGTGCTTTTTCAATGAAAAACATAAAAAAATTAATTATCGCAAGCGTGTTGAGCATGATAACTGCTAGTTGTTATGCTGGTTCAATCGTGGTGGGCTCAGAGCAACAAAGTTCAGTGGATATTGGCTTTGCCTCTCCCCAGCAGTTGAGCGTAACATTTGCTCCAATGGTAAAAATACTGGCAAAGGAATCAAAGTGTACTTCTATGGTGAGACAACCTCACCAAAGGGGGATGTAAATTACAATGGGCATCAGTGGATCATATATGATATTAACGACAAACTTGGTGTTAAACTAGCTGGAGATCAGAATGTCCCAGCTGATGTCTTCCCAATGACTGTAAACATAG
>275037
GAGCGCCTCCTATGTAGGCGAAGACAACGAACGCAAGGTGCCGGTAATGATTCACCGTGCG
>275041
GGCATATCAAGCTTAATAGTAAGCAACTTCTATTAAGTATTATTAAGTCTTAAAGTATTCCCAGCCACAGGCTTTTCTGTACGGTGAATTTTGGTATGACATTATTCATTCTTGATGTGCTGGGGGATTTTGAAAAGGTGGATTTCCGATGAAAAACATAAAAGATTTAATTATCGCAAGCGCATTGAGCATTATGGCTGCTAGTTGTTATGCTGGCTCGCTCGTGCCGAATACAAGCACTGGCGTGTCGGCGGATGTAAGCTTCAGCAATCCTGGACAACTACAAG
>275046
AGCAATCCTGGACAACTACAAGCACAGCTTACTCCAGTGGCTGGCTTGATGGCTGGGCAGCATGGCAATGGTGATGTTATTGCTCAACTTAAGGTAAGCGGTTCGATCAAACAATTCGCGGTAACGGGAGATTATTCTAAACCTGAAACAGTGGGCAACAACAGCGATGTGTGGAAGGTAAAAGGTAAAAATGGTAATACCATTACAGTTAGCTTTCAGGGGACAAAGTGGGCCTCAAAAGGTTCATTAGTGGATGGTTCTGCGCATAAGTGGTGGATATATAACATGGGAGACGGAATCGATGTGATCTTGTCTGGAGCACAAACGGTAAATGCTGATATTTATCCAGTGACGTTAAACGTAGCGGCGTATCAGGCTTAATAGTAAACAA
>275048
AATAAATGCGTCACCTGTTTCGTATAGGGGACAGGATTCAGCATGATCATTTTATTTTCTT
>275049
ATCGCCATTTTTCTTTGTTCTTTATTGATGGGCAGCACCACTTTTGCCGATTCGGTAACGT
>275050
AGCGGCGTATCAGGCTTAATAGTAAACAACATTTATTGCGCCTTATTAAGGCGCAATAAAT
>275053
CTTATTAAGGCGCAATAAATATCAAGTCATCCATTGTTTTTTATAACTTATAATATGAAAATTATTAGTCTTGGTGTAATAGCGGCTGTTTTATTCGTCTCTAATTCTATA
>275055
GCGGCTGTTTTATTCGTCTCTAATTCTATAGTTCCAGTGTATGCCACTGAGCAGAAATTAGCTTTAAACTCTAAAGCATTCAGCGTGAAGCTGGGGGCTA
>275057
GTGACTGAGTTTACGAGCGCAGGCAACGCCACTGATGCGATAAAGAATTGCGTACAGAGCA
>275060
GGAGCCACGCTCTCGGTGAGCAACCCGCAGGATTAC
>275063
TTACCCTATTTTGGTTCAGTCTTCAGTCAAGGCAGAAGACAAAAGATCGCCAGCTCCCTTTATGGTGATGCCGCCTCTATTTCGT
>275070
ACGGATCGTGAAACTTTACAGTGGGTCTGTGTAAAGGCGGTA
>275074
CGACCCTTGACCTCAATTTGTCCATCAACGTCTGTGATAAGCTGAT
>275083
CCCCACCCCGTTTTACATGAATTTAGCCTCCGTCACAGTAGGGGGAAAGCCCATTACAGGG
>275097
ACATTCGATGCATCAATGTTGGGCGATGCATCGAAAGGGGTTGATATGTCGCTCTTTAACC
>275104
GGCGATATCTTCTGCTATTTAAGGTAAAAAAGCAGTGATATAGGCCATTATCTGAA
>275111
CAATACTGGCGCGGACGGGCACGGAGCAACCCCAGTAAATATTGGCCATAGCCGGTTTTTT
>275113
TAGGTGCGTGGCGTGTCCGCAATGCGACCAACTGGCAGCGGAGTGGTCAACTGTCGGGGAA
>275125
TCAGCGCTGTCGCGATCTGCCCATTTTTTTGCCAGCCCCTGTCACTCCAGACA
>275127
TGTTAGGTGGTGACTATAGCTACAGCCGGGTGATGCGCCAGATGGGAGTCAATATCGCGGG
>275132
GATGGCAGCGCTGATCTGGTGGATACTGATGGCCAGGTTTATCTCACTGGTCTGGCGGATA
>275143
GATCATCGGGTATGGTTCGGTCTTTGACAGCCGTTCTGAACTGATTTTCGGTTCGTTTCGC
>275162
TACCGCGTAAGGACAATTACCCTTCGTGCAGCCCGCACTCGCGCTTCA
>275190
AAACTGAATGGCGTTAAAGTCATTCACCCCAGAGATAAACTTAAGTATAAGAAAGCGCATC
>275193
GTGAGTCGTAGCTACCCCTCCGGAGAAGAGTAGGTGGCGGTGTTGAAAGATATCTCCCTGC
>275215
TCACTTCGCCGCGCACGCGAAAGGTACCACACTGAAAAGCTTGATCGTTACGGGTGTATTG
>275221
GTAGTGCAGCGGACTTGGATAAAGAAACACCTCCGCGCCGGTCAACAACGGCGTAAACAGG
>275225
TCGGGGACGACGTATACGGCGATGACCCTATTGTTAACGCCCTTCAGCGCTACGCCGCCGA
>275232
AGCGCCGGGTCTGGGGCGGCTTAGCTTCACACTGCACGATAAAGGTCGCTACCGCGAAATT
>275234
CAACCACAGCACGTTCAGACACGATAATTTCATCCGGTTTTAACG
>275236
CGCCTTAAATATCCCGATACCAGGCCATGTTAGCTTTTGCCCGTCAAAAGTCAGTCTTACT
>275240
GCATCTGACCTCTATTTTTTTCATCCACCAGTCGCAGCGCATCCACATACCGC
>275241
ATCACCAGTTTGAGAACTTACTGAAAACAGCCCCCAATAATCTATTGCTCCGGCAGTC
>275243
TATATCTGACAAATTAAATTCAGATACAACTACTTGGGCATAACAGACCTCAGATATAAAG
>275245
TTCGGCAGCAGCAAGACCCAGTATATTCTCCACCGGTACGTCAAGCTCTTTTGCAATTATC
>275247
CGCTTTATCATAATTACCCATTTCTTCATTTCTTAGCAGGTGTTTTTAAAACCACCATGTT
>275248
CTCCTCATTATTATCGGTCTGCCATCGCCATTATCGGTCTGCCATCGCCAAATAACGCT
>275251
TCACGCTCTTCATCGGTCGTCTGGCCTCCCAGCAACACGATATGCCGCCCGCTGCCCACCC
>275257
AGTCTTGAAGCCTACCCGGCATTGGTCGCGTTGGTATGGCCGGAATATCAGCGCCCGCAGG
>275260
CGCCAGGGTGCGCAGCACCTGTAAATCATAAGCCAGGCCGGAACTGCCCTCTTCCCCGGCA
>275262
GATACTGTCCAGAAAATCCTGCCAGCGGCGAGCATATTCCGTCAGGTACAAACGGCGGACT
>275266
CTGACTTACGCCTATATCTCGGCGAGCGGCAGGTTTTGCCTTTGCGCTGCT
>275271
TGATCCAGCCGCAGCGTCAGGCGCGCCAGCGCCTGCGGGTCGCCCGCTTTTCGCCT
>275272
TGGCACGCTGGTGACCTCCTTTATCGCACTACTGATCGCCGTTCCGGTCAGTTTCGGCATT
>275283
AAATGCGGGCGCATCTCGGCAATAAGCATCATGATCGTTTTGATATTAAAGCTGATGAAGG
>275285
CGTCCAGATACTTTCCGCGGTATCCGGTCCTAACAGCGTACCTGTAATGCCAAATGGACGG
>275286
GCTGGGCTTTACTTATAACGTCGGCGCGCTGGCGCCGATCCTGGGAGCGCT
>275290
TCAGCGGGTTCTGGAGAAGGTCAACAATCTACCGCAGGATAAACGCCTGTCAGCCATGACA
>275291
TTTATCCCCGCTGGCGCGGGGAACACATAATTAAGTAAATATTACCCTGTTAAAACGTCGGTTTATCCCCGCTGGCGCGGGGA
>275293
TATCCCCGCTGGCGCGGGGAACACACCGGAATGCCATCCGATCCAACCTGACGGACCGGTTTATCCCCGCTGGCGCGGGGAA
>275294
TCCCCGCGCCAGCGGGGATAAACCGAATATCCACTTAAACACAACCATTATTCGCTAGTGTTCCCCGCGCCAGCGGGGATAA
>275295
TTATCCCCGCTGGCGCGGGGAACACTTAACCCAAGCCACTAGCGGCGACAACACAATCGGTTTATCCCCGCTGGCGCGGGGAAC
>275296
GGAAGTTCGGTCGTTACGGCTAGCGGCGCTATTTCGACCACATGGACGGTGACTTGCGGCT
>275297
CGGTGTTCCCCGCGCCAGCGGGGATAAACCCGTTGCTCAAAAAACTGAACGAGGGTAACTACCGTGTTCCCCGCGCCAGCGGGGATAAA
>275298
GTTTATCCCCGCTGGCGCGGGGAACACCGGATTTTTTAGAGGGAAAAGAACATGGCCCGCGGTTTATCCCCGCTGGCGCGGGGAA
>275304
CGTTCCGCTTGCCAGCGTTGAGGTGGAGACTCTCCACGCGCCGTCAGGCTGAGCCGTTGTC
>275309
TCATCCAGTAGCGAGAGGTTGTCTTTAACCCCTTCATTAAACCAGTGACCGACCACCTCGT
>275310
GCAGGCGCAGTTTTATCCGGCGCGTTCAGCTTTTCTACCGGACCGCTATTCGCGGCTTTAT
>275311
TCACGAATTATCGCTTTCGCTAATAACCTCGCAAAATACATGAGATTATCAAAAAAAAGCC
>275313
CCGGGTTCGTTTGCAGACCAGCCAGACGTATGTCAAAGACGTCGTTAGCGGTATCTTTTAC
>275314
TCCCCGCATGTTTACCGCTTATCCCGAAATAGCGGTCAGTATCGCGCACGACCTGTTCACC
>275315
ATAAACGTCTGAATGCCGGGTGGCGCTTGCACTTACCCGGCCTACAAAACCAGCGATTCCA
>275316
CCACTGTCAGGGTATGCTTCCCCTCTCCCATATCAGCCAGCCAGGTATAATCCCAGACGCC
>275317
GCACAATTATGGCGAGGTCACCAGCCAGCCGCGATGACGCTCCGCCCATT
>275318
AACATCAGAGACGTCACGTCCCCTACGCCGTCGGTCGAATGCTTATCGACAATCGGGCCAT
>275319
GTTTTTTAGCGTTCGGGTCAATCCCCTGAGTCAGCAGCCTTTTGGCCTCGTCCCGGCGTTG
>275322
ACAACTACATCGACAGGGATATCGACAGGAGGATGGAAAGGACCAAGAATCGGGTGCTGGT
>275323
AATGCAGGCTTCCTTAAATGGCATAGAGATTGCGCACCCGCGGATCCCCAGACCACGCACG
>275326
CAACTGGTGAGGCATCAAGGATGTATAGCATAACAATAATCAATACGATCAGGATGA
>275327
GGAGAATGCGCTGAAGGCGGCATTGTTGATATGGTAACGGCC
>275330
CTTCCAGGGGGTGGAACTGGTCGGAAATGCAGCAGGGGAGACCGAATCGCCGCACATTATT
>275331
CTGGCCGAATTTAACGGAGACAGGCAACCTAGCGGAATCGCTGTCGGATAACGACACGGCA
>275337
TTAATGATGAAGACTGGCGTGAGCTGGTCGATTTTGCGTTCGCGCACCGTCCGCTACTGAC
>275347
TCATTTATTGTGATTTTGATGGGGCTGGACTCTACCCGAATTCTGGTGATGAGCCAGGTGC
>275348
TTCCGATCGCGTGTTGAATCTGATGGGGCGTACCCACACTGCGCTGGAATATAAAGCAATC
>275350
TGGGGGCGTGTCGTCGTCATCGCCGCTATCGTCAGGC
>275351
TCGCAGTGGGACGAAGGGGTGAATGCCCTGATGGTGGATTATAACTTTTCCGGCAGCAACG
>275352
CTCCTCCCATTCCACATTTGCGCGCCATGATCTCTGCTCATATTATTATTTGAGAAGCCCA
>275360
TCATGGCGTCCAGCGAGGCGGGATCGCGCTAATTTTTTAACATGCGTATCGCCACGCGGTT
>275366
CCAGCCAGGAAAGACTGGCGTATATGTATGACAATGGGAAAGGATGTCGGAAAAATTTATC
>275367
TGCGTTTTTTTCTGAATTATGCATGACGACACCTGGCGGTGAACAGATGATGCAATAATGC
>275369
CCCAAACCGGCGCTGTTGAACGCCATACCCACCAGGTACTGGCCGAATGCCATTTGCTCAC
>275379
AAGCGTGGAGTTGAACTTGAGCATTGTAAAACGCATCCCAGTGAAGGCAAATCATAGCAAT
>275384
CGATCTTTAAATTCGCTCTGGGTTAAGAGTATTTTATTAATTCTA
>275387
GGAGCGCGATTTCGACGCTATTCGCCCTGTATTCTTTTCTACCTCCCAGTTTGGACAGGCG
>275388
GTTAGGTACGCAGGTCGAGATTTAACCTCCTATCAACATGCCGGGGGCCGCGTTGGCTTAC
>275389
TCGGTGGTTAAGCCGATTACCGCGATTTTTCTATCCTGGCGTGTAAAAATAGCCCACGGCT
>275390
CCCTTTCATACAGCGCTGTACCCACGCCAGTTGCTCGCCTTTATCCAT
>275391
ACCGAAGTTCCGGTCGCCTCGTTGTTACTGAGCGATGTGGACAGCTATACGCTGGCCGTGG
>275406
GGCTGACGCATCTTTCCGTGCCGCAGCATATCCAGGTTGCCGATCCGCAGGCGCTGATTGC
>275447
TTGCATTCGCTCCTCAGCGCTTACCACTTTACGCTCCTGCTCCCAGATTAAATCATCCTGC
>275543
TGCCACGTGCAGGCCCGATTCCGCCTCAGCAAATTCGTTCGCCAGCGCGGAAGTGATGCTG
>275567
TTCTTTTCGCTTCTGCGAGCGTTCTCCCAGCTTGATGTTTCTTACCTGAAAATGACGCCAA
>275611
TACAATAGCACAAAGCGATTTACGCCACGGAAGAAGCGTTAAAAAGGGTGAATAAATATAA
>275930
CTGCCGGGCGTGTAGTACACCCCGGCATGGCTCACGCCGCTGTTATGCCCGGTCTGGTGGC
>276057
TCCGAGTCCGGGCACCACTTATTCAGAAAATCCAGCCTATGGCTGGGTTTTTGCTTTTCTG
>276107
TTGGCAGTCAGGTAAGCGCGGAGAGTCCGGGGGCATTCCTGGCGGAATGAGCTGGCGTGAT
>276532
GCTGTTCACCTTCCGGGCTGTCTGGTTCAGATTGTTCCCGATGGCAGCCAGATGCCGCAGC
>276695
ATAGCCGCCATATGTGCTGGTTGCCGGGATATAGGAATTACCCTGCATGGCGGCGTTGGTTCTGGCGGCGGCCTGGTCGATGTTGCCTGACTCTTTGTTGATAATGCCGAGCTTTTCGAGAAGCCAGTCGACACCGCTGCGC
>276708
ACTGAACTCTTTGTTCCGGGGCGAGTCTGAATATATGAAAGACGCGCATTTGTTATCATCA
>276716
GTTAAAAACATTGAGCGGAGCCATCAAGGCCGAAGCCAGTGCCTGACCAAATATAACGCCGACATTTTTGCAGCTATCGAGCGTC
>276722
ACGCCGACATTTTTGCAGCTATCGAGCGTCTCCTG
>276734
GACATTTTTGCAGCTATCGAGCGTCTCCTGTGTGGCCTTCACCGGTGCAATCAGGTCTTTAAACCATTGCCAGACTCCGCGCAGCTTCTCACCGAGTCCGTCAAAAATGGGTGCCAGTGGCGTAAATATTTCCCCGACCGGAGCAAAAGCACTCATGATGCCCTCAATCACCCCCGAG
>276735
GCACTCATGATGCCCTCAATCACCCCCGAGAAAAATGCGCTGATGGGCTCCCA
>276748
CCCCGAGAAAAATGCGCTGATGGGCTCCCAGTATTTACGGATGAGTAGCGCACCAGCCACAATCGCCGCCCCCACAGC
>276755
CGCACCAGCCACAATCGCCGCCCCCACAGCCA
>276760
CACCAGCCACAATCGCCGCCCCCACAGCCATAATCGGCCAGGTAATCGCACCGAGAGCTGT
>276767
AATCGGCCAGGTAATCGCACCGAGAGCTGTCACAATGGCGCT
>276784
AATCGCACCGAGAGCTGTCACAATGGCGCTGCCGGAAACAGTAAAGACCGTACCCATAACGCCAGCAGCGGCAATGATGGCGTTAATCCCCATAACTACCGGCCACGCCACAAGACCAATGCCGCCGATGATGCCAATCAGAGCAAGTGCGCCACCGGCAATA
>276786
CCAATCAGAGCAAGTGCGCCACCGGCAATAATGCCGATAGTT
>276799
AGTGCGCCACCGGCAATAATGCCGATAGTTTCCGCGAGTCCCTTATTTTTCTGGATCCAGTCGTCGAGCTTTAACACGTATTGCGTGGCTGTTTGGGTGAGTTTACGCAACGAGCCCTCTTGCTGGTCAAAAAGGTCGGTACCGATTGCCTCATAAGCAGACTGGAACTCTTTAAAGTCGCCGCCGAGGTTATCCTGCATAACCTTAACC
>276808
CCGCCGAGGTTATCCTGCATAACCTTAACCAGTTCCTCGGTTTT
>276845
CTGCATAACCTTAACCAGTTCCTCGGTTTTGCCGTCTGACGCTTTCAACGCGGCGGTTAGCTGGTCGAGCTTGCCGCTGGCCGCTGCCGCCATCAGCACATTAGCCGATGAGCTGGCTTCCTCACCGAATATCGTTTTCATGTATTCGGCTTGCTGCCCGGTTCCAAGATTGTTGCGCTTAAAGCTGGCCTGCATTTCTTTCAGGATGGTAAATATCGGGCGCGTATTGCCTTTGCTGTCTGAGGTTTTGACGCCCAGCTCTTTGAGGGCATCCCATGCTTTGCCGGTTGGAGCCTGCAGGCGACTTAATACTGCACGGCTTCCGGTACCGGCCATCGAGCCTGTAATTTTTGCATCATGCAGAGCGCCCACCATTGCAGCGGTTTCTTCAATACTGACACCGGCGTTTTTTGCCACCGGCGCGGCATAGGTCATTGCATCACTGAGGCCGTCAAAGTCGGCGGCGGTTTTGTTCATCACCGTCGACAACACGTCGCCGATGTGTGCCACCTTGTCATTTGAGAGCTGGAAAGCGGATTTCATCCCCATCAGTAACGCGGCGTTTTCTTCCATTGTGCGACGGTTAGCAAGCGCCATATTCAGAGTGACTGGCGTTGTTGCCTGAATCGCGGCGGCATCACCACCACCTTTTGCAATGATAATCTGCGCACTGGCAGCATCGTCAGCAGAGGCGGCAGTATTGTCGCCGAGCTGGCGCGCCTGTTTGCGCAGCGCCTGCATTTCTGGCGACTGCTTTTCGACCCCGAGCACAGCCTGCAGCTCGGAATTTTTCTGCGCAAAG
>276868
TTTCTGCGCAAAGTCATAACCGGGCATCAGCAATTTAACCCCGGCCATCGTTCCCGCTGTCGCAATACCTACCCCGGCAGCGCCTGCTGCGGCCATGTTACCGGCAAGCTCTTTACCTGATTTATATCGTTCTTTCAC
>276876
CTCTTTACCTGATTTATATCGTTCTTTCACCCGGCTTAATTTCGCCTGCTGCGCACTGACGCGCGCCAGTGC
>276890
GCCTGCATCAGCTCGGAGCGCTGGCGCTGTACCGATGTTCTCAGGCTGTTATATTTCGTCTGCAGCTCAGAGGCGGCACG
>276915
CTGACCGTTCAGGTCGCGCAGACCCTTTTGCGTGTTGCGAATATCACCCGACAGGATTTTACTCGCGGTCTGGATAGATTTAAGCGGTCGGGTCGCCTGGTCGACC
>276943
ATGGCTTTTCATAATCCATCATCTCCACAAGGTAACATTTTTTATCGGATTATCCTATTCA
>276969
GCCAGACTGACGCCGCGCAGGGTACCGGCGTTCGGCTCAATCAGGGTGACTTTATCAAT
>276988
CCAGCCGTATCAATAAATTCAGCGGTTTTACGTGGTGCTTTTGCCATGATGTTTTTCTCTGTTCTGAATGGGGTTAATAACCGGCCAGCAGTGCTGACCGGTCAGGGAATTACAGCCCGATTGCGCGGCGGTGCTGCTCCAGACGGTCGACGCCGTTCACCTTCTC
>277023
ACAGTCGACAGTTTGGTCGAGGTGTTTTCACCCTGCTTATTCTCGCCGCCGTCGATTTCTTTATGACGGCCACGCATGACCACCTCGACCGCCACGATTTCGCCGGTGTCGTCGCGCTGGTAAGAACC
>277063
GTTTTGGCAAGCCACTGCCGTACCTGATCCACGGTATTATCCTGCGGGTTTAATTCCGGGG
>277086
CAGCATCTGCAGGGGAGTCTTCGGCATGGCTTTTTTGAGCTCGCGCAGG
>277095
GCAAACAATAAATCCCGTCTCATTTTTTTTTATAAAGACTGTATGAAGCGTCA
>277109
CATCCGTAAAGACATGACGCTGATGGTACGTCAACTGGCGCCTGACGATCATGGTTTGCCG
>277122
GGAAATCGTTCGGGAACGGGATACCCTGCTTACGCAGTGCAGCCAGCTTCTCGCGACGTGC
>277141
TCCGGTCTGGCCGTTGACGTTTTAGGCGGCTCGCCGGGTATCTATTCCGCGCGCTATTCTG
>277331
GTTCATCACAATAAATAATCAATATCGCCAAGCATTGCACAAAAGATAGCCGCTTTAAGGC
>277343
CTTTCCGTTACGTTACCTACGATTACACACAACCTGAATATTGATGGCGCAACGGCCAGCA
>277390
AGTTTGGCGAGGCCATTCGCGCCACCATCCAGGAGGTGCTTTCTCGCTACGACGTGCGCGG
>277394
ATCGCTTCTTCTGCGGTCGGATGCTCGCTGGTGAGCGAATCAGGTTTCGGATGGTCAGCCC
>277462
CATAACATCACGGGTTTTACTGGCGCGCGGATAGGTGATGGTGCCGCCGACGCCGATTTTA
>277466
CCGGTTGCCTGATTCCTTGCATTGAGTGATATACGGAGTTTAAGAGCAATGAAATTACCGA
>277679
ATCAATCGCACATATGATTAACTATCGGCCTAAAGTGGTCGGATCACCTGCAAAAAAATAA
>277692
AGCAATTGCATTTACAATGAAGGTAAATATAAACTGAGGACGGTCTCAAATTCACAGGTTA
>277733
CGGAGATGGCTGGAAGTATCGCGGGCGTGGTCTGCTTCAAATCACCGGCCGCGAGAACTACGTCAAATGCGGAGCTGCGCTGAAGCTTGATCTGATCAGCACACCAGAGTTGCTGGCACAGGAGAAGCATGCAGCCCGTTCTGCTGCATGGTTTTTCACATTACGTGGTTGCCTGATGTATTCAGGTGATGTTGTCCGTGTAACGCAGATCATCAACGGTGGCCAGAATGGACTGGCTGACAGAAATAGTCGTTATAACAAAGCGCGGGCGGCGTTGCTGGTATGACAGCGGTCTTTGCTTTCGTTAAGGCGCGGTGGAAAACAATCATTGTTTTGCTGATGTTGGCTGGTGCATTTCTTGCCGGGATCATCTGGAGTGATCGGGGCTGGCAAAAGAAGTGGGCTGACCGCAATAGCATGGAATCTTCACAGGAAGCGAACGCGCAGACTGCCGCACGCTGGATTGAACAAGGGCGCATAATTGCCCGTGATGAGGCTGTAAAAGATGCA
>277919
GCCACCCCGTCTGCCATCGCAATAAATGATACCAGATGATCGGCTTGCAGAATTTCTTCGC
>277929
TCTTTAATATCGATAGAGATACCGCAGCGCCCAAAGAAATAACGGGCGCAAAAGGCGGCAT
>278067
GCGCAACAACACCCGCTGTTGCGCAACGCCACCCCTGTTCGGGCGGCGTTATCGCCAGCGA
>278216
CGCCCGCCACAATAAACCGGGTGATACCGCTTTCCGCTAAGCGAGCAGCCAGCAGGGAAAA
>278265
AAGGCTTATGGGATTATGGCCCTCTTAAGAGAGAAAATGTTCCAGGTAAATATACACAAGT
>278286
CTGCCAGGCATTTATCCTCGGCCTGTCCGCACGGTCGTAGTACGGCTGGAGGCGCTTACCG
>278311
GCAGGTTATATGCCATCCATGGCACTAACGTTAACTTTGGCATTGGCCTTCGCGTCAGTCA
>278562
CGTCTCTGATTTTCTGCCTGTTTAAGCTCAGTGCCTTGTCTACAGACTCTTCTAGCTTCCTGAACTCGCTGTTCAGCATGTTC
>278623
GGAACAACGGCACACAGGCCGCCGGGTCAGTGGGGTTCAGACCAGAACCTCACGGAGAAAA
>278705
ATGAGTCGTTACCGCGAGAGTAAATTGTGATCACTTTTTCAACCCTGAATGTTTTGCCCGC
>278767
ATTGCTCTTTCTTTGTATTCTTTTGAATTTTTTGCATTATTTCAGTTCTCTGGTACTAAAT
>278986
GCGACGTTGAAACAGCCTTGCCGTCCACCACTAGGATGACCGGGCAACCAAGCTGTTTGGC
>279030
CGTGGTGAGCTGGGATCAACATATCGCCAGCTGGAGCGGGAAGGCATCGTGGAAAACTTCG
>279068
GCAGGAAACGGCTATGGAGAGGGGGGGGGGGCGGCAGTTATCGGGCAGTAA
>279073
ATAAAAGCAAAAGACAATTTAGTCATATTGATTTCCCATTATTTTCTGATGCTCAACAGCA
>279209
GGCCATGAAGAAGGCCTTCTCGACCACGTCAGTTTCCTTCATCATCATGGCCAGCGCCCTGGCCCGTGTCAGCTCATGGCCGAGGGGGCC
>279236
GCCAAAACCTTCAACAGCCCCGGCAGCGGTGGAAATCACCCTGTATCCGCCAGACAAGCGGATCAGGGATCTGGACAACTACAACAAGGCGCTGTTT
>279260
GGCGCAGATGAGCGGTCTGGTATACCGTGGCTTTGTGACTGGCAACGGCTTTAAACGTCTC
>279334
TACCCAGCCAGCGAACCTGCCAGCCCTGGGACATTAAATGATGCGCAACGGCCAGTCCCGG
>279337
CCAGGGAATACTGTCATCAATATCCAGATCACGGCGTTCAGTTGCCAGCATGGTCAGATCT
>279509
TGAAGTGCTGAATGACGATGTACGGGCGTTATTCAACCATGACCCCAATTTTATCCTGGGT
>279574
GACATTTTCCTGCGCTTCTGGCTTGATGGGGCGAACTCTGACGAGATGTGAGAGAGTTGAT
>279580
GTTGGGATATTGCTCCTGCACCGTTTTCAGAAAATAGTCGTTAATCTCGAAGATAATCTGC
>279642
AGGCACTGCGCATCATGCTGCTGTGCTTATGACTTTGTAAAAATAAGAGTATTCACTTTCA
>279676
GCACAAATTTCACCATTAAGTCATTGAATAGCAATGCAATAAAAGAAAAAATCTTAAATTA
>279681
CGCCCACCAGAGGCGCGAGAATCAGCATGAACATAATTACCTCAGTTAAAGCGAGCGGATC
>279862
TCCCGCTATGGAATTGGTTTGCAGGATTATACGGGGCGATGGTCGTATTTTCTGAAGGCGC
>280007
GGCCCGCCGCCGAGACCGCCAACCTGAATGTGGGTGACGTCAAAGCCCAGTTGTATGGCGT
>280081
AGGAAGTGAAAAAGCAGATTTCAAAATAAATAGAGGGGCTTGCCCCTCTTTTTATTTTATA
>280193
CTTCAGGGTACGACCGTCTGCCGTGTCCGATGCGGCGAAAAGCGACGAAGTGAATACCAGA
>280257
CGTGTGCGGGTGAACGCATCTGAATTGGGGTTGAACGCGCAGGACGTCGAAGCGCAGCTGC
>280287
CTTTGACCAGTTAATTTTTGAACCTATCCACTCAAAAGAGTCTGATAACTCATCAGCGATA
>280335
GCGTAAACGCCTTATCCAGCCTACAAAAAAAAAAACCCCCGAATTCACATTCGAGGGTTCA
>280374
GGCGGAGCCGAGGCTGCTCAAACTCAATTTAGGCATTATGTGTCTGCATATT
>280431
AAAAAGGCGATACCTTTGCCGACGGCCATGCTCAGGTGATGCATACCAACCGCGACTGGGA
>280471
TTGGTCAGATCAAACGGATGCGCGTGGGTCACCTGCCACAAACGCAGCGGTTGCGCGACGC
>280483
AGATCTCTTACAAAGTCTGTAGGAGATCGCTAGGATAGCAGCGGATACTGAGCCCCGTTTT
>280488
TTAATACGTAAATCGTCCGGCATATCGTCGTAATCAATCACCGCCCGATAGACTACATGCC
>280531
AAAGCCGGGCTACTGCCGGAAGACAAGGTGAGGGCAGTCACCGCCCTTAACCAACAAGCGC
>280636
ACATTTGTTGCTCCGCGCTGACGACATCCAAGTGGTAAGTCATTGCCATATCACCCTCCGA
>280686
GGTGGTCTCTTCATTAATGGGACTGGGCGCATTTCCTGCTACTCATCGCCAGTCGTTAGGA
>280690
CTCGCTTTCCAGCGTTTCCGCCTGCTGCGCAAGACGGTCATTTTCCAGACTGCGTTCGATA
>280802
CATTATGCTGGCGACGATGATGTGTCTTGGTGAATTATCATGCGCCTTTCCTCACTCCGGT
>280867
CTGGTATCTGTTTCTGGAGAAAAAACCGGGAAGCGACATCGGACATAACCCTGTCGCGCAG
>280943
AAGCTGGGTAAACAGCCACCAAAATGCGCCACCCATCAGCACAATGTTGACCAGCAAAGGT
>280960
CAGCCACTAATGGCCCCGTTTCAGCGAGGACGGCTTTATTCACCCCAATGCCGACAAACAC
>281003
CTATCATTGTGTTAACAAAGTCTTTTGAATATTGGCACAATTACTGCATAATGATAACCAG
>281192
ACAGCTTATCCAACCATCCGGAATTACCGGAGAGTTGCCAGCATTTGGATGCAGAGCGCGAATGCCTTCGGCCAATTCTTCCAGGGTGGATGAATATCCGCGTTGGGCATCATTGCCGAACTCGAACGCTCCGGTATCAGGATCAGACCATCCATGCTCGCTGTCGTATGCCTCACGCTGCTGATCTATCCATTTGGCGGCGGCTTCAACGCCATCGCGATAGAAAGTGACTACCGGCGCTGACTGTTCTTTGCCAACCAGACGCGTTATTTCTGATTCCAGAAGTGAACCTAAAACTGTACTCGTGCAGTGCTCAGCCCATTCGTTGTTTTCCAACAGGCTGATGATATTTAGCACATCATTGTAAACGCCAGTTTCCTGTACTGGCTGGGCGGTGTAAAAATACGGTCTGATAGTCCACTTTTTATTC
>281198
CGAAGCTGGCGCTGGAAAAAGCGAAAGCATCTCCTGGACTTAACGGTATGGATCTGGCGAA
>281338
ATAAAGAGAATCGGCCCGTCATCGTTAAAGTGTTTCTGGCTGATGCCGTCTATCAGACCCG
>281478
CGGCGTCAGATAGCCGTCGTAGCATAACACTTGACGCAACGCCGAGAGGGCGGGGGTGGTG
>281526
ATGGAACGCCGCTGCCAGGAAGTGATCGACTGCTGCTGGCAGTTGGGCGACGCTAACCCAA
>281613
ATCGACAAAAATAATCAGGCCAATGCCCAGTGCTCCCATCAACGCGCTGGCGCGAACAACC
>281651
TTTCCGGTCCCTTTCGTTTAATGAGGAACAGATATGACTATGTCGCGCGTAAT
>281658
TGCGTACCCAGGACGAGAGCAATGAGACCTAGGCGCGCGTGGCCCATAGCGACGCGGTGGG
>281671
TTACACGGGGTCGTATACCTATTTTGCACAACCTGCCCGACGGCATTGCTGCAATTGGTGC
>281688
ACCCGGCTGGATCATGTCGTTGCCAATATAGGTAGAAAACTCGTACAGCACCAGACAGAGA
>281734
AGCGCTTCAGCCGTATTGTTGTCGCTGTCGCTGTCGTTGTTCTGGCGCTGGTGCA
>281890
CCGCGATCCGATGAACGTTATTGACTGGATGAACATGTTCGCCCTGGCCGTGAGCGAAGAG
>281911
TTGGTTACGTTACGACTACGGCCAGTACACTTGGCGGGCGGCTTCCAGTCAGATGCTGGAT
>282026
TGGATAAATGCCGGTCAGTGTCTGCAACCATATCAACTGGAAGGGATGGAAACCCAAACGG
>282071
GTCGCGGGCGTTACGTTGTAACTGACCCATGCTGGTAATGAGATCGCCGTGGTTTACCGGG
>282182
ATCCAATCCATAGAAAGCGCGGTTTTTGCGTTTGCGCCAGTTTCTCAAAAAATCCGGGGTC
>282202
GCAGTGTTTACGCTCAGCGAACGTTCAATAGAGAGCCGTTCCAGCAGTATATTGCTTTCGC
>282264
GTTGAATATACTGGATATATATACAGTTAAGTCCAGTATATAGCAACAGGTAAGCGCATTT
>282352
CCTTATTTTAACTTAAAGTATCAGATGTAATTAATTTTACTTTCGAACGAAAGATGATGAG
>282376
TAAAACCGCTGAATTTATTGATACGGCTGGAAATGAAACTGACACCGTAAACCCGAACGTCGTGACCCTGGACAAACCGATTAAGCGCGCCGGTCAGACAATTGATAAAGTCACCCTGATTGAGCCGAAC
>282381
CGCCGGTACCCTGCGCGGCGTCAGTCTGGCGGCGGTGGCGCAGTCCGAAGTCGACGCCCTG
>282384
AGTCGACGCCCTGATTAAGGTGCTGCCCCGTATGACCTACCCCGCGCTCACCGCGCAGGAG
>282389
CCTGGATTCACGAGAGCGTAGCGATTTTTTAGTAAATCCCTGGAGTTTGATGAG
>282407
GGTCGACCAGGCGACCCGACCGCTTAAATCCATCCAGACCGCGAGTAAAACCCTGTCGGGTGATATTCGCAACACACAAAAGGGTCTGCGCGACCTGAACGGTCAG
>282416
GTTCGCAGAAAGAGCTGGATGAAATAAGCCTGCGTATTACGGCGTTACTGGATGAGCTTTC
>282420
AAAAACACCACACAAAATGTGCATGTTTAATAAAGTCGGTATCTTTACATTGCAGTTAAAT
>282431
ACAGCGCCAGCGCTCCGAGCTGATGCAGGCCGGCATCAATACCCGCACCCTGTCTGCTGATGAGCGTCGGCTCAAAACCTCCATCAGCGAAACGACGGCGCAGCTTAATCGCCAGCGTGAGGCACTGGCGCGCGTCAGTGCGCAGCAGGCG
>282444
GTGAAAGAACGATATAAATCAGGTAAAGAGTTTGCCGGTAATGCAGCGGCGGCTGGTGCTGCAGGTGTTGGCATTGCGGCTGCGGGAACGATGGCCGGGGTTAAATTACTGATGCCCGGTTATGACTTTGCGCAGAAA
>282462
GAATTCGGCGTCATGCCGGTCGGGAACAATAGCGAAAGTATGCATAAAATCGCGTCAACCA
>282504
CTCCTTCTCCGCGAACGACAGAACGCCTGACGTGTATTTCTTCGAAAATGGCGTGGAATCAATGAGTTCCCGCACT
>282515
TATTGCCGGTGGCGCACTTGCTCTGATTGGTATCATCGGCGGCATTGGTCTCGTTGCGTGGCCGGTTGTCATGGGGATTAACGCCATCATTGCCGCCGCTGGCGTTATGGGTACGGTCTTTACTGTGGCCGGTAGCGCCATTGTGACAGCTCTCGGTGCGATT
>282523
ACAGCTCTCGGTGCGATTACCTGGCCGATTCTGGCTGTGGGGGCGGCGATTGTGGCTGGTG
>282570
CACATATGGCGGCTATCAGGCTTATCAGCCAGTTACCGCACCGGCGGGGCGCTCTTACATT
>282587
ACTTGAACCAGCGACCAAGCGATTATGAGTTCCTAACAGAACAACCGAAAATCAATAGGTTGCTTTATAAATCATAGACATAAAGGGCCACTCTTGACCAACTAAGGGCCAGTTTGAGCCATTTCTACCGCCATTTTATCGCCACTCATCGCCAGTGGATTAAGTTTAACGGCATCCTCTAAATGGTCAGGGGCAAAGTGCGCATATCGCATCGTCATTTTTATGTCGGTATGACCAAGCACGCGCTGCAAGACCAGAATATTACCACCATTCATCATAAAATGGCTGGCGAAGGTATGCCGTAAAACGTGGGTAAGTTGCCCGGCCGGTAATTCGATGCCTGTCCTTTCCAGAGCAGACCTGAACGCCCCATAACAATCACTAAACAGTCGGCCTTTTTTGTCATCAGGTAGGGAGTCATAAAGCTCTTTACTGATGGGAACTGTGCGGTTTTTTCTGCCTTTTGTGTTGGTGTACGTGATTTTGTATTTCGCGAGCTGGCTTTTTTTCAGGCTCTCAGCCTCTGACCATCGAGCGCCAGTGGCGAGACAGATTCTCACCACTGTTTCTAAATCAGGGTGGTCATGGCGTTTGCACTCTCCGAGCAGTTGCGCAATCTGGTCGTGAGTTAACCAGGCCATTTCCATTTCTTCTGTGCGGAAAGGGCGCATATTTTTTAGAGGGTTTTCACCCTTCCATTCGCCGAGGCGATTTAACTCATTGAACACCGCGCGGAAGTAAGCGAGTTCAAGATTAAGTGTGCGAGGGGAAACCTCTTTAACCCTATTTGAACGGGCATATTCACCCTTTAGCCGCTTTTCCCGGTAGCGGGAAAACATCTGTGCATCGAAATCGCGTGCGAGTGGTTCGCCCATACACTCAAAGGCATGGTGCATAGCTAGCTGGCGTTTTAGTCCGTCTCTCAAGGTAATACCATGAGCGCTATACCATGCGTCGACCAATTCTTTTAGCGTTCGCCTGTCTTCCTTTTCCTCCTGCCACGGATTTTGTACGGTGTATTGTTCAAAGGCCAGCGCTTCACCTTTGGTGGCGAATTTCTTTCTGATACGCTTGCCTTTTGCCCCGTTAGGATAAAGCTCGCAAATCCAACCTCCAGCGGGGTTTTTACGGACAGTCATCAATTAACCTCGCTGTACACACCTACCACTCTACCCAGCGTCTTTATGTCATCAATACCGCACTCAAAAGGAACCTTTCCACCAGTAACGTGCAATTTTCTACCCGGGAGTTTTGTTAGCTCTCGAATACTAATTCCACCCTCTATGTCGACCAGCCAAAGGCCGTCAGAGAGTGATGCCTGCTTATCAATGAAATGGAGTTTTCCTTCCGTTCGTATAGCCATCGCATCTGTAAGCGGCTTTGTGAAAAAATGAGCGTCGACTGTTATAGAACCATCACTTTTGAGTATTTCTTCACTTAATGTGAATAACTCGATGCTCATTGTGTCCCCTGCTGTCGCAGAAGATGTGAACGGTTGCCCTTTTCCTGTAAGTAACCACTGCAGATTGGCCCCTGTTTCAAGAGCGCAGTGTGCCGCAAAGTCATATGAAATAGCGCCTCGGGTATATCTGTTAGAGAGGGAGCTCGATGCAATATCGAAATGGTTAGCTAGCTGAATTTTCTGTGAAAACCCGTAAGCCTCGCAGATGCGATCCAGTACATCAACGTTGCTCCATCCTAAAGAATCTATTCTCATATCGATAAAACCTATTTACTACTTCTCAATTGGGAAGTATATTTTGGCTAAACCTACGCAATTGATGGCCCTATGTTGGCAAACGGTGGCCCTTTAATTGCAATCTTTGGCAAATAGGGAATCATGCAACATGGCTTCTGAAATCGCAATCATCAAAGTGCCTGCCCCCATCGTCACCCTGCAACAGTTTGCAGAACTTGAGGGGGTGTCATACCGCACCGCGCGCCGCTGGACTACCGGAGATAACCCGCGTTTACCTATCGAACCTCGCGTTATCCGTAAGGGCTGTAAACGTGCTGGCGGTCAAGTTCGTATCTACTATGCCCGCTGGAAAGAGGAACAGATGCGTAAGGCATTGGGCCATTCCCGTTTTCAACTCGTTATTGGTGCGTAATTCACTTTATGTGAATTTTGAGGGCTCAACATGTTTGATTTTCAGATTTCCAAACATCCCCACTATGACGAAGCGTGCCGGGCTTTTGCGCAGCGTCACAACATGGCGAAGCTTGCCGAGCGTGCGGGTATGAATGTTCAGACGTTACGTAACAAGCTCAACCCGGAACAGCCTCACCAGTTCACGCCGCCTGAATTGTGGCTGCTGACTGACCTGACCGAAGACTCAACCCTTGTTGATGGTTTTCTGGCGCAGATTCATTGCCTGCCATGCGTGCCGGTTAATGAGCTGGCTAAAGATAAATTGCAGTCTTATGTCATGCGCGCAATGCGTGAACTCGGCGAACTGGCAAGCGGTGCGGTATCTGATGAACGTCTGACCTCTGCCCGTAAGCACAACATGATTGAAAGCGTTAATGCTGGCATTCGCATGTTGTCATTATCGGCCCTGACGCTGCATGCGCGTCTGCAGACTAATCCCGCTATGTCGAGCGTGGTCGATACCATGAGCGGTATTGGCGCATCGTTCGGGCTTATTTGAGGTGCGTATGCTGAAAGGTGAACCGTCATTCGCGTCTCTGCTCGTCAAGCAAAGCCCCGGCATGCACTACGGCCACGGCTGGATCACAGGTAAGGACGGCAAGCGCTGGCACCCGAGCCACTCACAGTCCGAATTATTAAAAGGGCTGAAAACAAAGCCGCCGAAATCGTCAGGTTTTTTAATTATTCGTATTGTCCACTTTATTATTAAAGGGGTTAAACATGTCACGCGATGAATTAAGGATTGTTTTAGGTGCCATGATTCCGAACATGGAAGACGGTTTTGAAATTAAAACCCGCGATGGGATAATTTTACGAGTTGACCCGGAATGGGAGTGCTGCAAGCAGTTTAAAGATAGCCTGAAAGCTGAAATTATCAGCCAATTGAAAAGTAAACCAGCCGTCGTATTTGGTTATAGCTAATTAAACAAAAGAAATTATCTGGCGTAAACCCGCCGGGCTTCTTATTGCCC
>282603
GCACGCCGAGTTTTTCAGCGATGGCGCGGCCAGAAAGATTGATTTCACCCTTTCGCTGAAACGGGTCGACGAATCACTGACGGCAATGTTTGGCGACCTG
>282614
GCTTTACGCCAATGCTTTTAAACTGGAGCGAGAAACGAGACTCGAACTCGCGACCCCGACC
>282615
CCTGAATAAACAGGCGAGCGAGCTTCTCGGTTCTGCCGGTAATCTCACTGATAAGCTGCAGAGTGCGCTCGGAGGGCTGACAGCATGATTACGGGTATGACTATTGATGCCGGTACCAGCCTTGCACCGGCGTTTATGCTGACACTGAACAGCCAGGACATTACCAGCAATTTT
>282619
CAGCAATTTTAGTGACCGGCTGATTTCTCTTACCATGACCGACAACCGGGGTTTTGAGGCT
>282627
TTTTGAGGCTGACCAGCTCGACATTGAGCTAGACGACACCGACGGCAAAGTCGAGTTACCCCTGCGCGGGGCGGTG
>282639
GCGCGGGGCGGTGCTGACGCTGTGGCTTGGGTGGCAGGGTTCCGCGCTTCTGAATAAGGGCGATTTCACGGTCGATGAGATTGAGCACCGGGGTGCGCCTGATACCCTGACCATCCGGGCGCGT
>282656
TGCAGACTTTCGCGGAACGCTCAATTCACGGCGTGAAGAATCATGGCACGACACCACCCTCGGTGAGTTAGTCAGTACCATCGCAAAGCGCAATAAACTGACGGCCAGCGTCGCGGATTCACTGAAAAAAGTCCCGGTACCGCATATCGACCAGTCACAGGAGTCTGACGCCGTATTTCTGACCCGGCTGGCTGACCGCAACGGGGCGACAGTATCAGTCAAGGCGGGGAAACTGCTGTTTCTGAAAGCCGGTAGTGCGATGACAGCCAGCGGTAAACCCGTCCCGCAAATGACCCTGACCCGCAGCGATGGCGACCGTCATCAGTTTGCCATTGCCGAC
>282664
CGACCGTCATCAGTTTGCCATTGCCGACCGTGGAGCTTATACCGGAGTAACGGCAAAATGGTTGCACACCAAAGACCCGAAGCCG
>282673
GTTGCACACCAAAGACCCGAAGCCGCAAAAGCAAAAAGTGACGCTGAAACGTAAGCCAAAAGAGAAGCACCTGCGCGCACTGGAGCACCCGAAAGTAAAGCCGGTCAGCAAAAAGACGAAGTCCAG
>282682
GGTCAGCAAAAAGACGAAGTCCAGAAAAGAACCGGAAGCGCGCGAGGGTGAGTATATGGCCGGTGAGGCCGATAACGTGCTGGCGCTGACGACGGTCTACGCTTCTAAGGCGCAGGCGATGCGCGCCGCTCAGGCTAAGT
>282773
GGGCGCGTATGCTATTGACCTGCTGCTGGAGGGCCATGGCGGTCGTTGTGTCGGTATCCAG
>282774
GGCGTAAACCCGCCGGGCTTCTTATTGCCCGAAATCAGGAGAATCAATTATGCGTAATACCGAAATCCGTAGTTTTAACACTGATAGTGATGCGCTGGCCGTATTGCTGACCGATGCAAAAAAAGAAGAGCGTAAAGACCGCGCGCTCGCTGTTTCCATCCGCCTTGAGGCGCTGGCTATCCATATCACCAAAGAGGGTATGAGCTGCACCGAAGCTGCCGAACTGCTGCGTCGTGAAGCAACCAGCTTTGAGAATGAATCACAGGAGCTGCACTAATGGCCGACGCAATGGATTTAGCACAAAAGCGCGAGCAGGAAGACCGCGAGCGCTACATCAGCAACGCGCGCAGCCGTATCGCTGCGCCTTCCCGTTTTCTTTGCGAAGAATGTGATGCACCAATCCCGGAAGCTCGCCGCGCTGCGATTCCGGGCGTGGCTTTTTGCGTGACCTGCCAGCAAATCGCCGAACTTAAATTAAAACACTATCGGGGTGCGATATGACTACCAGACCACTAAGCCAGCTCAAGAAAGCGGCGCGTATTTGGGATAAAGCCCATCGAGGCATCGCGGCGTTTTGGCTGCGTCAGCATGCCACATCCAAACAGGGTGAATATCACCCGAAAGAATCGAAGCTACAAATTTTGAAAAAACTTCGGGAACAGCAAAAAGCTCAGTCGACATCGGTAAATGCTGGGGATTGCCAGAGCGATAAAACTCAACAGTCCGCCGAGTACAGCGAGCCGACACATGAATATCTGTCGATAGTTCTTCCCAGGTCTGCCAGTCATCCAGTTGAGATACTGGGGTATCCAAATAACGTCGATTTAAAATTTGTAAGGCGTGCCGAACATGTATTGACCATTCTTCGCGTGGTTTCCAGCTATGTGGACAATTCCACTCAATTTTCCGACCTAGCTCATGCCGACCAGCTATTGAAAGAGGTAGCCGGTCTGCTATGTGGCATTGAGTCTCAGAAAGAAAAGCATCGCAAATGCCCAGCATGTCGGATGCGGAAATGATCTTCATTGGTTCTTTCGTAGCTTCGAAAGCTGTCACCTCTGTAATCAAATCAACATAGCGGCGTTGGGTGGGATCTTCTTCAGTGAATAAAGTCATAGACACTCCTGTCTCAGCAAAGGCTACGGGTGAGATTGATTATGCCTTTGTATGGAATTTTCCAAAACAGGCAATAGCCAGCCCATATCTTACCTATGACCAACAGTATCGCCGCGACCGTATGTTCGCGGCTTTGCTGCATGCGAGAAAGGTGCTTTCTCTCCAGCCAGAGTGCGTGCGATTTGATGTTTATCGCACCGCTGCAGTGCTGGCACAAAATCAGGGCAGTCAACGAGCCAATGACTTTTTAATCAGCTTCTGCAAAAAGGCATTGCCACGTCTTGAACTGGTAGCAAAAAAATACGAGTGCGTTGGCATCAACAGCAATGTATCAACCGCTGTTTTCGGTGGCCATTTTGATACCAAGCTTATGCAATATCTGGCATCACGCATGGTCAATATGGTAGCCAGATATAACCGCCTCCCGGATATGTCGCGCGCCGATATTGACCTACTGGCTGCTGATATCGCTAATTTCATTCGTGCTGAACTGGCTGACATTGATGACACCGGATTTAGCGAGCTTAAAACGCTGTACACCTGGTACATGCGCGCCGGTTTTATTTCTCTGCAATTCAATGTTACCCCTCCGCATTGGGAGCGAGTGACAAAGAAATATGTCGGAGAAGATGAAATCGCCCCGGCCATCGCTCGCATGTTTAACGATGTGTGGTGGCGTGGTCGTCTGCGTCGCATTGCGGCTGCATGGCGCGAACATCTGCAAATTACTGTCGGTAACGTCAGTAAGAAAAAGCATGCCTATGCGAGTAAAAACTGCGTGACTGACTGGCGTGAACAAAAGCGCCGCACTCGTGAATTTCTCAAAGGTCTGGATCTCGAAGACGAAGACGGCAACCGTATCAGCCTGATTGAAAAATTTGACGGCTCGGTCGCTAACCCTGCGATACGCCGCTGCGAGCTGATGACCCGCATCCGTGGGTTTGAAAATATCTGCAATGAACTCGGATACGTCGGGGAGTTTTACACCCTGACCGCACCGTCTAAATATCATGCCACGACTAAAGCGGGATACCGTAACAGCAAATGGAACGGCGCCAGCCCGTCGGACACGCAGAGCTACCTAGCCGGCCTTTGGGCGCGCATTCGTGCCAAGCTACATCGGGAAGAAATTCGCATTTTCGGCATACGTGTTGCCGAGCCTCATCACGACGGAACGCCGCATTGGCACATGCTTATGTTCATGTTGCCAGAAGACGTCGAGCGCGTGCGCCTCATCATCCGCGATTATGCATGGGAGGAAGACCGCCACGAACTTAAAAGTGATAAGGCTAAAAAAGCCCGCTTTTATGCTGAGGCTATCGACCCGGAGAAAGGCAGTGCTACCGGCTATGTCGCGAAATACATTTCTAAAAACATCGACGGTTATGCTCTCGATGGTGAAATCGATGACGAAAGCGGTGAGCTGCTGAAAGAGACAGCCCCCGCTGTATCAGCATGGGCGGCGCGCTGGCACATCCGTCAGTTTCAGTTTATCGGCGGTGCGCCGGTGACGGTCTACCGTGAATTGCGTCGTCTCGCTGATACCGAGGCCGCGCACGGTCTGAGCGTTGAGTTTGCCGCCGTCCATGATGCCGCTGACGCCGGTGACTGGGCTGGTTACGTTAATGCGCAGGGTGGGCCGTTTGTCCGTCGCGATGATTTGCAGGTGCGCACACTGTATGAACCGCGCACCGAGTTTAATCAGTATGGTGAGGAAACCGTCTGCATTCGTGGCGTATACGATTCCGCTATTGGTGCTGGCACTCCGATTTTAACCCGGCTAACGCAGTGGAAAATTGTGCCGAAGCGTGCCGTTGATTTGGCCGTTGACGTTAAGGGCGCTCCTGCGCCCTCTCGGAGTTCTGTCAATAACTGTACGGGAAGCGAAAGCGATCCACCGGAACTCGATTTATCTAAACCCCTAAGTCGACGTGAAAAACGAGAGCTGACAAACCGACTCAGGAAGCAAAAGCCAGCAATACGGCGAAAATTTATCCACGGAACGGATGAGCAAAACGCAGCTATAGCGAAAACTATCGACGAGATACATCTGACTACCGGCATCACAATCAGTCGGGGCGAAGCCCTGCACCTGATGGCCGGTGGTAAAAGTTGCTTTAACGGTAAATGGTTGAGAGGAACGGCCAAGGGAGAAATATTTACCGCAGCACCATCGTATCAGGCTAAGGCTAGGATAATCCTCAATCGTGTTGCGGCTTTAGCTGAACTAGCAACGAAAATATAATCGTTAATATTCATCCATATCATGTACATACAGTGTGTTTAACTGTGATTTTTTCTTCACACTTTTTGTTATTACGTGTTACTGTATGCATATACAGTATCTCGTAATGGAGGTTGTGTGGATAGAGAGCTAAATGAGCACGTTATGATTGAGCGGGTCGAAATGATTGCGCGTCTGACTGCTGAAGGTACTTGTAAGGAAAGAGATCGTGAAATTGCATTGAATTTAATCGCGGAGATAGCAAGAGGCAACCTAATGAAAAATAATAATTTTTCTGTTGTTTTTTCCGCGCCACCTGTTGATGGAACCTTTGCAAATGAGGGCAAGGTGAAAGTAAATATCACATTGGACAAAGACCAAAAAATCGGCCAGCCGGTAATTGATGCTTTTCAATGCGAATTGACCAAGCGAATACAGTCTGTTTTCCCCTCAACGCGCGTTACTGTTAAAAAGGGAGCTATGACCGGTGTCGAGCTGATGGGATTCGATAAAGATTCAGACCGCGAAGCGCTGGATAGCATCCTTAAGGAAGTGTGGGAAGATGAGAGCTGGCGTTAATCCCTGAAAAATGTGCAACCCTCGACCCCATGTTTGATAGCATGGGGTTGTTTTGTATGGGGATTACACATAAAGGAAAATCATGGATACCGTAATAGCATTTTTATCTCTGGCTCTCTTTATTGCTTTTATCGTGGGGTTAATCAAGCCGTCGCTGGTTCGAATGCCGAACCGTAAGCGCTCCAGTGCGGTTTATCTCGGTGGCTGTCTGGCGCTGGGTGTTATTGGCTCAATCGTATGGCCGACTGAAAAAAGTCAGCCTGTGGCAAAAGCTGAAGTGCCGGAGGTTAAAGCGGAACCGACTACGCCAACGTTTGAGTACGCAGATAAGACCCTCAAAGAATATCGCAATGAGCCAAAAGAAACCCGGCACGATATCGTTAAAGGCTATGTTGGCTTCAAAGGTGTACCGGTAAGCTCTGCTGATGCTTTTTATGCCTGTATGAGTGAGTACACTTTTACGAAAGATGATGCGTTAAAGCTCGGTGATGTGTTGGAGTGGTGTTTCAACGACTTCGAGAAGGATCCACAATCCCTAAATAATAAAATCAACCTTGACGCATTTCAGGGTAATTTTAGCGGTTGGGATGGCTCTTATCGCCCGTTAGAGAAGCTGATAAAAGCCAGCATGAATGATGATTCCTCTTATAAGCATGTTTCAACGGTCTACCATCTGATTTTGAATAAAGATCCGCATGCCGTTGTAAAAACTACGTTTCGCGGCACTAATGCTTATGGTGGCGTGGTAAAACAGACCGTAGCGGCGCGCATCGATGTTCGAACGGGTGAGGTCGATTCAATACTCGAAAATTAAGTAATAATAGTGACACGCCGACGGTGCTGAAACGTGTTTTCAGTACTGGCGGGGTTGAACAACGAGTCTAGCGAGGCGTTAGTTACTTAGCAGCATTATGTTAGCGGGGATGTTAGGGGAAAGTAGATGGTATGAAAAATACAAATAAAATTGTCGCAAAATATCTTGAGCTGTTTGAGGAAAAACGAACACCAGATGATGGCATAATTAGTTTGCTTTACGAGAATGCCATAAATTACGATATGTTTTCTGTTTATATTAAAGATGAGTGTGGTGATGATTATCTTTTTGATAAATATATTGACGGGGAAATAAAGGCAAGAAAATGGGATTTTCAAGATAACAGATTTTGCATTGATTCAACGCTCAATCCTGCGTTTCTTAAAGATAATTCTTTTTCTGGTATTTATTATTATCATGCACATGAGTTGAAGTTTAACTCATTAAATGATCTTACTTTCCTTAAGAGGTTGAAGTTTAGACGATTTGCTGATTCAGAAAACAAGAAATTTAGCCGTGAGAAATATTTATATCGGCAGACTAAGCAGGAAATTACTGATGTGATGACTGTTTTGACTTCTGTTGTCAGACTTTATAGGGAGCAGAAAGGTGAAGAGTCGTTTAGCGAATTTCTTATATTGAGTGATATTGCTGGTAAGTTGTGGATTTACCATGATGATAAGTCAAGGCTCCAAAAAGAACTTCGTTTATGCCTTGACTCACTTGTAGACAATGGAGATCTGACAAGAAGCAAAGTTGGTTATAGGCCCACTGGAAAAGCGATTAATACCTTAGCTAATTTTAATAAAATCGAACAACGTTATAAAGAAAATGTGCGAGATCAACGAATTATGGTATGGGCTACTGGCTTTGCAGCCTTAGGCGCATTAGGGAGTATGATTGCTGCTTTTATGACACTGTTTAAATAATATGTGTGAATTTATTAACTAGCAAATCAAAAAATATTCATCAGCGGAAAGTGCATGCAACAGGTGCATGGTTTTGCATGCGTCAGACTTTCCCGTTATGGCCGTGCGCCGCCAGAGCTGGCGCGGATCCAGAGTGGTCATGCTACTGCATTAAAACCGCCCCATAAAGCGGGCAGGCGTGGCGGGGAAAGCATTGCGCGCCAGCGGTGG
>282848
CAACATCTGATAGTTGAGCGTAACGCGAACGATTCGAACCGCCTTGATGTGCTGTTTCCGCCTGATTATGTCAAT
>282859
GGCGGGGAAAGCATTGCGCGCCAGCGGTGGTGCGTAAT
>282881
TCGAGGGTGTACTCTTTGAACCTGATGACCTCCATGCCGAGCCAGTCGTTTACCTCCCTGAA
>282884
TTAATAATCAATTCCCATCTGGGCTTTTACCCCCGCGTCAAAAGCATGTTTAACCGGACGC
>282912
AATATCGGCAGGCGTTTTTAATTTCTGTGGTTCTTCCGTCGGAAAGGCGCTGGCGCGCATA
>282914
GATGTTGAAAAAGTCATCCTTTGTGGCGACCTCGCTCAGTGGCACGATTTTGATGCCGTCCGGTTTTCCGCCGGGAGCGTAGAAAAACAGGTTCTTAAAGTTGCCGAGCCCTTTCGAGTTGCGCATCGCCTCGCGCAGCGATTCGACGTCGGTCGCGCTCTGCGCCGGGTCAGTCACATACATGATGTAA
>282918
TAAAAAAGGCCTTTCAAAAGTAAATCCCGCTGTTAACCTCTTTCTTCTTCTTTTGGTCGGT
>282920
TGCGCCGGGTCAGTCACATACATGATGTAACCTGCGTGCGCGCCGTTCTGGTAATACTTGCGGCGGAACAGCGTCGCGGATTCATTCAGCCA
>282925
GCGGAACAGCGTCGCGGATTCATTCAGCCAGGCGGAATTAAGCGCGCTGAGATATTCAGGC
>282928
GCGGAATTAAGCGCGCTGAGATATTCAGGCAGGCCGTAAATCTCCTGATTAATATCAGGCTCCAGCAG
>282933
AATCTCCTGATTAATATCAGGCTCCAGCAGATGGAACACGGTATCGGGTGCGAACTCATGC
>282938
TGGAACACGGTATCGGGTGCGAACTCATGCGG
>282940
GAACACGGTATCGGGTGCGAACTCATGCGGCTGAGTGAAGTTTTCCACAAACCAGAAAACC
>282949
TGAGTGAAGTTTTCCACAAACCAGAAAACCGAGTCATCGACCCCGCGCCGGGT
>282954
GAAAACCGAGTCATCGACCCCGCGCCGGGTGTATTTTGCCGGTGAGGTCAGCAGTTTGATTAACTGTCCGGTGACGCTGTGGCGCTGCTCAAGAAAG
>282970
GACGCTGTGGCGCTGCTCAAGAAAGGCGTTGCCGAATACCAGATAGTCGAGCGCAAAGCGGCTGAAATCCTGACGGGACAGC
>282980
GCAAAGCGGCTGAAATCCTGACGGGACAGCAG
>282987
AAAGCGGCTGAAATCCTGACGGGACAGCAGCGGATGCGGAATGTAGGTGCTCGCGAGCACGTTGCGTTTAACGTAAATCGGCGAGCTGTGATGTACGGCTGAGCGCAGGCTTTTTGCCAGCCCGGAGAAG
>282992
GAGCGCAGGCTTTTTGCCAGCCCGGAGAAGCTGACCGGCGGCTCGTACCATTTGCCGTTACTGATGCACTCGACGTAATCCAGAAT
>283016
AGTTGCTGTGGTGCGCGGGCTTTCTGCGCGGCGGCTTTACGGGATTTTTGCTTACCCATTAGTTGAACTCCAGAATAGATTTAGGCTGCATGCCGCTACCGGCAGAAAGCGGTTCGTTTAACAGGGCGTGCATGGTGGCCCATGCGATATCAGCGTGACTGGCTTCCTCGGTGCG
>283020
GATATCAGCGTGACTGGCTTCCTCGGTGCGACTGGCCTCATAGGTGGCGCTGCGCCCGCTG
>283037
CATGGTTTTGCGGATGGACATAAACGACTGCGTGACGTCGGTTGCCCCGGCGTCGTACTCCAGACAGCCCCGGCGAATCGTGTCTTTCGCCTTGAGCACC
>283043
CGGCGAATCGTGTCTTTCGCCTTGAGCACCATTGCGGTTTTCATTTCTGGCGTGTAACGGATACCGCG
>283056
GCCGCCGGGTAGAATGAGCGCACCAACTGGAATACGCCGAGACCGAGGCC
>283073
GCGTCAATGCCGATGTATTCGACGTTGTATTTCTCAGTGAGCCTGCGGATGCCTTCTGCCTGCGCGGCAAAGTCCATGCCTTTCCACTGGTGACGCTCCAGCATGCGAAACTTGCCACCCGAAACCACCGGCGGCGCGAGTACGACACATCCGGCACTGTCGCCGGTGTGGGACGGGTCGTAGCCAATCCAGACCGG
>283085
GAAACAAACTTTATGCCGGGAATTATATACGATGTTTGTTTTGAAAAAGATCATTTTTGC
>283087
GAATTGAGGTAAGTGTTATTTTATTTTTTTTATTTTTCAATAATTTGAATTATT
>283094
CGCGAGCCGAATGGATGGTCGGCGAACGGGGCGAAGTCCTCCCATGTTTCCATCACGTCGACCATGCAGCGCTGCAGCTCCTCGAACGGGAATACCGATGCCTTATCGTCGACAAACTCGCACATAAACAGGTTCTTAAAGTCCTCATCACTGTTTTCGCGTCTGAGCTGGTCGAGGTCGAACAGGGTGCA
>283098
TCTGAGCTGGTCGAGGTCGAACAGGGTGCAACCACCGGCAAGGGCGTCCTCAATAGTGACA
>283103
TTTGCGATCTTTTCTACCATGCAAACAAAAAAAATCAGAATGTTTCACCACAAAATCACAA
>283106
CCACCGGCAAGGGCGTCCTCAATAGTGACAATCTGCCGCCACTGTCCGTC
>283115
TGAAGACATGGGGAGTTGGTTAAAGTCCCACCCCGAACAACATATTTCAATCAATCTTGAG
>283120
AATAGTGACAATCTGCCGCCACTGTCCGTCAGCGCAAAGAAGCCCACCGGCGAGCGCGCTGTGACTGATGTCG
>283136
CTCGCCAGACCAGAAGGGGTAAGCGCCGTGCGCCAGCGTGGAAGGTGTCGAAAAGTAAGTT
>283148
GCCAGCGTGGAAGGTGTCGAAAAGTAAGTTGA
>283202
GGCTCACCGGACGACTGACGGTGGCGCGCAAACGGACCTCTTCCACGCACTCCTCCGGCAA
>283348
TGCCAATAGCACAAGATATTTTTTTAACCATGTTTCAGATAATGCAGGTGAATGCCTAAAA
>283431
AGCTTTATCGCGTTCTACGGGGTATTTCTGACGCTGTTCCTGACGGCTGGGTTGGGGAGTG
>283488
CCCGTTCCTGAAATGGGCAGGCGGTAAATATTCCATGTTACCCGATCTTTACCAGGTCATTCCGGCAGGTATGCGCCTGATTGAAC
>283507
ACTCTGGCGAATGGCCTGATCGATACCGGACTCGCCCGTTTGAAAGCGAACGGCGAGTGGG
>283517
TTCGCGCCTGCGCGGCCTATGTCGGACGTCATCAGGGCTGGCCACTGTATCACGCTTCAGA
>283550
CGACTCAGCTGAAGGCCGCGGTCAGCAGCTAGCTGCGCCGTGCGCGGGGCTGGCGGCAGGC
>283560
AGAGCCCGTTCTCTGCCGACCGGGATGCCGTCCTCGCCGGGATCCGGACCGTGCCTTATAC
>283645
GGCAACATCTCACCTGAGCCGCGTCGATCTGAAAGAAGATGGCAAAGGGCTGAAGATTGTG
>283647
CGATATTTCAGTTATCAGCCCGTCGCCAGCTTGTGTGACGATTTCCGTGCTGTCTCGTGAAAACAACGGCGTCGCATCTGAGGAA
>283666
AGCGATTTATGCCGCCCTGCATGTTGAGGGTGTTCAGCGGGTGGAGCTGGCGGCACCGGTC
>283689
ATGAGAACTGGCCGGAGGGAACAAAACGTGCCGTTATCCGTGATGCATATTTCATTCACTGCCACAAGGGGACTATCGGCGCAATCCGTCGGGTAGTGGAGCC
>283693
TATCGGCGCAATCCGTCGGGTAGTGGAGCCACTCGGCTATGTCATCAATGTAACGGAATGG
>283699
CTCGGCTATGTCATCAATGTAACGGAATGGTGGGAAAGCGGCGACCCGCCAGG
>283712
ACATTCCGGCTTGATATCGGGGTGCTTGAAAGTGGCATTACCGA
>283720
TATCGGGGTGCTTGAAAGTGGCATTACCGAGGAAATGTATTTCGAAATGGAGCGACTGATTGCGGATGCAAAGCCAGCCAGTCGTCATCTGACTGGCCTGAAT
>283729
CCAGTCGTCATCTGACTGGCCTGAATATTGTCCAGGACATTCCCGGTTATTTGTATACCGG
>283740
TGGCGGCTTGAGGGGGAATTATTCCGGGTTATCGAGGGTGTACTCTTTGAACCTGATGACC
>283747
CATGCCGAGCCAGTCGTTTACCTCCCTGAATCTGTCCTGTAAGGGCGATAACTCGTTACGCACAAAGACCTTT
>283752
GCGTTGATAGTAAATATTTATATATATTTTAAATGTATTGATAGGTAGTTATTGCACCGTT
>283754
TGACGGCGGCGGAAAGCTGCCGGATCCTGATGCCGGTCAGACGCAGCTTGTTAATGAGGTC
>283756
ACGCACAAAGACCTTTGCCACCTTCTCAACATCACCCATTGAGCCGATATTCTCAGGCTTGCCGCCCATGAGCTGGAAAGGTACGCGGTGCGCATCCATCAGGTCAGCGGCGCTGGCTTTCTTGATGTTGAAAAAGTCATCCTTTGTGGCG
>283766
GATGTTGAAAAAGTCATCCTTTGTGGCGACTTCGCTCAATGGCACGATTTTTATGCCGTCCGGTTTCCCGTTCGGTGAGTAGAAAAACAGGTTTTTAAAGTTGCCGAGCCCTTTAGAGTTACGCATTGCATCGCGCAGCGATTCGACGTCAGTCGCGCTTTGCGCCGGGTCAGTCACATACATGATGTAA
>283767
GCCGGTCAGACGCAGCTTGTTAATGAGGTCTGGCGTCACACTCTGAATAAAATCAGCCAGGACAACCGGTACAGTAATTACATTGTGGCCGAGCTGGTTATTCCGCCGGAGGTGGGCGGCTTCTGGATGCGTGAGCTTGGCCTTTACGACGATGAAGGGACGCTGATTGCTGTTGCCAATATGGCCGAAAGCTACAAGCCAGAACTGGC
>283772
GCGGCCAGCTTTTTATCTCTGTTCACCCAGTCTTGCCCGCCGTTATAGGCGCTCAGAGTGA
>283774
GCGGAACAGCGTCGCGGATTCATTCAGCCATGCGGAATTAAGCGCGCTGAGATATTCAGGC
>283777
TATGGCCGAAAGCTACAAGCCAGAACTGGCTGAGGGCTCAGGGCGTGCGCAGACATGCCGC
>283779
AATCTCCTGATTAATATCAGGCTCCAGCAGGTGGAACACGGTATCGGGTGCGAACTCATGC
>283789
AGGGCGTGCGCAGACATGCCGCATGGTCATTATTGTCAGCAGTGTCGAGTCTGTGACGCTGTCCATTGACTCAACGATGGTGATGGCGACGCA
>283798
CATTGACTCAACGATGGTGATGGCGACGCAGGATTATGTCGACGACAGGCTCGCCGAACATGAAAAATCCCGTCGTCATCCTGATGCCACTCTTAAAGAAAAAGGGTTTACTCAGCTCAGTAACGCGACAGACAGCGAGTCTGAAACGCTCGCAGCGACGCCGAAAGCTGTCAAG
>283805
GACGCTGTGGCGCTGCTCAAGAAAGGCGTTACCGAATACCAGATAGTCGAGTGCAAAGCGGCTGAAATCCTGACGGGACAGC
>283814
AAAGCGGCTGAAATCCTGACGGGACAGCAGTGGATGCGGAATGTAGGTACTTGCGAGCACATTGCGTTTAACGTAAATCGGTGAGCTGTGATGCACTGCAGAGCGCAGGCTTTTTGCCAGCCCGGAGAAG
>283835
GATATCAGCGTGACTGGCTTCCTCGGTGCGGCTGGCCTCATAGGTGGCGCTGCGCCCGCTG
>283841
TCTTGGTGCTCAGCCCGTTATGTGGGTAAGCTCCGCCGATGATTTGAGCAGCCTGCCGTCTGGCGCACGGCGGTTTGCCAGCAATAAAGCTCCGGCAACA
>283844
CATGGTTTTGCGGATGGACATAAACGACTGTGTGACATCAGTTGCTCCGGCGTCGTACTCCAGACAGCCACGGCGAATCGTGTCTTTCGCCTTGAGCACC
>283853
GACGGCTGCGCCGTTCTGATAACAGACTCAATTGGTAACACCTGGATTGGCGCGCGCTGGG
>283855
TTTCATTTCTGGCGTGTAACGGATACCGCGTGCCGCCGGGTAGAATGAGCGCACCAACTGG
>283857
GGATTGGCGCGCGCTGGGACGCAACCAATGGTTCCGGTTTTACCTGGCGTCCCCTGATGTCGTGTCCG
>283868
CTGGCGTCCCCTGATGTCGTGTCCGCCCGGTGTTCCCCTTCCGTGGCCGTCTGACACTATCCCTGCCGGTTATGCCCTGATGCAGGGGCAGGCATTTGATAAGAACGTTTATCCCTTACTG
>283877
ATATCCATCCGGCACTATTCCGGACATGCGAGGCTGGACAATCAAAGGCAAGCCTGTCAGTGGACGCGCTGTGTTGTCGCAAGAACTGGACGGCAATAAATCGCACAGTCACAGCGCCAGGGCGCAGGATACCGACTTAGGGATGAAAACTACCTCATCCTTTGATTACGGCACG
>283893
TGGCGATCACGCACATACCACATGGATTGGCCCGCATGAACACTCCGTATACATCGGTCCACACGGACACGTCGTTATAGTGGACGCAGATGGTAATGCGGAAACCACGGTTAGAAACATTGCATTTAACTACATAGTGAGGCT
>283897
GAGGCTGGCATAATGACTTTTAAAATGAGCAGCAAAG
>283925
GCGTTCAGATACTAACGAATTTATTGGTGCGGGCGATGCGTATATCCCGCCGCACACTGGATTACCGGCTAATTGTACTGATGTCGCCCCTCCTGAAATTCCGACCAGCCATATTGCGATATTTGATGCTGAAACACAGACGTGGACTCTGCATGAAGACCACAGAGGTGAAACGGTTTATGACACAACAACCGGTAATCAGGTTTATATCTCCGAACCCGGGCCGTTGCCTGAAAATGTCACATCAGTTTCGCCAGAGAGTCAATACCAGAAATGGGATGGTAAGGCATGGGTGAAAGATGAAGTTGCGGAAGCTGCAGCACGACTTATTGAAGCGGAAGGGACAAAAAACAACCTTCTGCAAATGGCTTTGACGAAAATAGCGCCATTACAGGATGCAGTTGAGCTTGATATCGCTACGAGTGAAGAGAGAGCGCAGCTCAACGAGTGGAAAAAATACAGGGTACTGGTAAACAGGGTGGATACATCTGCGCCTG
>283941
TGGCCGGATATACCACGCTAAATATTCAGGTGGGTTTATTACCCGCCTTTTCTTTTTCCTG
>283961
AGTGATTTTCACCACGGCACGCAGGTCATCGAAATTAATGACGGTACGCGTGT
>283991
CTGATTACCAATGTGCAAAGCGCCATTGCGAAAGCCGGTAAAAAAGGCACGCTGGCTGCATCACTGCAGGCCATCGCAGACCAGTCAAAACCCGTCACTGTTGTTGTACGTGTTGAGGATGGAACCGGCGATGACGAGGAAGCTGCGCTCGCACAGACTGTTTCCAACATTATCGGAGGTACGGATGAGAACGGTAAATACACCGGTATCAAGGCTCTCCTGAC
>283998
GCTCAGGCCGTCACCGGCGTCAAGCCGCGTATTCTTGGGGTGCCGGGGCTGGATACTAAAGAGGTCG
>284010
AAAAGCCTGGCGCTCAGGTGACAGGCTCAGAGGCAGTACATCGGATCTGGTCACGATGATA
>284018
GCTGATGGTTATCTGGCCTGATTTCCTCGCATGGGACACCGTCAAAAATACCACCGCAACG
>284066
CAGCAACAGGCGCAGACTGAAGGGCAGATTACCGCCGCGAAGCTTTCCACGACCGAAAAAA
>284099
CGCCAGCGGGGATAAACCGTCACGAGGGCCCCCTTATTGGGTCGGGCAGGTGTGTTCCCCG
>284119
AGTACTCGCCGCCCGGTTCAAAATTCCAGCACCGCCAGACCATTTCGCCGTCCTTACGCAC
>284128
TTGGCGGCAAGACCAAAGCCATCATCAACAGCGGCGAAATCAACCTGCTGTGCGACAGCGG
>284144
TACCATAATACCGGTAGAGAGTTCCGCTGGAAGCAGGCGTAAACGTTGGATATTCAGTGCC
>284146
AAACTGCGGGCGATAACGGCCTGACAGGCGACTACAGCCAGTTCTTTGGCCTGAAGCACAG
>284189
CGCACGCTCGTCAAAGAGGTCGACGGCGCATTGCATGTCAGCTATGCCCCTGAGCCACCGC
>284201
CCCTGAGCCACCGCTGCCTGAGCCAGTGACACGCCCGGTCGAGCTGTACGTTAACGGCGAG
>284204
TGAAAAATTTAGCTCAGATTGTTCTGGTGATAGTGGTACAGTTTATTGCCTGTTATCTAGC
>284223
CCGGTCTGATTGCCAGCCTGTCACCGGCGGCGCGTCG
>284241
GCAGCAGCGCATCAGGCGACAGCAGGCACCAGATGGCACCCCGTATGCCGCCCGAAAGCGCCAG
>284244
GGCACCCCGTATGCCGCCCGAAAGCGCCAGCCGGT
>284254
CGAAGTAAGAAAGGCCGTATCAGGCGCGAAATGTTCGCCAGACTGCGCACTAACCGCTTTATGAAAGCCAAAGGCAGCGACAGTGCGGCGGTGGTGGAATTTACCGGCAGGGTACAGCGCATGGCGCGGGTGCATCAGTATGG
>284261
ACAGCGCATGGCGCGGGTGCATCAGTATGGCCTCAAAGACCGGCCAAATCGTCACAGCCGGGAT
>284263
GGACAAGACCGCTGAAATGACCGGCGTGCCAAAAGATCAACTGGAACAGTTGGCACAGCTC
>284265
AAAGACCGGCCAAATCGTCACAGCCGGGATGTGCAGTACGCGGCGCGCCCGTTGCTCGGTTTCACCCGCGACGATGAGCAGATGATTGAAGACATCATTATCAG
>284272
TGAGCAGATGATTGAAGACATCATTATCAGACATCTCGGTAAATAAATATTGTGTGAACCA
>284279
CATCTCGGTAAATAAATATTGTGTGAACCACCACCGGAGCCGCGCGAATTGGCGCGACTCCAGACCAGAGGCATCCTTGCACTATGAATACGTTATCCACAATACAGGAGCTC
>284283
ATGAATACGTTATCCACAATACAGGAGCTCGCGCGCGCGATTCGCAACCTCATCCGCTCAG
>284299
CGCGCGCGATTCGCAACCTCATCCGCTCAGGTGTGGTGACTGAGGTCGATACCGCGCAGGGGCTGTGCCGCGTACAAAGCGGCGGGATCCAGACTGCATGGCTGAACTGGCTGACCACCCGCGCCGGTCGTTCGCGGACATGGTGGGCTCCCTCGGTCGGTGAGCAGGTGCTGCTGCTGGCAATTGGTGGCGAGCTTGATACTGCTTTCGTGCTGCCGGGGATTTTCTCCGACGATAACCCTGCCCCGTCAGCCTCGGCGGATGCGTGGCAT
>284329
AGTCTACGATGACCAGATACGCGTGATTGAGCCGCTATTTTGCGAACAAACAGACATTTTA
>284336
TACCGGTGGCACGTTGAAATCAAACGGCGTGCAGGTCGATAACCACGGTCACGGCGGCGTACAACGGGGCGGGAACTGGACGGAGGGCACAAAATGACAGCGCGTTATCTGGGGATGAACCGCAATACC
>284342
CGTTATCTGGGGATGAACCGCAATACCGGCATAGGTATCAGTGACAGTGAGCATATCAGCCAGAG
>284351
TATCAGTGACAGTGAGCATATCAGCCAGAGCATGCGCGACATTCTGCTGACGCCGGTCGGCTCGCGGGTAATGCGTCGTGAATATGGCTCGCTCCTGTCTGCGCTGATTGA
>284366
GCGTGCTATTCCGCGATCCAGAAATGGGAACCACGCATCAGGCTTA
>284375
GGCGACACTGGCGAAATGTATGTCGATATTACCGGGATGCGTACCGATACCGGTGCGTCAGTTTCAACCACTGTTTCACTGAGTTAAA
>284383
CAGTTTCAACCACTGTTTCACTGAGTTAAATCACTATGGCAACCGTTGACCTGAGTCAGTTACCCGTTCCAGACGTGGTTGAGGAACTGGACTATGAAACCATCCTTGCGGAACGCATTGCGACGCTGATTTCGCTCTATCCCGAAGACCAACAGGAAGCCGTCGCCCGGACGCTCGCACTT
>284386
CAGGAAGCCGTCGCCCGGACGCTCGCACTTGAGTCTGAGCCA
>284398
TGTTAAATTGCTGCAGGAAAACGCCTACCGAGAGGTTATCTGGCGTCAGCGTGTCAATGAA
>284409
CCATAGACAGTGACCTCGATAATATCGGGGTAAATTTCAGTGTTGAGCGTCTTGTCGTCACGCCTGCTGATGACACCACC
>284411
CTTGTCGTCACGCCTGCTGATGACACCACCATTCCACCCAC
>284417
GCCTGCTGATGACACCACCATTCCACCCACCCCGGCAGAAATGGAACTCGACGCCGATTATCGTCTGCGTATACAGCAGGCTTTT
>284422
CGCTGAGCGCGGTCAGCGCCGGAAACAGTACCCGCCCTTTGATCACCTGCCAGAGCAGGTTTTTCTGCTGCCGGGACAGTTCGGCCTCT
>284427
CCAGGTGCTAATTACCGACAGCGGTCAGCGTACCGGTACCGGCAGCGCGCTGATGGCCATG
>284429
GGCCGTAGTGCTGACGGGCGCGTCGGCGATATTTCAGTTATCAGCCCGTCGCCAGC
>284433
CGATATTTCAGTTATCAGCCCGTCGCCAGCCTGTGTGACGATTTCCGTGTTGTCACGTGAAAACAACGGCGTCGCATCTGAGGAA
>284452
TCAGCGGGTGGAGCTGGCGGCACCGGTCGCAGATATTGTTCTCGATAACACACAGGCATCCTTTTGCACTGACTACAGCCTAGTAATCGGGGGATCTGATGAATGACTCACGATTATTGCCGGTGGGCTCATCGCCACTGGAAGTCGCCGCCGCAAGGGCATGTGCAGAGATTGAAAGGACGCCGGTCAACATCCGCGCGTTGTGGAATATTGACACCTGCCCGGAAAATTTGTTGCCGTGGCTGGCGTGGGCGTTTTCTGTCGACCGGTGGAATGAGAACTGGCCGGAGGGAACAAAACGTG
>284462
TATCGGCGCAATCCGTCGGGTAGTGGAGCCTCTCGGCTATGTCATCAATGTAACGGAATGG
>284475
TATCGGGGTGCTTGAAAGTGGCATTACCGAAGAAATGTATTTCGAAATGGAACGACTGATTGCGGATGCAAAACCAGCCAGTCGTCATCTGACTGGCCTGAAT
>284481
CCAGTCGTCATCTGACTGGCCTGAATATTGCCCAGGACATTCCCGGTTATTTGTATACCGG
>284483
TGACGGCGGCGGAAAGCTGCCGGATCCTGAAGCCGGTCAGACGCAGCTTGTTAATGAGGTC
>284487
TATGGCCGAAAGCTACAAGCCAGAACTGGCCGAGGGCTCAGGGCGTGCGCAGACATGCCGC
>284496
ACGCTCGCAGCGACGCCGAAAGCTGTCAAGACAGCGTATGACCTTGCTAACGCGAAATATACAGCT
>284508
TAACGCGAAATATACAGCTCAGGACGCCACCACAACGCGTAAAGGCATTGTGCAACTCAGCAATGCCACTGACAGTACGTCTGAGACACTTGCCGCGACACCGAAAGCGGTCAAGGTGGCATATGACCTTGCTAACGCGAAATATACAGCT
>284516
TAACGCGAAATATACAGCTCAGGACGCCACTACAGCGCGTAAAGGGATTATCCAGCTCAGCAATGCCACTGACAGCACGTCTGAGACGCTGGCCGCAACGTCGAAAGCGGTTAAAGCGGCTATGGATAATG
>284527
GGTTAAAGCGGCTATGGATAATGCGAACGGGCGGCTGGCGAAAAACAGTAATGGCGGCGATATTCCTGACAAAAAACAATTT
>284532
TATTCCTGACAAAAAACAATTTGCGAGAACTATCGGTGCCGTGACCTCTACCAATATCACATTTAATAATGCTTCTGGATGGTACAAAATCGCCACAGTTGTAATGCCGCAGGCTACATCAACTGCG
>284533
GAAAACATCGCCGTTCGCCGTAACTGAGCCTTACTACGGTAATCTGGCCAGTGAAAAACTG
>284548
TGCCACGTTGTGGAGACGCTCGCCTGCTGCGGCTAACGAGGTCGCATGGGTTAATACATCA
>284568
CGCCAATAATGCCCGGGTCGGTTATATCGACAATTCCGGGTTACACATGTCAGTAGATGTT
>284607
TGTACCAAACGAGGTTTACCACGCCGCCAATGGGATCAGCTCA
>284644
TGATACTGCAAAAATAATGTACGACCATGAAGGGGTTATCTGGGGTGTCGTTAATAAGCCAGTCCCGCAACGTGGCAACACATATTCTGTATCAATGTTGTGGCCG
>284651
AAAGGCCCAGTCTTTCGACTGAGCCTTTTGCTTAATTTGATGCCTGGCAGTT
>284656
CCGCGCTACGGCCGCCAGGCAAATTCTGTTGCCAGAAACG
>284662
AATTGCCACAGATGAAGAGATTAAACGGCTTGAAGCATGGGAACTCTACAGCGTAATGGTAA
>284663
TCGCAAAGTCAGTCACATACTTCTGTATGCTCCT
>284672
TACAGCGTAATGGTAAACCGGGTGGATACATCTGCGCCTGACTGGCCGG
>284682
GGTCATCGAAATTAATGACGGTACGCGTGTCATTTCCACAGTAGCGACTGCAGTCGTTGGCATGGTCTGTACAGCCAGTGATGCAGATGCCACGCTGTTTCCCCTCAATGAGCCGGTGCTGATTACCAATGTGCAAAGCGCCATTGCG
>284688
TAAATACACCGGTATCAAGGCTCTCCTGACTGCTCAGGCCGTCACCGGCGTCAAGCCGCGT
>284690
GGGTGCCGGGGCTGGATACTAAAGAGGTCGTGGTCGCGCTTGCGTCGGCTGCCATTAAGTT
>284779
GGCTTTTATGGATGATGTAGTTATCCGCCATCAGTGTGATGGTTTTCGCCCGCCTGTATGT
>284811
TCGTCGGCATTATTCATTTTATCCAGCGATGAGGGATCCCCATCCTCATCCCTAATAAAAA
>284878
AGACCGACATAATGTTGTCTTTCTCATGGGGGAAGTAATAGTTTTCAACCTTTTCAACGAC
>284928
ACGACTGGTTGCATGGTATTAAATAAAAACGATAACAGGAAAAATGTCATGCGGAAAATAA
>284965
ACGCCCGTCGCGCCAAACCAGTTCAAAGCCTGCGCGCATAAATGCGATCTGTGTCAGGGAC
>285148
AGCAATGGCGGTCATGCCGAATTCGCGCACACCATAGTGGATATAATTACCTGCCGGATCC
>285191
GACGAGTTTGATTTTGAAGAAGATGCGGATCGTTCTGACCATACCAAATACGTCTGGAGCA
>285237
GCTGGCCGATGTGAATACCGACCTTATCAATCTGTATCAGATGCTGGCTGTTGTACCTGGTGCGGTGATAAGACATGCTAGGGTAATGTTTGACCGTCTCAATGACGCTGAAAGCTATATGGCGCTACGGGAAGAGTTC
>285263
CGCACGCTCGTCAAAGAGGTCGACGGCGCACTGCATGTCAGCTATGCCCCTGAGCCACCGC
>285264
CCCTGAGCCACCGCTGCCTGAGCCAGTGACGCGCCCGGTCGAGCTGTACGTTAACGGCGAG
>285266
AGTGAGTTAACCGCGCTGCAGGAGCGCCTTACCGGTCTGATTGCCAGCCTGTCACCGGCGG
>285267
GATTGCCAGCCTGTCACCGGCGGCGCGTCGGCAAATGGCGGCTGACATTGCAAAAAAACTG
>285269
CCCGTATGCCGCCCGAAAGCGCCAGCCGGTACGAAGTAAGAAAGGCCGTATCAGGCGCGAA
>285270
ACAGCGCATGGCGCGGGTGCATCAGTATGGTCTAAAAGACCGGCCAAATCGTCACAGCCGGGAT
>285274
GGTGGTATGCACCAACAAACTGACGACGGCGACGCTTGAGGTGCAGAAAGGCGGCACCATGCGGGGAAACATCGAACATACCGGTG
>285277
ATATGGCTCGCTCCTGTCTGCGCTGATTGATATGCCGCAAAACCCGGCGCTCAGGCTGCAA
>285278
AAACCCGGCGCTCAGGCTGCAAATCATGGTGGCGTGCTATTCCGCGATCCAGAAATGGGAA
>285281
GCCCGGACGCTCGCACTTGAGTCTGAGCCAATTGTTAAATTGCTGCAGGAAAACGCCTACC
>285282
TGTTAAATTGCTGCAGGAAAACGCCTACCGCGAGGTTATCTGGCGTCAGCGTGTCAATGAA
>285307
AGACTAGTCAGGATGATGGTGATGATGGTGATGATGGTGGTGTTTAAATT
>285314
TTTCAGTCTGCAAATGCAGGTGGAATACCTTATACATTTAACCAGAAAATTCTTCAGGGGAAAGTTATTCGCGTTCTCGATGGCGACACCATAGAAATTAAAACACTACCCGCAAAAATTGTTGTGTATGAAGTTCCGATCCGAGTCCGATTGATAAACATCGATGCCCCTGAAAAGAAACAACCTTTTGGACGCTGGTCAACTAGTCAGCTTAAAACTCTGGTTGCAGGTAAACAGGTGACAGTCTCTTATTCACATAAAGACCGCTACGGACGCATTATCGGTCATGTGTTCACGACGAACGGCACGGATGCCAGCCGCTTTATGGTTCAGTCTGGCGCTGCATGGGTATATGAACGTTACAACGTGGATGAGTCATTACCGGCTCTGCAACGGGAAGCGCAGGAACAAAAACGCGGTTTGTGGGCCGATGCAAATCCGGTTCCACCGTGGGAGTGGCGATACAAACATAACTAACTGATAGAGGTTTTTATGGCTTTATCACCCAAAGAAAAGAAAGAGTTACAACAACGCTTCGAAAAGCAATTACTACCTGACCTTGATATGTCATTTGAACTAAATGGAGAAGTATATAAATTTAATTTTGATAAAAATGAGTCAGGTGACTATATCGATAGTTTTACACAAGCAGTATGGGGAGGTTATCAGGATGCCGAGGAATGGGAAAAATATGGTAAACATCAGGAGACAGAATTACCTGAATGCCCTGAACCAGTCGAGGGTTGGTGCGACTGTGATAAATGTAAGTCGATGATTTTTCATAAAGAGAAAAATATTTATGTTTGCCTCTCCTGCCATAAACAAACAGAGCCATTTCTTCCAATTGACTGGAACTCAAACGATTACGATTGGCTACCTTATGAAGATGAATACTAATGCTGAATACTTCAAAATCATAATAACTGAAATGGCGACATGAAAATTAACGGGGCAAAAAATGCATTCTTCTTTTGGTTTGCCATATCCGGCTGGTCACTGGATGTATTCGTTATACGATTTACTCGATAATTCAGTGTTCGTGGTTTGTTTCTTTGCCTTCTGGGTGGCAACGGGTCAATTTTTATTAAGAACTGTAGACAGAAAATTTAATATATCTGAAACAGTTGAGATGGTTATCATCGCTTTATTAGGGATACTAATGACTCTGTCTTTTTATCTTTGTGCAATATTAAAGACTTACCTTTAAATCAGAGGGTAAAAATATGGTAACGATAATAATAGGTGTGTCGAGAGTTATTGACTATAAAACGGCAGAAATGTCGGTTGATATCCCCCCATTCCCTGAATGGAACAGTGGTCATTATATCGAAATTCCAGGAGAAGGTATTGTATTCACAGGTGAAAAGAGTGATGACGGTAGCCGTTGTTATTCTGGTGTCATCGAATCTCATTACAGCACTGATGACTGGGCGTTTATTCTTTCTGAATACAAAAACTGGCTGAAAGATAAGGAAAGAAAGTTTTCTTATCTGTTTGTCTTACGCAATGGTGAACTGGTTCACCATGAGGTCAATAAATCAGAGCTTCTTTAACTACGCTAAAAAAAGGATAATCGATATGTACCTGCATATTGTCCCTAAACTTTTTCATCTTATGGCGAATAAATGCACTCTTAAATCCATCTCCATACCTGAACTTGATTTAATAATTGATGGCGAATCATTGTCTGTGGGGAGGCCGTGGCCTAATAAATGTGTATGGGTTGGAATGAGAAAAAGCAGAAAATCAGTTAATGGTCTTATTTTACAAACAGATAAAAAATTAAGATGGTTTACT
>285317
AACAGATAAAAAATTAAGATGGTTTACTACCAGATACACCTGGGATATTGAAAATATGGGGTTGATTCATCATCAGGTTAATACCTATATAGAAGATAATGAGTTTGATATGGTGTCACAGGAAATTCTTTTAAATGGTTCTTTTGATAAGTGGAGTGAC
>285318
TGGTTCTTTTGATAAGTGGAGTGACAGGGTTCATTCAGCTTATGAAAATAAGCCTCCAGCCAGAATCCAGCCCAAAATGGAGTCCTTATTAAATAAGCCTGGTGAAAACAGTCATGATGTGTGGGAAGAGTTCGAATGGGGTGACTTCCTTCTGTCCAGAGAAGAAAGCCTTTTACTTTACACGATTCAGTCTGAACGATTGAGTACAGATTGCTCTTTATTCAAAAGACAACCGTCTATTGAAAGTGCATTAGTTATATAAATCAGATACTTTTTGAGGGTTATTATGCAATATGCATTGTTTGATGGATTTGAACGAAAGTTTTTGCTGGATGCTCTTGAA
>285321
GTAAAAGAACTTCCTGATATTGATGAATCTACTCACCCCTTCCATGTCTGTTATGGTGGATA
>285323
CCATGTCTGTTATGGTGGATATTTATTAAATCCTGGTGTTTCAGATTCAGATATTAGCAGAAAAATAAAAGATCAGAC
>285325
GCATGGATTGTCATTCAATAGCTTATTATGATATTCACACACTCCCTCTGATTTCGTGTGGTCATCAAAATATAGTTCCTTTTGCCGCGTTAATAAAAGCTGATGAATGCATCATTTCAAAAATTGCTTCGTATTCTGGTTTTGCTGTAACAGCCTTTTTGAGAATTAAAGAGTGGGATATTGCA
>285327
AGGGAATTTTTGCCTTTAATGGCTGTGAGCGCAGATTCAAACAACCTGTAAGTGAAGATAACTGGCAACA
>285329
TGTAAGTGAAGATAACTGGCAACAGGCAGTATCAGAAGAACGCGCTATCCGTTGTGCCAAAAGATTAATTCAA
>285332
AACAATATCATTTGCTACTGCGGGTTTTTCTGCGATAAAAAGTTTCATTTTGTTATCCTTTACATTGAATTAAT
>285333
ACCCGCAGTAGCAAATGATATTGTTAAGGCGCTTGGGGGCAATTTTACCCGTCATGATGGCTGGTTTGAAAGTGATAATACTATTGTGACTAACTGTTTTGGTCATATTATC
>285337
CTGTTTTGGTCATATTATCGAATCACAGCCCCCCGAAAACTATAATCCTGAATACAAAGAGTGGAAGATTGAAACACTCCCTTTGCGTCTTTATCCCGTAAAATACCAGCCTGTAGAAAGCGCCGCAAAACAAGTTAAAACGGTTATTGAGCTTATCAGGCGTGCTGATGTGACCGAAATTATTCATGCTGGCGATCCTGATGACGAAGGACAGCTACTTGTCGATGAGGTCCTGGAATATGCAGGCAACACAAAACCCGTTAAGCGTGTTCTGATCAACGACAACACCCTTCCGGCAGTGAAAAAGGCGCTGGCAAATCCCAAAAATAACCGTGACTTCAGAGGACTCTATCTCAAGGCTCTGGCGCGTTCTGTAGCCGACGCGATATACGGTTTATCCATGACGCGTGCTTACACAATCCCGGCAAAAACTAAAGGCTATAAAGGTGTTTTGTCTGTCGGACGGGTCCAGACACCCGTGCTTGGCCTGATTGTAAATCGCACCCGTGCCAATAAAAATCATAAATCCAGCTTCTACTACACCATGACCGGACATTTTCAACGCGGCGCTGATGTTATCAGGGCGAACTGGAAACCTGGTGAGTTCGCACCGCTGACAGACCGCAAATTGCTTGATAAAACCTGGGCGAATGGAACAGCAACATCACTTGCAGGAAAACCAGCCACAGTTGAAGCGGCAGCAACAGATGATAAAAAAACGGCTGCACCGTTGCCCTTTAACCTGGTACGACTTCAGCAGTACATGAACAAAAAATTCAAAATGACTGCTCAAAAAACGCTGGATATCACACAGCAGCTACGCGAAAAATACAAAGCAATTACTTACAACCGTTCAGATTGTTCATATCTTTCAGACGAACAATTCAGTGAAGCACCACAAATAATCGATGCCCTGAAGTCGGTGTTTGATCAGCCAATGGATATTGATACGACACGTAAAAGCAAGGCATTTAACAGCGCAAAAGTAACAGCGCATACAGCCATCATCCCAACCGTTAGCGTACCGGACGTAAACGCACTGAGCACCGACGAACGCAATGTTTACCTGGCAATTGCACAACACTATCTTGTCCAGTTCATGCCTGAAAAGGCATATCAGGAAGTATCCGTCGCCATTCAGTGTGGTGATGAGTCGTTTTATGCCCGTGCCAGGAAAACTACAGACAGCGGATTTGAAGCGTTTCTTGGTGTGGAAAATGCCGGGGACGATGAAGCAGAAGTCGAAAATGATGATTCCTCTTTTGATCTTCTCTGTAAAATTCGCACAGGAGAAACAGTGACGACAAAAGAAGTGGTTGTGAATGAGAAGAAAACAACGCCACCGCCATTATTCACCGAAGCCACTTTACTTGCCGCGCTTGTTCGTGTCGCAGATTTTGTCACTGATCCAGTGATTAAAAAGTTACTGAAGGATAAAGATCGGGATAAAAAAGACGAACATGGCGGTATTGGTACGCCAGCTACGCGGGCTTCCATATTGGAAACACTAAAAAAACGGAACTATATCACCCTGGAAAAAGGAAAACTTATTCCGACAGATACCGGGTATGCGCTTATTGATGCTCTGCCGGATATA
>285338
TTCCAGATTTTAAATTCACATCCTGTACAGGAATAGCTTTTTGGCCTGATAACAATCTGTTTACCACAGGAAGGACAAGGAGAGGACAGGCGTTGTGACTGACCAGACGGCGCGCTGGGGGAAACTTTTATTTCAGCACTGTTCGCATTACTGATCATCGGTATCAGATCATTGTACAGTTCGTCAACGAACTGTTCGATGGTCATTTCTCCGTTTTCAATGAGTGTCTGTTTTTCCGCCCATAATGCCGTCATATCTGGATTAACAGCTATATCCGGC
>285339
CTGTACAGGATGTGAATTTAAAATCTGGAATGAGTTTTCTGGCAAGAAAATCACCCAGGCACAGGCCGAAAAA
>285340
GAAAATCACCCAGGCACAGGCCGAAAAACTTATTAAATCAGGAAAAACCGATTTGATTAAGGGATTTAAAAAG
>285341
CGATTTGATTAAGGGATTTAAAAAGAAAAGCGGTGGAACGTATGATGCAGTTCTTGTCCTTGAGGATAAGAAAACAG
>285342
GGGTTTTCCGGCAAGGGCTAAGAAGTGAAAGCAAAGCAGAAATGGCTTTTCAGGTCAGGAATTGCTTCAGTTAATCGCCAAGTCTGGTCGTGGGCGAGCGCCAAAACCGATTGCTGAAGCACTGGCAGGAGGTCGTTCCCTTGATGAGTTTCTCATCGAGAAATTATTCTACAGCCCTCCTTTTCTCTGGAGGGCGTTATCCTTTGAAATATCCGTTTATTTTGATGATAATTCTCATGTTTCGTTTCTCGGCGTGGGGAGTACAGATTTTATGGTTAATGATTTGTTGCTTTTCTCTGTTAGTGTATTAGTTTTTTTAGTGATAATCCTGATGTTACATTTGACCCTAAAAACAGACAGTATTCTTTCTGAATGCTCTGAATATCGCACGAAATGTGATAATCTCTATCATCTATGCCAGATGCAAGAGAAAGAGTTAGAACATCTACGTGCACTCATTGATGCGCATAACATAGATTATTAGACGTTGCTTTAGGGGGATGGATAAATGAAATTTATTATTTTAAAAAAGGATAAAGATAGCACAATTGCCAGAAACGACTCTGTTTTCCCTGTTAACAATTTCTTTGTCG
>285344
CTGTTTTCCCTGTTAACAATTTCTTTGTCGTTTTAACTCTTGTGTCTTCCCTGGCTAACTCTTTCGGAATATTTTTTCCCACGATATCTCATTCTGGCAATGTTATTGAGATGTGTTTTTTCGTTATGTTTTCAACATTACTGGCTGCTTTCAGTTTTGTAAGTACAATGGGGCTGGCGAACGCAGTCCCCCCCATTAAAAATGTGTTTCCGCTTTTGTTGTTGGTTCTTGTCTTAATTACTAATTATAATATTTACTTCCGATAAGAACGGGGGCGCGGCAGCGGCTTTTCTTCTGCCCGCTCTCCCGTCAATAAACCCAGCAGTAGAAATCAAACATCGTTGTAGCTATTATAGGGCAAGGATGTTCTTCAGGAATTGTACAATGAAAACAAAACAAGACTGGCTCTTTCAGTTAAGACGTTGCTCAACACTCGACACACTTGAAAAGATTATTGAAAAAAACCAAAACAGCCTCCCCCCTTCTGAGCTTGAGTCGTTTAATGCCGCCGCCGATCACAGGCTTGCAGAACTCACAATGAATAAACTCTACGATAAAATCCCCCCATCCGTCTGGAAATATGTATATTAGTTCTCATCTATTAATATTGGATTTTTGATCGACACAAACATCAGCAATCCCTATACACCTTTCATAGAATGAATTGAACCCTGTATATAGCCTGTCTGAAATGGATATCTGGCAGGCTATCTTAATAGTGTTATAGGTGATGTGAATGTTTTTCCACATGATCACTCTTTTTCTGTTCTTATCACTATTGATACT
>285346
GATACTCCTGATAAGGATATTCTCCGCCAGACTAATAATTCCGGCTGTGGGCGTGTTTCTGCCAGTATCATCACTCTGGATGGGATTTCATATGCTCACACAAAATGAATCCTGTCTGGATAACATCGCCTGTGTTGCTCCCCCATTTGGTCAGTTCAGTACCCTTATAGGATGGTTTTTGATTGCGGAATCAATATTAACCGCATGTGCTGGCGTATATTTTCTCCGTAAAAATAAAAAACGCTGGTCACGTCATGATACAGTCATGTTTCTTTTTGCAAGTGGCCTGGCAATTTTCAGTACGTGGATGCTGGAACACCAATGGGTTTGAACTTCCCTTGACAGTTTTGTTGGTTCTTATACTTATAGACTGGATTAAATCATGAAAGAATACGAAAAAGCGGCTTTAATATATTCCTTAAAGGAAAGCAATACATTAGTTCTTCGGATTATACTCATCTCTATTTTAGTTGTCGGGGTGATTTCAGGCGCGATATACTTATATAACTTAGCGATCTCATTGTTTGATTCAAACCCGACGTCTGTGCAATTCACCTTTTGCGGAGTAGGCTGTTTTATTGCTCTATTACTTCAATGGATATCTAATGTTGATGCAAATTACAGAGAAAGAATTGGGGATCAACCAGGTACAATAAAAAACATTGTACAATATTTATTTGCAGCCATTATTACCATTAGTTTCATTACAATGGCATTAACAGCCATATTAGTCTTAAAAGACTCGTCCAACATATGGCTCAACATTACTTTTATTGCATTATTACTGTCCATTTTTGTAGCTATTATTTCTGTTTGGGGTTGACTTTTTTTCTTAAAAAGCCCGAAAACCGGGCTTTTTTCTTAATTAGTGCATGTCCTGTGAATCGTCACGCTGCTGCTGCGATTCCTGATGATCTTCTCTGGCCTGGACAAATTGTTTTCCAAGAGCATCTTCTGCCATTTCACGAGTGAATCCGTGATTAAGCAAATCGGATTCGGCCTTCTCCCTTTCGAACTTCAGTCCTTCCCCTCTGAACTTGTCCTCAAAGCGATCAATTGCCTCAAGAATCTTGCCGTCTTCCGGCGTGCAATCCCGTCCCTGTGCTTTCTCAATTTCATGACGCTCCACGCGTTCAGCATTTTTCATTACAGCGTCAATCCCCTGAGAAATATGTTCAGACTCGACGCGATAAATGACAGTATCGCGCTTATTGAGATCATGTAGCTCGCATTCAACCCGGCCCCACTCAATAGCATCCTTGAGAGAGCTGAAATCTTTTATTTCAGCATTCAGACCTTCATGTGTTGAGAAATAGACATAATCCTTCTGTTGTTCCAGTTTATTCACATTTTCAATAGCCCTTGTACTGAAATGGATACCTGTAATTACCGGAACACGAGCCGATGTTTGGTCCCCCGTTAAAACTTCAGAAGGTGTTTTTCCAGTGATGGCGGCGAATTGCTGCTCTGTAACATCCACTCTGGCAACTGCATCACCACGCTCTAAGCCATACTTACCAGCAACAGCAAGGTGATAAAGACCACCTTCCCCCCTGGTAATTTCCGCCTCCACAACGATATCCCCATTGCAGGAACTGAACTGAGAACGATCTTTAACCAGGAAGTTTTCAAGCCCGGATATCATATGCTCGTTAGCTGAAATACTGGCGAGTATCTCTTCTGGTGATTCTCTGGACGAATCCCCCGCCTGTTCCATCACTGCCATATTAGCGTCATTAACAGCGTCCTTAATTCCTTTAAAGGCGATTTCTTCTCTTGTTACAGGTGTGATTAAGATATCATCCTGGTTAAGCCCGTGCTCCTGAAGTATATTATTTTTGTATTCAGTTGCGTCGTGCAATGACTCAAAAGTCTTAATATCTTCACTGAATTCATCCTTCGAGAAAGACACCGCATACACTGGAGTATGGTATTCTTCATATGAATTGGCAATTACTTCAAATGGCTTATCAAGCGTTACTATCCCCCCCTCTGGATAAGAGGATAATTCATCGGTTGAGACAGTTTTAGACATAAGCACAATAGTTTCAAAACCATCACCATTTAAATAATTGCTTTCATATTTTTCTATTGCAGAAGATTTGTTTCCCTCATAAAAGTCAATGGCAGCATCTTTAGAATGAAATACAACGCCCTCATTCTCATCATGGAGGTGACTAAAGTTTACACAGTAAATTTCCTGTTTATTATGCTCCTGCGCGGTAGCCTGATCGTGTTGAGAAGTAAGCTGCTCCTGAATCAAAGCCTGTGTTCTGTCAATTCCTAATTCATTAACAATATTGCAAAATTCTTTTGCATCGTTTTCATTATCAAAACTGGCAACACTAAAGATATCATCGCTGTCTCCAGGTACATGCCCCAGCACTTCCCAAATCTCATTTTCATCGCTATCCAGAGATTTCAAATAGCCAAATTCACCATTTGTGCCTTTACTAAGCATCTGTGAATCCAGGGTATTTGCCCTGGTAATAACACCAGGATCATATGAAGATGTGGCCTGCTCTGCGACCTGTGCTTGCTCTGTGGCCTGCGCCTGCTCTGTAGCCTGAGCCTGTTCTGTGGCCTGTGCCTGTTCTGTAGCCTGCGCCTGTTCGGTGGCCTGTTCCTTCAATGCATCACCTTTCTCTATTCTGGATTCGGACTCCTGGCTATTTTCCTGTGTTTCCACCTGCTCAAACTTATTACCCTGAAGTTCTGCTTTTAATTCCAGCATCATCTGTTGATACTGCTCCGGGCGTAAAATAATCTTCATGTCCTGCTCTGCGGCAACTTCAGCGCACATTTTTTTGAAATCTTCAGAGCCGGTAAGTTTGAGTACACCACCAAACTTTTCCCTGGAATACTCAAGCATTATTCCGATCTCTTCTTTTGAGGGATTTTTACCCGCAACGACAAAGTTCCCTTTGTCGGTAAAGACAGGCTTTTCCGATTCCTGATCGCGATAAACAATCCTGGAATCCTGCTTATCCATCACAAGATCTTTTAGTTTGGAGTTAACCTTTTTCGCCTCTTCTAAGCGGCGCTGGGAATCCACCGCTTTCTGAAGCGAAAGTTCGGGTTCGTCAGCAGAAATGGCGTTGATTTCATCGAAGTTGAGATAGCTTTTGAGACGTTCAAGGGCTTTCATTTCATCTTTATCCTTATGCCAGTCAGCATGATATTGACGAATTATGTGTCGCCCCTCTGTGTCGAGTTCAGAAAGACGCTCAAGTGTGGTTAGTTTTTTGTAAACAATCACACCCACGGCAATATCACGCTGTTCACGTGGTATTAACTTCAACTCGCGTCTCATCTCTCGCAGATCATTATACAGCTTGCCACGCTCAAACCTGATAGTATTTCGTAATGTTTTTTCCGATAAATTCAGTGAGTTAAGACGCTCACGGGCTTCATGATGCGTAAGGCGTCTGTAGGTTGGATAGCGCGTATATGGCGTGTTTTCTAACTGCTGTGAATAAACTTCAAGCAGAAAGGATTTCGCATCTTTCCAGGCAAGATTAATATGCTTTGTCAGAAAATCAGATGCGTTCATATTACGATTCCCCACAGAAAACCGGGGGGAGCCGTCCTTTGCTGTTCTGATTTTATGCTGCGCTGGAATAATATTAAAACGCTCGGCGGCAGAAGACAGAAACCTGACAGGATCAATATTTCTGCGAATTTCTGCCATCGTTGTAATTTCGTTTTTCTCTGCCGCCTCATTCAGAGTCTGAAACATCGTTTCACACAAAAAAGAAGAGCGTTCAAGACTTTTTATTCCTGACTCTGTGAATTGTCTATCATAATCCCGTCGCACATCCTGACCAGGATGTTCTCTTTGCGATAATTGCTCTGCCAGATCACGCTGCGAAATATCTGACAATACACTGACAGAGTCGGGTCTTGTGAATCCATTGATTCCGTAAACCATACCGCGTTGGGGCATACGTGACAATCCGACTGTTGCTTCAGATTGACGGATTCTGGCAAACTTTTTAGGACACGACTTGTAACCTCCCGCTCGTCCTGACGTTTGCTGAGAATTTCTTTCGTTAAGTTTTTCTCTTGAGTCATATTCTTTTATCCTCTCTTGCAGGAAATCAATTTGTTGTGAAGGGCTTAATGTCTTGTAAAGTTCCCTTGTTTTCTCCGCCTGGTTAAAAATATGCTTAATCTCATAGCTTGTTTTATTTAACCAGGTATTAAGTCTCTTTTCTATCTCTTTGTGTGTTGGTTTCTCAAGTGTTAATGTCCTTGTCTCAATGTAATTCTGACGAAAAAGAGGACTTTTTAAGTTTGTGTATTTTTTATCTCCCGGCAATTTTACAGCCAGATACTCATTGGTTTTACCAGCATTTCTTATACGAAGTTCACCATACTCTGCAACAATATCTTTGAATACAGAGTAATTTTCAATTTTCTCGTTCTCTATACGCGAAAGCAACTCACCTTTCAATTCAGAGTGATGCTCTTTGTAAAGATCTCCCTTAACTCTACTTATAATTTTTCCGTAATCCGCATCTTTACGCGGATAGTCTTTAGGGCTATCAAGATTATATTTATTATTAATAAATTCCTGTATAGCATCAAGCTGTTCAATTGTATGCCCTTTGGTAACATCTCCCACTGGATTTAGGAACTTTTCAGTAATCAAATTTACTTTAGGAATTACAATATGAATATGTGGTTTTCTTTCAACAAGTTCTCCGGTGCTATTATCCTGGATATGACGAATTTTAGGCAAATGAGCTTCCGCATAGAAAGAGTATTCATCAGGATGATAAGCATTCATCAATAACTTTTTATAATCATCAACAATAGCCATTAACACTTCATTCGACACATGACTTTCATGAAAAGACAGAGTAATGTGCAAATAACGTTCCTGACTTTTGTTTTCAATAGAATCAATAATCTTATCTGTAGTCTGTAAATCACCATCAAGAACGACACGATGATCAAGTTCATCACGCGTGTACTGGCGTTCTGCTTTACGACCATTTATCAGATAATCAACGATACCATCATTACCACCACCGTATCTGACAATCATTTAGCTATCTCCTGAAGGCGATCACGAATACCGATTAGTCCATTTAAAACCTTTTTATAAAGCGATTCTGATATAATACCTTTTAAATGATCTGAATTTAATCGGTGCGCTATTTGATTTATGTTGTTTCCTGCCCAACTCAACTGAGAAAGACAACGTTTGTATTCTGGGATGTTACGTTTATCAGATGCATATGCGTTTATTTTACCAATAGTAAGCAGCCTGAAAAATTCTGACTTACTAATATTAAGCTCTTTTATAGCCCTATCGAACGGAGCATATTCTTCTTCGGTAAGTCTGAATGTTACATGAACGTTTTTGTTGGTTTTTTTCTTCATATGTCCTCAAGGTTCGTAGAACCGCATAAGAACGGCTGCGTCGTTCGGGGTTTCAAAGGGGCATCCCCCTTTGGCACACGATTGTAACATGACCGGAACGGTCTTGTGTACAATCGGTATCGTGCCTGTGTTTGAGAAAATTATTTGATTCCATAGCATTCACACATCAAATGCACACCATAAACATAGCTAATACATAGCAAAAACACACCATAAAAACCAATGACATAGCATATACATAGCAAACACATAGCATATACATAGCAAAAATTGCTTGACGTTCATGATAGAATTGCTCATCATGATTTCACTGTCCTGGAGACTGACAAATGAACAATGGAGAAAATAAACTACTTGGTTCGCTCTTAGCTCAGAAGGTCAAGCGAAGTAAAACTGGAAGAATAAGAGAGCGTTTTGCTGAAATAGAAGAAGCGCAGCAACAAGGCATAAGAAACATTGATATTGTCAATGCTCTTAATGATGAAGGTTTTGATCTAACGTTAAAGACGTTTGAAAACATATTGCATCGCATACGAAAAGAAAGGGCCGAGAAAAAAGATGTTTCTCATCTTCTTTCAAATAAAGAGAAAACGTATCAAAAAGCAATAACCATTGAGGACAAAAATAGAAAAACGAAGCAAGATAATGATATACTTAATGCATATTTGCCAGTTTGCTTCAACAATGCAAAGATAGCTCAACAAGCTATAGATAACAATGTATCTATAGAAACAATAAAATCTTGGAATTGTGCTAACTTTGTACAAGTTAGCAATACTCTTGGAAATTATATACGAAATAAAAGGTAAGAAAAATGTACTTAAAACTAGCAATTGTAAATAATAGCGGAAACGTAGGGAAATCGACCATTTGTCAAACTTTATTGAAACCTCGTCTGGAAGGGTCAGAAATTATAAAAGTAGAAACATTAAACACTGATGGTACAAATGACGAGAAATTATCAGCAAAGGAGTTTGACGAAATTATCAAACGTATTGATGATAGTGAATGCACCATCATTGACGTAGGCTCATCAAATATTGAGCAATTCCTTGTACAGATGAATGAATATCAGGGAAGTCATGACCTTATTGATTATTTCATCGTTCCTGTTGTGCGAGAAGCAAAACAACAAATAGACTCAATTCAAACCATTACAACACTAATGGCTATGGGTGTTGAACAGGATCGTTTTAAAGTAATTTTCAATCTTGCTGAAAAGGACACCCCTATTAACAAACAATATTCAGTTTTCTTAGCTGACGACGTATGTAAAGAAATTGTAGGTGAAAATCCTGTTGTTGTTTACCATAACAACATTTTCAATATTTTAAATAAAAGCGGCCTACAGTATGATGATGTCTATAATGACAATCGTGATTTTCGTTCATTAATTCGTTCAGCGTCTTCAAAGGAAGAGCGGCAAGATTTGTCAAATTTAAGAGCAGTAAAAATGTTGATGAATGGATTCAACAGCGATCTTGATGTTGCCTTTAAAAACCTCAATCTCGTCTGATACAATATGGCCGGGATGTACCCGGTCATAAAATTGGAGAAAAACAATGTCTCGTAGTATCTCTGAAGAGTTTAAAGATCAAAAAATAAACGATCTTCTTGAAGATTATATTGCTTTAGAAAAACAGATCGAAAAAACAGCAAACTTAATTATCAACGCTATAGACGAGACACCTGCTCGTCTGGATGCCGTTCTGTCAGACAAAGTAAATAAAATAATACAAAGCAGCATTGATATTAATAAAGATATTAATATTGCAAAAAGCGATATAAGACAAATATCTGATGAGTGTCAGAGCGAGATAACCAAACAAGCAATAAATACTTTTTCTGGAATCAAACAAAATTTTGACCAAATTGCTTCCGACCATAAAAAACAACTAGAGATACTAACTAAATCAGCAAAACCATTCAGTATCAAAACAGCCATTGCAATTTGTGCCCTGTGCACATTATGCCTGTCTGCGGCATTTTCTGGCGCAACCTGGTATGTTGCACAACATGAAAAAGAGGCAAGTCTGCGCTTCTATGCAAGAGCATTTCTTGATATGAAAAAAATAACTGAAGAGAGCATGAGAAAATTACCAAAATCAGACCAGCAAAATATAAAACTCAAACTAGACGAAATTGATTCAAGAAAACCATAGATATGAAAAGGAGTCACTAATGACAACTTTTACCGACGACGACAAGAAACTAATTAAAGAAATCAGGGAGCGAATCGGCAGCCTGGACGTGCGAGACAATATTGAGCGCCGGGCTTATGAAATTGCTCTGGCATCGCTGGAAGCAGAAGCGCCGAATTTGCCTGGTGGTTTCACAATTGAAGAAGCAAAAGAATTACACGAAAATCTGGTAAAAAGTCACGTAAGCAAGGCTTTAAGTGGCGAAAAAATGAAAAAAGAAAATCGTGATGCCGATTTGCGCTGGATTCATGGCGTAATAGTTCAGGCCGCGTGGTTTGTGAAAGCATCACTAGGGCAGAATGCATAGTGCGTACCTGCTTTTCTCCTGGCAACGGTGGATCTTCCGCTTCCTCGTCACTCGCTCGCTATGCTCGGTCGCTGGACTGCGGCGAGCGGTTAGCTATCAAAAAAAATCCCCGCACAACGCGGGGATAGTTTTATTTATATGCAAGTTCATGACGTGCCGCCTGAGCCAGAAAATGGCTACGATCTTTGTATACGCCGCCACTTTCTCTCACATATCCATCAATACGACGAATCAATACATCAGGCAATGAAATATTAATACGTTGTTGTTTGCCCTCAATTTCTGACAAATCAACATCAATTACAAACCAGCTA
>285347
CAAATCAACATCAATTACAAACCAGCTATCACAGTGGTTATAATTTGGGTTGGCGGAATAAGTCAAACACCCTTCATCATGAATATCATCAACAGAATGAGCACCGCTTATTACCATCTCTTCCACGATTGCTAATATCGCTTCACGCGCCATTGCGGGTATTTCTGCCTGAGAATCAGCAGCAGAAACACATCCAAAATCAAAGCAATCAAAAACCGGAACGGTGATACCGTATGCTGTATGATCATCTTTCGGTGTTTCGACACCAACAGAAAAGAACATGGCTACCTCCAAAGTCGGCGGGGATTAAATCCC
>285348
GTCGGCGGGGATTAAATCCCCGCCATTTTTTTGATCGATCTGACAGTACCTAGCGGCAAGTCCTTTTTAGGATGAGGAACAGGAAAAGTTTTTCCTGTTATTGGCGACCACCATATCTGGTGACTGCTTGCCTTATGCCGTTTCAACTCGCAACCAGCAGCTATCAGTTCTTTCAACAGG
>285349
CAGCAGATTTCATATGTCCTCCCTAACCTGAAAACAATTATACACACGCATACACACAAAGGCAAATTATTTCATTCGTATGACTTATGAAACACACTGTAAAGACAGTTTAATCTTTACAGTGTAAATCATTTATCCAGTTTTATCGCTATGCATGTGATACATAGAAAATCATATAGTGTTTTACTATATGATACCTAATTGACACTTTTAACTGCACATCTCATCATTTACATCGTAAAGACAAACATAGCTTTACAATGTAAAGCTATATAATTAAACACTCCGTGTCCCTGATAAGGAAAAAAAATGGCTCAACCAACCCCAGAAAAGATACTGGCAATCATAGATGATCATGATCGCGCACAAAAAAAACAACGCAACAAAAACGTCTTCATTTATTTATGTCTCTGCTTGGCAATTATTGCAACGTTTCGTCTTGATGGTGTAGCCGTCCTTACAATTCTTTTGGGCGTGTCAGCAATCGCATTTTTTCTACATTATGTAGAATCAGGGAAAGGCCAGATTCTTAGCAGTGACCGCATATTGTCCATACTCGCTCAAACCAAAGATTACCCCACAATTCGACGTAAAGTTGTTAATCGCTTGCTCTCCGGTTCAAAACTCACAGGTAAAGATGAAGAGTACATATTCAGTGAACTGAAAAAGGCTGAACAAAGCAACGAACGTGAAAAGAGATTGCAAGCAATTAAAGAGTATACATCGTAATACAACGTAAAGCATCACTTGTAAATACAACACACTACATCGTAATACCAGAAAACACCAACGCCAGCGAGCAACAAAAAGGGGCGATTAAGCCCCTGCGCGATGATTAATGACTTCTTTTTCCAGTGCCTAGCTCTGGATCAAGCCTGACGTTAAACACACCTTTAAAGGGCGCGTCAGGCTCCTTTCCGTCCTCCACACAGGACTGTAAATACAAATCAACCGATGTTTTAAATTCCCGTTCCAGGTCAGCTAATGTTTCTGCCTCAAAAGTCACCAGATCTCGAATAAATGCCAGCTTTCCATGCAGGATATTATTTTCAAAATCCGGCTCAACTGTACCTAAATATCCTTTATATTTTAAATGTTTCATAAAACCCCAGCCTCTTTCAAGAAAAGTTATCAGATAGAAGGGTGAAAGAAAATACCAGGGAGCAGCGAGGCCACATACCCCTAAGCGCAGCGCAACCGCCGGAAAACGCACCACACTGTAAAGACAATAAAATCTTTACAACGTAAAGCTAACTATGTAATACAACGCGCTACACAATAAGAAAGGGAGAGCATGACACTCTCCCCATATATGACTCAAACTAAAGCATTATCCCGGTTATGCGCCCACCAAATGATTTCGCTAATAATCCATGCTTCTATCGCGGGTGTTTTTACAGGTTCCCCATTTACAATGCGGTTTGCAAGCTCTATCATTTCACATACTGACATTTGAGAATCTCCAAAGATGCATCTGTCATTTGGTAACAGGCTGCCCCACAGCCTGTTACCAACCCCAAATTAGTATTTGCTGATTACTTTACCCTCCTTAATCATTTTTATTAGTTCCTGTTCAGAATATTCTTTTCCGTGTTCCAATGTGGAATATATATCGCCAATAGTCCATACCCCACACTTTTTAATTTCTGCATTTAGCCAGGATTCATGCAGAATAAACAACGGTTCGCAATCA
>285350
TTTCATAAACATAAATAGATTCGGTATCATTTCCAGAATCAGAAGTACCAACGACTTTTTCTATATCGAAATGTTTTTTTAGAAAAGTTGTGAAATGCATTTTCATGCTCCTGCCGCTGAGCGGCTTTGGTGGTTGGGGACCATCCCCTCCCGATGTGTTTATAATAGGT
>285351
CCATCCCCTCCCGATGTGTTTATAATAGGTCAGAACTGACC
>285352
CGATGTGTTTATAATAGGTCAGAACTGACCTATTATCAAGTATTTT
>285353
GGTCAGAACTGACCTATTATCAAGTATTTTCCCCTCCATTCTTCAAAAAAAACACCATCAAATACAGACAGTTACATTCATGTAATGCCCGACAGGGCATGGAAGGGGCGAAAGAAAATACCAGGGAGCAG
>285354
AAGGGGCGAAAGAAAATACCAGGGAGCAGCGGGGCCACATCGCCCCGAAGCGCGG
>285355
GCAGCGGGGCCACATCGCCCCGAAGCGCGGCGCAGCCG
>285356
ACATCGCCCCGAAGCGCGGCGCAGCCGCTGACGAACATACCAGGATGCACAGGGCCATCCCTTC
>285357
ACATACCAGGATGCACAGGGCCATCCCTTCGCCCTGCAAAGCCAG
>285358
CAGGGCCATCCCTTCGCCCTGCAAAGCCAGAACAGACCAACAGGCCATGATCATGCTGATTTGCGCCGC
>285359
ACAGGCCATGATCATGCTGATTTGCGCCGCAGAATGC
>285360
ATGATCATGCTGATTTGCGCCGCAGAATGCCGCAGT
>285361
CGCCGCAGAATGCCGCAGTTAGCGCGAGCGACAGCGAGTTTACGCCGTCCTGGTGCATTGC
>285362
CAGCGAGTTTACGCCGTCCTGGTGCATTGCAGCAGGGCGGGGCGCTGTACTGCG
>285363
CATTGCAGCAGGGCGGGGCGCTGTACTGCGCGTG
>285364
GCAGCAGGGCGGGGCGCTGTACTGCGCGTGTGAGCGTCAGCGAGCTACGGGCGCAA
>285370
CTGATTAAGAATTTCAGTAGCAACAAATTTGGCGTGGTTTTCCATTTTTAAGCTCCTGCCGCTGAGCGGCTTTGGTGATTGGGGACCATCCCCTCTCGATGTGTTTATAATAGGTCAGAACTGACC
>285371
GGTCAGAACTGACCTATTATCAAGTATTTTTT
>285372
TCAGAACTGACCTATTATCAAGTATTTTTTTCTCCTTTCTTTAAAATAAATACCATCAAATACATATAGTTATACTCATGCAATGCCCGGCAGGGCATAGAAGGGGCGAAAGAAAATACC
>285373
GCATAGAAGGGGCGAAAGAAAATACCAGGGTGCAGC
>285374
AAGGGGCGAAAGAAAATACCAGGGTGCAGCGGGGCCACATCGCCCCGAAGCGCGG
>285375
CAGGGCCATCCCTTCGCCCTGCAAAGCCAGGACAGACCAACAGCCTATGATCATGCTGATTTGCGCCGCAGAATGC
>285376
CGCCGCAGAATGCCGCAGTTAGCGCGAGCGCCAGCGAGTTTACGCCGTCCTGGTGCATTGC
>285377
TGTGAGCGTCAGCGAGCTACGGGCGCAACATTACATTGCTGCATTCGCCTGGCATTCTCCACGCCTTGAAGGACGGAGTTTTACTGCGCACCAAATAAAAAAGGGGCGATTAAGCCCCTGTATTCACTATTAACAATTTAACATGGTTGCAGGGGATACCCCCTGCAACTATTTTCTTAGTAGTATGATGTGAACTCGTGTTTTTCTTCCGGTGATCCTTTATATGCTGTTTCGAATGACTCAATTTCAATTGCTGGCTTACTGTAATAATCACGCACTCGCCGTTTTAATGGCTCACCACAGAAATCATTAAGTAATGGGGTCTTATATCCGCTCATTGAATGGGTCCGATGAACTGAAGCGCGAATCTCCTGAACAGTTACAGTTTTTTTGCCATGAACAGAAATAACCTGGTAGAAATTAACG
>285378
AACAGAAATAACCTGGTAGAAATTAACGTTCGTTTGCTCATATCCCCAGGAAGATACAAACACATCGCCAACAGAAACAGTACCGTTATTAAAAGTT
>285379
AAGTTAATGTTTTCATTTTTATCTCCTGCCGCTGAGCGGCTCTGGTGATTGGGGGCCATCCCCTCCCGATGTGTTTATAATAGGT
>285380
TCAGAACTGACCTATTATCAAGTATTTTTTCCTCTTTCCTTTAAAATAAATACCATCAAATACAGATAGTTACATTCATATAATGCCCGGCAGGGCATAAAAGGGGCGAAAGAAAATACCAGGGTGCAGC
>285381
ACATACCAGGATGCACAGGGCCATCCCTTCACCCTGCAAAGCCCAACGGACTGACAGGCCATGATCATGCTGATTTGCGCCGC
>285382
CATTGCAGCAGGGCGGGGCGCTGTACTGCGAGTGTGAGCGTCAGCGAGCTACGGGCGCAAC
>285384
CATTTCATCAAGGCCGTCTTTCGGATTCATATCCTCAAACGCGCGTGCTTCGTTGCGGCTC
>285395
CGGGCTTAACGCTGTTCATCCAATTGTAGCTCCACATACAGCAACAGCCGATCGTCAAAAT
>285400
ACAGGCGGCGAGCAAACACATATTAACGCCTTGGTCAGCCCGACGGGAACGCCTGGCGAGG
>285405
AATGCGGAAGGTCAGGCGATGAATAATGCCACCGTCGCGCAAAATGCGCGCGTGCGCATGA
>285407
CGGCAAATTCCGGTACAGGCGCCATACCGCATGATTCGAGAAAGGCCAGTAAGCGCTGCGG
>285408
GCGACGGGATCAGATAAGGTCTCACCGCAGACGCAATCTGACAGGCCGCCAGCGCTGCCGA
>285409
GGCGGCGATATTACTAAATTCCGCGTGGTGGAAGTCTGGCCCTCCATTCTGGAGCAGATTG
>285413
CTCCCCCAGACAGACCCGCCGCATCCATTCTGCCAGTCGTTTACCCTCGCAGCGTTCCAGT
>285414
TGAATGCGCTATTAGATGAATTTCAACAGGAGCTGGAAAGTGGCGTTATGGAGAAAATTCT
>285415
TTGATGATCACACCTTTGAAGTGACCTTAAATGAGCCGGTGCCTTATTTCTACAAATTGTT
>285416
CGTTACCAGGCGAGCGGCTATCGTTTGACTTCGCACATGGTGCTCGTCGTGAGCATTAGGC
>285417
CAATCGCGAAGGCATTGACCCAGTTCAGCGAGGTTAAAAAATCGCTGGCGGAGCGGTTAGC
>285418
CCCGCCCGGCGTTTTCGCTGTTGCGCTGTCAGCCCGCTTACGCCCGGTATACTTCCCTGAT
>285420
ACGACTGTAGCACCGTCAATATCAATGAAGATTAAACGATACGCAACCAGACCTGAATAAG
>285421
TATTATCTATCGTAACCGAGTACCCCCCCCCTGGCAGACACAGTCACCGCCT
>285422
TTTGCACGGCGAATCCCAGCCAGGTGCAGGTAATAATCAATATTACGGTACTTAATACGGT
>285424
GCTGTTTTTCGCCGCTGCTGTTTAAAAAATGAAAGAAAATCAATAGGTTAAAAAATTTGAC
>285425
CCTGCCACCAGTCGGTCCACTTCTTCATGGATGTTATACATCGCCAGCGAAGCCCGGCACA
>285427
CGATGTCGAAACACGATTGCAGGCGATTCGTGATGGCGGCGTGCCGAACTATTTCGGCGCA
>285428
GTGCGCTATACAGGCTGGAGCCCAACAGCCGGACCGGGATCTGCTCGCCGTAGCCGGGCAC
>285429
GCAGGAAACGGCTATGGAGAGGGGGGGGGGCGGCAGTTATCGGGCAGT
>285430
TGACCGCGTTATCCGCCTGCTGACAAAAACTTTAATACCCCTGTTCAAAATAGCTTTCG
>285431
AGGGGCAAGGGTGAAACCAGTATGGCGTTGAGCTAAATCATCTGTGTTCGCTTTTACGGCA
>285433
CAACCCGGGTGGCGGCTACCACTACTTCCCCACTTGGGAAGAATTGTTGATTTCTATTGGT
>285436
CTGTACCGGATTGTACAACTGGCGAACCAGGGCATCGCGGATAGCGGCGGCATCGGTTTCA
>285437
AGGCGGCAAGGCAACAGGGTGACAAAAAAGTAGGTGCGCCGGTACTGGATAACCCGCGCCT
>285438
GGCCCTGGCTTTATCAATATTTTCCTCGAAACGGCTTTTCTCGCTGAACAGGTGCAACAGG
>285442
TAGAGTCCGCCCCATAAACCGCTGGGAGGGTGCTGCGCCAGGAAAATCTCCTGATTATGCT
>285443
AGGTGCCGTAGATCGACTGGCCGACGCCATGCCGCGCCATTGCTCAATAAAAAGTATGC
>285444
GGAGGTGGATTTACCTGTCGGCACTGCGGGCATGTTGCGTTGACGTACAGGCGACGG
>285445
ATCTCACAGTTGAAGAATGAATAATAGCGAACCCTGCCAAGGCAGGGCATAGAAATAACCA
>285446
GATGGTGTTGCTTATGGAGAACTGGCCAGGTACTTTTAATCTTAAATATCATCAGGAACAG
>285447
AGATGCGTTTGCGCAGCAGGCAGTCCCTGGAGTGCGGCTTTGCGATACCACGCCAGCGCCT
>285449
AGAAATTAATGCACAAAAAAGGCTGGAAAGGTTCGATAAAAATGAAGGAAAGGAAAGAGGC
>285450
CAGGGGGTAATGAATATAACCTTCTGGTTAGCAGATTAATATAATTAATCGAGTTATACTG
>285451
TCATGACGCGCAACGAAAGCGATCACCGCCAGATTAGCGCTCCCCTGCGGACCGC
>285452
GGTCGCTTCGCCACATGTCGAACTGGCGGTACACCTGTTCGCCGATCTGGCGTTGGCGACC
>285453
TAGCGCAACTCCGCGAAGCCTCAACCACGCAGCCGACCGAGCCAGCGCTTGCGCCGCCTGC
>285456
TTGACCGGCCTGGTTGTCACGGTAATATTCAGGTTTTCTGCCAGCGTTGTGCGCAGCCCTGCCACATAGCCGGTACCTTTGGTCACATAAAACTGATTCCCGCTTTTCCCGACCAGATAACCGTCACCAAAAAACGCCGCCGCCCCGAAGATGTCGATATTTTCCAGGCGCTGGCGCTCGTCCATTCCGGCCATACGCGCGGTAAAGTCAATCTGCCAGCTCTCGGCAGGCGTATTAATTCCGGTTTCAGCCTGTGCGCCGTTATATTCCATCAGGAACGAACGCGTAAGCACGTTCCCCTGTTGCCCTTCAGCTGTTTTCAGTTTTTGCTGTAATGGCGCATGAACAATCATCGCCAGCGTACCACTGGCTTTATTCAGCAAACCAATCCAGTTAAAGGAAAAATCCCCCACGTCCGCCCCCAGTACGACGGAATGTACTACAGCGTTGTCATTCACCACGCCCTTACGGCTGACGGCCTGCCGGTGAACAATTTGTTCAGCCGGTGGCAGGGTTTCATTACGGTCAACCGGCCGATCCGGCTCAAGCCCCGGTACGTTAGCGAACACAAATTCATCCAGCAGGACAGGCTCCCCCGTGGCACCCTGCTGCGCTTTCCACTGTTCAAATGCCCGTGTAATTGTTGTCTGTGACATATAATCCCCTTATAACCCTGCGCTGTACGTTGCGCTGCTGGTTTCCGTACCGCTCAGTACTGCCGGATAAACCACATATTCCCCCTGATCCCATCCCGCCCGGATAGCCAGCTGTTCAGATGTGATCACTTCAAACTGGTAACGGCGGCATGTCCGCCCGTACTGCCGGATAATCTGGATCATCAGCTGCGTGTTAGTCGCTATCTGGCTGTCCGTGACTCGAACCTGAATCACATCCCAGTCAATACCCGGCTGGCGCTCCAGCAGTTCAACGTAACCGATCCCCAGCCGCTCAAAGATACTGATAAATCCCTCAACCGAACCGGCGTCACGCGCATTCACGAAGGCATACGCCACACGCCTGCGGAACAGCTCCAGCGGCTCCCCGTCAAAGCGGGAAATGTCCCGGTCATACGCCAGCAGGTTAAGTAACGCCGGTGTACAGGTCAGCGGATCAAACTGGTTCAGTGGCCACGTCACCCAGCCGTACACCTCCACCCAGAACCGCCGCGCCGTTTGCAGCAGTTTTCGCGGCTCGCCCCTGTCCATCCAGGAGGGAAGTACCATTCCGGCCAGTTTTTTCATGAACTCATTCATTCTCAATACTCACCACAAGCGATTTCAGACGCGGCACATTCAGCTCACTGGCAATGTCATCCAGCGAAAAATTCAGCGATTCCGTTACCGGAAAGTTTTTATGGATTTCGCGCCCCAGCTGCGAGAAGGAGAACCGTGAATACGGCCACGTCCTTCTGACGTCATAGTCCGTATTTTCCCGGAAGGCGCACCGGATCAGGTTTTCAATACCGTCCTTCAGGCGCTTCTGTTCATCATCACTGATGTTGTTCAGGTTCCTGACCCAGACAGTGACCGCCAGATCGTGCAGGGTTTCCGGCATGGCATAACACTGCATATCGTCCCCGTGGCCGTGATGCCCCTGCGTGTTGATATAGTCATTCACGGCATCCACAAACGGCGCAGAAGCCACGCCGCTGTCCAGCAATAAATAGGCGTTGGCTGTCCCCGGCCCCCTCGGTGCTTCGTGCTCAAAGAAAATCCGGTCAATGCTCAGTCCGGCAACACCGGCTATCATCGACCGGTACACCGCGTCCGTGTGGTAGTTGCCCACCAGGTTAAACTGGTTACGGCAACGCTCACGCAGCTCATCATCGCTTTCCTCATCCGCGCCCGGTACGGTCAGCCAGTTCTCTTCACTGGCCACATGGCTGATGCCGTCCACGGCCACCGGCAGAATGCGGTAATATCCCGGCGCAAGGTTATATGCGCCGCCCGTTCCCGTTGCCTTTACCGGCAGCAGTGCGCTGGCGGTACCGGAGGCGATCACCACATCTTCCGTGATGGCCAGTTCATACACCCTGCCGTTAATACGTTCTGTCTGTATCACCGTTCCGGCCTTCACCGTCACCACGGCGCTGGCGTCTTCCTTGTAAAAACGGATAACGCCCTGTGCAGCGCTGGCGGGCTTCGGCGTGATATTCACCGCCCATGCCAGCAGCCGTAACATGCTTCCACTGGCCGTGGCCACAAACATATTTGCCAGTACGGTGGAGATCAGAACCTCCTTCAGCCACATCACCGGCGCGGTTACAATGGCCGTGACCAGTCGCCAGAACGGAGACATACGGGAGGTATTCGTGATAATTCCCTCCTCCGTCGCAATGGCATTAAAGCGATCGCGAATCTCTTCTTCCGTCACCGGCATACCGCTGGCTTTCACCACCTCTTCAAAGTCAACCTGTGGCTTTTCCGTCATAAATCCACCTGTACCGATATTCCGCCAAAGTCATAAGTACTGGCCGTGATCCACAACCGTGTCCGGCTTTCTTCACCGATTTCCACCGTCCCCGGAACGATGCGCTCATCATCTTCAATCAGTAATTCCATGCGGGTAAAAATATCTGCCCGCATGGTCGGGCTTCTCTCGGCAATTAATTCCGTTGCCAGACCGCTTTCAATAATGGAATGAATAATGTCCTGCCCGATACTTTTACGGTTATTACATAATTCAGGTTCATTACCGGTATTCAGGACAAAGTCATTCCCCTGAATTAATAAATCAACATACAGGATTTCATTCATACGCCCAGCTCCTGAAACTCCATTAACTGCCCCGGCGTTATCATTTCTTTTGGATAGATATTGACAGTATTAATTTTCCGGCTGTTATCCGTCACAGACCCTGAGTTATTACTGACAGATTTACTGATACCACCTTTATCAATTCCTTTTAGCTCGCCACCTGTAGATAAATTATTTACTGTTAATGGTGGCGAAGAGGTTTCATTAGCCATTGAGATATCAACGCCGGGTATTTTATTCAGCTTCTCAACAATCCAGTTCCACGATTTCAGAAAACCACCTTTAACGGACTGCCAGACATTATCAAACATGGATACAATACCCGACGCCAGTCCACTTAATGCCTGTGAGGGTGAAAACCCTGTTAATAGCGCAATAAAACTGTTCCAGCCTTCACTGATAAATTGCCATGCTGTGGAAAACACCCCGGCCAGCCACGCCACCACCCTGGCACATGCCTGAAACGCGGATGTTTCCATAACAGCTGCTTTCACCGTATCCCAGTGTTTAATCAGCAACCAGCAACCCGCCGCAAGCAACGCTATCGCCCCGATCACAAGCAAGACCGGCCAGCTCATAAGATTAATACCGATTCCGGCCATGATTGCCGCCATACGAACGGCCAGCAACGCTCCGCGCAAAAATTTAAGCGTCGCATTCCAGGCGATAACAGCAATTTGTGCCAACCATACCATTGCCGTATATGCTTTCGTGACGGCGGTCATGGCAACCCAGATCCCGCGTAAACCTGCCATGATGAACTTAGAAGCGCCCATCACAATATTGGCAACCGCGCCCACTGCCGCAAACCCCAGCAACGCCATAGCTGCGTAGCCGATAACACGGGCAATGTTGGGAAATAGCTGCATCCATCTGGCAAATGTCTGTCCCATATCCGCCAGACGATTCAGCACCGGATACAATACCGGGATTAGTGTCAGCCCTATTACGGTCTGAATAGCTTTCAGGATTTGTACAAACCGATCCCACGGTTTCACCAGTTTACTGGCCATCTCCTGCGTACGTTTCAGACCGTCAGATCCGCCCAGTTCGGTGATGTTCCTCTGGAGAAGCGCCACATTACCGTAAAGGTGTTTGACCACAGCCGAACTGTCACCGAATGCCGCATCCAGTTCCGCCTGGGCTTTCAGATTCCCTTCCAGGCTCTTGCCGTATTTGCCCTGCAATTTAATCAGCATCTCAGGCATGGACAGCATTTTGCCGGTGGCATCCGTAAAGGACAGACCCAGTTTTTTTGCCCCTTCAACTGCCCCCGTCATAAAGCCTTCGTAAGCGCTGCTGGCTTCCGTTCCCAGCGTGCGGTTAAGCTGCCCCAGTACGGCCAGCTGTTCATCCAGTCCGACGCCGTAGTTGGTACCGACGCCCCGCGCCCCTTCCATCAGGTCTTTGATAGTGCCCATTTCGGTACCGAAGACCTTGCGCATATACACCATTTTTCCGGCCAGCTGCTCAGCGAACTGAACCTTGCCCAGACGCTCCGCATCGGCGGAAAAATTACCAAACATCTGCCCCATAAATTCCGCCGTTTCTGCGGCGGTGGATTTCAGGGCAAACGCCAGGGTATTAGCGACTTTTGTGACTTTCGGCAGTTCATTACCGGCCAACCCGGCAATAGCGGAATTAATACTTTCAGTGGACTGAACAAATTCCACCGCACTGGCGCCATAAGTTGTACTGAAGCGCAGCGCGTCGCGCTGTACGGCCTTTAATGCCTGGTCATCAATCCCTTTTGCGGCTGCATCATTCAGCGCATCATACATTTCAACTGCCGGTGATAACGCACCCCGTATGGCCATTCCTGTACCCGCTAAAGCCAGCACACCACCGCCAATCTGCATAAAGGCCGCTTTTGATTTTTCCGCAAAGCCGGTGACGCTGCTCTGTGCCTGTTTTAACGGGCGGGACAACTTATCAATCAGGCTTAATGTAAAATCTAACTGTTTCATTCTGTGCCTTTAAATGCTTTAGCCACACCATTGGCCACAGCAATTCCTGTATATTCCCAGTGACGATTATCCAGCCAGATAGCGGCGGCAATATCGTCAACGGAATCCTGACCATGTGGTAAATAATGACGGCGAAGTATTAAATATTGTTCGAGTCCGTTCTGTTCAATTGCCCGGACTCGCTTTGTCAGTTTTTTACTTCAATTTCCAGTTCAGGGGCGTAAATATCATTAACCTTACTGACAAGCTGAAGCGCAGCGCCCGGACGTTTTAATATTTCAGCTAAAGCTTCCTTGCTTTCCGTTGCAACAATACGCGTCAGGTAGTTATGCGCAGGTGCCACTTTATTGTCCATTGCCATTTCATTAATAAACTTGTTATAGGCGGTCTGATTTGGTTCAAAAATAATATCAGTCCCACAGACACACAGTTTAATTTTTTCCATATAAAAGACTCTCTCTACGATTAATTTCATCTATTAACTGATTATGGCGTGCTGCGCACTGACCATAAATTTCAAGATACGCATTCAACAGTTCCGCAGCATCTTTACCCATAGTCCCTTTCAGGTGCGGCAGCTGCGTGACACATTTAGTTTTCAGGTTTTCCTGATAACGCACGTTCGGTACTGGCGGCGGCGTCGTTGTACATGCGGACAAAGTCGTCAGACAGGCACACGTTAGTAAACACCGGTTTAACCACCTCCGTACGAATTTCACGCGGCGGTGCATTTTTCAAAGCCTCCAGTTGTTCTTCCAGTTTTCGCCCGGATTCACTGGCCATGCTCGCCAGCGTTTCCCCGGTAGCGCTGGCTGACCGGCTGATGGCCAGATCGATACTGTCACGCTGCCAGTTAGCCGCCTTCCACCCTGCCCAGAAGGCCAGAACAACAGTCATAAGCCAGCCCGCCACCACACGATCCATCAGCGAACCCCGTCATGTTCCAGACTGAAATGATTACCATCCGGCCTGGATTTGAAGCGCCCGCCCCAGCTGCCGCCCAGTGACTCCCAGTATTCGCCCAGCGGCAGGTAATCCTCTGTGCGGGTCTGGTACTGGCCGTTAACAAACAGGTTAAAATCCACTGCCAGACGCCGTGTATGCAGACTGTTGGTAATACCGCTGCCCTTTTTCGCGTTCAGCGCCGCCTGTTCCGGCGTGCGGTACGCCTCCCCGAACGTCAGCCGGTAGCCGTGTTCTTCTGCCCAGTGGATCAGATTTGCCACCATAACGGTAAACAGCTGCTGTTTTTCACTCAGTGTCATTTGTCAGCCCCCTTCCCCAGAAAACCGATCCCTTTCTTACGTAGCCAGGCTTCAACACCATTAAGGCCAAGAATCCCCAACGCTGAACCAATGCCGGCAAGCGCAAGCGGATGGATATCCGGTACGAAGTAAAGCGCCACCCCTGCCGCTACTGATAACGCGCTGCCCACAATGACACGCCCCAGAACCAGACGTGCCGTGATCGGCTCGTCACTGTTCAGCATCTTGCCCAGGGCAATCAGCGCCCCCATAATTGCCAGCGCAATAAACCCTTTTTCGTAGTCCTGCATCCCTTTTCCTTACCCGATCAGATTTTCCGTAGCTTCCGCTTCCAGATACGGAACCCCGTTGATGTTGACGAACTTCGGACTGGTCACGAAGTATTTAATTTTGTGCGTGGATACGCTGCCGCCTTTTGGATCAATATCCAGCAGATTGCTTAACTGCAATTTATTGCCGAACGTCTCGACCTTCACTTCTTCACTGCCTGCTTTGGCGTAGAAAAGAAAATCCAGCGGTTCAATACCTCGCCACGAACCTGCGGCGCGGGCTTTGGCTGTCAGTACCTGAAGCACTTTAGAACTGACTTCAATTTCTCCCTCTGCGGCCACATCACCATCAACATGGCCGTCCGGCACACCACGGGTCTGGGCGGCGGCGCTGTTATCCGTGATATCCAGCGAAATTTTTTCTATATGGATCAGTTCACCATCGATGTAGGCATCAAATGACATGCCTGAAATACGTTTGGTCATGCTGCGGCCTCCAGACTGGCATCCAGTAACAGGCTGATAGTGATTTGCAGCGGCACTTCATACGTGCGTACCACAATGTAAATATCCACCGCCTTCTTGCTCTTCCAGACAATAGAGACATCTCCATCCTGCGGCGGCTTCACCTCTCCCGGAAACGACACACCGTTAATGTTGGCCGCCGTGGACATTTCGCGCAGTGGGCGGGCAAACAACGTCTGGTGTGCCGCGATGCTGCCCGGCGTACTGTTCAGCGAACGATCGGCAATTTTACCGATAGCCAGCAGGCGGACACGACGGGCGGCCTTGTCCACAATACGCAGCGTCTCAATGGACTGATAATCACCCCCTTCCACATCCAGCGTACGTCCGTCAGCCCAGTAAAAGCCGTCATAATCCGGATACCACATCGGCACGCTGTAGCGCTGCGCTTCCAGCGCTTTAAGGGTGGCCAGCTCCAGTGTTTTCCCGGTGCCATCTTCCGGCAGTTCATCGCTGCCCAGATTAAGCAACGCCCCGGTTTTCACCCTCGCCGGACTGTCAGCAACCGTCACCGCCCGGTTACACAGGCGACCGGCCAGCACGCCCGGTTCATTCCCCCACAGACGCGGAACCAGCTGAACCGCTTTCTCTGCAATACCCTGCTGAAGGGTGGACAGACGTTTCAGGTAATCCGCCTGGGCTTCATCCTCCTGCATTCCCTGAACCGCCAGGATGAACCACACCCAGCGCCCGTATTGCGCAATCAGTTCAGATCTCAGCGTTGCCGCCTGGTTAATCTGTTCTTTTGCCGCCACATCATCCGACAGCACCACGCCTTCCACCGAGCAGGAAACCTGTGCAGCTTTGACGGCATCCACCCACGCGCCCGGCTCACTGTCTGCGGCCAGTACATGAACAAATCCCCACCAGTTCTGGCCGGCGTTCGCCATTGCCGCCAGTACATCGCTTTTTAACGGGCTGTTCCCCTCGCCCAGTAGTGCGTTAAAGTCACTCTGTGCATTAACAGCCAGCGTTTTACCCACATTTTTGGTACCCGTACCGATAAACAGCAACGTGCGCTCCACCTCGTTGGTTTCACCCAGTAACTGGTTTACCTGGTTAACGGTCACGGTTGGCCAGGTCATGTTTTCCCCTTAATATCCTGCGCCTTTACATTCCAGCCAAAGCCTATAGCCTGAAGCTGACGCGCCAGCGCTTTATCAAATTCATCGTCATTCATGCCCAGAAATACGCGGGCAGGAAGATCCACTGTCCAGCTGGTTTTCACTGCTTTACCACTCAGCTTTCGAATCAGTAATCCGGCCTGGCTGTATGGCATCGTCCGCGTGATATCGCCCAGCGTGGGCTTTTTCCAGCGTTTTCCGGTTCTCACCCGATACCCCAGCGCACGCAGTTTTTTAGCCTGGGCAGGTGTCGCCATTTTTCCGGCGTCCGCCTTACGTGGCTGACTTCTGCGGCTGACCTTTACCCGCATTCCGTTTTGTTGCGCATAACCTACGGTTCCTGCCGGAACCGGCGCTTCCCCGTTCCGGTACCCGCCGCCCTGCAAATAGATCCGTACGGCCTGAATCTCAGGCATTTCGCGGATATGAAGCAGCTTTGGCAGGTTACGCAGCATCTTCCCTTTGCGTTTTGTCTTACGTCCCGGCCATTTCTGGCCGTCCGGGGATTCCTGGTTACGAACATGTCTTTTTGCAGCAGCAATCACGCCATATTTCGCCAGACGCCAGATCAGCCGCTGGCGCTTCTGCGGTGGCAACTCCATACTGGCCAGTGCCTTACGTAATTCAGTCAGCTGTTTTTTATTCAGCTCGCCACCGGCTATCATATTTCCCCGCTCACCGGCGCCCCGGTTTCATCCACACTGAAAATGCTGGCAGTTAACGCCGTCCAGATTTCAGGATCTGCCAGTGACCAGCGTTCACCACGCCACGGAATAGCCCCGTTTTCGTCCTGCCTGATCACCAGTTCTTCCGCCATCGGAACGGTCAGCACCACAGTGGCGGTTTCCTCATCTTCCACCGACACATCCCAGTCAGGTTCGGCTTCACTCAGCCCGACTTCATCCAGCAGGTCTCTGTCTGCATCGTCCAGCCACGCCGCCAGTAAGGACATAAGTAACTGCGGCGGACACAGGCGATAGGGAAAACGCGCCCAGCTCAGAACTGCGTCATACCGAATAACTGCCTGGCGATATTGCCCCAGCCCGTAATCCTTCGCGGCGGGGATGAACTTCATTTCATCCAGTACGCTGTCAAATGACTGCATCGCCCGCGGCGGAACGTTCTCCTGAAAAAAAGCGGTCAGGCTTTGGATCTGCGTCTGGCTCATACTTTTTTCACCGTTGCCCGTTTAAGCCCCTTCATGCGACGGATCACCACGGACGCCTCAGCCAGTAACCCGGCCCGTGTCTCCTGGCTTTCCTGCCCCGGATGGGTATCACGCCGTCCGATAGTGGCGAACTCACCCAACAGATCCGCTTTTGCCCTGGCAAAAACGGCTTTCATGTACTGGGCGCACAGGCTGTTAAGTCCGCCCATCTTTACACCCGGCACATCTGCCGCCAGCGTATGGCCTTTCGCTTTCCAGCTGGCCTCCACGTTTTCCAGCTCGGCATTCACCTCCGCGACAGCGGCAAGCAGCGCCTGGCTGATGGTATCAGCGTCAATATCTGGCGGTAGTGACCGCTGCGCCTGAAAATCCTTCAGGTTCAGATCCGGCCAGAAACCGTTATTGGCCAGCGGTTCGTCCTGATAATCCAGCGGTTTTCCACTAAACATAAATCCCCCGAAAAAGGCGGACTGACCGGTTTCCACGGCGCAATGACACACAAGGTGTTTTGCCCTCCACCGCGTCCGCCTGGCGTACGGTAGTCTTTACCCCTGCGTCAGTTTTCGGACACGGGCGGCAATGGTCTGCCGCGCTGTTCTGACGCCAATTTTTGAATAGTGTTTTTCTGCGATGGCCAGCAAATGATCGGCTTTTTCCAGCGTTTCAATATCATCCACACCCGCAGCAGTTTGCTGGCCATCCTCATTGCGCAGCAGCTCCAGCCCCGCAAATTTGTACCACTTGGCTGTTACCTGCTCATGCAGTCGCCATACCCCTGCCACACGTTCAAACGTACGGGAGAAATACGGCTCAATACTTTCTCCGCGCCCGGCGCTTTCCTGCGCCCATGCCAGCATCGTATCGGCCACAAACGTGGGAAAATTGCTGCGTAACTGATCCGGTGTGGCCTGTTGCTGACTGATTGCGATATCAGCCCATTCCAGCGCCTGATCCAGCTCGCCCACGTCAAACAGCCAGATAACACACCAGGCAAATACCGGATTGGCGTACACCTGCTTGCTTTCCAGATACGCTTCAACAGTCGGTACCCAGCGCGGCAGCAACACATCCCTTTTAAACTCAATGCGATCCGCGATTGTCGGCAGGCTGCGTACGTGTCCCACATCCGTTTCCAGCGCTTTGACCAGAAGGTGCATACTTTCCGTGGTTTCCAGCGCCTGGCTTCGCTTCAGCTTTTGTTCCATCGCAATGCGCTGGCTGTGACGCTGCGCGGGAGAAAGTGCCATTTATCAGCCCTCCGCTGGTTCGGAAACCTTGCCGATAGTTACGGCGGATTCATCAATAGCCGCATACAGTTCCGGCACTTCCACCGCATATCCTTCATTGCGCAGGTATTTGTTTTCGAACTGCTTACGGTCTTCCACAAACTCCGCCTTACGCATACGGGTATTGCGCTGGGTATAGATGTGCAGGTTTTTCAGCGGCGTCACCACCATGCGTTTACCCGGCATAAACGGCGGGATAATGGCTGGACGGCCAGCAATAGTATTTCCCAGCATCTGCGCCGCGATTTTTTCAGTAGGACGGTCTGCGGCCTGATACAGGCGATACTGTTCAGCGGCAACCAGATCAGCCCCCACCAGAACCACCAGACGCGGGTCATTACGGAACTGCGCCGGAATTTTGGCGTTAATCAGGTCTGAAGCCATTGCATCCAGTGACTTGTAATCCCCGGCCGCATCCAGCACCACCGGATCGGTCATAATCTGATTCCCGCCCAGCAGCGCTTTCATGCGCTCATGCCAGCCGATATTCACGTCCTCACCGTTCGGGTTAGCTTCGGGATCAGTGGTTTTTGCGCGGCTCTTACCGTTAAAGCCGATACGCAGCATATCCAGCGCAAAAGCCTGCGTGGTGAATGCCTGGACAAGATTGTAAAACTCGTTTTCATCCTTACCGGCGTTTGCCCATACCGAAAGCAGATCCCAGCGCAACGCAGCGCAGCTGTCTGTTTCAACCAGTGAATAGTCGTTTCCGTCCACACCAACCTGGCGAATAAAACGGCCACTTTCACTACGTCCTGTGTGTAACACGGAGGAACCAACGGAAATCACCTGTCCACTAAGCTGATCAACATCCAGACAGGTAAGCATGTCCAGGAATTCGACGGACTCCAGCAGCGCAAGACGCAGCGCATTTTCCTGCGGGTTATTCAGGGAAAAATAACGACTGGCATCACGCGCCCCAAACTGCTGCGCCATGCCCGCCGAATATCCGTCCAGTAATTCCCGCGCACGGTTATTAAGGTGCATAAAACTCCCTCGCGATTAAGCGATAATAAAAATATTTGAAACTACTCAGCGCTAAAGTGAATTACAGGAAATTAAACTTCCCGGCTTTCTCTGAAATTTTGCGGCCTGGTGTACGGGCTGATTTATTTCCCAAATCGTTAAAACGCTTAACGATATCTTTTGCATTATCACGAATGGCGGCAAATTCTTCTGTATCCACCACTTCCGCAATAGTATCCACATCACCCTGAACATCATTCAGTTGATTTTCAATTTTGGCCACACGGCCTTCCAGTTCGTTTACCGCGTTTGCCAGTGCCTGTAGCTTATCATCACCCTGCGCGGTATCATCTGGCGGCGTTTCATCTTCAAACTTCGGTTTAATACCAAACAATTTTTGCCAGTTCTTCATTCTTTCTTCCTGTTTTATTTTTCCATCACGGGAAATTACACAGCCGTAATAACCCTGCTTAGATAATTTTTTGCGCCGACTGCTAAAGCGCAGCCGTGTGGTGCCAACACTGGCTGGCGTGTCTGTTACTGCCAGTCCTTTCAGGTAAGTCCGTCCGCTACCGCGCCAGTTCTCCTCCGGCTCAATGGAAAAGAACAAAAGCTGATCTTCATGATTGGCGAAAATCAGACGTATATTCGGGCATAAACTGACATACAACCGCGCCAGTCCATCTTCACCATCATTCCAGGTGGCCTCCAGAACTTCGCCAAAATTACCGTAATCGTCCTCATGCTCTGGCCAGATTAAAGCGACCCAGTGGTTATAGTCATAGGTTTCCCCCATATCGATAATCCACTGGCGTTTAATTATCCTGCCGTCAACGGTATCCCCTTCAGTAGCAACACACAGCCAGTCAGTTTTTAAATGTGACATATCCCCCCTGTTCCACTTCCTGACGCTGCAAATCAATTATTGCCAAATAAAAATATTGCTGCATTACGTTTTATTCTGAACAGTTCGGATATAACGCTTTACCGAATACAAACGAATTACCGCCACCGTTTTTTTATTACAGCCACGGCATAATTACCGCATGGCTAAATACTCTGAAGAATTAAAAGGCGTTGTCCGCGCACTTTATCTGCGCCGCTATACGCCAAAGGAAATTGCATCCGAATTAAATCTGCCGAATGCGCGGATCGTTTACTACTGGGCTGAAAAATACAACTGGGCAGATTTGCTCAGTTTTGAAAGCACTGAAGAGGCTATCGAACGCCGCTACCAGCTACTGGCCAGCCGGGATAACAAAACCGATCTCGATCTGAAAGAGATGGACATGCTTATTGCTCACGCCACGAAACTACGTGCGCAAAGCAATAAGCATAAAGAGAAGATGGCCAGCGGTCAGAACTCCGGGCAGGCAGATGCGCGGGACAGCAATGACGACGAACCCCGCCGCAAACGGAAATACAAGAAAAACGATATTTCCTCGCTGACGCAGGAGGATTTTGACGCCTGGGCTGATGAGCACCTGTTTGAATACCAGAAACACCTGCGCCGGAACATTGGCCAGCTGGTCAGAAACATCCTCAAAAGCCGCCAGATAGGTGCGACCTGGTATTTTGCATTTGAAGCCTTTGAAAACGCGGTCATGACAGGCGATCCGCAAATCTTCCTGTCTGCCTCCAAAGTCCAGGCGGAATACTTCCGGTCTTACATCGTAAATATTGCTGAACAGTATTTCGGGATCACGCTGACCGGCAACCCCATCCGCTTGTCCAACGGCGCGGAGCTGCGCTTCCTGTCCACCAACAAGAACACCGCCCAGTCCTACAGCGGCCACCTGTACTGTGATGAATATTTCTGGGTTCCAAATTTCACAAAACTTAATGAAGTGGCCAGTGCAATGGCCACACATGACAAGTGGCGTACCACCTACTTTTCAACACCGTCAGCTAAAACTCACCAGGCGTACCCGTTCTGGACAGGCGATGAATGGAAACAGGGCAGTAAAAAACGTACTGCCATTAAGTTTCCGACCTTTGATGAATTGCGCGACGGCGGGCGGGTTTGTCCGGATGGCCAGTGGCGCTACGTCATTACTATGGAGGATGCTATTGCGGGCGGCTTCAATCTGGCCAACATCGAGAAGCTGCGCAACCGCTACAACACAGCCACTTTCAACATGCTCTATATGTGCGTGTTCGTGGACAGTAAAGATTCAGTTTTCAGCTTTTCCGACCTGGAAGCCTGCGGCGTGGAAGTGGATACCTGGCAGGATCATAACCCGGACGCCGCCCGGCCATTTGGTGACAGGCCAGTATGGGGCGGCTTTGATCCGGCTCGCAGTGGGGATTTGTCCTGTTTTGTGATTGTGGCGCCGCCGATGTTCGCCGTGGAGAAATTCCGCGTTCTGAAGGTGATTTACTGGAAAGGAATGAACTTCCGGTACCAGGCAAAGCAGATCGAGCAGCTGTTTAAAAAATACAACTTCACCTATCTGGGCGTGGACGTTACCGGTATTGGCCAGGGCGTTTTTGACAACATTCAGCATTTTGCCATGCGTGTGGCCGTCGCCATTCGTTACGACCTGAACACAAAAAATCAGCTGGTACTGAAGGCGGCTGACGTGGTCGAAAGTCAGCGAATTGAATGGGACAAAAACCTGAAAGAGATCCCGGCCAGCTTTATGTCCGTACGCCGCACAACCACGCAAAGCGGTAACGCCATGACCTTTGTTGCAGACCGCAGCCAGGACACAGGACACGCCGAAGCGTTCTGGGCGATAACCCACGCCCTGCATAACGAACCTCTGAACTATGAAAATAAACCTAAATCACGCTGGAATTTAAGGAACAAGGCAGCATGAGTAAAAAGAAACACTTCGTTAAGCGCAACCAGCGCGGCGATAAGTCAAAAAAAATGAGCATCATTACGTTCGGCAAACCGGAACCGGTTCTGACCACTGGCACCGACTACCGGGATATCTGGTACGACAATGCCGCCGATCATTTTACTCAGCCAATTGACCGGCTGGCACTGGCACAACTGATTAACCTTAACGGTCAACATGGCGGTATCATCCACGCCCGTAAAAACATGATTGTGTCTGATTATCTGTCTGGCGGCCTGACTTACGACCAGCTGGAAGCCGCAGCTTTTGACTACATCACATTTGGGGATATTGCGCTTGGAAAAATTCGTAACGGATGGGGAGATGTGATCGGACTGGAACCCTTACCCGGCCTCTATATCCGACGCAGGAAAGACAGGAACAACGCAACTGATCAACCTGGTGATTACGTGGTGTTACAGGAAGGCAAACCGCAGATATGGCCTGAAGAAGATATTATCTTCATCAAAATGTATGATCCGCAACAGCATATTTACGGACTGCCGGACTACATCGGCGGCGTACATTCTGCATTACTCAACAGTGAAGCGGTCATTTTCCGTCGCCGTTACTACCACAATGGCGCCCACACTGGCGGCATTCTCTACACGCGCGATCCTAGCATGACGGATGAAATGGAAGAGGAAATTGAACAGCAGCTGCGTGACAGCAAAGGGATCGGCAACTTCTCCACCATCCTGGTAAACATTCCCGGTGGAGACGGTGACGCCATCAAATTCATTGAAATGGGGGATATTTCCGCTAAGGATGAATTTGCCAACATCAAAAATATCAGCGCCCAGGATATTCTGAACGCGCACCGTTTTCCTGCCGGGCTTGCCGGCATTGTCCCGCAAAATACTGCCGGACTTGGTGACGTAGAAAAGGCCGAACGGATTTATAAAAAAAGCGAAGTCGCCCCTGTTCAGCGCCGGTTTATGATGGCCGTAAACAATGATCCAGAAATACCGGAAAACCTGCACCTGAACTTTGATTTAAGTTACACAGAATCAACGGATAAGGGTGCGGTATGAGGCAAAAAAGGCTAAAATCCAGGCATCATTTAACAGCTGGAGCATGGAATATGCGAGTTCTGAAAATCGAATGCCCTGAATGCGGCTCAAAAGCTGTTATTCGTAAAACGAACCGGAAACACCGGCAGATTGCCGATATTTACTGCGCCTGTTCAGATGTTGAGTGTGGCCACACGTTTGTCATGAATCTGACGTTCTCCCACACTCTCAGCCCAAGCGCTAAAACAGGTGATGCTATGGTACAAAAAATACTAAATGCCCTTTCACCCGATCAGCGTCAGATGGCATTAGACTTACTGAAAGCGACTCCCGCCGCCTGACAATCCCCCTTTTTGGGGGCTTTTCATCGCTTTACTAACCTTTTCCCGCATTTCTCCTGCAATCTCTCCAATCCAATACAAAGCTATCGTTTTCTCTCTTTGGTTACTTTCGTAAATATGGGCAATCTTGGCCAACAACTCAATGCGTTCCAGCTGTGCCGACGCCTCCAGAATATCCATTTACCCTCCCAAACAAACAACAACTGTATAAACATACAGTACACCTTTAAGCACTAATTGTGAAACATATTTTTCTGTCTACCAGGTGACAAATAGATATGTTTCACAGAGTTACAACGTCATAACCATTCCGGCCAAAGCTCCTGCATTGGCTCGTTTTGCGTCTCCTGCAATCTTCCGTTCCGGTAAATAAGTGCTGACTGGCCGAAACGAAGCCCACCCCCTCGTTTCAGAATGTCGATTTCTTCATCAGAACCATCGAACCCCCGGCTTCTTAATTCCAGTTTTAACCGTCTGCGGGTTCCACCCTCCGTACAGTTATTGACAGAACTCCAAGGGGCGGCGTTGCCGCCAGAAAAACCCGCCTCCGCTGACGCTTCGGTCAACTTCGCAACCTTCTGCCACTTAACCAGACGGGTGCAGACCTCTGAATCTGGAACCAAAGGAGAATAAACACCCTGTACGCGCTGCACGTCTTCCGCATATTCGTTACCCTGTTCCGTAATTTCATAGACCAGACGAACAACCAGATCACGGCGGGCAACCAGTGCGCCGCCCTGCGCCTGGGTATATGCAGCCCAGTCCCCGACATCAGCAGCAGCCAGAACCGCATCCATTCTGCGATCGGTCAGCACCTGATCCCGCAACCGACGAAGCTCACGCCAGACTGTCACCGGCGCACCGCCAATCTGCTGAAACTGGCGAATGCGCCAGCGTGAAGCCCATGCAGAAACAGATTTAGCCATATCCCGCAGGTTTTCGCCGGTTTCTTCGTCCTGCTCGCCATCCAGCGCGAATCCATCAATGTTTTTGGAAATGTATTTGGCGATGTAGCCCGTCGCTGACCCTTTAGCGGGATCGATGGCTTCAACATGGAAACGTGCCTTTAGCGCATTTGGCGTTTGCAGTTCTTCGGAATCGGTAATTCTGGCGTGATAACAAAGAATATCTCGCACCGTGTCCACGTCCTGCGGGCGCATGAACAGCAACATATGCCAGTGCGGTGTCCCGTCATGGTGAGGTTCGACAACCCTGAACCCAAATACATGGATACCCGCACGCGAGATCGCGGCGCGGGCTTTTGCCCATACGCCACATAAATAGCGCTGGGTATCCTGCGGCGTACTTCCATCCCATTGCGATACAAAGCCCCCTTTGCTGTGTACCGCATGGAAACGAGATGGCGCGGTGATAGTGTAAAACTCACCGGCCAGCCCTTCTTCATTGGCCATATCTTCAAATCCTCGCATTCTTACCATTAGCTCACAGCGACGGATCGCCGGATTTGCAACACTGCGGTGTACCATGCTGTCCAGTGCAATGCGCAGCCCTTCATCATTCAGCAGATCAAACTTTTTAAAGAACTCCAGATTTCGCTTTTTCTGTTCTATCCATTCCCCCAGAGTTTTACGGGATACATAAGCGCTGGCCGCTTTCTGCACCTGCCCCACGGCTATGGCCATATGCTCACGCTGTACGTCACGCGCTCGCTTCAGGCGCAGATACCACCATTCAGGTGCCATCATGCGAAGAATGCCGGATTCAGCCTTACGTGTTTCCAGTTGCCCGGCATTGGCTTCATGTTCTGCCCAGTATGGCGGCTGATTATTCAGCATCAGACTGCACGCACAAAGATAGCGATAAGACTCCATCGTTCGGCGGTGCAGCTCTTTAGGGTCGTCAGTGCCGGAATCAAACCGTTCGGTGAAGTCATACAGCGACTGGGAGATCCAGCCAGATATCTGGCCAGCCAGTTTTTTAAGTTCCGGGCGGTCAAGTGACGGCAGGCGTTCCAGCGACTTGCCAAAAGGAAGGTCTATTGCATCAGCGGCCAGCTTATAATGAGCAGCCACTTTGCGTAGACGTGGCAATACATTCCCTCCAATAGTCTGACGCAGGAATGTATTGGCACGGCGACGCCCGTCAGGGCCAGTAAAAAGCTTTTCGTAACGACGACCAAAATACCCGGCTAACCAGTCGGGTATTTCATGCAGGTATTGAGCACGCCATTTATGATCCTGCGGGTTTATAGCCCACAGGCGGCGCTCCGTGATTGTCACGTCTGCCGGTGTACCTGGCGCGAAGGTTTCACGCCGCCAGGCATCAACGGCGTAACAATCTTCGTTTATTGCCAGCGTCATGCGCTGGCCTCAGGAGTCACCGGTAAAGGCCATTTAAGAATCAGTTCTGCCGCCATTTTCGGGCTTGCAGCTGCCGCACCAACACTACGCGGCGCATTAACCCTTACCGAGTTAAAACCTGCGTAAATGTAATGCACCATTTCCAGATCGCTGTTTGACGCGACTACCTGAATTCCACGTTCAGCCAGGCGCCGCAGCTTACGCGCCAGCCGCCCCTGATCCATATGCGAAAAACCACGCTCATGGTAAGCGGTGAAATTATCGCTATCAGTCAGATAAGGTGGATCGCAGTAAACAACGTCATTCCCGTCCCGAACCAAATCAAGCGTTTCTAAATAGTGGGCAGTAATGAATGTTGCGCGCTTTGCTTTTTCAGCAAAGGCGCAGATTTCATCAGCAGGGAAATAAGGCTTTTTGTACTTACCGAACGGAACATTGAACTGACCGCGGCGATTGTACCGGCACAGGCCATTAAAGCAGTGCCGGTTCAGGTACAGGAAACGCGCAGCAGCTTCTACGGATTCCGAACCAAAGGATTTACCTGATTGGTTGAAAGCATCACGCACCGCATAATAGAAAACCGCTCGGCTTTCTTCATCGCCTAACGAACCAGCGTTAAAAAGAATCTCCAGCTCATTCAGCAGCGCATCAGTGTGATACGCCATCGCCTTGTAAAGATTAACCAGATCAGGATTTACGTCCGCGATCAGATATTCGTCATAATCCGTATTCATCATGACGGCGCAGGAACCTGCGAACGGTTCAACCAGGCGCTTTCCTTCCGGCAAATGGGGACGTAATTGCGGCATAAGGCGGGCTTTGCTGCCCACCCACTTAAGTGGAGTTTTTACTGCCATGCGGCACCGCCTTTACTACAAATCGCTGCGGCCTCTTCACGGATTAACTCAACAATTTCCGTTGCGCTTAAACCTTCATTAGCTGCATGGGTGGCCAGCTTATCCAGACGGATAGAACACAAATCAGCAGCAGCGGCTTTACCTTCCTGTGTAGCTTTGGTGAGCATGGTCAGCAGGTCAGTACCTGATTTCGTTGCGGGTAAATCCTGACGTGTCATATGCATTTTTGTTTCCTTAGGGCAAAAGAATCCCCGGCCACTTGAACCGTGGCCAAAAAATTCAGGTTGTTAATTAGTGAAAAGCGGGTTGTGTAGTGACGGCTGAATAATTCGGTGCCGGAATAAGGTGAAGCTCATAGGTTGTCCGCCACCACTCCTGGATCAGCGCCTTTATCTCGCCAACACCCAGCGCCCCGGCTGTATAGAAAATTGCGCGAATCCCCGCCAGCGCTTCAATCTGTGCCTCTTTGCTCTCAGCTTCGCGGTACACGCAGCACCAGAAAGCGGCATTGATCGCCAGCCAGTGGCGCTGGTTAGTCATGTGTTCGGTGTCATTGAAGAAGAATGGATGCAACGCAATGCGGCCATTTTTACTGGCGCTTTTCTCTGCAAACGCTACCGCGTAGTTATGCGGGACTCCCCACACAGCCAGTTCAGCCCCCAACGATTTACCCTCTACAGAAATAATGCTCATCAGTGATTCCCCTGCTGCAATTTATGGACAATATGAGGTGCGATAATCATCTGCACCTTGTTCCTGGTATTAATGGGATGGACGATTTTTACTGGACGTTCAGCGGTTCGTCTGGAGAAATCACTGTCCCGTAAACTCCCGAATCCGCTAAAAGTTAAACGAGCACGGGAAATTCCCTGGCGCAGCTGTATCATGTCCCGATACTCCAACCGCTCAAAAAGTTCTCGCCAGCAACAATTACTTAAGCTGCGTTTAAAAACTCCGGATCTGGAATTGATTGCAGCAGCATGAAGAACCACCCCGCGCCATTCTGGTGTCAGGTTGTCCCACCATTCAGCGGCTTCACTGCTAGTACTGAAATATTTGCGCCGAATCTTTTTAAGATGATCCAGCCCACGCTTTTGCTGTTCCTGGTTAATTGCCATAACGCCCCCCAACCATTCCCAGCAGGCGGCGGGTTTTAGTCGTCAGGAAACGCAGAACAGAACCGCCCTTCATCTGGACAGACTCATGTGCATTGAATTTATAGGTGTGACCAGGATTCCAGCGCTGGCCGTTCGGCAGTTCTATCCAACCGGTTGAACCACTGGGTAACTGCATAGCCGGTGATTCTTTTTTCAGGTAAGTCACAAACGCTTTCATAATGTTCCCTCACATCAGGCCAGTGGCATTCGTCGTGACCAGATCCACCGCTGCGGCTAAAACCGGCGCAGAATGGATACGGCTTTCAACGGTGTAAGCCAACACGGAAAGGCTACGGATAGCATCGCGAGCGCGATCAAGAATTTGTGTACGGCGGGCGGCGGTCATATGACCAGTTGATACGGCTTCCCCAGCAATTGCGCCCACACTGGCGGTGGCGCTAAGAGCACACAGTTGCATGTTTGCTTCTGTAGCATTGTTCACCGGCACGGATGGAAGGCAGTTAATCTGCCCCAGCATCCCATCCAGTAAACGCGCATCTTCGGTGTAATCCGTAATGGCTAAAAGCTCGTCACAGGTTAAGCGGTGCGGTTGTGCTGGGTTCAGTTTGTTACGCAGGATCTGTGGTCTCATACCAACGGCAGCGGCCACATCTTCCAGATTGTGCTCAACCGCAAATGCTCGGCAAGCCGCATCAAAGTGCGCATGTTTAGAAGTCTGATAATCAAACATTGTTAGCCCTTCCCTAATCCGTAGGATGAATTACGCGTTAAGCGAAACATCACACTCGCTTAATGCCATCACGGTTAGGGCGGCCATATTGACTTCTACCAGCCCTCTTTTCTGCGCGCCTTTGGGCTTGATTGGAAGTTTTCCGTATGAAATCAGGTTCTCAGCTGTACTTTTGGACATGCCAGTACGGCGGCAATATTCATCAAGTGGGATGTACGGATCGGGGATCACGATTGTAATGTTGGGACGCATAATGCAAACTTCTCCAGTTAGGGATACGCCAATATCCACTTTTAACAACCAATATTCGTAAAAAACTACAACGAGGAGAGGCTAGATCGTATTAAGCGACAAATCAACAAATTTATCGCATTTTACGAATGGCTGGTTAAATTATGGGCAAATTTTCTTACAGACAAATTAGCCACAGCAGCGAAGTGCTCGATAGAGTCATTGATGCTTATGGTTTTACGTCAAAACTAATGCTTGCCGACCATTTTGATATGGCATCCAGTAGCCTGGCTGGACGTTATAAACGTGGTGGATTCCCCGCTGACATGGTTGTCAGGTGTGTAGCCGAAACTGGTGCTTCTCTAGAGTGGCTTGCAACAGGTCAAGGTAGGAAATTTGACGACGAAGAACTAGACATTTTGAAAATGCCCCGCCGAAAAATCGTTGATGGTGTTCTTTACGATGCAGGTATGTACATGCTTGATAAAGTTTCATTTTTACCAGGCACCCCTTTACCAAACACCCCAATATGTGTCCTTGAGGGGAACAATCAGTTTATCGTTGATACCTCTTTTACAGAGGTTTATGACGATGAGTGGCTAGTTGAAATTGAAGGTAAAACCAGCATTCGTACCCTTACCCGCATACCTATTAAGAAAGTAAGAGTTAGCGGCGTTGGAATGGCCTTCGACTGTTCAATTGAAGACATAAAAATTCTAGGTAGAGTTGTATTAACCATAAAATAAATATAAGGAATTGAAGATGATCGACTACAAAACAGCATCAAAAGATCAGTTGAAAGCAGAGATGAAACGCTTGGCCAGTGTGGTATCTGACACCCCTTTTGGTACCAAAAAAGAATTTTTCCATCTCCCGGAGATTTTAAATTCTGGTGAACAACCAGTGGCAATTGCCAGCGGAATGATGGATGGCAACACATGGCTAATAACCCTTACTAACAAACGAGTAATTTTTCTCGATAAGGGTATGATTTTTGGCGTTAAGCAAGTCGACATTAACCTCAACAATATAGTGAGTGTTGGCGGTAAAACCGGGCTTATGTTTGGTGAGATTATGATTTCTACCAGTGGCCAAAATTACACCATTAAAAATGTAATGAAGGGATCAGTAATTCCGTTCACCAACTTAGTGAATGAAACTAGAAACAATTTGAACCCCCCCGCCCAATCACAACAAGAACCAACTAAAGCTACTCATTCTTTTGACGAACAAATGTCAAAAATTGAACGTCTGGCAGAAATGAAAGAAGAAGGGATACTGACTGAAGAAGAATTTCAGCAACAGAAACAACGTATTCTTAATGGTTAACTTATGCCAGTTAGGAAATTAGACAATGGTCAATGGGTTGCTGACTTTTACACTGTAGATAGAAGCAACGGTAAACGCGGCAAGCGGGTTCGCAAAAAATTTGCCACCAAAGGTGAAGCGCTGGCGTTTGAAAATTACACCCTCCAGAAAGTGGAGGACGCACCCTGGCTTGGTCAGGGCAAAGACAAACGCCGCCTGTCAGATTTGATACATCTTTGGTTTGAGCGCCATGGGATAACCCTACGCGATGGAGAGAAGCGTAAAAGCGCCATGCTTTGGGCTGATGAGTGTATGGGTTCCCCTATGGCTACAGAATTCACCGCACAGTTGTTTACCGCTTACAGGGCTAAAAGGCTTGATGGCCATTTTGCCAGAACTAAGCGCGTAACTCAGGTATCGCCGCGCACCATGAACCTGGAGCACGCTTATTTCCTCGCTGTATTTAATGAATTAAAACGACTAGGGGAATGGGACGCGCCGAACCCTTTAGAGAACGTTCGTCAGTTCAGAACAGAAGAAAGTGAGATGGCTTATCTTACTGGAGAGCAGATTGACCGGCTCTTAGAGGAAAGCCGCCATAGCTCTGCTAAAGATTTAGAGCTCATTGTTAGAATTTGCCTGTCTACTGGCGCTCGCTGGGGAGAGGCTGAGAAATTGAAGCGCAGCCAAATCACTGCTGGAAAGGTCACATTTATAAAAACGAAAGGTAAGCGCAACCGAACTATCCCTCTTGACCCTAAAATCATAGCTGAACTTCCTAAAAAGAACGGCACTCTGTTCAGTCCATGTTACTACGCATTTAGATCAGCTCTGGAACGAGCCAGGATAGATTTACCGGCCGGACAGCTGACGCATGTGCTCAGACATACATTTGCTTCTCATTTTATGATGAATGGCGGAAATATTCTGGTATTGCAAAAGATTCTCGGGCATACCGATATCAAAATGACGATGCGATACGCTCACTTTGCACCAAATCATCTTGAGGAAGCATTAAAATTAAACCCATTAAATTTTAGTGGTAAATATAATGATAACTGATGATAAACAAACTAATGAGCATTTAAGATCATACATTAACTATTATACTGGTTTGAAGAATCCAAGATATGCTGTATTAGTTAAGGGCGAGTGGGGTGTTGGCAAAACTCATCTTATTAAGAATATACTTAAAGATGATCAAAAATTCTATGTAAGCCTATTTGGATTAACTACAATTCAGGAAGTTCACTCCGCTGTTTTTGTTAAAATGTACCCAAACAGATCGCGATTAAAGAAAATTTTGAACTGGTTTGGTAGTTCCAGCATGAAAGCCAATGATGTCACACTCGCATTAGGCCCATTAGTTGGAAATATTGCTAACGCTCTTATAAAAGAGAAAGTGGACAATTCAAAAACAATAGTTTTTGACGATTTAGAAAGATGTAGTATAAACCTTGAAGATTTATTCGGTGCAATAAATAAATACGTTGAACATCATGGATGTAAAGTGATTGTCATTGCTCATGATGATAAATTAAATGATGAATTAACAGACAAGAAAGAAAAGATATTTGGGCAAGTTATTAAAGTAACTCCGGATATAGAGGGAGCGTTCAACCAATTCATTAGCAAAAGCAAGGCACCTATAGCTTTTGAAGCCATAAAGGATATAATTTATAAATCATTCTTAGCTTCTGAATGCAAATCTTTAAGAATCTTAGACTACATGATAAATGATTGCGCGAGATTGCTCTCATGCATTCCCGATAAACTATATAATAATAAAAGACTATTATCAGAGATTTTTGTACTATTTACCGCACTGAACATTAATTACAGACTAGGTAAATTAAAAGCAAAAGAAATTGAATCAAGGAATTCTGTCCTTTACTACGTAAAGAAAGATACTAATGCAGATGATATTTATGATGAGATAAAAGAGAATTATAAAAACCATGAAGTCCCATTGAGGTTAGAAAGCGATTTGCTATCAAACGAAGTCTTGATTGATACTATTGTAAATGGCCTTTATGACAAAGATAAAATCACAAAAAGCATAGATAACAGTCGGCATTTTATTAAACCTGAAAGCAAAGGCCCATGGTTTACGATATTGAACTTTGACTTATACCCAACAACAGATGTAGATAATGCTTTAGAAGAGCTATATAAACAGTTTGAAGAAATGCAGATAATTGAAAATGGTGAAATACAACACTCAATAAACCTATTATTCATGCTATCTGAAGCCAAGCATATAGATAAAACTATAGATGATATATATCTTTTCTTTTTAGAGTATGTAAGAAAACTTCAGAAAAATAATAAATTCCCACCCGCAGACCTTTTTACAGAGTATGAACCAATTCGAGACTCAGCATATGGATATGGATATTGGATTAATGACTCCTATAAGCATTACTCCTCAAAGTTAAACAAAATTCTAGCTCAGCAGCAACAAATAGCATTAAGAAAGAGATATCCTCAATTCTTAGCTGATTTAAGAAATAATTTAAAGGAAGACACCGCAAAATTTTGCGAACAAATATCTAGAAATGGATTAAAAGATATCAATATATATGGATATATTGCAATACTATCAAGTTTTAAGCCTCATGAGTTTGTCGATATGTGGCTTAGTATTGATATGACCAATTGGCATAATGTTAGAACAGCACTGGTAAATCGATACTCTGGCGGATCATTGCATGGTGATTTAACAGATGAGGGGCCATGGCTAAAGTTTGTCAAAATGAATATCCGACATCGAGCATCTAAGGCATCTGGTATAGACAAATTGAGAATATCAAGGCTGTTAATTGGACTATAGCTTTCTCTATAACCTTAAAGTGTCGCAAAAGTGTCGCATCAACTTAAGAATATTGGGGGATACAGGCCTATATTGGTTTTCTATCTCGCTGATTTATAGATAAGTTATTGTTTTTACTATTGTCATAATGGTTCTCATAATCGCTTGGTCGCTGGTTCAAGTC
>285458
GAATATTACCGTGACAACCAGGCCGGTCAAAGTCTGGCTGGATGTATGCTGGACAGGAACG
>285459
TGTTTCCGTCGGCTATACTCTGGAACAGCTAGAGAGCTGGCTTAACTTACAAATCAGCTCG
>285460
GTCTGGCTGGATGTATGCTGGACAGGAACGCTTACCAGCGTGTGGGGTGTGCAGTCCCGTATTACGGTCGCTGACAACCTGGCGGATTATGTGCAGAACGGCGTACAGCATTATGTGTTTGCAGTGGCGGGTATTGATGAAAACGGCAATATTACGGATTTACGCCCGAAAGGGACGCTGAATGAGCAGCAGGCCAGCGATGCGCTGAGAAAACATGAACAATCCCGTAACCATCCGGACGCCACAACCCGCGAAAAAGGGTTTGTGCAGTTAAGCAGTGATACGAACAGTGAGTCGGAGATGCTGGCCGCAACGCCGAAAGCGGTTAAAGCGGCTATGGATAATG
>285461
TTATCCGGGGCGACGATTATACACATTATTTCAGCCGGAAGAACCGACGGCTGGGAGCGGG
>285462
GGTTAAAGCGGCTATGGATAATGCGAACGGACGACTGGAGAAAAACAGTAATGGCGGCGATATTCCGGACAAAAAACAATTTGCGAGAACTATCGGCGCGGTAACGTCGACCACCATTACACTTGGCGAATCAGGCTGG
>285463
TTCAAAATCGCCACGGTTGTAATGCCGCAGTCCACATCAACAGCGGTAATTAAGCTTTATGGAGGTTCGGGGTATAACGTTGGATCATTTGAGCAAGCGGCAATCAGTGAACTGGTACTGCGTGCCGG
>285464
CAGTGGGTACGGCCCGGTTCAGAAATGTGGATATGCGCGTCAACCATGCCCGGCGAAACGA
>285465
TGGTACTGCGTGCCGGTAATGGTTCACCTGTTGGAA
>285466
TGATTACACCGGTAATGCAAATGTCACGCTACACAGTACGCCTGAATATTCATCAGCACAGCCGGGAAACTCAACCAGCGGTCAGACA
>285467
GGGAAACTCAACCAGCGGTCAGACATATACGCTGTATAACAGCCTGATGAAACCTACAGCCGGTGACGTTGAGGCACTGTCGGTTAATGGAGGACGGCTAAACGGTGCGTTAGGCATTGGTACTGATAATGCGCTTGGCGGGAATTCGATTGTATTTGGCGATAATGACACCGGATTTAAGTGGCACAGTGACGGTGTTCTGGGTATTTATGCCAATAATGCTCTGGTCGGTTATATCGACAATTCCGGGCTGCACATG
>285468
AAAGAATTGAGCTTCCGCCGCAGCGTATCATCTTATCCGAGGCGACCCCGCAGGAAGGGTT
>285469
TCCGGGCTGCACATGTCAGTAGATGTTCTCTCTAATGGTGCCATTCGCGCAGGTAACGCAAAAAAACTGTCACTGACGAGCAAT
>285470
CGCAAAAAAACTGTCACTGACGAGCAATAACAACTCAGCACTGACTGCCACGTTCAATTTATGGGGCGACCCAAACAGACCTACCGTGATTGAACTGGACGACGACCAGGGGTGGCACCTGTACAGCCAGCGAAATCCTGATGGTTCG
>285471
GCTGGAGGAAAATACCGGCGTAGGGCTGTTTTTTCGCACAACGCGAAGCGTCTCGTTGACG
>285473
TGATGGTTCGATTGTCTTTACGGTCAATGGAGAT
>285475
GCATATTTTCCGGCGTCTGGGTTTGCAGCAAGGTGTATTGTAATAACGAACTGATGGCGCT
>285476
TACGGTCAATGGAGATATCACCGCTAACACACTTCGTGCAGGTGGAGCCATCTATCAGAATAACGGCGACATCTTT
>285477
CGCTTCACTTTCTTTTCTTGCAAATTTGAAGCATTAATTTTACTTTTTATTATCATTTACA
>285478
TATCAGAATAACGGCGACATCTTTGGTTCGTTGTGGGGAAATGGCTGGTTAAGTACCTGGATT
>285480
TGGGGAAATGGCTGGTTAAGTACCTGGATTCACAACAATGTAGTAAAAGCGGTCAGACTTGGCCCCGTGGCGCTTTCTGGCGGTCTGTGGCGTGATTTTCAGCTTGGCGGCGGACAGGTGGTGACGGGGTTCCATACTGACGGTAGCTGGGAAATGGAAGGTGATGATGACAAGGTTTATTACCGTCCCATTCAGTATCTGATTGGTGATACGTGGGTAACAGCCCCAAGTGTATAAGAAGGAATAATGATGAAAGTGGCAAAAAATAAAAAGAACGAACAGTTTTTAAATATTAAAAAATTCATCCCTTATACACCGGAACCAGAGGAGGCACTATTCCCCGGTGGGGCGCATCTTAAATCAGAGGATGGTCAGGA
>285481
CTTAAATCAGAGGATGGTCAGGACTGGTATAAGTGCCAGAAATTATTTTCAGAAGACACGCTGAAAATTACCTACGACGATAA
>285482
TCAATATACTGCTGGAGCTTGAGATCCAGCATCAGGTAGATATCGTGTCCGGCCTGCGGCG
>285483
AGACACGCTGAAAATTACCTACGACGATAATGACGTCATTACGTGTATCACGCGCGATATTTCCGGTTTGTGGCCTGCGGGCCAGAGCGTTGCAGAGTTGCCTGATACG
>285484
GATACGGATGAAAACCGTCGCGCTGATATTTCAGGCGGCTGGCAGTTTAAAGACGGTAAAGTCGTTC
>285485
TGGCAGTTTAAAGACGGTAAAGTCGTTCAACGGGTTTATTCGCCGGAAGAGCTGAGTAAAAAGGCGGAGGCTGAAAAAGTTCGCC
>285486
GGAGGCTGAAAAAGTTCGCCGCCTTGCTGAAGCTGAATCAGCTATTGCACCACTGGTGCGGGCAGTAAAACTAAAAATTGCCACAGA
>285487
TTCAGCATCTTCACACACCACGGACAGGCCTCCGACGCGCTCGCCGTACAGCGAGAAAATC
>285489
AAAACTAAAAATTGCCACAGATGAAGAGATGAAACGGCTTAAAGCATGGGAACTCTACAGCGTAATGGTAA
>285491
CGCGCGTCGGGAAAGTCACCCAGGATCACTCCTCGCTGACGCTGCGAACGGTGTTCTGGTC
>285494
TTCCCAGGCGAGGCGCGGAGATAAGCGCAGTGATACCGGGCACCGAGGCGATTACCCCGCT
>285495
TACAGCGTAATGGTAAACCGGGTGGATACAGCTTCCCCTGACTGGCCGGAGGTGCCGGATGTGGCGTGAAGCGCGTCTGGCTTTTACGGATTCTCTGGCTGCGCTGGATTGTTCCGTCGTTCCGGCGCATCCGTGGATTCACGGTCTGGGGCAGCAGACCGATAACGGGGCATACCTGAGTCCGGTCAATGCAATCCATTATCTGGCGGAAAGGCTGGCCGGAACGGGAGGCAATACCGATGTGGTGATCATGATGGTAACGGGACAGACCCATGAAAACTTCATGAAAGGGCTTAACAGCCTGGTGGATGTTTTCCCCGCGCCCGCATTCACCCAGGTCAGACGTCTGGCTGAGTCTGCGGCGACACTGGCTACTGAGAAAATGCAGATCCCCGCGAAAGTCGGGGCAGGACTGCCGGTTGCCATTCCGCTGTCCGTTCCGACCAGCAGGGCAGCGTTATCCGCTGCCGCTGTCAGTGAGGCGCAGAAAGCGGCTGGCGCCGGATTCAGCCTGGACGGGCTGAAACAACAACTGGGGGAATTTACGCAACTGCGTGACAGCCTGATTAACGATGTGGCCAGTGGCCTTGCTGATTTGCAGGGGAAAAGCGCCAGGGCATGGGTATTTACGGCCAGTGGCGACACCGCCGCCACCCTTCTGGCGCTGGTAAAGGATATTCCGCAGCCTTCAGCCGTTTATACTGCGGCAATCATGCTGGCCGGAAAAAATCTTGATGGAATAAGGGGCATGATTCATGACGTCGATCCCGACACTGGCGCTTAATGGTGAGGCCATTCTGCTGAAAAACATGCGCGTGACCGTTTCCCAGCAGTTTCAGGATAAAGACCAGTCCGGCCAGACCAGCGCGACCACCAAATCAGAGCAGGGGGCAAAGGGCAAAGAGCTGCGTATCAGCGGCGAAATCCCCTTTAAAAACCCGGAGATCCTGAAGCGTATTTTTGAACTGGCCAGCGCCACCGATGCAGACGGGAAACGCATGAAATACCGCGTTGCGCATGAGGTGGCCAGAGCGGTGAATTTTCGTGAGGCCACCTTCAGCGGAATGCTGGATGCACCGCCGCAGGACGGGAAAATGGCCTGGCTGGTCACGTTCACCCTGGCGGAACATGTCAGCGTACAGGAGAAGCGGGAAGCCAGGGCAACCGGTAAAACAACGGCAAAAAAACAGACGGCCAGCAGTACGGGACAATCCGGTGGCCAGAGTGCCGGAGAGGATGAAGAAAAACTGACGTGGTTTGAACGCAGGGTGCTGAAGCCCGTCAATGATGCTTTAGGTTAATGATGAAACCAGTAAAACGCCTTTACCTTTCAACGGATGAAATACACCTGGCTGACGCCAGTCTGGTGCTGGAGCTGAACAGCTGTGGACGTGGCTTTATTACGGCACAGACGACCACAGACTACACCGGCAAACTGGTACGGCTGGATGTGGGGTATTCCGGTTTACTTCTGCGCTGGTTTACCGGCTATGTGGAGCGCTCACAGCCTGCCGAAAACGGTTATCAGCGTCTGTTCGTCCGCGAGCTGGCTGGCGTGTTTGAGCGGATGTGGCCATGCTCATTTCAGCATCCCACACTGCGCGATGTGGCCGGATGGCTGGAGGAAAACAGCGGGATCAGCATTGCGGTACCGGATGTGCCGTACAGTGATAAACCGATCCCCCATTTCACCCATAACGGGACGGGATACCAGCTGCTGAATAACCTGGGCAGGGCATTCAGTATCACGGATTACATCTGGTATCCATTGCCGGATGGTTCGCTGTATGTCGGCGGCGCAGAAAAGGCGCTGTTTGCCGGACGCCCGGTAGAAATCCCGGCAGAGTTCAGCCAGGGAACGGCGGGCGGTAATTCCATGACATTGCCGGTGATCCAGAGTCTTCGTCCGGGCGTGGACGTGAACGGGGAACGCGTGACCAAAGTTCATCTGGCGAATGACACAATGACCATCACGTGGACACCACGGAACCGCGCCACAGGTCAACCATTGCAGAAAACACCGGCGCAGCGTCAGATAGAAAGCCATTACCCGGAACTGGCTTCAGGTCTTCACCTGCCCAAACTGGCCAGGGTGGTGGCACCCAGCGAGGCCGTAAAAAGCGGTAATTTTGCCGACCCGTTCCGGCCACGGTACGCCGTTGACGTGCAGCTGCTTGACGCGGACGGCAACCCGGACAACCAGACGCCGGTATATTCCGCTGTACCGCTGCCGGTGCCAATGGCCGGTAACGATTCGGGAATGTTCCAGTTTCCACCGGAAGGAACGCTGGTAGAGGTGGCGTTTACGGGCGGCAGGCCGGATAAGCCCTTTATCAGGCAGACGCTGCCGGATGGCACCAGTCTGCCGGACATTAAGCCCGGCGAACAGCTGCAACAGCAGCGGGCGGAAGTCTCGCAACGCGTGACACAGGCAGGAGACTGGGTACGCCAGACGGATCAGACCATCAGTGAAACATCGATGGCGCGGACGGTGAAAGCCGACACGGAACGGCGCGAACTGGTCAGCCGTGAAACCACGGTGAAAGCCACGGATAAAATCACAGTGCTGGGTACCGCCACGCTGATGGCCGGAGCCATACAGCAGGTCAGTGCTGGCGACTTCAGCCAGGCGGTAAAAGGAAACCGGCTGGCCAGTATTACAGGAAATGAAGAAACCGAAATCGCCGGGCAGCAGTCCACGAAAGTGGCCGGTGCCATGAATGTTGATGTGGGGGGAACCCTGACAGAAAAGATTGCCGCATTACGTAAATCCGTGGCGGCGGGCGGTCAGCAGATTATGGGGCCAACCGTGCATATCGGTAGCGAGGGCGTAAATACGCTAACCATGATGCTGGACACCATTGATTTACTGGCAGAGCTGGCGCAGCAGTGCGCGAGCCATTCACACCCCAGTGTCGGTACGCCGACGAACGCGGCCGCATTCAACCAGACGGCAGCGAAGGCCGGGCAGACCCGGAGCAAGTACCAGAACATCATCGCCTGAACATCCCATCAGCCCGCGCATAATGCGGGCTTTTTTGTGCCCATTCCCAGACCTCACCCGACGCATTCTAAGCGCTTCTTTTATCTGACCACTACCGCGCAACACCACAAAAAGATCTGTGCTGTCACGTTACGCTGACGACGCCACACGCTGACAAAATAAATCTTTCGCAGACAAAAACGGCGCTACACCGCACCCGCCTGCGGTTTCTGGATCGTAAAAATTTTTCAGTTTTCTTTTCCTCCAAATCAGACCGCCAGACAGTGTCAGTTCTGGCGGCTTGCGGGAGATCTCCAACTGAAAAGATTGAAAGGAATTTCATTGTTTTTCAGTTTTATGGATCTGTGGGCGATCAAGGTAAATCGATATCTATCAGAAACATAAGGGTTTTATTGATTTTAAACGGATAAGGAAGGATCGTTTGTTTCGATGTAAGTTTTTCTACGTTATGAGACAAAACGAGCGTTTATGCAGTTTCTAGTCAAGTGGCTAGAATTCTTAAAACTGAAATTTTAGTTACTGGATTGAGACCTAGGAAAGTGTGACTGCTGAGTGTATCCTAGAGATCCTGACGTTAGCCGGTCTTTCCGGCCACTCTGTACATTCGTCGTATACGACATGTGGACTCACTGGGACTCACTGGGACTCACTG
>285496
GGTCGATGAAGTCGTCGATAACCGGCTATCACAAGGGGGCGACCAGTAAGATCCGCTGCGT
>285499
GGGATCATAGCGAAACCGAATATCAGAATGCTCCCGACTTTTACCACCACCATCGGGCCGG
>285500
GACTCACTGGGACTCACTGGGACTCACTGGGACTC
>285503
TATTATACACATCGCCGTTATGCGACGTAGACTTTGTCACACTTTTTGCGCCAGATTATTG
>285504
AATAAACACTTTTGAAGATTTCATAACAAAAGTAAGGATACTTCTTAATAAAAGTCAGGGT
>285505
TTTTCCGATCGTTGACGGCGTTAATTGCCTAGATTGTATCGTTTATTCCGCGTCGCCCGGA
>285507
ACTGGGACTCACTGGACTCACTGGGACTCTCAGGGGTTCTTGGTTTTTCGATATTTAGTTTGGGCTATGCGCTTGCGCTAAGATGCGTCAGGATAGTGCAGAGGGAACAAACATGAAGAAACGTCTGTTTGGCTTAGTGAAGTGGCTCGCGAGGGTTAAATTAGCTCTCGAGTTTCTCAACGAGTTAATCGCTTTCGTTGAGAAAGTATACAGCTACATTCACGTAGCCCTTAACTATTACTGCTTAAGTTGGGATAAATCATCCAGATGGAAACATGGAAGCATAAATTCCTTCTGAAAGAAAAAAAGTGGGTTCATATACCTTCTGAAGAAATGATTAAATATGGTTCCTCCCTGCATGAATATTTAAGAAGGAATTGGAGGTTTCCACTTTATTATTATCATTTGAGAAATGGCGGGCATGTTGCAGCTGCTAAGTTACATAAAAGTAATGATTTCTTCTGTTTAATTGATATTAAATGCTTTTTTGAATCAACATCGCAAAGCCGAGTGACTCGTGAACTAAAGAAAATTATACCATATGACAAGGCTAGGCATATCGCAAAGCTTTCAACGGTTCGACTTCCAAATGCTGCTAGACATAAATTTGCTGTTCCGTATGGCTATCCGCAATCTCCAGTTCTAGCTACTCTTTGTTTACAAAACTCTTACGCTGGGGCTGTTATAGATTCTTTTTATAGGTCAGGCATTGTTACAGTTTCAGTTTATATGGACGATATCATTCTTTCTTCAAAGGATCTTGCCACCTTAAACCAGCATTTCGAGATACTCTGCGAGGCGCTAAGAAAGTCGCGCTATGAAATTAATATTGTAAAAACTCAAAAGCCAGCTACAAAAATTAGTGTTTTCAATCTTGAACTGGGTCATCGACATCTAAAAGTTGAGTCAGGAAGGATGGTTCTCTTCATACAAGCCTTTGCTAAATCACGTAACAAGCATGAAAAAAAATCTATTGCTAAATACGTCCACACCGTCAATCCAGACCAAGCGGAGAGACACTTTCCGAAGTGATACACTTCACTTATCCGCAGGCCTGTTCATTTTTGTGCGACACATTTGCGACATTCGCAAAGATAATATCAAAAAAGCCACTCTATAGAGTGGCTTAATTATATGATTTTAAAGC
>285508
TTTTCCGACCACGGTTTGTTCATCGCGATAACGGCGTTGAACCAGGTTTCGCTGGTTTCGT
>285509
CCGGGTCGTCCATTTCGTCCTTCAGACGGGTAAGGGAGGTGTCCAGGTTTTGCGCCGCCTC
>285510
TTGCAACATTGTTTATATTTAAACATACATTTCCTAACTCGACGGTAAGATTATTAGTTAA
>285511
CAGGAGGTTATATGAGCATTAGTCGTCGTTTTTTTTTGCAGGGGGTAGGCATAGGCTGCTC
>285512
TACCAAGCAGTTTCTACCGTTTATGTTGATTCTCTCCGCTATCTGTATGCTCGGCTTCAGC
>285513
AAATGGAACCCGATATGCAGGAGATCAACGAGTTTCAACTGCGCTATAACGCCTTTTTTCA
>285515
TATGACGACGCTGATACTCCTCGTGCGCGTTGGCATTTACCTGCATCACAAAGGCTTTGCG
>285516
CCTTATCCGGACTACGGGAGAGAAGCACGCTAGGCCCGATAAGCGTTAGCGTTATCGGGCA
>285519
TTACTCCATTCCCAGCTCTTTCAACTTCCGAGTTAGGGTGTTTCGCCCCCAACCGAGCAGC
>285520
CGAATGCGCTTGACGCCTGTTCGCATGATGTGGCGATCGCGGTGACATGGCAGACGCAGGG
>285522
ATGCCGCCTCATCCTGATTTAGTGAATAAAATGAATTTTCCGCCGTAGTTGGCAACCAGTG
>285523
GACCTCCAGAGTAGGGAGGATTTCCTCTTCTCTAATGTCAGGTTTTTAATACGAATAAGGG
>285524
GTGGTAGCAGGATCGTTTTGTCCTGCATTCTATAAGAGTTGAATTGCATGGTAACAAAATA
>285526
TCTTCAGTAGCTTCCAGGCAAAATTTTGCGACACCAGCCCAGAGGCGCCAATCCCGGTGAT
>285527
CATGTTGACTTCATTGAAGGTCGTCAGCATAGCGGTAGAATTTTTCGCATCCAGCAGACGC
>285528
GGCGGCGTAACGCTGTGGACGCAAAGTGATTTGCTGCACCGTTTGCTGACCTCCCCG
>285530
CGGCGTTACCGTGGGTAGCGACGGTGTCCAAGGCTTTGGTCTGTCCATCGACTACAAACGC
>285532
GTTCCAGATAGCGCTGACGCTCGCGGCGCGTGTTGAGCGCCTCTTCCAGCGAACATTGCAC
>285536
GGCAATGTCATTGTTGAAACCTTTGAAAAAAAAGGTATTGACGCCGCTCAAATGCCCGGCG
>285537
AACATAATTATGTTGTACTACAATTTAGATTACAAAAACAACAATTGGTTATGGGAACGTT
>285538
GCCGGCACCGTGATCCTTAACCGCCTGAAAAGCATTGAGGTGAATGAAACCGCGGACGCCT
>285543
TCCGTTTGGTTCATCAGGAAAGCAAGCAGGACATCTTTGCGCATCGTATCCTCTCACGATT
>285544
AATTAACGATAAAAACAATTTAAAAATCAATCACTTGTTAAAATAAAAAACAAACCAAACA
>285545
TCAGTTCATGCCAAGACGAATCAGTTCGACTGGCGCGAATTTACCTTCACAACCTTCGACA
>285546
TTTGGCCAGCTTTTACGACGTCTGACGCAACTTAAAATGTTGCGCTCCGCT
>285547
GCTGCCTGATGAGGCGTAACCATCATGGAAAGAATTCCCATCAATACAGGGATTATTGGCT
>285551
GGCGGTCTGTGCTGACAAAGTGGACACAATGATTGCGTGTCAGGAGCGAGACAGTGAACAA
>285552
CAAGCTTCATTCCCAGCAGTTTAGAGAACATGATGATCACCAGAGGCAACATCACCGTTGG
>285553
ACTTGCCAAAGCGCAGGAACTGGGTATTACTGTGATTGATGAAGCGGAAATGATCCGCTTA
>285554
TACGCGGAAACAGGCGGGAACCGAAAGCCGACGCCAGCGCGATATTTATTGTCATTATCGG
>285555
CTTTACGCCAAGCCAGCTAACTATGTGGTTTGACAGAAGA
>285563
TCGCCGAACTCAAACGCGCCAAACGCCTGGTGCTCTCACTGTTGCTGATAGCCGCCGCGAC
>285565
CGTCAGAACGCGGAACTGTAAACCAGACTCGGTACTGTTCACACCGTCTTTTTCGCGGTTT
>285566
CAAGGACGGAACGCCAACAATGAAAGAACGCTCCATTTTCCAGCCATTTCGTTGGTGTCTC
>285567
TCCATTTTCCAGCCATTTCGTTGGTGTCTCGGTATACCAGATTAAATACCGACAATCTGCT
>285568
CACCGCGCAGTATAAACGCAGAAACAGCTCACCCTCATCGGTCAGGCGGATTTGACAATGA
>285569
CCAGGGCAGCGTCCTGCTTTTTTACCTGTAAGTTGAATAACCATTGCAATAAATCATTATA
>285571
TTTCTGGCTTGATGTGCATCAGGATAACCTAGCAACGGAGCGTTCCCCGGAAGAACGAATG
>285572
CTTCCCGCCCTTGCCTCCTCCTCCCAGGCCGGGTTATGTACCCGATTAGCGCAAAGCCCCT
>285573
CGCCAGTATAGAGAACCTCCGTCACGGGCAAAAATGAATTAAAATCATTGCAGGCATAGTC
>285574
CTGGCGACACGCTGCGCCGCCAGCACGGCTTTTGTCGCGGTAGCAGGCATCCCTTTAACAA
>285575
AATAAATGAAAACATTATTTCCATTTTTATGTAAAATGAAATCACCAAACCTTAGTATGAGC
>285576
AGCGACCATGACGCACATAGTGATTCAATAGATCCACGATCGCGCCAG
>285577
ATAGCGCGGAACATCCGGCATTTTAATCACTTCGTTGGCAATAAACGTTGGCAGCGCGTCC
>285578
ATTCATAATGGAAGCGACAGATTGCGATGAGCCTGGGTCCTGAATGGAACGGGAAAGTTGT
>285579
GTTATCTTGACCACGGCTTCCACATGCTCTAGCACCCGGATAACCCGACAGGCTTTGAAGT
>285583
TCAATAAAAAAAACCCTTATCACAAATAAATAATCAAATACAAAAATCGACATTCATAATA
>285584
AAAAAAGGCGAATCTGCGCTGGATACCATCTGCCGCTATCTTTCCACTCAGTTCTGGAAAG
>285585
AACCATTGATGACACACCAAATAAAAACGACAAAAATCAATAAGTTAATTATATTTTTGAT
>285586
ACGTGCCGCGATTGCGCGCCTCGCGATCCATCGGCGTTGGCGGCCGTACATAATAGCTCAC
>285587
GAACATCGGCATGTTGCGCGATGGAAGCTATCGTGTCAAAAGCAACGCTATTACTGTTATC
>285588
CTCTGGCGAACTGCGGAAAGCAGTAGAGTCTGCCCCATAAACCGCTGGGAGGACGCTGCGC
>285589
ATCAGAAGATGGCTGTGATCCATTTATCAAGATTGACTGGGTTTATCGCGAGGATAAATAA
>285591
GTGTCGTGAGCAATTCAGCGAAGTTTTTTTTATATATTACTGATAATGTGATGT
>285593
ACGCCGGGTAAAATCGATCCAATTCCCCATTCCTATGGCGAGGATCTGCCGTGCGCGGATA
>285594
GGAAAGGCGCAGGGCGTTAATTACCTTTGAGTCTGTTGCTTCTGGAAGCTAATGTTTCTGG
>285595
CAGGAAGAAGCGCCTTATTATCGTGCGCCGACGCCAACAGAGAAAACTAAACTTACCCTGG
>285596
ATTCGGCGTCACACTCCAGTTGCCATCAGCTCCAACCGTAATCGTTTGTTTTAAAACCTCC
>285597
CGACAGCGTGATGGGCCAGGGCGTGGAGAGCTTCAGCGGCCCGCTTTCTTCCTCTTCTTGC
>285598
AAAACTGGAGGTCGACAGACAGGATGGGCGTGTGGCGTTGTTTGAATTACTGATTAATACG
>285599
CGTATTCGAATAGTCTACTGAATAGCGCTGAGAATCGCCCCAGGTTGGCATCAGTCCCCCT
>285600
TAGCACTATCACTGCATATTGTCGCCATTTAGCAAATAAGAATTATTTTCATTTATCCATA
>285601
GTGGATAAATAAGGAGGGCAATTGAGGGGGGTTTTGTTCGCTTATTTCGTTCTGAT
>285602
CACCAGTGAAGGCGCGTTCTCTTACCTGGCAAGCGATAACGACATGAAAGAGCTTTATCTCT
>285603
CAATAAAAGCAACGTACCGGCGCCGAAACTACCCGATGCGCAAGGTAAAGAAGACAGCGCG
>285604
CATGATTGCCGTCGTGATTGGCAGCCTGACTAGTTTTCTGGGCGCATGGCTTAGCTACTGG
>285605
GACGATTAACGCTACGCCGTGTCGCGCGCGTTCGGCATAAAATGCCGCCAGGCGCTCAGCG
>285606
TTTATTGCGGCATTTATTTACGCAACATGGTGCGACAGGCGTAATGAAATCGTACCAGAGG
>285609
AATGTCGTTTTGCAGCGCGGCATCCTGGTCTTCAAACTCCAGCAGCGCGCGTGGGTGAACG
>285610
TAAAATTTACGCTTGCACAGAGGGCAAAAATAGAATAAAAATACACTAATTTCGAATAATA
>285611
GCTCCGAGCATGTTCAACACACGCTTTATACAGGCATGATACTACCCCTGGCTGCGCTGGC
>285612
GCGCGGGGAACACCGCGCCCACTTCCGTAAGATACAGATAATCCACGGTTTATCCCCGCTG
>285613
TAACTCCATGCTGGAAGCCGCCGCGTTAACGGGATTGGATCTCCGTCTGGTCGCGCCAAAA
>285614
CTTATCGTCAGCCCATAGCCCAGCAACAGCATAAGCGGGACTTTAGGCCGGGCGACAAAGA
>285615
GGGTTCGATTCCCTTCGCCCGCTCCAGACACATATCTTCTAGTATTTACTAAATCCACGAA
>285616
CAATCGCTGGGCTGGCTGGGTGCGGCGGTACCCCGCTGGCCAGCGGCGTCATCCTGACGAC
>285618
AGAATCTGGTGCCATGAGTGTGATCATATTTACGGATTTTGGTATGGTGTTTAAGCAGAAT
>285620
GTCGGTCATCCAGGCGGTGATTTCCGCTTCTCTTTTACCTTCGGCAACCATGCTGTAAACC
>285622
CAATAAGGTTGCCGCGCAGCGAAACGGTCGTGCCATCATGCAGGGTTTTTGCCTGTTCGAT
>285623
AACGTTAATTTCAGTCGTATAGCGTTCCTGACCACTCTGATCGGTCCACTTGCGGGTACGC
>285625
TTTATTCGGCACGCGACCATAGGTTGCGGCAGCAATACTCGCCAGTTCCGGCAAGGGTTTA
>285626
ATGCATATTCTTTTTAACCTGCTGTGGTGGCGGTATCTCGGCGGGGCGGTAGAGAAGCGCC
>285627
TCGATTAACGTTGATTCACATCCTGCTGGGTATGATTCCGGCGGTGGTGCTGGGGTTAGTC
>285628
AACAAAGCAAATCGTGGGGCAAAGAGTATAACCCTTTTTCTGAATCCGGCATGGTAAATAA
>285629
CGCTCGGTACTGTTGAGAGGAAACTATTTTTCTTAAACTTCAAACCAGAAAATGGGCCAGT
>285630
TTACCAGGTTCTGACGACGAGCCAGCGCGCATCGCCAGGCAATCCGGCGCGCCGCTACACT
>285631
CTGTTATCAATAAATGTTCGGCTATTATCATGGTTGCTATTATCGATA
>285632
GACGGCGAAGATAATGCGGCGCGCCAGCGGGGCGCCAAAAATACGCACGGTAAGATCGGTG
>285634
AACGTGTTCCGCAAAGGCGCAACCGAACGTAAAGAGCTGAAGGTGTCGAAAATCACCGTCC
>285636
GCGGCGCGGTGAGTTCGGTATCATTCCCGGCTCGATGGGGGCGAAAAGCTTTATCGTGCGC
>285637
GCACGGCGCTTACCGGGTCTGGTCAGGTAATCCCTTACAAAAATCATGCCAATATTTATAT
>285638
GCGCCATGGCTTCGCCTTCAATCACAAAATAGCTGATAAATTCGGTGCGGTTGGCGAGCTGTAAGGCATCAA
>285639
CCTGACGGTGGCCATCGCCTGGTGCGTAAATCGCCTGATTGTGCATCCGCTGCGCAAAATC
>285640
GTTGTTGCGGCTGGAAGGTGGACAGCACAGAGATACCGCTGCGCGCCGAGGCCTCCGCTTC
>285641
GCAGGAAGGACAACAGTGATATTGTCTTCCAGTTTGGCTTTTGCCAGTAACGCCGGATTTA
>285642
GAACTTCACATATCCCGGTTTATCCCCGCTGGCGCGGGGAAC
>285643
CGGCTTATCCCCGCTGGCGCGGGGAACACGAAAC
>285645
TAAGGCCGCAGGTTACTCATAACCTTACAATACCTGTGGTTTTTACTTCAAGGACACCCTA
>285646
CTGTTGCAGCAAGCCAGGGAACGACCAGGTACTCAGCGCCAGCAGAAACCGCCGCCCCAGC
>285647
GGCTGGCATTAATCCCGGCAAGACGGCGGGTGGAGTGATGCGCAGAGGTATGGTTCTGGCG
>285648
CGGCACCGCAACCATATCGCCTTTCACCCACCCATGCGCCTTGAAATAGTTCGCCACGCTG
>285649
CCAGGCCAAACTGTTCCATGAAGCGGTAGGTTTAACCGGTATTACCCTGACCAAGCTGGAC
>285650
TAGCGATTGAAGTGAACGTCGCGGCGAAGGTCGCGGCGACGGCGAAGAAGCAGGCCGATGA
>285652
TAGCGTTAGTGTGCGCTGTGGATGTTTAGTAGTCAATAATATTAAAACATCGGTCCATTAT
>285653
CCATTGATACGGTCCTGAAAACAATCCTGCTGTTTATGGCGTTCGTTTCGGCGCTGATCGG
>285655
CGAGAGAAACTGCGCGACAATCACCGACAGTATCCCTTTCGACCAGATGGAGGTGTTAGTA
>285656
CTGGTCCTTCCGGCTGGATAATATTCTCTTAGACCAGGGGCGAATCGCGATCGATGATAAG
>285657
TGCGCGATCCCTGACTGGGGTAAATCCTCCCCCCCCGGCTTTTTTATGGGGGAGGAGGCG
>285658
TTGACGACCAGGCTAGTATAGCGGCAGAAATGTCCCGATGCCTGGAATGAATGGCAAACAG
>285659
CAGGCATCAATAGAAATCCTGCTGCTGCTGCTGGGTATTCATACCACAGAG
>285660
TAAACGTATTGAAGCGCGCGGCGTCGCCAGCGTGCATCATGTAATTAAACAAACTTTGAAG
>285661
GAACCAGTTCAGGATTGAGCCGATAATAGCATTCAAAATACTCATCTTTCCACAATACATG
>285662
TTACCTGGTTTCTGGAGCAAGCGCGTGAACTCTCAAATGCGCGCATGATCGTAATAGATCC
>285663
TCGGTTCTGCCGCAAAATCGTTAGGGTTAAGCCAACCCGCCGTCAGTAAAATCATTAGCGA
>285665
TATATTTACTTTGCTGGCTATTTAATCAATCTCAGATACCGATATTAGCCTGGACGATCGG
>285666
GACCGGCAAACGCGCCGCCGCAGATAAACAAAATCTTAGAGGTATCTACCTGTAAGAACTC
>285667
TTCTTTTTTCAGTAGCGCCCGCGCCATCGGTGAGTCGATAGAGATGTAATCCTTACGTCCG
>285668
GGATGGTGGCCTCGGTGGATGCAATGGCGAGGCAGGTTGGCGTGGATATCTTAAAGCAGGG
>285669
GAGCTATATGTTCGGCGGCAATGACGGCAAACAGTCCGGATGATATCGCCAATACAAAA
>285670
GCAGCTCGCGGCGTTGACACTGGCGCAACCAGCTCGCCAGTTGCGCCCGCACTGGGAGCGC
>285671
GGGTCGGTTCGGTGACGCCGCGTTCGGTGCTGGCCAGTTTAGCGGTGAAACCTGACAGGAA
>285672
GTGAATATCGCACGACAGCGCACCACCTGGAATTACGATCGCTTTTATCACGGCGTTAACG
>285673
AAAGTGGCGCTGAAAGAAGCGATGGGCAGCCCCCAAAGTATTATGGTTGGACCGGATGGTG
>285675
AGGAACACGGCGCAGAGCGCCATGATTTCCACCATCACCACCATCGTCCCCAGATTACTGG
>285676
GGGGATGGTGGTAGTAATCCGCCGCCCAGAAGAGTAAGCGCCAGATGGAGGGAGAAAAGAT
>285677
GTTACCCGTTTAACAGAGATGCCTGCGTTAGGCATTTTCCATGCCAATTTTTAACTTATTG
>285678
TGTCCTTTTGCGTTTGGACTCCGTGAACTGCCCCAGGCTAATACGGTGGAATGAGCAGAGA
>285679
CGTGAACTGCGCCACGCTGGCGACAAAACTAATCGTCGCCGGAATACGCAGATCCGGCGCG
>285680
AATGTTCGACTATTATTGATGGATTATGCCTGGCATGAGGAGAATAGAATGAAGCAACAGA
>285681
TTCTTGCGAAAACTTATCAATATATTCTTGTTCAATCAATAAATTATCCAGATTCATTTTC
>285682
ACCGTGCATGATAAAGAGAAGCAACCGCCGCTAGTCTCCATTACCTTCGCCGAGACTACCG
>285683
ATTGCATCGTGGGCGGATGTCGCTTGCGGCACATATGTGGTGTAATAAACGCCGCGTATAA
>285684
GTTACGTCCGGCATTCTTTGCTTTGTAAAGTGCCATATCCGCAGACTTTAGCCATTCCCGA
>285685
TGATGAGCTCGGGTACATTCCTAATCGCGCTCCTGACATTCTTTCCAACGCCACCAGTCGC
>285686
ACATAATCACCGCAAATTCGTCGCCGCCAAGGCGCCCGATAATATCACTCCCGCGTAGCGT
>285687
GTTCTGCGCACCGATGGAATGCTGCGTCCAACCCAGCGCGTACAGGAACGACGCTGTTTTA
>285688
AGCAGACCTTTATCCGCACCTCCCATCCGCTTGGCTTTACCGCCTGCCAGCACCACGCCGG
>285689
AAACGCCAACGCTTTTGCTACCGTCGGCAGCTCGCGGCTGTAGAGTTGATCCTGCAACGCT
>285690
AGCACAGATCAGCGACGGTAAACAGTATATTACGCTGGATAAACCGGTCGCTGGCGAACCC
>285691
TTGGGCAAGGAGCTCACCCAGGCATGGGCGTTGGCGATGGCGTTGGGTGTAGAAGATAAAG
>285692
CGTTTCCACGGTCCCATCATCGGCGCTGGCTCCTATACGCCAGAAAAAGCGGAAGATCTGA
>285693
ATTATATAGCCGCGCAAGGCAGACGTTTATACTTTAACGACACACGCCGTAGCCCCGCATT
>285694
TCGACAAACAGCGCGGAGCGCAGCGCCAACAGGCAGGAGGCTAAAAAACTGCTGCTCAGTT
>285695
GTAAACGCGATATTGGCGGTTGGGCCAATAAATATCACCACGCTGGTGAAGCAGGAAAAA
>285696
GCGCTGCGTCGTATGCTGGTTTCCAGCGATCCGATGAACGTCATTGACT
>285697
TTTGTACGCCGGGAATGCGTCTGCTGGCGATACTCTCCGGCGCGCGTACCGTACTGCATAT
>285698
TGAAGAGATTTGTATGAGACTGGAAGAGGGATTTTTTGAAGCGCCAGCGTACTATGATTAT
>285700
AAGCCGAGCGCCACGGTGTTGTCTGTATTATGATGCCAATAATATTTACCTGGCGGCA
>285701
TGGCTCTTAAACGTTGTCGCGATATCTTTCACCCAGGCCTCTCTGTCTTTGACACTGGCTG
>285702
TCGCGGCGGTAATAAGACCAAGCAATAATATCTTTTTAATACCAAAGCGCTTAGTGAAAAA
>285703
ATCTGCTAAAAGATGGCAACCCATCGAATCATACTTCACGCCGCCAGTCCAGGCTTC
>285704
GTAAAAAAACCGGGAAAATCCCGGTTTTTTGTATCTGCGCAGTCGTTTCTATTA
>285705
GGCTGAAAACGGCAACCTGACGGCGCTCTCTTGGCTGCACGTTTCTTCTCTGTTCCTGCAG
>285706
ATCGGTATAAATAACCGAGAGTGCGCTGCATGGTGCGTCGGTAGAGGCGATGGTCGGCGCG
>285707
CTGCGCTTACCGGGCCTACAAAATCGCCCAAGTCTGATGAGCGCAGCGACTTCAGGCGCTA
>285708
TTTAAGATAGCCGCGATAAAACAGCGTGTGGATATCGCGCAGGGCGGGGGCGCTCATCTCT
>285709
GTTGGACTTAAAGTCAGACAGGCGAACGATAACGCGTTTCGGGTAGAAGGCG
>285710
CGATCATAGCGTGACAGAAATCGCGTACCGTTGCGGTTTTGGCGACAGTAACCACTTTTCG
>285711
TCATGAAAAAGAATGCTTTTCAATTATAAAGCTTCCTTTTATTACGTCTTTTTAATTCATG
>285713
GTTTTGATTTTTATTTTATATGACGAATATTAATTTCATTTATTTTATTTTGCTTTTTGAA
>285714
CATAATAAATCCATTTTTCAAATATAGGGAGGCCGCCATCCATCGGGATGGATAAAGCGGC
>285715
GAATAGAAAAGTGAAGATACTTATTACTGGTGGGGCAGGTTTTATTGGATCAGCTGTTGTC
>285716
AAAATAACAAACAGGAATGACGTTCCACCCTAGATAAAATTCAGGATATCGCCAACGGCCC
>285718
TTTTGCGTCAGCAGGCCAGCCGGTTTGGGCTGCTTCTCGCCTTTCAGACGCGCTTCCAGCC
>285719
ATAAAGATAACGAAGGTGTTAACCACCCCCAGAATCAACGTCATCGTCACCATATCGCCAT
>285720
ATCGCGCGTCAGCCCCAGCATTTCAGCGACTACCGCAGTCGAGGCCACTTTCACCAGCAAC
>285721
CGTAACTTCAGATACTAATTGAAGCGTCATTATTTTTCTTGTTTACCGGTGAACCGGTTCC
>285722
TACCTGTTTCATGGTCAGCGGCGCTTTGCCAGCGGCGACGGCGTTGCGTGACAGCCAGTCA
>285723
GGCACCAGGCTATAACAGGTAATCCCCTGCGTTTCCAGACGCTGCTCGCCGCCCAGATCGA
>285724
TGCCAAAAGGGATGGCGACGATCGTGCTCTAGGTTCACGATAGCCCGGCGCTGGTGGAACA
>285725
AGGCGGCGTTATCCAGCACTTCGCCCCATATCTGATTGGCTTTCATCGTTTCGCTGACCAG
>285726
TCACGGAACCGATAATAATAATGCGTCCACATTCCGGCATGTTGCGGGCTGCTTCGACTGA
>285727
CAGACCGATAAAACCAATCGCCCCCGCCATAGCCACGCTGACGCCCACCATCCAGCCGGTG
>285728
AATAATGAAAATCACGATATCCGGGACGGGGTATGTTGGCTTGTCTAATGGTTTGCTTATT
>285729
CGAAGCGGCAAAGGGTAAGCAGGGCGGCCGCACTATGGAAATTCAGCGTTTGATCGCGCGT
>285730
CTATCTACAACGTCAGCCGTCCGCCATCATCTTGCAGCGCGCTGCGCGATAATACGACGAT
>285731
TCAGCGCCATTAGTGGCAAAGTACTTCGGTTTGGAAGGTATTTCACTTCCGACCCTGTCAT
>285733
CAAAGTCTCGGCAGATGAGCTGTGCCAGCTTAGCGGGGCCAGTCACTGGCAGGATGCGCGT
>285734
GCGCGGATCGGGGCGGTCAAAGCGCGCGAAACGGAGCAGGAGCAGACCCGACAATTGCTGG
>285735
CGTCCCACTCGTCAACAGAAGGCATTCAGCCTCTCCAACATGCAATGGTTTCGTTGACCGG
>285736
TTACACGGGAAATTACATTATCAACATTATCAACATTATTTATTGTAAGCCAG
>285737
TCGTGCCTGCGTTGGAGGGATCGACCGCCAATTCGCCGCTGAGCATAAAGGCCATCCAGTC
>285738
ATCTGACGCGTTTGTGATCTTAATTTGATTTAATATAATCGTTATGATTTTATTCAATCAC
>285739
CCAAATCTGAACATTTATCATCTAAAAATTTATTTATTCAGAAAACGTGATCTGGATGAGA
>285742
ATCCGTGACGCGCGTAACGGCATTGACGATATCAGTCATGGTTTCCCCGGCGCTTTCCACC
>285743
TGTCATTACCGCCGGCGCGCTGGAAGCGTTAAATCTTAGTTTACAGGCGGTGACGGCGCCG
>285744
ATTCGTCCCGGGGGGGATTTAGCGGTTCTGATGGCGATGTGCCACGTCATGATTGATGAAC
>285745
TCCACTGCTGCTGTATGGTAGAGCGTATTGCGATTAACCGAAAACCGTTACAGATGGCGTT
>285746
TGGAAAGTCAGCCGAATCTGGACGCGCGCGTTTAGTGTCATCAAATCCGCTT
>285747
GCCACGGAATATAGCGCATAGCGAGCCAGCGTAATGACCAGCGTCAATAGCGTT
>285749
GTGTCGCCGACAAGTGTAACTTCTGCGCCGGCACGCGGTTGGCGGCTGGCCAGTCTCCGGC
>285750
AAAATCCTCACGTACTACGTGTACGCTCCGTTTTTGCGCGCTGTCCGTGTCCAAACTGG
>285751
CACCAGCGCGTCAATCTCGACGAAAGCGGAGGCCGCGCGCGCGGTGGCCTGCATGACCTCC
>285752
CGCATCCCGGAGAGGATCGTTCACGCCCGCAGATCTGCAGCGCACGGCTATTTCCAGCCAT
>285753
CGCCACGCCCGTCGTACCGCCGGTATATTGTAGGAAAGCCAGATCTTCAGCGACAACCTCG
>285754
CTGAAAGCCTTCAATTATCCGATTAGCCTGGCCGGTAAGATGTCGCTGGTTGGCGATTTCT
>285756
GTATGTGAAATCACACCATTGCGTACAGAAGGCATGTTGAGCATTGACGATTTTGTAC
>285757
TTTGTTACCGGGTCCGAAACTGGACTGCCGCTCAATATTGCATCAGAATTTTTATTGAGTT
>285758
CGGTAAAGCTGCCCGGACCGCGCCCAAACGACAGCGCATCTATCTCATTGAGCGAGGCGCC
>285759
TCCTGGAGCCAGGCATCACTTAATATGAACAATTCCGGGGCGCTATCTTTGCTACTGCCGC
>285760
GCACAACAATACGCCAGCGCTAAGTACGCTAGCGTAGAACAAAGGCCTGACTGAAAACGTT
>285761
CGTTGAAGCCGGCCCAGGTCAGAATGCCGCTGCTAATCAGCAACGCCACGACCAGCGCCGC
>285762
ATTATTCATTAATTCTTCTCAAGCCCGCCGCTTCGGCGGGCTTTTCTTTTTTCATCACCAC
>285763
TCTTAAACGATCGGTATTAGGCTAGGTTCTCAATCTTGCCTGAATGAAAATAAATGTAATA
>285764
AGCTTGGTATTGACATATAGATTGAAAAAGTGCATGAAAATAGGATTCCAACCAGCCATAT
>285765
TATTCCGGTATTTCCTGATAATTTATCCGAGTTGAATTTATCTTCATGCTATACACTGGAG
>285766
GAGATGTTACCGTTTAATTCAATAATTAATAAAATAATTCGCAGTGAAATAGATATAATTT
>285768
CATCTATCTTCTTTGTCATTGCAAAATTTCCCTGAAATATTATGTGCTGAGTTACCATATA
>285769
TGAGTTACCATATAAATTAGATAAATTAGACTTACAAAATTGCCCTTTCTTGCCATTAATG
>285770
GGCGGAAGAGCCGGAGCAAATCGAACAATCTTATGCCAGCTGCCAGCCGTGGCCGGAGCAG
>285771
TCTTGCCATTAATGAAAATGTTACCTGAGGGGTTAAAAGAACTAAGTATTGAACTTATACAAACAGTTCCCGGTACTGTTATAGATGATAT
>285772
TGCGGCAATACGCCGATAACCTGCGCGCCGAGCAGCATGAGCATCGCAACCTTATTTCCAC
>285773
ATTTAAAGTCTATCAATTTATCCTCAAGGATCCCTATTGTATGGGAAATACCAACCTGCAATCTGCCTGC
>285774
TTACCTTTAGTAACAAACCTGCAGGAGATGCGTTAAGTTTTCAGCCTGGAGATGTGGTTTA
>285775
AGAAATCTATAATCTACTGTGCCAAAAAAAGAGCATCCCGATATTAAAGGGCC
>285776
TCACTATGACGAAGAGAGTATGACGAAGAGGAGAAAAGACAGGCAGGTACGTGTCACTGG
>285777
ATACATTAACAGATGCGGTCTGGGACAGGAGGAATAGAGCCGTGTTTAATAAAGATGAGAA
>285778
TGGGCTGGACGTTACAAATCAGGCAATGCTATCGCCAGATTTTCTGAATAAACTGCCCGCG
>285779
CAGAAAGATTGAATGATGTTCAGAGAGGGACTTTTTTTAGAGAATTTTTATCTCAACATAA
>285781
GATAAAAACAAGTAAAGCCGGTCTTGAATTCCAAACACGATTAAGGGAACGGTCAGTTATTTTTGTCATTGAC
>285782
TTAATATATCTATCAGTTACAACATTTCTTATTATATTATAAGAATAGAATCAACACCACA
>285783
GTTGGTTGGGATAAATATAAGCCTAAAAATGGAGTGTGATATTTAACGTGTGATTCATAGAAATCGTTGACTTTAAAAAAATATGC
>285784
CACATTTTAAGGCCAGCGCACTGACCACAAAAGCAACGCTATCACTGGCGGTTTGTAATGG
>285785
GCAGCCCTATTGGAGTTAAGGATATATACTACCCCTAACTCTAAATAGCTTCGCAAAATAGTAGATCACT
>285786
ATTGGAGCTCAATGGAGGAGAAGTTATGCTAGGATGGGTCATTTCCTGTCATGACGATCGG
>285787
CTAAATAGCTTCGCAAAATAGTAGATCACTTTGATGGAGCTCAGTCCGGATTGTGCGATTTGATCAATCGCCAAAAATCACAAATC
>285788
GACGCGATCGACCGCTTTTACCCAACCTTCTCTGGTTTTAAATTCAATGGTGAGATTGCGG
>285790
ACCAATTCCCCGTACCGAACGACGCCTGATACAGAAAACTATCCATAAAACGCGTGACAAA
>285791
ACCATGCCCGCAGACTGACTGCCATGTTGACGCTGCACCCGGGAGACAGTATCGGCCACGTTGCCA
>285792
GGGAGACAGTATCGGCCACGTTGCCAGAACTCTCTGCTACGCCCGTTCACCCATTGGACGC
>285793
CCCCATCACATCCTCGTTCCATCATCAAACCCACTGGATCTCATGATGTTGTAGGGAAGTA
>285794
GAATCACTGCGCGTTTGCTGGTTTCCGTCATCTCCAGCAGCGTGTCGGCATCACGGATTTG
>285795
TAGGGAAGTAAGCCGGAGAGATAATTTCCTCCTGTGCCGTGCCGGCAGAAGAATTTATCTG
>285796
TATCTGGCACGCTGTCTCGCGCTGTATGGAAAGTGAAGAGCCAACACCCGGAATTGATTGAA
>285797
TATTTATACTTGTCCTGACAAACAGATGGTTATTTGGCGGAGAAAGAAGATGACACAGTAT
>285798
CCCGGAATTGATTGAACAAGTTACTTAACAAGCAATAGATCAGAATATCTTGTGGTGTACCGCAGCGAAAGCATTTCTCGCTTCATAGCCCACT
>285799
TGGCGGCGATCCCTCGCGCCCGTGTTATGATCGATACTCGTGGCGTACTAAAAGCGGTAGT
>285800
AAGCATTTCTCGCTTCATAGCCCACTGTTGTGGTATCCCCTGCCCGGCGAAGTACAGCGTCCCC
>285802
CCCCTGCCCGGCGAAGTACAGCGTCCCCTTTCCGTCTTTTGCGTTAAGCTGGTCCAGCACCTCCATCAGCTTCTCGCTGCCGGCGCCCAGCCTGCTCCCATTGTTCAGATGATGACTTTGGGCGACGCCCGCCAATCCTCCCCTGTATCGTTGCAACACAATAAAAACACATCGTATAAGAAGTATAAAATACTTATTCA
>285803
TACATTTGCGCCTGCAGCTATCGATGAGCGTCCGGAAGACGAAGGCGCGGCAGAAGCGGCG
>285804
CGGTGTTTATCCGCGAAGGTGGGCAGTACCATAGCCTGCTGAACTTGTAGAATGATTCCGG
>285806
GGCATTCCGGCGCGTGACAAACGACGACACAGATGCGCCGCGCTGGCTGAGTTTTCCTGGT
>285807
GTCGAGATAAATCGGTAATTTCATTGCTCTAAAACTCCGTACATCACTCAATGCAAGGAAT
>285808
CCAGCTTTCCGCCAACGATATGCTCAAACTTGGCGACTGGCTGGAAATGCCGAAATATGGC
>285809
AAAATACTTATTCAAAAATGTAATTTTAAGTCCCCTTACTAACTAGGTAAAACTGTCTTTTCAGATAGCTATGACACGGAAATATGGAAAAAAATATTCATACAAAAAACCTTCCAATATATTAAAATAAGGTCAAAACCCGATAACTTATTAATCACAAATCATAGTATTATTTCGTTAATAGCATTAAAGGTTGAAAAAATGCTTTCTCGAGTCAGAAGTTTTATTTCATGCCAGAACTACTCTCATACTGCAACTCCAGCTATTACCCTACCTTCATCAGGTAGTGCAAACTTTGCCGGA
>285811
ATCAGGTAGTGCAAACTTTGCCGGAGTTGAGTATCCTTTATTACCATTAGACCAGCATACTCCTCTACTTTTTCAATGGTTTGAACGAAACCCA
>285812
CTACTTTTTCAATGGTTTGAACGAAACCCAGGCAG
>285813
CTACATCGGAAGCGGGTATTATACTTATTTATATGACAAATAAAATAAGCAATTACTATTC
>285814
GCGTTGACAAAATAAAGCGTAGCGCTTGCGCTTGCGTTTGCAGATCGACGCCAAACA
>285815
TTTTCAATGGTTTGAACGAAACCCAGGCAGATTTGGTGAAAACCAAGTCCCAATTATTAATACTCAACAAAACCCCT
>285816
TTGCTCGCCATTTTCTGCCGCTGTCGCTGCAGGTTCGTTTTTTGCTGGCGACAGCCGGCGT
>285818
TCATACTTTGGCTGGCGCTTGCGGGAGTCAACTCTTTAAGCATGAGATCGTCTGCTCCGGC
>285819
AAACACAAAATCGCGTTCCGCTTGATTAGCACGACGGGACAGTTTTTGTAATTCGCGGCTA
>285820
AACCTTTATATTTTCATATTGTTTTTCCAGTTCTGTAAACGCTTTTTTTTGTCCGGCACTAAATTTTCCATCAACTAAAATACCGATAATCCTTTCTTTTTCTATTATAGCTGCGTTGATAATATTATTGAGGTAGGGGTTTTGTTGAGTATTAATAATTGGG
>285821
GGGCATTTTGCCCCCGGAGGCGCCCTTTACTGTGTTTAACTGCGCCGAATACGCTAATAAC
>285822
GCCGAATAAGACGCTTACGTCGCCATCCGGTAAATCCTCCATAAATAACATTTCAGTCTAA
>285823
TGAAAATATAAAGGTTATCTATAATTCCGATCTGGATTATAGCATATATGATAAGAAGTTATCAGATATTTATTTAGAAAACATCGCTA
>285824
CAAATTCACCTCACTACCCGCCAGAAGCTGACGATGCCGGGTATCCGTTACGAAGATATCG
>285825
GACGGTGACCTGCATTTCCCATCCGCCGAGTGCATTGATGGTTTTTTTGGCTAAGTTGACC
>285826
GGCAGTAAGTTGTCTTTGCGAGAGATTATTTCCATTCGAAGTTTCATTAATTTCATGCTAT
>285827
AGATATTTATTTAGAAAACATCGCTAAAATGGAAGCTCAACCAGAAAATGATCGCGATGAATATCTGCTTGGCGAGATAAAAAAGAGTCTAAATAGTGTTTTAAAGAATAATCCAGAGGAGTCCCTTGTTTCGTCCCAT
>285828
GTTAACCCGCTTTGGCCAGAAGGCTCGTGGTAGTGGCAACCGCCATTAGGTGCGACGGAAG
>285830
TGACCAATAGCCTATACCTTTTTTATGGTTAGCATAGGCCTTGCGCCATAATTCAAATTAT
>285831
TGTCGAAGCGGTAGTCGAAAATCCGAAAGTTAAAAAAGCGGTACTGGCGGAAACCGAGCAG
>285832
TTGATATCAGTTTTTTGACATTTTTATAATAGGTGCTGTTTGTAGCCAGATAAGCATAAAC
>285834
TTGCTTTCTATAATGAGTGCTTACTCACTCCATAATCAAGGGCTGCCGCATGAAGTGGTA
>285835
TTATTTTTTTTCTTTATAATGCTATCACCATATACCGTCATTCTTGCCATTACATAAATAG
>285836
ACCGCAGGCTCTTTTTCTCCCCATTTGAACCCTTCCAGATACGGATTAGGCAAGCTGGTAA
>285837
CCTTCGGTTGGCTACTGCCTGCCGGAAGCCAGGGCGCGGCGGCGACACTGCTGATTATTAT
>285838
TTTTTCAACGAAGTAAATATATCATCAACAGCGTGAGGTTAATGCCTGGTACATATTATCT
>285839
TTGTAACGACGCGTCGCCTGCCACCCTTCCATTTCAGTTATTAATATCGTGACTGAAACAA
>285840
TTCTGTACGGACATGGCGTCGCTCTCTTTTATCTGTGTCACGTTTACATGGGGGCTGACGG
>285841
ACAGCAAACTGCCCTATCTGGCGCAGTCCTAGGTGGAAGATGAGAAGGGCGTCAAAATCAC
>285842
CTGGCATGTCGGCTTTGCGCTGGCGGGCGTAGGAATGTTCATCGGCCTGCTCATCTTTTTA
>285843
CGGCAACGATAACGTTAACCTACAGCGTGCTGGCATTGACCTGGCTATCTATTTTGACGAT
>285844
CTGGCTTATCGACACCTGGATACTTATTCCTCTGGATCTGATTTATCTGCGGACGCTAGCC
>285845
GCGCGTCAATATTCCGGTCAGACTTGGACGTAAAATGCAGGTACGAAAGGCCAGCTCGTGA
>285846
GCTGACCAGCGCGGTCGTCTATGCGAAACCTATGCCTTTGACGGCGGCGCGCTATGCGCAG
>285847
TCGTCCATGCTGTGTGCGACCGACATAAAGTCCGCCTCAAACGCCGATGGCGCCAGATATA
>285848
AATTATCGAATTCATCATGAACACAATATGACATTACAGTCCGCTGCTGGCTGCCCTCTTA
>285849
TTTCGCTGAATACCGTCTGGTCATTAGCGGCAATCACAAAGCGATCGCCAGCCAGGGCCTG
>285850
AAGCGTTTGGTTCGTTGTTTATGCTGGTAGTCGCGCTCCTGGCGTCGGCAAGACACGCGTG
>285851
GGTGGAAGGTATGACCTGCCTATTGCTGTTACGCTTCTGGCCGCGTCTGAGCAGCTTACAG
>285852
CGGCTTCTGCAGCATGGCGTTATAGTTAAATCCCCAGGTATGCAGATGGCCATAACGCGCG
>285853
GAACGGTAAACCGATCAGCAGCTTTGCGGCACTGCGCGCTCAGGTCGGCACTATGCCGGTC
>285854
GCTTTCGGCATGAATGAAAATCCAGCCGGGTCGGATAGCTGCAAGCCAGGGTAACCAGCGT
>285855
CCATGGAAGGGGGCAACACTTTTCTGTGAACCCCCCCACAACTCCATACTTATTTGCACCG
>285856
ATGGGCAGTAATACTCACTGGCATTTGGGTAAAGAGTCGTTTAATGCGCCGGAATTATCTT
>285857
GCCCCAAATCGCGCGCCCAGCGGTGAAACCACACCAGCATCTCATCCAGACTATCCGCGGC
>285858
CTGGGGAGCGGTAACTGGGCTGATTTTTTTGCTAAAGATACTCAACATATTTT
>285859
TATCATTTAGAAAATAATCTTAACAGCCTGTAACAAACTATTAATATAATGAATCAGTCCA
>285860
CAAGGCATTGACGCCGCTCAAATGCCCGGCTTGCTTGTCCATTCGCACGGCCCGTTTGCCT
>285861
CGGTATTACGTCAGCCAGTATGCCGATGCTTGTCGTGGAAAATATCACCGACGGCAATCGC
>285862
TTCTCAGCGAACCGTGAGGCCCCCGATTAGCCCCCTAAAAACTATGGATGTCAAGAAACCC
>285863
AGGCCGGGTGGCGCGCCAGCTCGCGGGTAATCGCGGTTTCCGGCCAGCGCTCAATCTCTGC
>285866
CAATTCTGTTCGTTTAAGTATTTTAGGTACAGCTGAGATAGCGTGGTTTGAACCATCAGAA
>285867
GTAAATAAATCAATACAAAAAGCGGAATTGTAAACTTACACACGCACTACTGCATCGTTCA
>285868
GGCGACCAAACGGCGCCAACCTAAAACTTCAGGGGAATATTCTATACACAACGACAGGGGA
>285870
ATCAGCCAGGCATAATACCCGTTCACGCGGTAACAACGTCCAGGTATTGCGCTCGCCGGTC
>285871
CCAGTTTTTCTTCTTCTTTCAGCGTGCGGCAAACGGCGTCATCAAAGGTGATAAGCGTTTG
>285872
CGTCCCGCGAGTACGCACAACAGGGGGAGGGCGAATGCGAAAAGTAAAGAGTGGGTAAATC
>285873
TTTAAAGCCGGAAGAGAGATCTTTCAACGGCAGGGTAGAGATAAGAATCAGGCTGTTATCC
>285874
ATCGACTTTATCGTGCTGTCCGGTAACAGCTGCAAATTGTGGCTGTTCCCGATTGTTGGCG
>285875
CGGAACCGTCCTGATAGGCGACATGGGGATTCCTGCCGGAGGCCGCTTTAATGGCGGACAC
>285876
AGCGACAGGCGGCGACAGGCGCGCCTGTTCTATTAGCATTGACACCGCATCGGTTTCCGGG
>285877
TGTATGCTTTGTTCCATTTGTGCAGCATATAAACGTAGGCGACCAGCAGCGTTTTCTGGTG
>285878
GAAGATCCCCATGTTTTTCTGGCCAGCGGCAAGGGTATCGGTAATGCCGGAATCGGCCTGG
>285880
CAAACGCTGGTGCTGCAACTGCCGGAAAACAGGCCTAACGCGGCAATGAATGAGCAACTCG
>285881
CAAAAGAGACGGGCAGGGCATCATACAGGCTACGGGCAAAGGTGAATGCGGTCGGGAAAAA
>285883
GCACGTTGAACGCATTGAGCAACTGGGCAGAGCCTCTTTACTGGCCGGTCTGACCAGCGAT
>285884
ACAGCGTTTAACGCAGGTACATCAGGAGATTGCCGCGGGCAATCCGGTCTGGTTGGCGCTA
>285885
TCATGGCCAGGAGGTAGCCAAATAATACAATATAATTAACGATGCCGAAAGAATGTGTAAT
>285886
TTATTTTTATTCCCGAGCTAATTATCACACAGCTTAAATGGATTAATTAAAGGATAATATT
>285887
ATTTTTAACCGCCTCCGACAACAAGGATAGATTTGCATATGTTTCCGTTTGTAACATATTT
>285888
ATTTTCTTTTCCTGTTCAGCGTCTTACTGCGTGACTGAACCACTGACAGATAT
>285889
CCCACTAAAGCGCAAATTGGCGTAATTTACAAATAATCGGTTCATTGGCCGGCGGAAAATC
>285890
TGCTGTAAATTGCCCACCATCCCGATGGGGGGCATGCTCAGCGACATGACGAGCAAACCGG
>285891
TGGCGCAGTGCCAACAATCGCCCAATGAACTCACCCAACTGGCGACGCTTGCGCGTCAGCA
>285892
TTTTATGCAATCACCATTGAGAAAATTGCGTAAATCGCATGGTTATACGTTACAGCACGTC
>285893
AATTATCCGAAACAATCTTTACGCGCCAGTTCCCGAAAAGCTAAATATTCGGAATTAAACT
>285894
CCATTATGGAACCTTTACGGATTCATGGCCAGGGGCAGGGGGACGCTGCGGCAAAGCGCGT
>285895
AACCACCTCTTCTTTACGCTGATACACCTCTATGGACTGCGCCAGGATGCGCTCACGCAGC
>285896
CTTACATAGCTACGATCTCAGGCGGTTGTCAGAAAGTGCCGATTGATAGTGTCTTATTCGG
>285898
CGAACCAGCGGTTATGTGACGCTCGATGGATACGAAGTGGTGACGCGCTCTCCGCAGGACG
>285899
CCCAAATTTCTCTACGACTACTTTCCTCTTAAGGTTCGTGGTTTGGGTACCGGGCTGATTT
>285900
CCTGTGTGGTACACCGCCGATGATAACGCGCTGGTACAAGATTGGGCGGAAATGCTGGAAT
>285901
ACCGTCGTCCGATACCGCGACCCATCTGGCTCTCTATCGCCGCTATCCGCAGATCGGTGGG
>285902
TTTGCAGGACGATGGCGTGATGATCTCCGCAAGTGTCGTGCAGTCGCCGGTGTTCTATGGC
>285904
TTTTTCGGTCATATTATTCCTCTGCAAAATTAACAGTTTGCCCGATTTTTAAACGATTTGC
>285905
CAGGCCATCCTCTCTGCTGAACATGGTTCTTTTAACCCGAATCAGATGCCGGAAAAAGCGG
>285906
TTCCGGTTCGGGTAAAAGTACGTTGCTGCACCTGTTAGGCGGGCTGGATACGCCCACCTCC
>285908
CAACGCAGATTGCGGAAGCGGTATCGAAAGAGAACGCCGATTTCGCGATTGCCACGGAAGC
>285909
GGAAGCCGACAATATTTTTGCCGCGATTGCTGCGACTAACCGTCAAATCCGTGGCGCCTAT
>285910
AACTCCTTATTGTAAAGGTACTCCACAAGGATAGACGGTGCTGGTGAATTTTTCGCCAATG
>285911
TTTCGTAGTTGGCAACCCGTACCTCCAGCGCCCCTTCATACTGCGGATCGGGTGACGAGGG
>285912
CTTGCTGGCTGCCAGCGGTACGATCCGTGCCGTGCGCAGGCGCAAGATCCTTTCACGCA
>285913
GCAAACGGCATCCGTTAAAAAGTATGGTCCCGGGAGTGCAGGGCACCAGCATTACCGCTGT
>285914
TCATTGATACCTAAACGCGTCAGAAATCCGTGAATACCTTCCCGCGATAAAAACAGCGCCA
>285916
GTATGTGCTTTCCTGCAGCAGCTTGGTGACTGGTTCAGATTCCAGCGCCAGCGTGCGCCGC
>285917
CATGCCGCCATCGCTTGCATAGAGCGGCGCAGTGGTGTGCTGATAGTCAACGGCCTGGCCT
>285918
ACGCGGCGCCTTAAGCGTCACCACGCGTGCTCCGGCAAGGGTGGCACGTGCGGAAATATCA
>285920
AGCACAAAAAGGAAGCCTTATGCTTACTGTTGGAATATATGGATTCAATATCACCAAAGTG
>285921
CGCAGGCGCGACGCCTGCGGTGTAAGCAATATATTTGTTGATGTAGCGACCGTCCGGCCCC
>285922
GCTCATCCAGCGTGCCGTAGGCTTCAACCCACGGGTGGGTTTTGCTCACCCGCTGGCCGGT
>285923
CATTGGTCAGTAAGTCGCCGCAGCTCCATGCCTTGCTATCAAACTGAAAATCAAATAAGAC
>285925
TCCCCTTATCGCGCCATTTCGCAATCTGGCAAACTACATCCAGAATCACCCAGCGGCCCAG
>285926
AGCGCGCTGCCTTTAGTCGAGGAGATCGAGACGGCGCGCGCCATGAATGACGACGTTAACA
>285927
CATCCAGAATCACCCAGCGGCCCAGCGGGAAGATGAGTCCTGACTCTTCGGCGTATGAGAT
>285928
TGCGTGGTTATGGCACCGCCAACTGTACCTAGCGGGAAGTTCCGAATTCTGGAGCGTCATC
>285929
TTAATACATCAGAAAACAGCATGGTGTTAGCTTCTATT
>285930
AGCATGGTGTTAGCTTCTATTAAATCAGATGACAATGACGGTTT
>285931
GGGAAAAAATAATTCAGGCCACACTGGAAGAGGTAAAGACCTATGGCGTTCATGCCGTGAC
>285933
GAAGTAAAAAACACACTTCTCTATCGCAACAGCTCGCAACTGGCGAGCAAAGAAAAGGAAT
>285934
GTGATAGCGCTCGCCGGTAATGGCGCTGACTGTCCGGGCGACAACGGCTTGCGGTAGTTGG
>285935
GAAAGGGTATCAACCTCATGACTCCGGCCTAGCTTGCCACCAAATACTTAAAAAATAATGA
>285936
ACCCAGCAACGCTTTCTGTGATTCGATATCTGCACGGATTGCTTTTGCCTGATCAACGGAA
>285937
TGTGCTGAGCGTGGATCAGATCCAGCGCGTTATCCCAACTTACGCGAACAAACTCATCCTG
>285938
GCTATTAACCTTTATTTAAAGAATTATTCATCTCCTTTCTGACCATTTCGCTTTATCACAT
>285939
TATTGTGAATGAAGACAATGAAGTCATTGCTCAGTCCAGCCGGGAACAGATGCGTGCGCAA
>285941
GGGCGCAAAGTTGCGCCGGGCGTGCAGGCGTTGGTGGTGCCGGGTTCAGGTCCGGTGAAAG
>285942
GCCGAAATGCATGCCTTTACGGATACCACCCCGGCGATTCAGTTTGGCCGCATGATCGAAG
>285943
GTTTCAACTCTTCAACGGTCTCAGGCTTGCAAAAGCGGGCAATATAATCCGGCGAGGCGAT
>285945
GATTTTCTCCTTTACATCAGATAAGGAAGAGTTTTAGTCGCTTTTCTCATGGAGGATTGCT
>285946
CGCTTTGTTACTCTTCTGACCATCTTACCTACCTGTTCTGGCCGCGATGGTTACTCCTC
>285947
TGACAATAAGTGCTTTCGCTATCGGTACGATTGAGTTTGTGATTGTCGGCCTGGTGCCGAC
>285948
TGGCTCTTGGCCAAAACAGCAGCAGCAGCAGCATTGAGGGCAGTATCGC
>285949
CGCCATCAAGCTCCGGGTTACTCATCAGTCTCTCATGCCGGGGATATTCCGGCATTTTTTA
>285950
CAATCCTGGCGCTTTGCCTGTGCGACCATATGCGCGTAAATAAGCCTGAAACCAAACTTCA
>285951
TCTGCGGTCGCCATTATTATGTTGCTGCTGATAGTACCGATCATGTGGTTCC
>285952
CAATATGGAAGGGACGCTGGAAGTAAGCTAGAACGGTAAAACGGCGTCACATGCCATTGCC
>285953
GTGGACGGTGGTTATCGCGCTCGCCGTCGCTCTGCTGTTCTATAAAATGCCGGTCGATCAC
>285954
CGCCCGCGCACCAACCTGATTGGCGCGGTAACGCGCGTCCGCCATACTCTGGCGCAGGCGC
>285955
TTTGCGTACTGGCCGCCCTTGCCATTACCGTCCTGCGCGCCCGTCGCCGTGTTTTCGCGCA
>285956
TTCATCGGACAAAAGGGTAAAGTTCAGCAGATCTTTTTCAGCGAAACGGGAGAGTTTTTCA
>285957
CTTTGTTTATTTCGTTAATTAAATCAATATTTTCAGTTCTTAAAAAAAGATTAATCTTACG
>285958
AATTTTTTCATTACGCAGAATGATATAAACTATCTTACTCAGCAGATGGTTGAATTTATAA
>285959
TGGAGATTTTTGCCCCGGAAGGCGAAGCGCAGGCGCAAAAAACGTATAACTCGCGGCTTGG
>285961
CGCTGGCGGGCGCGCTCTTCCGCCCCGCTGCCGGCGCGAACGCCAATATCCTGTAATTCGC
>285963
AAATATTCAGCCCGGTTTCCGGCTTGCAGCACGCTACCGCTGGCAAATCAATCACCGGAAT
>285964
CTGGAAACGGTAATATCGCCGCCCATATTTCTCGCCAGCCGACGGGAGACCGCCAGCCCGA
>285965
AACGGCAGCGTCGGCTCAAGCACAAAACGTGGCCCTTTTTGCTGCGCCTGCAAACCGGAAA
>285966
ATGATTTCCACGATACAGAAAAAGGAGTCTACCATGGTTGCCCCTGTTCCCGCGAAACGCG
>285967
GTTGGCGATAAACGAAATTTCGCAAATGTGTGGCTACCCGTCGCTGCAATATTTCTATTCG
>285968
CGGTTGCTGAGATCATTCCCCCCATCACGCTGGTTCCGACAGCATGTTGGCTACCCGAGCC
>285970
CGCGCCGGAGGCCAGCTTAACGCCAAGACCTGAAGCCGGATTGCCGTTAAAACGGCTGAGG
>285971
AGCGTAACGGTAAAGCAAACGATAATAATTATCAATTTAA
>285972
CGTTTAAACTAGTTACAGTTAATTATCAGGTAAATCAATATGAACTCATTTGAGCGAAGAA
>285974
GGGTCGCCTTTAAGGCGTTATTCAGCGCCGATTCCAGCTGCGAAAGAAGATCGGCATGAAG
>285975
CGATTGTAACAGACGAAATACTATCCTTCCAACACAAATGCGCGGTTATAAGAGACCTTCA
>285976
GCGGGCAACCGTTCGGGTAGTTACTCAAAACTTCTATCAACATCAGGCCACGAAACAGGCT
>285977
AACTAGATTTCGCATTATGAAATTTATAGATAAAAAAACATACTAAAATTTCTAACAATCG
>285978
TAAATTGATAACGAAAGGCAAGCATGAAAATAACGCACTTACCGGGAAGAATATAC
>285979
ACCCGCATAAACAAACCGCCGGCCAGGTACTCCAGACGTTTAATCGCCACGCGATAAGCGT
>285981
ACGTTCCCGTCTGTCCGTTCCGCTGATTACTGGTCTCGACTTCGGGCATGAACAACGTACG
>285982
TTTCTGGCATGGGGTGAAGAGAAAATTGGGTTGCCATTGATACCGGTAATAATCAAA
>285983
GATATTTCGTTTTATCGATCGCGCGCTGGCGATCGGCGTGCTGGCGTAAATGGAGAACACGCAT
>285984
TGCCTTCCTGCAGGTTTTCCAGCAGCTGATTGCGTTCTGCGCTGTTTTCGGATTCGATAAC
>285985
GTCCGCCAGTTCGCGGACGCTCTCTGTGGAGTACGGCACGATACGCACGTTCTGCGGGGAT
>285987
CGTGTCCACGGAACGCGTAGCGATAATACCAAGCGCATAAGGGATCTGAATCGCCAGATGG
>285988
ATTGATGATTCTGGTGTGCTGTGTCTGGGCAGGTTTTTGTACCTGGATCTCCTCTTTAGTA
>285990
CCGACGACTAATGGCCAGGCTCATCTTGCCCGGTTATCGCCTTAATTATCGCTAATAAGCT
>285991
GAGCCGGTACAGTCCACTGCCCCGCTGTTCGCCGAACGTTGCCCGGCGGGGTTTCCGTCGC
>285993
AGTGTCAATAAGTTCTTAATAATTTTTAAAATTAACCTCTTTTAACCAGCAAAAGTTCATA
>285995
GAGCCGTTCGAACGTGAATGGTATGCCGGGGCGGCAGGCTATCTCTCCACGCGGCAAAGTG
>285996
TTTCCCCAACAGATCTTTGGTGATGGTGTCAAAACTCGAACCAATGCGGTAGTTAAGGTTG
>285997
ACGTGCTGTCGTCTGGGATGACTCAGTCCTGGCCCGCAGCTACCTGAACCACTGGACATCC
>285998
CCCACTGAATATCCCATTCCTGTTCAACGGTAGGGTTCGTTTTGAGCTCCTCATCGGTCAT
>285999
TGAACGAATAAACAGCGCGTTGTCATCCAGAGACTGGCTATTAATTTCCAGCGCTTTCGTT
>286000
AATGAAATTATCGGGATCGATATCAATGACAACTGGAAGTCTATCGAGCGGCAGCTCACCC
>286001
ATATTGTTATGTTCATTTCCTTATTTATGTTATGTGCTAATTTTTGTGTTT
>286002
CGCGTTCAAATTTGAAAACGGCAAGTATGATGTGAAAGACGTTGGTGTCGACAACGCCGGC
>286003
CCCATTCCGGTGTTACGTTTTCATCATCTAAAGTTAAACGAGACAGTTTTCACCATTATGG
>286004
CCCAGAAAGGCGAGATCATGCCGAATATTCTGCAGATGTCCGCCTTCTGGTATGCGGTACG
>286005
GCCAACGCCCGCCGCGACCACGCCCAGCGCAGTCAGCCCCACCGTATCGGCGGTTGAATGG
>286006
TGGCGCAACTGACCATCAGCAATTTTGCTACCGTTCGTGAGCTTGAGATCGATTTTCAGAG
>286007
GATAATAATAACCAAGGGCTCTGGCCGGGGAGGCTCAGGGAAATCCACCCTTATTATTTCA
>286008
CCATTCCGCCATTGTCGCCGGGTGCGGCTCTCACTATCTGCTACAGATGCGCGAACGCTTA
>286009
ACATCGTTAACTAATTTACGTCTGGTAATTTGTGTTACTTTTTGTTCTCACCCCATTAGAG
>286010
AACCGAGCCTTTTGCCGGAATCAGCGGATATACGCCGGCATTCACCAGAGCGATGAGCGCC
>286011
TACGCTGGCATTAGGTTGATGTTTATTTTATAATTAACTAAATTTAGAAAATACTTAAATA
>286012
ACGCCGTAAACCGGGACATCAATGCCGGGGGTTTCCTGCGCCAGTCGGCAATACCAGTCTG
>286013
ACCGCTGGTTGCCCCAAAGCCTTCGCCATCTAGGGCAGCAGAAGCCCAGGAAACAGTGGCC
>286014
ATTATATACAGATGTTTGTTTTGAAAAAGATCATTTTTGC
>286016
AACCGGTGCGCCGCCAATATATTTATTGAAAATCGGTAAACGTTTGCCGATTTCACCAAAA
>286017
AATGGCGATGCCACAGATGATAACCGCCCACCCCTCAGCGGTACTGCTGAACCAGGCAGTA
>286018
AGGCGTTACGCACACCTCGATTCAGGCCGCAGTCGATGCGGCAATGGTTAAACGCACGAAC
>286019
ACCCTCTTGAATATCACTCAATTCTTTTTTAAATAGCTGCAGTAAATGACAATCCCTTTTT
>286021
CACGCCGGATTCGCCCACGCAGCGCGTTGGAGCGGCGCCGCTGACGGCATTCAACCAGATT
>286022
AAGCACTTTATGGTGTTAGCAACCAATAGTATCTTTATAAATTTGCAATGTCTTATTAATG
>286023
GGCGACGGCACCACCGGTGAAGATATCACTCCAAACGTGCGCACGATTCGCGCCATTCCGT
>286024
ACATCCACGACCTGCACCAGCGTCAGCGTCAGCGTCCCTTCGTGGTTCAGGCT
>286026
GTTGATCGGCCTGGAGAGAGAAGCATGGAGCATAAGTACTGTCGAACCAGAAAAAACGCCTCTACCAGGAAAA
>286027
GGATATCCCTTCTCAGGTATTGTTTTCACCAGGCGCTGTCGCCGTTTTTTTGCAAGGTTGT
>286028
GAACCAGAAAAAACGCCTCTACCAGGAAAAGATACTGATCTGACAACTGATCAGGCAGCGG
>286029
AGTTTTTACCAACCCACTCTGTTGGCTAATATCCGGACCGACGTCCGGTATCCTTATTCTT
>286031
GTTTTGAGATATTCAGACGATCGGCTACCTAGTTAATGGCGTCTTTAATATCGAAAATGCC
>286032
GATTATGCCTTTACCATTCCCCTTTGACTTTAAAAATCCTGATTATGTTCAGGTTTTTGAATGGCGAATGGAGCGTCTGCAACGTATC
>286033
TCTTTGATATGATAATTAATCAGCATTAAGCATTATTTAATACGTTTTTTTAACACTTAAA
>286035
AATGGAGCGTCTGCAACGTATCAGGAAGGCTCCCGAAACTCTCCCTGCTCTCAGGCAGTTT
>286036
CACGAAGTATGTAAAAAAATTGTTGCCTGCGGAGCGGATGCCGTCGTAGCGACAGGAACAG
>286037
AGCCCCTTTCTCAAGATACTTCCTGGCCCTAAGCCAGCTTTTCAGTACGTTATACTCATCG
>286038
TAATTGGGATCTGGTTTTCCCCAAACCTGCCTGGGTTTCGTTCAAACCATTGAAAA
>286041
CGCCAACGGTACAGGCAGCGTCTCCACCGCAGCGACGGTGATTGTCGATACGCTGGCGCCC
>286042
GTTTGGTTCCCGTAAAGAGGAGTATGTCGATAGCACGGTTGATCCAAAAGCGCTGTTCTGG
>286043
CGTCACGGTGATATCAGAAACCGTAGACGTAGCGGCCACCTCCGTGGGCGTCAAGGCGGTA
>286044
GTTTCAGCCTGACTCTGGTTCTCTATGGTAACTGCTTCTTTACCAGTACCCAGATC
>286046
CAGGTTGTTAAGCTTTAAGGTAATCCCTGATGGTAAGCCTTGCTGGGCATTGGCGATTTCA
>286048
TGCGGCATCGGCCATCTCAACAGGGTCGCTGCCGGCAATTTGCACCGTGCGAATTCCTGGC
>286050
GCGCGGTGACCGTACTACGCTTTATTTTGTGGATGAGGCCGCCTTTCTCCAACGGCCATTACTTATTGATGCCGCGCTTTCC
>286052
GGTTCCCGGTGCCCAATCTTTATTCGCTGATGTTCTCGTCGATGTCAGACTACCGGAACGG
>286056
TTTGCGCAGAAGCGGCACAGCGGAAAAATCTCTGTGTTTACGTTTCACTGGCGTAGCGACC
[truncated: 200,756 more chars]
