# Supplementary material for: Machine learning reveals the dynamic importance of accessory sequences for Salmonella outbreak clustering
Source: mBio. 2025 Jan 28;16(3):e02650-24. doi: 10.1128/mbio.02650-24 (PMC11898705; doi:10.1128/mbio.02650-24)
Supplement: Captions — for supplemental materials excluding supplemental figures. [file mbio.02650-24-s0004.txt]

# This file contains legends for supplemental files (excluding supplemental figures).
# Supplemental figure legends are embedded in the supplemental figure image files.

- Supplemental File 1. Additional materials and methods
- Supplemental File 2. FASTA sequences of model-selected unitigs (N = 5,307)
- Table A1. Descriptive summary of the study outbreaks.
- Table A2. Detailed contextual data of the outbreak genomes analyzed in the study.
- Table A3. Functional annotations and genomic origins of the model-selected unitigs (N = 5,307).
