# Supplementary material for: Machine learning reveals the dynamic importance of accessory sequences for Salmonella outbreak clustering
Source: mBio. 2025 Jan 28;16(3):e02650-24. doi: 10.1128/mbio.02650-24 (PMC11898705; doi:10.1128/mbio.02650-24)
Supplement: Table SA1 — Descriptive summary of the study outbreaks. [file mbio.02650-24-s0005.csv]

name	serovar	geo_loc	year	size	pmid	group
0611ALJNX-1c	Tennessee	USA	2006-2007	16	GenomeTrakr	Training
0702MLJNX-1c	Tennessee	USA	2004-2007	6	GenomeTrakr	Training
0806ORJMP-1c	Senftenberg	Vietnam	2008	2	GenomeTrakr	Validation
0807MLJJX-1c	Oranienburg	Mexico	2008	2	GenomeTrakr	Validation
0811MLJPX-1c	Typhimurium	USA	2009	5	GenomeTrakr	Training
0811SDCJPX-1c	Typhimurium	USA	2009	10	GenomeTrakr	Training
0903MLJEG-1	Enteritidis	France	2009	2	GenomeTrakr	Validation
0903MLJPX-1	Typhimurium	USA	2009	3	GenomeTrakr	Validation
0904MLJIX-1	Montevideo	USA	2008-2009	16	GenomeTrakr	Training
0904MLJJX-1	Oranienburg	USA	2009	4	GenomeTrakr	Validation
0908ORJIX-1	Montevideo	USA	2010	9	GenomeTrakr	Training
1005NCJEG-1	Enteritidis	USA	2010-2011	6	GenomeTrakr	Training
1006SDCJEG-1	Enteritidis	USA	2010	5	GenomeTrakr	Training
1010MLTDR-1	Mbandaka	USA	2010	4	GenomeTrakr	Validation
1104MDJEG-1	Enteritidis	Bangladesh	2011	2	GenomeTrakr	Validation
1104MLJAB-1	Agona	Mexico|Ecuador	2010-2011	3	GenomeTrakr	Validation
1105MLJEG-1	Enteritidis	USA	2011	2	GenomeTrakr	Validation
1109NYJEG-2	Enteritidis	Turkey	2011	2	GenomeTrakr	Validation
1206MLJAB-1	Agona	Mexico	2012	2	GenomeTrakr	Validation
1208INJJP-1	Newport	USA	2012	6	GenomeTrakr	Training
1305KYJEG-1	Enteritidis	USA	2013	10	GenomeTrakr	Training
1305MLJMP-1	Senftenberg	USA	2013	18	GenomeTrakr	Training
1305TXTDR-1	Mbandaka	USA|Turkey	2013	3	GenomeTrakr	Validation
1403IAJEG-1	Enteritidis	USA	2014	5	GenomeTrakr	Training
1405MLJEG-3	Enteritidis	USA	2014	10	GenomeTrakr	Training
1405MLJJP-2	Newport	Canada	2014	5	GenomeTrakr	Training
Almonds 2001	Enteritidis	Canada|USA	2001	2	GenomeTrakr	Validation
B	Enteritidis	USA	2011	2	PMID25378576	Validation
C	Enteritidis	USA	2003	2	PMID25378576	Validation
cream-3	Typhimurium	Australia	2011	3	PMID25609719	Validation
D	Enteritidis	USA	2012	3	PMID25378576	Validation
E	Enteritidis	USA	2009	2	PMID25378576	Validation
F	Enteritidis	Mauritius	2009	5	PMID25378576	Training
FDA Testing 2004	Enteritidis	USA	2004	2	GenomeTrakr	Validation
food-2	Typhimurium	Australia	2012	5	PMID25609719	Training
G	Enteritidis	USA	2011	2	PMID25378576	Validation
hommos-5	Typhimurium	Australia	2012	2	PMID25609719	Validation
I	Enteritidis	USA	2005	2	PMID25378576	Validation
J	Enteritidis	USA	2012	3	PMID25378576	Validation
Jersey-eggs	Typhimurium	USA	2013	26	PMID25713745	Training
K	Enteritidis	USA	2011	4	PMID25378576	Validation
L	Enteritidis	USA	2012	2	PMID25378576	Validation
M	Enteritidis	USA	2009	4	PMID25378576	Validation
mayo-4	Typhimurium	Australia	2012	8	PMID25609719	Training
MN-1	Enteritidis	USA	2000	4	PMID26269623	Validation
MN-2	Enteritidis	USA	2001	7	PMID26269623	Training
MN-3	Enteritidis	USA	2001	4	PMID26269623	Validation
MN-4	Enteritidis	USA	2003	4	PMID26269623	Validation
MN-5	Enteritidis	USA	2011	5	PMID26269623	Training
MN-6	Enteritidis	USA	2014	2	PMID26269623	Validation
mousse-1	Typhimurium	Australia	2006	19	PMID25609719	Training
N	Enteritidis	USA	2010	2	PMID25378576	Validation
O	Enteritidis	USA	2005	2	PMID25378576	Validation
OH-7	Enteritidis	USA	2014	2	PMID26269623	Validation
P	Enteritidis	USA	2010	9	PMID25378576	Training
QC-1	Heidelberg	Canada	2012	10	PMID26582830	Training
QC-2	Heidelberg	Canada	2013	8	PMID26582830	Training
QC-3	Heidelberg	Canada	2014	28	PMID26582830	Training
