# Supplementary material for: Machine learning reveals the dynamic importance of accessory sequences for Salmonella outbreak clustering
Source: mBio. 2025 Jan 28;16(3):e02650-24. doi: 10.1128/mbio.02650-24 (PMC11898705; doi:10.1128/mbio.02650-24)
Supplement: Table SA2 — Detailed contextual data of the outbreak genomes analyzed in the study. [file mbio.02650-24-s0006.csv]

sra_acc	biosample_acc	bioproject_acc	asm_acc	sample_id	geo_loc	collection_date	iso_source	outbreak	platform	serovar	data_source	ftp_path	assembly_method	collected_by	submitter
SRR1188507	SAMN02646982	PRJNA237212	GCA_011624765.1	MDH-2014-00209	USA:MN	2000-09-16	Feces	MN-1	ILLUMINA	enteritidis	PMID26269623	https://ftp.ncbi.nlm.nih.gov/genomes/all/GCA/011/624/765/GCA_011624765.1_PDT000004081.3	SKESA v. 2.2	MDH	Minnesota Department of Health
SRR1188471	SAMN02646983	PRJNA237212	GCA_010942205.1	MDH-2014-00210	USA:MN	2000-09-14	Feces	MN-1	ILLUMINA	enteritidis	PMID26269623	https://ftp.ncbi.nlm.nih.gov/genomes/all/GCA/010/942/205/GCA_010942205.1_PDT000004082.3	SKESA v. 2.2	MDH	Minnesota Department of Health
SRR1188445	SAMN02646984	PRJNA237212	GCA_010702155.1	MDH-2014-00211	USA:MN	2000-09-18	Feces	MN-1	ILLUMINA	enteritidis	PMID26269623	https://ftp.ncbi.nlm.nih.gov/genomes/all/GCA/010/702/155/GCA_010702155.1_PDT000004083.3	SKESA v. 2.2	MDH	Minnesota Department of Health
SRR1188525	SAMN02646985	PRJNA237212	GCA_010989035.1	MDH-2014-00212	USA:MN	2000-09-19	Feces	MN-1	ILLUMINA	enteritidis	PMID26269623	https://ftp.ncbi.nlm.nih.gov/genomes/all/GCA/010/989/035/GCA_010989035.1_PDT000004084.3	SKESA v. 2.2	MDH	Minnesota Department of Health
SRR1188545	SAMN02647000	PRJNA237212	GCA_011082935.1	MDH-2014-00227	USA:MN	2001-06-28	Feces	MN-3	ILLUMINA	enteritidis	PMID26269623	https://ftp.ncbi.nlm.nih.gov/genomes/all/GCA/011/082/935/GCA_011082935.1_PDT000004098.3	SKESA v. 2.2	MDH	Minnesota Department of Health
SRR1188534	SAMN02647002	PRJNA237212	GCA_011624055.1	MDH-2014-00229	USA:MN	2001-07-04	Feces	MN-3	ILLUMINA	enteritidis	PMID26269623	https://ftp.ncbi.nlm.nih.gov/genomes/all/GCA/011/624/055/GCA_011624055.1_PDT000004100.3	SKESA v. 2.2	MDH	Minnesota Department of Health
SRR1188467	SAMN02647003	PRJNA237212	GCA_011083725.1	MDH-2014-00230	USA:MN	2001-07-05	Feces	MN-3	ILLUMINA	enteritidis	PMID26269623	https://ftp.ncbi.nlm.nih.gov/genomes/all/GCA/011/083/725/GCA_011083725.1_PDT000004101.3	SKESA v. 2.2	MDH	Minnesota Department of Health
SRR1188436	SAMN02647024	PRJNA237212	GCA_011528345.1	MDH-2014-00251	USA:MN	2001-07-16	Feces	MN-3	ILLUMINA	enteritidis	PMID26269623	https://ftp.ncbi.nlm.nih.gov/genomes/all/GCA/011/528/345/GCA_011528345.1_PDT000004121.3	SKESA v. 2.2	MDH	Minnesota Department of Health
SRR1188510	SAMN02647007	PRJNA237212	GCA_010700695.1	MDH-2014-00234	USA:MN	2003-11-23	Feces	MN-4	ILLUMINA	enteritidis	PMID26269623	https://ftp.ncbi.nlm.nih.gov/genomes/all/GCA/010/700/695/GCA_010700695.1_PDT000004105.3	SKESA v. 2.2	MDH	Minnesota Department of Health
SRR1188443	SAMN02647025	PRJNA237212	GCA_004219765.1	MDH-2014-00252	USA:MN	2003-11-20	Feces	MN-4	ILLUMINA	enteritidis	PMID26269623	https://ftp.ncbi.nlm.nih.gov/genomes/all/GCA/004/219/765/GCA_004219765.1_PDT000004122.3	SKESA v. 2.2	MDH	Minnesota Department of Health
SRR1188542	SAMN02647026	PRJNA237212	GCA_010950995.1	MDH-2014-00253	USA:MN	2003-12-01	Feces	MN-4	ILLUMINA	enteritidis	PMID26269623	https://ftp.ncbi.nlm.nih.gov/genomes/all/GCA/010/950/995/GCA_010950995.1_PDT000004123.3	SKESA v. 2.2	MDH	Minnesota Department of Health
SRR1188519	SAMN02647027	PRJNA237212	GCA_011083905.1	MDH-2014-00254	USA:MN	2003-11-27	Feces	MN-4	ILLUMINA	enteritidis	PMID26269623	https://ftp.ncbi.nlm.nih.gov/genomes/all/GCA/011/083/905/GCA_011083905.1_PDT000004124.3	SKESA v. 2.2	MDH	Minnesota Department of Health
SRR1188466	SAMN02647022	PRJNA237212	GCA_010967055.1	MDH-2014-00249	USA:MN	2014-01-31	Feces	MN-6	ILLUMINA	enteritidis	PMID26269623	https://ftp.ncbi.nlm.nih.gov/genomes/all/GCA/010/967/055/GCA_010967055.1_PDT000004119.3	SKESA v. 2.2	MDH	Minnesota Department of Health
SRR1188456	SAMN02647023	PRJNA237212	GCA_011638215.1	MDH-2014-00250	USA:MN	2014-01-30	Feces	MN-6	ILLUMINA	enteritidis	PMID26269623	https://ftp.ncbi.nlm.nih.gov/genomes/all/GCA/011/638/215/GCA_011638215.1_PDT000004120.3	SKESA v. 2.2	MDH	Minnesota Department of Health
SRR1188508	SAMN02647030	PRJNA237212	GCA_010908165.1	MDH-2014-00255	USA:OH	2014-01-01	Feces	OH-7	ILLUMINA	enteritidis	PMID26269623	https://ftp.ncbi.nlm.nih.gov/genomes/all/GCA/010/908/165/GCA_010908165.1_PDT000004125.3	SKESA v. 2.2	Ohio Department of Health	Minnesota Department of Health
SRR1188434	SAMN02647031	PRJNA237212	GCA_011083625.1	MDH-2014-00256	USA:OH	2014-02-01	Feces	OH-7	ILLUMINA	enteritidis	PMID26269623	https://ftp.ncbi.nlm.nih.gov/genomes/all/GCA/011/083/625/GCA_011083625.1_PDT000027814.3	SKESA v. 2.2	Ohio Department of Health	Minnesota Department of Health
SRR1645524	SAMN03145030	PRJNA265135	GCA_016334435.1	1813	Australia	2012-03-08	hommos	hommos-5	ILLUMINA	typhimurium	PMID25609719	https://ftp.ncbi.nlm.nih.gov/genomes/all/GCA/016/334/435/GCA_016334435.1_PDT000127536.2	SKESA v. 2.2	the NSW Ministry of Health and the NSW Enteric Reference Laboratory	National Center for Biotechnology Information
SRR1645529	SAMN03145035	PRJNA265135	GCA_009999005.1	1818	Australia	2012-03-08	hommos	hommos-5	ILLUMINA	typhimurium	PMID25609719	https://ftp.ncbi.nlm.nih.gov/genomes/all/GCA/009/999/005/GCA_009999005.1_PDT000127541.2	SKESA v. 2.2	the NSW Ministry of Health and the NSW Enteric Reference Laboratory	National Center for Biotechnology Information
SRR1645505	SAMN03145011	PRJNA265135	GCA_016326185.1	1830	Australia	2011-02-15	fried ice cream	cream-3	ILLUMINA	typhimurium	PMID25609719	https://ftp.ncbi.nlm.nih.gov/genomes/all/GCA/016/326/185/GCA_016326185.1_PDT000127517.2	SKESA v. 2.2	the NSW Ministry of Health and the NSW Enteric Reference Laboratory	National Center for Biotechnology Information
SRR1645506	SAMN03145012	PRJNA265135	GCA_011410195.1	1831	Australia	2011-02-15	fried ice cream	cream-3	ILLUMINA	typhimurium	PMID25609719	https://ftp.ncbi.nlm.nih.gov/genomes/all/GCA/011/410/195/GCA_011410195.1_PDT000127518.2	SKESA v. 2.2	the NSW Ministry of Health and the NSW Enteric Reference Laboratory	National Center for Biotechnology Information
SRR1645508	SAMN03145014	PRJNA265135	GCA_016334535.1	1834	Australia	2011-02-15	fried ice cream	cream-3	ILLUMINA	typhimurium	PMID25609719	https://ftp.ncbi.nlm.nih.gov/genomes/all/GCA/016/334/535/GCA_016334535.1_PDT000127520.2	SKESA v. 2.2	the NSW Ministry of Health and the NSW Enteric Reference Laboratory	National Center for Biotechnology Information
SRR1379736	SAMN02839458	PRJNA251730	GCA_010691605.1	2012K-0284	USA	2012	human	J	ILLUMINA	enteritidis	PMID25378576	https://ftp.ncbi.nlm.nih.gov/genomes/all/GCA/010/691/605/GCA_010691605.1_PDT000044039.2	SKESA v. 2.2	National Salmonella Reference Laboratory at the Centers for Disease Control and Prevention	National Center for Biotechnology Information
SRR1379737	SAMN02839459	PRJNA251730	GCA_010659785.1	2012K-0285	USA	2012	human	J	ILLUMINA	enteritidis	PMID25378576	https://ftp.ncbi.nlm.nih.gov/genomes/all/GCA/010/659/785/GCA_010659785.1_PDT000044040.2	SKESA v. 2.2	National Salmonella Reference Laboratory at the Centers for Disease Control and Prevention	National Center for Biotechnology Information
SRR1379738	SAMN02839460	PRJNA251730	GCA_009998965.1	2012K-0283	USA	2012	human	J	ILLUMINA	enteritidis	PMID25378576	https://ftp.ncbi.nlm.nih.gov/genomes/all/GCA/009/998/965/GCA_009998965.1_PDT000044041.2	SKESA v. 2.2	National Salmonella Reference Laboratory at the Centers for Disease Control and Prevention	National Center for Biotechnology Information
SRR1379744	SAMN02839466	PRJNA251730	GCA_010391485.1	2010K-1946	USA	2010	human	N	ILLUMINA	enteritidis	PMID25378576	https://ftp.ncbi.nlm.nih.gov/genomes/all/GCA/010/391/485/GCA_010391485.1_PDT000044047.2	SKESA v. 2.2	National Salmonella Reference Laboratory at the Centers for Disease Control and Prevention	National Center for Biotechnology Information
SRR1379745	SAMN02839467	PRJNA251730	GCA_010698305.1	2010K-1947	USA	2010	human	N	ILLUMINA	enteritidis	PMID25378576	https://ftp.ncbi.nlm.nih.gov/genomes/all/GCA/010/698/305/GCA_010698305.1_PDT000044048.2	SKESA v. 2.2	National Salmonella Reference Laboratory at the Centers for Disease Control and Prevention	National Center for Biotechnology Information
SRR1379755	SAMN02839477	PRJNA251730	GCA_010660005.1	2011K-1667	USA	2011-10	stool	G	ILLUMINA	enteritidis	PMID25378576	https://ftp.ncbi.nlm.nih.gov/genomes/all/GCA/010/660/005/GCA_010660005.1_PDT000044058.2	SKESA v. 2.2	National Salmonella Reference Laboratory at the Centers for Disease Control and Prevention	National Center for Biotechnology Information
SRR1379756	SAMN02839478	PRJNA251730	GCA_010641305.1	2011K-1668	USA	2011	food	G	ILLUMINA	enteritidis	PMID25378576	https://ftp.ncbi.nlm.nih.gov/genomes/all/GCA/010/641/305/GCA_010641305.1_PDT000044059.2	SKESA v. 2.2	National Salmonella Reference Laboratory at the Centers for Disease Control and Prevention	National Center for Biotechnology Information
SRR1379757	SAMN02839479	PRJNA251730	GCA_010693685.1	2011K-1845	USA	2011	human	B	ILLUMINA	enteritidis	PMID25378576	https://ftp.ncbi.nlm.nih.gov/genomes/all/GCA/010/693/685/GCA_010693685.1_PDT000044060.2	SKESA v. 2.2	National Salmonella Reference Laboratory at the Centers for Disease Control and Prevention	National Center for Biotechnology Information
SRR1379758	SAMN02839480	PRJNA251730	GCA_010696265.1	2011K-1846	USA	2011	human	B	ILLUMINA	enteritidis	PMID25378576	https://ftp.ncbi.nlm.nih.gov/genomes/all/GCA/010/696/265/GCA_010696265.1_PDT000044061.2	SKESA v. 2.2	National Salmonella Reference Laboratory at the Centers for Disease Control and Prevention	National Center for Biotechnology Information
SRR1379759	SAMN02839481	PRJNA251730	GCA_011076045.1	2009K-1740	USA	2009	human	E	ILLUMINA	enteritidis	PMID25378576	https://ftp.ncbi.nlm.nih.gov/genomes/all/GCA/011/076/045/GCA_011076045.1_PDT000044062.2	SKESA v. 2.2	National Salmonella Reference Laboratory at the Centers for Disease Control and Prevention	National Center for Biotechnology Information
SRR1379760	SAMN02839482	PRJNA251730	GCA_010423325.1	2009K-1742	USA	2009	human	E	ILLUMINA	enteritidis	PMID25378576	https://ftp.ncbi.nlm.nih.gov/genomes/all/GCA/010/423/325/GCA_010423325.1_PDT000044063.2	SKESA v. 2.2	National Salmonella Reference Laboratory at the Centers for Disease Control and Prevention	National Center for Biotechnology Information
SRR1379761	SAMN02839483	PRJNA251730	GCA_010794035.1	2012K-0627	USA	2012	human	D	ILLUMINA	enteritidis	PMID25378576	https://ftp.ncbi.nlm.nih.gov/genomes/all/GCA/010/794/035/GCA_010794035.1_PDT000044064.2	SKESA v. 2.2	National Salmonella Reference Laboratory at the Centers for Disease Control and Prevention	National Center for Biotechnology Information
SRR1379762	SAMN02839484	PRJNA251730	GCA_011438095.1	2012K-0628	USA	2012	human	D	ILLUMINA	enteritidis	PMID25378576	https://ftp.ncbi.nlm.nih.gov/genomes/all/GCA/011/438/095/GCA_011438095.1_PDT000044065.2	SKESA v. 2.2	National Salmonella Reference Laboratory at the Centers for Disease Control and Prevention	National Center for Biotechnology Information
SRR1379763	SAMN02839485	PRJNA251730	GCA_011074625.1	2012K-0644	USA	2012	food	D	ILLUMINA	enteritidis	PMID25378576	https://ftp.ncbi.nlm.nih.gov/genomes/all/GCA/011/074/625/GCA_011074625.1_PDT000044066.2	SKESA v. 2.2	National Salmonella Reference Laboratory at the Centers for Disease Control and Prevention	National Center for Biotechnology Information
SRR1379769	SAMN02839491	PRJNA251730	GCA_010122685.1	H9556	USA	2003	human	C	ILLUMINA	enteritidis	PMID25378576	https://ftp.ncbi.nlm.nih.gov/genomes/all/GCA/010/122/685/GCA_010122685.1_PDT000044072.2	SKESA v. 2.2	National Salmonella Reference Laboratory at the Centers for Disease Control and Prevention	National Center for Biotechnology Information
SRR1379770	SAMN02839492	PRJNA251730	GCA_010566365.1	H9558	USA	2003	human	C	ILLUMINA	enteritidis	PMID25378576	https://ftp.ncbi.nlm.nih.gov/genomes/all/GCA/010/566/365/GCA_010566365.1_PDT000044073.2	SKESA v. 2.2	National Salmonella Reference Laboratory at the Centers for Disease Control and Prevention	National Center for Biotechnology Information
SRR1379771	SAMN02839493	PRJNA251730	GCA_010661665.1	K2330	USA	2005	human	I	ILLUMINA	enteritidis	PMID25378576	https://ftp.ncbi.nlm.nih.gov/genomes/all/GCA/010/661/665/GCA_010661665.1_PDT000044074.2	SKESA v. 2.2	National Salmonella Reference Laboratory at the Centers for Disease Control and Prevention	National Center for Biotechnology Information
SRR1379772	SAMN02839494	PRJNA251730	GCA_011412755.1	K2331	USA	2005	human	I	ILLUMINA	enteritidis	PMID25378576	https://ftp.ncbi.nlm.nih.gov/genomes/all/GCA/011/412/755/GCA_011412755.1_PDT000044075.2	SKESA v. 2.2	National Salmonella Reference Laboratory at the Centers for Disease Control and Prevention	National Center for Biotechnology Information
SRR1379775	SAMN02839497	PRJNA251730	GCA_010695385.1	K2082	USA	2005	human	O	ILLUMINA	enteritidis	PMID25378576	https://ftp.ncbi.nlm.nih.gov/genomes/all/GCA/010/695/385/GCA_010695385.1_PDT000044078.2	SKESA v. 2.2	National Salmonella Reference Laboratory at the Centers for Disease Control and Prevention	National Center for Biotechnology Information
SRR1379776	SAMN02839498	PRJNA251730	GCA_010640845.1	K2083	USA	2005	human	O	ILLUMINA	enteritidis	PMID25378576	https://ftp.ncbi.nlm.nih.gov/genomes/all/GCA/010/640/845/GCA_010640845.1_PDT000044079.2	SKESA v. 2.2	National Salmonella Reference Laboratory at the Centers for Disease Control and Prevention	National Center for Biotechnology Information
SRR1379777	SAMN02839499	PRJNA251730	GCA_010661705.1	2009K-1545	USA	2009	human	M	ILLUMINA	enteritidis	PMID25378576	https://ftp.ncbi.nlm.nih.gov/genomes/all/GCA/010/661/705/GCA_010661705.1_PDT000044080.2	SKESA v. 2.2	National Salmonella Reference Laboratory at the Centers for Disease Control and Prevention	National Center for Biotechnology Information
SRR1379778	SAMN02839500	PRJNA251730	GCA_010662185.1	2009K-1553	USA	2009	human	M	ILLUMINA	enteritidis	PMID25378576	https://ftp.ncbi.nlm.nih.gov/genomes/all/GCA/010/662/185/GCA_010662185.1_PDT000044081.2	SKESA v. 2.2	National Salmonella Reference Laboratory at the Centers for Disease Control and Prevention	National Center for Biotechnology Information
SRR1379779	SAMN02839501	PRJNA251730	GCA_010369045.1	2009K-1559	USA	2009	human	M	ILLUMINA	enteritidis	PMID25378576	https://ftp.ncbi.nlm.nih.gov/genomes/all/GCA/010/369/045/GCA_010369045.1_PDT000044082.2	SKESA v. 2.2	National Salmonella Reference Laboratory at the Centers for Disease Control and Prevention	National Center for Biotechnology Information
SRR1379780	SAMN02839502	PRJNA251730	GCA_010437435.1	2009K-1562	USA	2009	human	M	ILLUMINA	enteritidis	PMID25378576	https://ftp.ncbi.nlm.nih.gov/genomes/all/GCA/010/437/435/GCA_010437435.1_PDT000044083.2	SKESA v. 2.2	National Salmonella Reference Laboratory at the Centers for Disease Control and Prevention	National Center for Biotechnology Information
SRR1379781	SAMN02839503	PRJNA251730	GCA_010642445.1	2010K-2617	USA	2011	human	K	ILLUMINA	enteritidis	PMID25378576	https://ftp.ncbi.nlm.nih.gov/genomes/all/GCA/010/642/445/GCA_010642445.1_PDT000044084.2	SKESA v. 2.2	National Salmonella Reference Laboratory at the Centers for Disease Control and Prevention	National Center for Biotechnology Information
SRR1379782	SAMN02839504	PRJNA251730	GCA_010509195.1	2011K-0019	USA	2011	human	K	ILLUMINA	enteritidis	PMID25378576	https://ftp.ncbi.nlm.nih.gov/genomes/all/GCA/010/509/195/GCA_010509195.1_PDT000044085.2	SKESA v. 2.2	National Salmonella Reference Laboratory at the Centers for Disease Control and Prevention	National Center for Biotechnology Information
SRR1379783	SAMN02839505	PRJNA251730	GCA_010425825.1	2011K-0079	USA	2011	human	K	ILLUMINA	enteritidis	PMID25378576	https://ftp.ncbi.nlm.nih.gov/genomes/all/GCA/010/425/825/GCA_010425825.1_PDT000044086.2	SKESA v. 2.2	National Salmonella Reference Laboratory at the Centers for Disease Control and Prevention	National Center for Biotechnology Information
SRR1379784	SAMN02839506	PRJNA251730	GCA_010661385.1	2011K-0104	USA	2011	human	K	ILLUMINA	enteritidis	PMID25378576	https://ftp.ncbi.nlm.nih.gov/genomes/all/GCA/010/661/385/GCA_010661385.1_PDT000044087.2	SKESA v. 2.2	National Salmonella Reference Laboratory at the Centers for Disease Control and Prevention	National Center for Biotechnology Information
SRR1379785	SAMN02839507	PRJNA251730	GCA_010693545.1	2012K-0499	USA	2012	human	L	ILLUMINA	enteritidis	PMID25378576	https://ftp.ncbi.nlm.nih.gov/genomes/all/GCA/010/693/545/GCA_010693545.1_PDT000044088.2	SKESA v. 2.2	National Salmonella Reference Laboratory at the Centers for Disease Control and Prevention	National Center for Biotechnology Information
SRR1379787	SAMN02839509	PRJNA251730	GCA_011075495.1	2012K-0501	USA	2012	human	L	ILLUMINA	enteritidis	PMID25378576	https://ftp.ncbi.nlm.nih.gov/genomes/all/GCA/011/075/495/GCA_011075495.1_PDT000044090.2	SKESA v. 2.2	National Salmonella Reference Laboratory at the Centers for Disease Control and Prevention	National Center for Biotechnology Information
SRR1029568	SAMN02378204	PRJNA215333	GCA_007181595.1	MDH-2013-00199	USA	2013-05-17	sesame seed paste	1305TXTDR-1	ILLUMINA	mbandaka	GenomeTrakr	https://ftp.ncbi.nlm.nih.gov/genomes/all/GCA/007/181/595/GCA_007181595.1_PDT000001298.3	SKESA v. 2.2	MDH - Minnesota Department of Health	FDA/CFSAN
SRR1157906	SAMN02344911	PRJNA186035	GCA_009997625.1	FAR0035	Mexico	2010-08-05	papaya	1104MLJAB-1	ILLUMINA	agona	GenomeTrakr	https://ftp.ncbi.nlm.nih.gov/genomes/all/GCA/009/997/625/GCA_009997625.1_PDT000003237.3	SKESA v. 2.2	FAR	Center for Food Safety and Applied Nutrition
SRR1158111	SAMN02344926	PRJNA186035	GCA_011633845.1	FAR0041	Mexico	2010-08-20	papaya	1104MLJAB-1	ILLUMINA	agona	GenomeTrakr	https://ftp.ncbi.nlm.nih.gov/genomes/all/GCA/011/633/845/GCA_011633845.1_PDT000003242.3	SKESA v. 2.2	FAR	Center for Food Safety and Applied Nutrition
SRR1188468	SAMN02647009	PRJNA237212	GCA_011084565.1	MDH-2014-00236	USA	2011-05-03	feces	1105MLJEG-1	ILLUMINA	enteritidis	GenomeTrakr	https://ftp.ncbi.nlm.nih.gov/genomes/all/GCA/011/084/565/GCA_011084565.1_PDT000004107.3	SKESA v. 2.2	MDH	Minnesota Department of Health
SRR1188463	SAMN02647010	PRJNA237212	GCA_004218355.1	MDH-2014-00237	USA	2011-06-17	feces	1105MLJEG-1	ILLUMINA	enteritidis	GenomeTrakr	https://ftp.ncbi.nlm.nih.gov/genomes/all/GCA/004/218/355/GCA_004218355.1_PDT000004108.3	SKESA v. 2.2	MDH	Minnesota Department of Health
SRR1220767	SAMN02698272	PRJNA186035	GCA_010509035.1	FNE0103	Turkey	2013-05-08	sesame seed paste	1305TXTDR-1	ILLUMINA	mbandaka	GenomeTrakr	https://ftp.ncbi.nlm.nih.gov/genomes/all/GCA/010/509/035/GCA_010509035.1_PDT000025580.4	SKESA v. 2.2	FDA	Center for Food Safety and Applied Nutrition
SRR1411152	SAMN02698256	PRJNA186035	GCA_011448115.1	FMA0192	Turkey	2011-10-25	pine nut	1109NYJEG-2	ILLUMINA	enteritidis	GenomeTrakr	https://ftp.ncbi.nlm.nih.gov/genomes/all/GCA/011/448/115/GCA_011448115.1_PDT000032605.3	SKESA v. 2.2	FDA	Center for Food Safety and Applied Nutrition
SRR1411106	SAMN02698257	PRJNA186035	GCA_007907125.1	FMA0193	Turkey	2011-10-26	pine nut	1109NYJEG-2	ILLUMINA	enteritidis	GenomeTrakr	https://ftp.ncbi.nlm.nih.gov/genomes/all/GCA/007/907/125/GCA_007907125.1_PDT000032606.3	SKESA v. 2.2	FDA	Center for Food Safety and Applied Nutrition
SRR1425261	SAMN02698309	PRJNA186035	GCA_010655445.1	FNE0140	Turkey	2013-04-26	sesame seed paste	1305TXTDR-1	ILLUMINA	mbandaka	GenomeTrakr	https://ftp.ncbi.nlm.nih.gov/genomes/all/GCA/010/655/445/GCA_010655445.1_PDT000032851.3	SKESA v. 2.2	FDA	Center for Food Safety and Applied Nutrition
SRR1535718	SAMN02698064	PRJNA186035	GCA_008045995.1	FSF0102	USA	2013-05-21	environmental swab	1305MLJMP-1	ILLUMINA	senftenberg	GenomeTrakr	https://ftp.ncbi.nlm.nih.gov/genomes/all/GCA/008/045/995/GCA_008045995.1_PDT000036214.3	SKESA v. 2.2	FDA	Center for Food Safety and Applied Nutrition
SRR1553828	SAMN02678710	PRJNA186035	GCA_003869235.1	FDN0191	USA	2009-04-27	spent irrigation water	0904MLJJX-1	ILLUMINA	oranienburg	GenomeTrakr	https://ftp.ncbi.nlm.nih.gov/genomes/all/GCA/003/869/235/GCA_003869235.1_PDT000036870.3	SKESA v. 2.2	FDA	Center for Food Safety and Applied Nutrition
SRR1593392	SAMN02847271	PRJNA186035	GCA_008088525.1	FDA684331 C1 4-2	Bangladesh	2011-03-31	frozen shrimp	1104MDJEG-1	ILLUMINA	enteritidis	GenomeTrakr	https://ftp.ncbi.nlm.nih.gov/genomes/all/GCA/008/088/525/GCA_008088525.1_PDT000039955.3	SKESA v. 2.2	FDA	Center for Food Safety and Applied Nutrition
SRR1593413	SAMN02847272	PRJNA186035	GCA_006753865.1	FDA684331 C1 6-3	Bangladesh	2011-03-31	frozen shrimp	1104MDJEG-1	ILLUMINA	enteritidis	GenomeTrakr	https://ftp.ncbi.nlm.nih.gov/genomes/all/GCA/006/753/865/GCA_006753865.1_PDT000039962.4	SKESA v. 2.2	FDA	Center for Food Safety and Applied Nutrition
SRR1613905	SAMN02678616	PRJNA186035	GCA_004192675.1	FCC0228	Vietnam	2008-10-01	vegetarian instant rice noodle	0806ORJMP-1c	ILLUMINA	senftenberg	GenomeTrakr	https://ftp.ncbi.nlm.nih.gov/genomes/all/GCA/004/192/675/GCA_004192675.1_PDT000040791.3	SKESA v. 2.2	FDA	Center for Food Safety and Applied Nutrition
SRR1614998	SAMN02678810	PRJNA186035	GCA_008005465.1	FNW19i50	USA	2013-03-15	pistachio	1305MLJMP-1	ILLUMINA	senftenberg	GenomeTrakr	https://ftp.ncbi.nlm.nih.gov/genomes/all/GCA/008/005/465/GCA_008005465.1_PDT000040879.3	SKESA v. 2.2	FDA	Center for Food Safety and Applied Nutrition
SRR1633500	SAMN02678620	PRJNA186035	GCA_008002005.1	FCC0232	Vietnam	2008-10-07	vegetarian instant noodle	0806ORJMP-1c	ILLUMINA	senftenberg	GenomeTrakr	https://ftp.ncbi.nlm.nih.gov/genomes/all/GCA/008/002/005/GCA_008002005.1_PDT000041356.3	SKESA v. 2.2	FDA	Center for Food Safety and Applied Nutrition
SRR1646543	SAMN02678811	PRJNA186035	GCA_008005585.1	FNW19i51	USA	2013-03-15	pistachio	1305MLJMP-1	ILLUMINA	senftenberg	GenomeTrakr	https://ftp.ncbi.nlm.nih.gov/genomes/all/GCA/008/005/585/GCA_008005585.1_PDT000042002.3	SKESA v. 2.2	FDA	Center for Food Safety and Applied Nutrition
SRR1658072	SAMN02846533	PRJNA186035	GCA_010641865.1	FDA546180 79 2-2	USA	2010-10-25	environmental swab	1010MLTDR-1	ILLUMINA	mbandaka	GenomeTrakr	https://ftp.ncbi.nlm.nih.gov/genomes/all/GCA/010/641/865/GCA_010641865.1_PDT000044132.5	SKESA v. 2.2	FDA	Center for Food Safety and Applied Nutrition
SRR1658077	SAMN02846531	PRJNA186035	GCA_010390415.1	FDA546180 78 2-1	USA	2010-10-25	environmental swab	1010MLTDR-1	ILLUMINA	mbandaka	GenomeTrakr	https://ftp.ncbi.nlm.nih.gov/genomes/all/GCA/010/390/415/GCA_010390415.1_PDT000044135.5	SKESA v. 2.2	FDA	Center for Food Safety and Applied Nutrition
SRR1658078	SAMN02846532	PRJNA186035	GCA_010469205.1	FDA546180 78 5-2	USA	2010-10-25	environmental swab	1010MLTDR-1	ILLUMINA	mbandaka	GenomeTrakr	https://ftp.ncbi.nlm.nih.gov/genomes/all/GCA/010/469/205/GCA_010469205.1_PDT000044136.5	SKESA v. 2.2	FDA	Center for Food Safety and Applied Nutrition
SRR1658083	SAMN02846534	PRJNA186035	GCA_010458935.1	FDA546180 79 3-4	USA	2010-10-25	environmental swab	1010MLTDR-1	ILLUMINA	mbandaka	GenomeTrakr	https://ftp.ncbi.nlm.nih.gov/genomes/all/GCA/010/458/935/GCA_010458935.1_PDT000044138.5	SKESA v. 2.2	FDA	Center for Food Safety and Applied Nutrition
SRR1785048	SAMN02845914	PRJNA186035	GCA_008006305.1	FDA417303-213	USA	2009-03-10	corn soy blend	0903MLJPX-1	ILLUMINA	typhimurium	GenomeTrakr	https://ftp.ncbi.nlm.nih.gov/genomes/all/GCA/008/006/305/GCA_008006305.1_PDT000048624.5	SKESA v. 2.2	FDA	Center for Food Safety and Applied Nutrition
SRR1778058	SAMN02845912	PRJNA186035	GCA_008006265.1	FDA417303-211	USA	2009-03-10	corn soy blend	0903MLJPX-1	ILLUMINA	typhimurium	GenomeTrakr	https://ftp.ncbi.nlm.nih.gov/genomes/all/GCA/008/006/265/GCA_008006265.1_PDT000048641.5	SKESA v. 2.2	FDA	Center for Food Safety and Applied Nutrition
SRR1778063	SAMN02845913	PRJNA186035	GCA_008002985.1	FDA417303-212	USA	2009-03-10	corn soy blend	0903MLJPX-1	ILLUMINA	typhimurium	GenomeTrakr	https://ftp.ncbi.nlm.nih.gov/genomes/all/GCA/008/002/985/GCA_008002985.1_PDT000048642.5	SKESA v. 2.2	FDA	Center for Food Safety and Applied Nutrition
SRR1802918	SAMN02843439	PRJNA186035	GCA_011085045.1	FDA126722	Canada	2001-04-03	raw almond	Almonds 2001	ILLUMINA	enteritidis	GenomeTrakr	https://ftp.ncbi.nlm.nih.gov/genomes/all/GCA/011/085/045/GCA_011085045.1_PDT000049545.2	SKESA v. 2.2	FDA	Center for Food Safety and Applied Nutrition
SRR1802935	SAMN02844966	PRJNA186035	GCA_011089785.1	FDA119341-3	USA	2001-04-25	environmental swab	Almonds 2001	ILLUMINA	enteritidis	GenomeTrakr	https://ftp.ncbi.nlm.nih.gov/genomes/all/GCA/011/089/785/GCA_011089785.1_PDT000049551.2	SKESA v. 2.2	FDA	Center for Food Safety and Applied Nutrition
SRR1821293	SAMN02846043	PRJNA186035	GCA_011092285.1	FDA451896 13b-1-1	USA	2009-05-06	spent irrigation water	0904MLJJX-1	ILLUMINA	oranienburg	GenomeTrakr	https://ftp.ncbi.nlm.nih.gov/genomes/all/GCA/011/092/285/GCA_011092285.1_PDT000050281.2	SKESA v. 2.2	FDA	Center for Food Safety and Applied Nutrition
SRR1821295	SAMN02846045	PRJNA186035	GCA_011445365.1	FDA451897 C2 1-1	USA	2009-05-06	alfalfa sprout	0904MLJJX-1	ILLUMINA	oranienburg	GenomeTrakr	https://ftp.ncbi.nlm.nih.gov/genomes/all/GCA/011/445/365/GCA_011445365.1_PDT000050283.2	SKESA v. 2.2	FDA	Center for Food Safety and Applied Nutrition
SRR1821307	SAMN02846042	PRJNA186035	GCA_010723055.1	FDA451896 13a-1-1	USA	2009-05-06	spent irrigation water	0904MLJJX-1	ILLUMINA	oranienburg	GenomeTrakr	https://ftp.ncbi.nlm.nih.gov/genomes/all/GCA/010/723/055/GCA_010723055.1_PDT000050292.2	SKESA v. 2.2	FDA	Center for Food Safety and Applied Nutrition
SRR1964472	SAMN02846155	PRJNA186035	GCA_010664985.1	FDA478056-2	Mexico	2008-07-17	jalapeno pepper	0807MLJJX-1c	ILLUMINA	oranienburg	GenomeTrakr	https://ftp.ncbi.nlm.nih.gov/genomes/all/GCA/010/664/985/GCA_010664985.1_PDT000054712.2	SKESA v. 2.2	FDA	Center for Food Safety and Applied Nutrition
SRR1974038	SAMN02846154	PRJNA186035	GCA_007182945.1	FDA478056-1	Mexico	2008-07-17	jalapeno pepper	0807MLJJX-1c	ILLUMINA	oranienburg	GenomeTrakr	https://ftp.ncbi.nlm.nih.gov/genomes/all/GCA/007/182/945/GCA_007182945.1_PDT000060386.2	SKESA v. 2.2	FDA	Center for Food Safety and Applied Nutrition
SRR3151938	SAMN02847614	PRJNA186035	GCA_008824965.1	FDA805552 43 BS A	USA	2013-05-21	environmental swab	1305MLJMP-1	ILLUMINA	senftenberg	GenomeTrakr	https://ftp.ncbi.nlm.nih.gov/genomes/all/GCA/008/824/965/GCA_008824965.1_PDT000106140.2	SKESA v. 2.2	FDA	Center for Food Safety and Applied Nutrition
SRR3151939	SAMN02847615	PRJNA186035	GCA_008825705.1	FDA805552 44 HE A	USA	2013-05-21	environmental swab	1305MLJMP-1	ILLUMINA	senftenberg	GenomeTrakr	https://ftp.ncbi.nlm.nih.gov/genomes/all/GCA/008/825/705/GCA_008825705.1_PDT000106141.2	SKESA v. 2.2	FDA	Center for Food Safety and Applied Nutrition
SRR3151940	SAMN02847616	PRJNA186035	GCA_007760245.1	FDA805552 45 BS A	USA	2013-05-21	environmental swab	1305MLJMP-1	ILLUMINA	senftenberg	GenomeTrakr	https://ftp.ncbi.nlm.nih.gov/genomes/all/GCA/007/760/245/GCA_007760245.1_PDT000106142.3	SKESA v. 2.2	FDA	Center for Food Safety and Applied Nutrition
SRR3151941	SAMN02847617	PRJNA186035	GCA_008824985.1	FDA805552 48 HE A	USA	2013-05-21	environmental swab	1305MLJMP-1	ILLUMINA	senftenberg	GenomeTrakr	https://ftp.ncbi.nlm.nih.gov/genomes/all/GCA/008/824/985/GCA_008824985.1_PDT000106143.2	SKESA v. 2.2	FDA	Center for Food Safety and Applied Nutrition
SRR3151942	SAMN02847618	PRJNA186035	GCA_008825145.1	FDA805552 48 XLD A	USA	2013-05-21	environmental swab	1305MLJMP-1	ILLUMINA	senftenberg	GenomeTrakr	https://ftp.ncbi.nlm.nih.gov/genomes/all/GCA/008/825/145/GCA_008825145.1_PDT000106144.2	SKESA v. 2.2	FDA	Center for Food Safety and Applied Nutrition
SRR3151943	SAMN02847621	PRJNA186035	GCA_008825065.1	FDA805552 57 HE A	USA	2013-05-21	environmental swab	1305MLJMP-1	ILLUMINA	senftenberg	GenomeTrakr	https://ftp.ncbi.nlm.nih.gov/genomes/all/GCA/008/825/065/GCA_008825065.1_PDT000106145.2	SKESA v. 2.2	FDA	Center for Food Safety and Applied Nutrition
SRR3151944	SAMN02847622	PRJNA186035	GCA_008824885.1	FDA805552 58 HE B	USA	2013-05-21	environmental swab	1305MLJMP-1	ILLUMINA	senftenberg	GenomeTrakr	https://ftp.ncbi.nlm.nih.gov/genomes/all/GCA/008/824/885/GCA_008824885.1_PDT000106146.2	SKESA v. 2.2	FDA	Center for Food Safety and Applied Nutrition
SRR3205951	SAMN02847438	PRJNA186035	GCA_008829005.1	FDA757378 1-32	Mexico	2012-05-23	papaya	1206MLJAB-1	ILLUMINA	agona	GenomeTrakr	https://ftp.ncbi.nlm.nih.gov/genomes/all/GCA/008/829/005/GCA_008829005.1_PDT000112603.2	SKESA v. 2.2	FDA	Center for Food Safety and Applied Nutrition
SRR3205952	SAMN02847437	PRJNA186035	GCA_008829025.1	FDA757378 1-13	Mexico	2012-05-23	papaya	1206MLJAB-1	ILLUMINA	agona	GenomeTrakr	https://ftp.ncbi.nlm.nih.gov/genomes/all/GCA/008/829/025/GCA_008829025.1_PDT000112604.2	SKESA v. 2.2	FDA	Center for Food Safety and Applied Nutrition
SRR3242178	SAMN02847623	PRJNA186035	GCA_008829145.1	FDA805552 68 HE A	USA	2013-05-21	environmental swab	1305MLJMP-1	ILLUMINA	senftenberg	GenomeTrakr	https://ftp.ncbi.nlm.nih.gov/genomes/all/GCA/008/829/145/GCA_008829145.1_PDT000115343.2	SKESA v. 2.2	FDA	Center for Food Safety and Applied Nutrition
SRR3242179	SAMN02847624	PRJNA186035	GCA_008829185.1	FDA805552 68 HE B	USA	2013-05-21	environmental swab	1305MLJMP-1	ILLUMINA	senftenberg	GenomeTrakr	https://ftp.ncbi.nlm.nih.gov/genomes/all/GCA/008/829/185/GCA_008829185.1_PDT000115344.2	SKESA v. 2.2	FDA	Center for Food Safety and Applied Nutrition
SRR3242180	SAMN02847625	PRJNA186035	GCA_008829205.1	FDA805552 76 HE A	USA	2013-05-21	environmental swab	1305MLJMP-1	ILLUMINA	senftenberg	GenomeTrakr	https://ftp.ncbi.nlm.nih.gov/genomes/all/GCA/008/829/205/GCA_008829205.1_PDT000115345.2	SKESA v. 2.2	FDA	Center for Food Safety and Applied Nutrition
SRR3242181	SAMN02847626	PRJNA186035	GCA_008829225.1	FDA805552 77 BS A	USA	2013-05-21	environmental swab	1305MLJMP-1	ILLUMINA	senftenberg	GenomeTrakr	https://ftp.ncbi.nlm.nih.gov/genomes/all/GCA/008/829/225/GCA_008829225.1_PDT000115346.2	SKESA v. 2.2	FDA	Center for Food Safety and Applied Nutrition
SRR3242184	SAMN02847628	PRJNA186035	GCA_008824005.1	FDA805552 80 HE A	USA	2013-05-21	environmental swab	1305MLJMP-1	ILLUMINA	senftenberg	GenomeTrakr	https://ftp.ncbi.nlm.nih.gov/genomes/all/GCA/008/824/005/GCA_008824005.1_PDT000115348.2	SKESA v. 2.2	FDA	Center for Food Safety and Applied Nutrition
SRR3242185	SAMN02847629	PRJNA186035	GCA_008842985.1	FDA805552 81 HE A	USA	2013-05-21	environmental swab	1305MLJMP-1	ILLUMINA	senftenberg	GenomeTrakr	https://ftp.ncbi.nlm.nih.gov/genomes/all/GCA/008/842/985/GCA_008842985.1_PDT000115349.2	SKESA v. 2.2	FDA	Center for Food Safety and Applied Nutrition
SRR3340442	SAMN02847630	PRJNA186035	GCA_008829365.1	FDA805552 82 HE A	USA	2013-05-21	environmental swab	1305MLJMP-1	ILLUMINA	senftenberg	GenomeTrakr	https://ftp.ncbi.nlm.nih.gov/genomes/all/GCA/008/829/365/GCA_008829365.1_PDT000123416.2	SKESA v. 2.2	FDA	Center for Food Safety and Applied Nutrition
SRR3340443	SAMN02847631	PRJNA186035	GCA_008824425.1	FDA805552 83 HE A	USA	2013-05-21	environmental swab	1305MLJMP-1	ILLUMINA	senftenberg	GenomeTrakr	https://ftp.ncbi.nlm.nih.gov/genomes/all/GCA/008/824/425/GCA_008824425.1_PDT000123417.2	SKESA v. 2.2	FDA	Center for Food Safety and Applied Nutrition
SRR3489819	SAMN02844898	PRJNA186035	GCA_008902685.1	FDA679474	Ecuador	2011-03-03	dried herb	1104MLJAB-1	ILLUMINA	agona	GenomeTrakr	https://ftp.ncbi.nlm.nih.gov/genomes/all/GCA/008/902/685/GCA_008902685.1_PDT000129265.2	SKESA v. 2.2	FDA	Center for Food Safety and Applied Nutrition
SRR3647312	SAMN02845466	PRJNA186035	GCA_008909805.1	FDA282935-3	USA	2004-05-25	environmental swab of almond particulate dust from processing equipment structure	FDA Testing 2004	ILLUMINA	enteritidis	GenomeTrakr	https://ftp.ncbi.nlm.nih.gov/genomes/all/GCA/008/909/805/GCA_008909805.1_PDT000133857.2	SKESA v. 2.2	FDA	Center for Food Safety and Applied Nutrition
SRR3647313	SAMN02845469	PRJNA186035	GCA_008909925.1	FDA284096-4	USA	2004-05-20	environmental swab	FDA Testing 2004	ILLUMINA	enteritidis	GenomeTrakr	https://ftp.ncbi.nlm.nih.gov/genomes/all/GCA/008/909/925/GCA_008909925.1_PDT000133858.2	SKESA v. 2.2	FDA	Center for Food Safety and Applied Nutrition
SRR4446481	SAMN02846376	PRJNA186035	GCA_008917445.1	FDA525769-1	France	2009-03-10	morbier cheese	0903MLJEG-1	ILLUMINA	enteritidis	GenomeTrakr	https://ftp.ncbi.nlm.nih.gov/genomes/all/GCA/008/917/445/GCA_008917445.1_PDT000153304.2	SKESA v. 2.2	FDA	Center for Food Safety and Applied Nutrition
SRR4446482	SAMN02846377	PRJNA186035	GCA_009245185.1	FDA525769-2	France	2009-03-10	morbier cheese	0903MLJEG-1	ILLUMINA	enteritidis	GenomeTrakr	https://ftp.ncbi.nlm.nih.gov/genomes/all/GCA/009/245/185/GCA_009245185.1_PDT000153305.2	SKESA v. 2.2	FDA	Center for Food Safety and Applied Nutrition
SRR1188484	SAMN02646991	PRJNA237212	GCA_011527905.1	MDH-2014-00218	USA:MN	2001-05-08	Feces	MN-2	ILLUMINA	enteritidis	PMID26269623	https://ftp.ncbi.nlm.nih.gov/genomes/all/GCA/011/527/905/GCA_011527905.1_PDT000004090.3	SKESA v. 2.2	MDH	Minnesota Department of Health
SRR1188482	SAMN02646992	PRJNA237212	GCA_011083785.1	MDH-2014-00219	USA:MN	2001-05-09	Feces	MN-2	ILLUMINA	enteritidis	PMID26269623	https://ftp.ncbi.nlm.nih.gov/genomes/all/GCA/011/083/785/GCA_011083785.1_PDT000004091.3	SKESA v. 2.2	MDH	Minnesota Department of Health
SRR1188461	SAMN02646993	PRJNA237212	GCA_006812325.1	MDH-2014-00220	USA:MN	2001-05-09	Feces	MN-2	ILLUMINA	enteritidis	PMID26269623	https://ftp.ncbi.nlm.nih.gov/genomes/all/GCA/006/812/325/GCA_006812325.1_PDT000004092.4	SKESA v. 2.2	MDH	Minnesota Department of Health
SRR1188509	SAMN02646995	PRJNA237212	GCA_011534665.1	MDH-2014-00222	USA:MN	2001-05-25	Feces	MN-2	ILLUMINA	enteritidis	PMID26269623	https://ftp.ncbi.nlm.nih.gov/genomes/all/GCA/011/534/665/GCA_011534665.1_PDT000004094.3	SKESA v. 2.2	MDH	Minnesota Department of Health
SRR1188533	SAMN02646996	PRJNA237212	GCA_011087545.1	MDH-2014-00223	USA:MN	2001-05-25	Feces	MN-2	ILLUMINA	enteritidis	PMID26269623	https://ftp.ncbi.nlm.nih.gov/genomes/all/GCA/011/087/545/GCA_011087545.1_PDT000004126.3	SKESA v. 2.2	MDH	Minnesota Department of Health
SRR1188454	SAMN02646998	PRJNA237212	GCA_011434175.1	MDH-2014-00225	USA:MN	2001-06-10	Feces	MN-2	ILLUMINA	enteritidis	PMID26269623	https://ftp.ncbi.nlm.nih.gov/genomes/all/GCA/011/434/175/GCA_011434175.1_PDT000004096.3	SKESA v. 2.2	MDH	Minnesota Department of Health
SRR1188518	SAMN02647001	PRJNA237212	GCA_011084525.1	MDH-2014-00228	USA:MN	2001-07-06	Feces	MN-2	ILLUMINA	enteritidis	PMID26269623	https://ftp.ncbi.nlm.nih.gov/genomes/all/GCA/011/084/525/GCA_011084525.1_PDT000004099.3	SKESA v. 2.2	MDH	Minnesota Department of Health
SRR1188441	SAMN02647011	PRJNA237212	GCA_011082645.1	MDH-2014-00238	USA:MN	2011-08-15	Feces	MN-5	ILLUMINA	enteritidis	PMID26269623	https://ftp.ncbi.nlm.nih.gov/genomes/all/GCA/011/082/645/GCA_011082645.1_PDT000004109.3	SKESA v. 2.2	MDH	Minnesota Department of Health
SRR1188433	SAMN02647012	PRJNA237212	GCA_011082425.1	MDH-2014-00239	USA:MN	2011-08-22	Feces	MN-5	ILLUMINA	enteritidis	PMID26269623	https://ftp.ncbi.nlm.nih.gov/genomes/all/GCA/011/082/425/GCA_011082425.1_PDT000004110.3	SKESA v. 2.2	MDH	Minnesota Department of Health
SRR1188455	SAMN02647013	PRJNA237212	GCA_011084545.1	MDH-2014-00240	USA:MN	2011-08-25	Feces	MN-5	ILLUMINA	enteritidis	PMID26269623	https://ftp.ncbi.nlm.nih.gov/genomes/all/GCA/011/084/545/GCA_011084545.1_PDT000004111.3	SKESA v. 2.2	MDH	Minnesota Department of Health
SRR1188483	SAMN02647015	PRJNA237212	GCA_011085005.1	MDH-2014-00242	USA:MN	2011-09-13	Feces	MN-5	ILLUMINA	enteritidis	PMID26269623	https://ftp.ncbi.nlm.nih.gov/genomes/all/GCA/011/085/005/GCA_011085005.1_PDT000004113.3	SKESA v. 2.2	MDH	Minnesota Department of Health
SRR1188462	SAMN02647017	PRJNA237212	GCA_011625085.1	MDH-2014-00244	USA:MN	2011-10-14	Egg Farm Environmental Swab	MN-5	ILLUMINA	enteritidis	PMID26269623	https://ftp.ncbi.nlm.nih.gov/genomes/all/GCA/011/625/085/GCA_011625085.1_PDT000004115.3	SKESA v. 2.2	MDH	Minnesota Department of Health
SRR1645473	SAMN03144979	PRJNA265135	GCA_010796815.1	1687	Australia	2006-11-09	mousse	mousse-1	ILLUMINA	typhimurium	PMID25609719	https://ftp.ncbi.nlm.nih.gov/genomes/all/GCA/010/796/815/GCA_010796815.1_PDT000127485.2	SKESA v. 2.2	the NSW Ministry of Health and the NSW Enteric Reference Laboratory	National Center for Biotechnology Information
SRR1645474	SAMN03144980	PRJNA265135	GCA_010737815.1	1688	Australia	2006-11-09	mousse	mousse-1	ILLUMINA	typhimurium	PMID25609719	https://ftp.ncbi.nlm.nih.gov/genomes/all/GCA/010/737/815/GCA_010737815.1_PDT000127486.2	SKESA v. 2.2	the NSW Ministry of Health and the NSW Enteric Reference Laboratory	National Center for Biotechnology Information
SRR1645475	SAMN03144981	PRJNA265135	GCA_011421215.1	1689	Australia	2006-11-09	mousse	mousse-1	ILLUMINA	typhimurium	PMID25609719	https://ftp.ncbi.nlm.nih.gov/genomes/all/GCA/011/421/215/GCA_011421215.1_PDT000127487.2	SKESA v. 2.2	the NSW Ministry of Health and the NSW Enteric Reference Laboratory	National Center for Biotechnology Information
SRR1645476	SAMN03144982	PRJNA265135	GCA_016326345.1	1690	Australia	2006-11-09	mousse	mousse-1	ILLUMINA	typhimurium	PMID25609719	https://ftp.ncbi.nlm.nih.gov/genomes/all/GCA/016/326/345/GCA_016326345.1_PDT000127488.4	SKESA v. 2.2	the NSW Ministry of Health and the NSW Enteric Reference Laboratory	National Center for Biotechnology Information
SRR1645477	SAMN03144983	PRJNA265135	GCA_010732895.1	1691	Australia	2006-11-09	mousse	mousse-1	ILLUMINA	typhimurium	PMID25609719	https://ftp.ncbi.nlm.nih.gov/genomes/all/GCA/010/732/895/GCA_010732895.1_PDT000127489.2	SKESA v. 2.2	the NSW Ministry of Health and the NSW Enteric Reference Laboratory	National Center for Biotechnology Information
SRR1645478	SAMN03144984	PRJNA265135	GCA_016334475.1	1692	Australia	2006-11-09	mousse	mousse-1	ILLUMINA	typhimurium	PMID25609719	https://ftp.ncbi.nlm.nih.gov/genomes/all/GCA/016/334/475/GCA_016334475.1_PDT000127490.2	SKESA v. 2.2	the NSW Ministry of Health and the NSW Enteric Reference Laboratory	National Center for Biotechnology Information
SRR1645479	SAMN03144985	PRJNA265135	GCA_010511195.1	1693	Australia	2006-11-09	mousse	mousse-1	ILLUMINA	typhimurium	PMID25609719	https://ftp.ncbi.nlm.nih.gov/genomes/all/GCA/010/511/195/GCA_010511195.1_PDT000127491.2	SKESA v. 2.2	the NSW Ministry of Health and the NSW Enteric Reference Laboratory	National Center for Biotechnology Information
SRR1645480	SAMN03144986	PRJNA265135	GCA_011419565.1	1694	Australia	2006-11-09	mousse	mousse-1	ILLUMINA	typhimurium	PMID25609719	https://ftp.ncbi.nlm.nih.gov/genomes/all/GCA/011/419/565/GCA_011419565.1_PDT000127492.2	SKESA v. 2.2	the NSW Ministry of Health and the NSW Enteric Reference Laboratory	National Center for Biotechnology Information
SRR1645481	SAMN03144987	PRJNA265135	GCA_010669945.1	1695	Australia	2006-11-09	mousse	mousse-1	ILLUMINA	typhimurium	PMID25609719	https://ftp.ncbi.nlm.nih.gov/genomes/all/GCA/010/669/945/GCA_010669945.1_PDT000127493.2	SKESA v. 2.2	the NSW Ministry of Health and the NSW Enteric Reference Laboratory	National Center for Biotechnology Information
SRR1645482	SAMN03144988	PRJNA265135	GCA_010507835.1	1696	Australia	2006-11-09	mousse	mousse-1	ILLUMINA	typhimurium	PMID25609719	https://ftp.ncbi.nlm.nih.gov/genomes/all/GCA/010/507/835/GCA_010507835.1_PDT000127494.2	SKESA v. 2.2	the NSW Ministry of Health and the NSW Enteric Reference Laboratory	National Center for Biotechnology Information
SRR1645483	SAMN03144989	PRJNA265135	GCA_010669465.1	1697	Australia	2006-11-09	mousse	mousse-1	ILLUMINA	typhimurium	PMID25609719	https://ftp.ncbi.nlm.nih.gov/genomes/all/GCA/010/669/465/GCA_010669465.1_PDT000127495.2	SKESA v. 2.2	the NSW Ministry of Health and the NSW Enteric Reference Laboratory	National Center for Biotechnology Information
SRR1645484	SAMN03144990	PRJNA265135	GCA_010547185.1	1698	Australia	2006-11-09	mousse	mousse-1	ILLUMINA	typhimurium	PMID25609719	https://ftp.ncbi.nlm.nih.gov/genomes/all/GCA/010/547/185/GCA_010547185.1_PDT000127496.2	SKESA v. 2.2	the NSW Ministry of Health and the NSW Enteric Reference Laboratory	National Center for Biotechnology Information
SRR1645485	SAMN03144991	PRJNA265135	GCA_010511415.1	1699	Australia	2006-11-09	mousse	mousse-1	ILLUMINA	typhimurium	PMID25609719	https://ftp.ncbi.nlm.nih.gov/genomes/all/GCA/010/511/415/GCA_010511415.1_PDT000127497.2	SKESA v. 2.2	the NSW Ministry of Health and the NSW Enteric Reference Laboratory	National Center for Biotechnology Information
SRR1645486	SAMN03144992	PRJNA265135	GCA_016375645.1	1700	Australia	2006-11-09	mousse	mousse-1	ILLUMINA	typhimurium	PMID25609719	https://ftp.ncbi.nlm.nih.gov/genomes/all/GCA/016/375/645/GCA_016375645.1_PDT000127498.2	SKESA v. 2.2	the NSW Ministry of Health and the NSW Enteric Reference Laboratory	National Center for Biotechnology Information
SRR1645487	SAMN03144993	PRJNA265135	GCA_016334635.1	1701	Australia	2006-11-09	mousse	mousse-1	ILLUMINA	typhimurium	PMID25609719	https://ftp.ncbi.nlm.nih.gov/genomes/all/GCA/016/334/635/GCA_016334635.1_PDT000127499.2	SKESA v. 2.2	the NSW Ministry of Health and the NSW Enteric Reference Laboratory	National Center for Biotechnology Information
SRR1645488	SAMN03144994	PRJNA265135	GCA_010648545.1	1702	Australia	2006-11-09	mousse	mousse-1	ILLUMINA	typhimurium	PMID25609719	https://ftp.ncbi.nlm.nih.gov/genomes/all/GCA/010/648/545/GCA_010648545.1_PDT000127500.2	SKESA v. 2.2	the NSW Ministry of Health and the NSW Enteric Reference Laboratory	National Center for Biotechnology Information
SRR1645489	SAMN03144995	PRJNA265135	GCA_011437715.1	1703	Australia	2006-11-09	mousse	mousse-1	ILLUMINA	typhimurium	PMID25609719	https://ftp.ncbi.nlm.nih.gov/genomes/all/GCA/011/437/715/GCA_011437715.1_PDT000127501.2	SKESA v. 2.2	the NSW Ministry of Health and the NSW Enteric Reference Laboratory	National Center for Biotechnology Information
SRR1645490	SAMN03144996	PRJNA265135	GCA_010498575.1	1704	Australia	2006-11-09	mousse	mousse-1	ILLUMINA	typhimurium	PMID25609719	https://ftp.ncbi.nlm.nih.gov/genomes/all/GCA/010/498/575/GCA_010498575.1_PDT000127502.2	SKESA v. 2.2	the NSW Ministry of Health and the NSW Enteric Reference Laboratory	National Center for Biotechnology Information
SRR1645491	SAMN03144997	PRJNA265135	GCA_016375845.1	1705	Australia	2006-11-09	mousse	mousse-1	ILLUMINA	typhimurium	PMID25609719	https://ftp.ncbi.nlm.nih.gov/genomes/all/GCA/016/375/845/GCA_016375845.1_PDT000127503.2	SKESA v. 2.2	the NSW Ministry of Health and the NSW Enteric Reference Laboratory	National Center for Biotechnology Information
SRR1645511	SAMN03145017	PRJNA265135	GCA_010392605.1	1819	Australia	2012-02-26	raw-egg mayonnaise	mayo-4	ILLUMINA	typhimurium	PMID25609719	https://ftp.ncbi.nlm.nih.gov/genomes/all/GCA/010/392/605/GCA_010392605.1_PDT000127523.2	SKESA v. 2.2	the NSW Ministry of Health and the NSW Enteric Reference Laboratory	National Center for Biotechnology Information
SRR1645512	SAMN03145018	PRJNA265135	GCA_010688085.1	1820	Australia	2012-02-26	raw-egg mayonnaise	mayo-4	ILLUMINA	typhimurium	PMID25609719	https://ftp.ncbi.nlm.nih.gov/genomes/all/GCA/010/688/085/GCA_010688085.1_PDT000127524.2	SKESA v. 2.2	the NSW Ministry of Health and the NSW Enteric Reference Laboratory	National Center for Biotechnology Information
SRR1645514	SAMN03145020	PRJNA265135	GCA_010546845.1	1822	Australia	2012-02-26	raw-egg mayonnaise	mayo-4	ILLUMINA	typhimurium	PMID25609719	https://ftp.ncbi.nlm.nih.gov/genomes/all/GCA/010/546/845/GCA_010546845.1_PDT000127526.2	SKESA v. 2.2	the NSW Ministry of Health and the NSW Enteric Reference Laboratory	National Center for Biotechnology Information
SRR1645515	SAMN03145021	PRJNA265135	GCA_009999025.1	1823	Australia	2012-02-26	raw-egg mayonnaise	mayo-4	ILLUMINA	typhimurium	PMID25609719	https://ftp.ncbi.nlm.nih.gov/genomes/all/GCA/009/999/025/GCA_009999025.1_PDT000127527.2	SKESA v. 2.2	the NSW Ministry of Health and the NSW Enteric Reference Laboratory	National Center for Biotechnology Information
SRR1645516	SAMN03145022	PRJNA265135	GCA_016375595.1	1824	Australia	2012-02-26	raw-egg mayonnaise	mayo-4	ILLUMINA	typhimurium	PMID25609719	https://ftp.ncbi.nlm.nih.gov/genomes/all/GCA/016/375/595/GCA_016375595.1_PDT000127528.2	SKESA v. 2.2	the NSW Ministry of Health and the NSW Enteric Reference Laboratory	National Center for Biotechnology Information
SRR1645517	SAMN03145023	PRJNA265135	GCA_010796155.1	1825	Australia	2012-02-26	raw-egg mayonnaise	mayo-4	ILLUMINA	typhimurium	PMID25609719	https://ftp.ncbi.nlm.nih.gov/genomes/all/GCA/010/796/155/GCA_010796155.1_PDT000127529.2	SKESA v. 2.2	the NSW Ministry of Health and the NSW Enteric Reference Laboratory	National Center for Biotechnology Information
SRR1645518	SAMN03145024	PRJNA265135	GCA_011104195.1	1826	Australia	2012-02-26	raw-egg mayonnaise	mayo-4	ILLUMINA	typhimurium	PMID25609719	https://ftp.ncbi.nlm.nih.gov/genomes/all/GCA/011/104/195/GCA_011104195.1_PDT000127530.2	SKESA v. 2.2	the NSW Ministry of Health and the NSW Enteric Reference Laboratory	National Center for Biotechnology Information
SRR1645519	SAMN03145025	PRJNA265135	GCA_010737875.1	1827	Australia	2012-02-26	raw-egg mayonnaise	mayo-4	ILLUMINA	typhimurium	PMID25609719	https://ftp.ncbi.nlm.nih.gov/genomes/all/GCA/010/737/875/GCA_010737875.1_PDT000127531.2	SKESA v. 2.2	the NSW Ministry of Health and the NSW Enteric Reference Laboratory	National Center for Biotechnology Information
SRR1645497	SAMN03145003	PRJNA265135	GCA_016375725.1	1842	Australia	2012-04-23	ready to eat food	food-2	ILLUMINA	typhimurium	PMID25609719	https://ftp.ncbi.nlm.nih.gov/genomes/all/GCA/016/375/725/GCA_016375725.1_PDT000127509.2	SKESA v. 2.2	the NSW Ministry of Health and the NSW Enteric Reference Laboratory	National Center for Biotechnology Information
SRR1645498	SAMN03145004	PRJNA265135	GCA_016326285.1	1843	Australia	2012-04-23	ready to eat food	food-2	ILLUMINA	typhimurium	PMID25609719	https://ftp.ncbi.nlm.nih.gov/genomes/all/GCA/016/326/285/GCA_016326285.1_PDT000127510.2	SKESA v. 2.2	the NSW Ministry of Health and the NSW Enteric Reference Laboratory	National Center for Biotechnology Information
SRR1645499	SAMN03145005	PRJNA265135	GCA_016375685.1	1844	Australia	2012-04-23	ready to eat food	food-2	ILLUMINA	typhimurium	PMID25609719	https://ftp.ncbi.nlm.nih.gov/genomes/all/GCA/016/375/685/GCA_016375685.1_PDT000127511.2	SKESA v. 2.2	the NSW Ministry of Health and the NSW Enteric Reference Laboratory	National Center for Biotechnology Information
SRR1645501	SAMN03145007	PRJNA265135	GCA_010648745.1	1846	Australia	2012-04-23	ready to eat food	food-2	ILLUMINA	typhimurium	PMID25609719	https://ftp.ncbi.nlm.nih.gov/genomes/all/GCA/010/648/745/GCA_010648745.1_PDT000127513.2	SKESA v. 2.2	the NSW Ministry of Health and the NSW Enteric Reference Laboratory	National Center for Biotechnology Information
SRR1645502	SAMN03145008	PRJNA265135	GCA_010372185.1	1847	Australia	2012-04-23	ready to eat food	food-2	ILLUMINA	typhimurium	PMID25609719	https://ftp.ncbi.nlm.nih.gov/genomes/all/GCA/010/372/185/GCA_010372185.1_PDT000127514.2	SKESA v. 2.2	the NSW Ministry of Health and the NSW Enteric Reference Laboratory	National Center for Biotechnology Information
SRR3028736	SAMN04334627	PRJNA305824	GCA_010579345.1	SH12-001	Canada:QC	2012	Human	QC-1	ILLUMINA	heidelberg	PMID26582830	https://ftp.ncbi.nlm.nih.gov/genomes/all/GCA/010/579/345/GCA_010579345.1_PDT000127420.2	SKESA v. 2.2	hospital	National Center for Biotechnology Information
SRR3028737	SAMN04334628	PRJNA305824	GCA_010372685.1	SH12-002	Canada:QC	2012	Human	QC-1	ILLUMINA	heidelberg	PMID26582830	https://ftp.ncbi.nlm.nih.gov/genomes/all/GCA/010/372/685/GCA_010372685.1_PDT000127421.2	SKESA v. 2.2	hospital	National Center for Biotechnology Information
SRR3684173	SAMN04334629	PRJNA305824	GCA_001690005.1	SH12-003	Canada:QC	2012	Human	QC-1	ILLUMINA	heidelberg	PMID26582830	https://ftp.ncbi.nlm.nih.gov/genomes/all/GCA/001/690/005/GCA_001690005.1_ASM169000v1	MIRA v. 4.9.3	hospital	Laboratoire de sante publique du Quebec
SRR3028739	SAMN04334630	PRJNA305824	GCA_010796655.1	SH12-004	Canada:QC	2012	Human	QC-1	ILLUMINA	heidelberg	PMID26582830	https://ftp.ncbi.nlm.nih.gov/genomes/all/GCA/010/796/655/GCA_010796655.1_PDT000127423.2	SKESA v. 2.2	hospital	National Center for Biotechnology Information
SRR3028740	SAMN04334631	PRJNA305824	GCA_009999725.1	SH12-005	Canada:QC	2012	Human	QC-1	ILLUMINA	heidelberg	PMID26582830	https://ftp.ncbi.nlm.nih.gov/genomes/all/GCA/009/999/725/GCA_009999725.1_PDT000127424.2	SKESA v. 2.2	hospital	National Center for Biotechnology Information
SRR3028741	SAMN04334632	PRJNA305824	GCA_010798135.1	SH12-006	Canada:QC	2012	Human	QC-1	ILLUMINA	heidelberg	PMID26582830	https://ftp.ncbi.nlm.nih.gov/genomes/all/GCA/010/798/135/GCA_010798135.1_PDT000127425.2	SKESA v. 2.2	hospital	National Center for Biotechnology Information
SRR3684194	SAMN04334633	PRJNA305824	GCA_001689935.1	SH12-007	Canada:QC	2012	Human	QC-1	ILLUMINA	heidelberg	PMID26582830	https://ftp.ncbi.nlm.nih.gov/genomes/all/GCA/001/689/935/GCA_001689935.1_ASM168993v1	MIRA v. 4.9.3	hospital	Laboratoire de sante publique du Quebec
SRR3028743	SAMN04334634	PRJNA305824	GCA_011103295.1	SH12-008	Canada:QC	2012	Human	QC-1	ILLUMINA	heidelberg	PMID26582830	https://ftp.ncbi.nlm.nih.gov/genomes/all/GCA/011/103/295/GCA_011103295.1_PDT000127427.2	SKESA v. 2.2	hospital	National Center for Biotechnology Information
SRR3028744	SAMN04334635	PRJNA305824	GCA_010732455.1	SH12-009	Canada:QC	2012	Food	QC-1	ILLUMINA	heidelberg	PMID26582830	https://ftp.ncbi.nlm.nih.gov/genomes/all/GCA/010/732/455/GCA_010732455.1_PDT000127428.2	SKESA v. 2.2	ministe_re de l'Agriculture des Pe_cheries et de l'Alimentation du Que_bec	National Center for Biotechnology Information
SRR3028745	SAMN04334636	PRJNA305824	GCA_010428225.1	SH12-010	Canada:QC	2012	Food	QC-1	ILLUMINA	heidelberg	PMID26582830	https://ftp.ncbi.nlm.nih.gov/genomes/all/GCA/010/428/225/GCA_010428225.1_PDT000127429.2	SKESA v. 2.2	ministe_re de l'Agriculture des Pe_cheries et de l'Alimentation du Que_bec	National Center for Biotechnology Information
SRR3028746	SAMN04334637	PRJNA305824	GCA_010673125.1	SH13-001	Canada:QC	2013	Human	QC-2	ILLUMINA	heidelberg	PMID26582830	https://ftp.ncbi.nlm.nih.gov/genomes/all/GCA/010/673/125/GCA_010673125.1_PDT000127430.2	SKESA v. 2.2	hospital	National Center for Biotechnology Information
SRR3028747	SAMN04334638	PRJNA305824	GCA_010429825.1	SH13-002	Canada:QC	2013	Human	QC-2	ILLUMINA	heidelberg	PMID26582830	https://ftp.ncbi.nlm.nih.gov/genomes/all/GCA/010/429/825/GCA_010429825.1_PDT000127431.2	SKESA v. 2.2	hospital	National Center for Biotechnology Information
SRR3028748	SAMN04334639	PRJNA305824	GCA_010572605.1	SH13-003	Canada:QC	2013	Human	QC-2	ILLUMINA	heidelberg	PMID26582830	https://ftp.ncbi.nlm.nih.gov/genomes/all/GCA/010/572/605/GCA_010572605.1_PDT000127432.2	SKESA v. 2.2	hospital	National Center for Biotechnology Information
SRR3711286	SAMN04334640	PRJNA305824	GCA_001692635.1	SH13-004	Canada:QC	2013	Human	QC-2	ILLUMINA	heidelberg	PMID26582830	https://ftp.ncbi.nlm.nih.gov/genomes/all/GCA/001/692/635/GCA_001692635.1_ASM169263v1	MIRA v. 4.9.3	hospital	Laboratoire de sante publique du Quebec
SRR3028750	SAMN04334641	PRJNA305824	GCA_010397865.1	SH13-005	Canada:QC	2013	Human	QC-2	ILLUMINA	heidelberg	PMID26582830	https://ftp.ncbi.nlm.nih.gov/genomes/all/GCA/010/397/865/GCA_010397865.1_PDT000127434.2	SKESA v. 2.2	hospital	National Center for Biotechnology Information
SRR3711252	SAMN04334642	PRJNA305824	GCA_001692535.1	SH13-006	Canada:QC	2013	Human	QC-2	ILLUMINA	heidelberg	PMID26582830	https://ftp.ncbi.nlm.nih.gov/genomes/all/GCA/001/692/535/GCA_001692535.1_ASM169253v1	MIRA v. 4.9.5_2	hospital	Laboratoire de sante publique du Quebec
SRR3028752	SAMN04334643	PRJNA305824	GCA_010798755.1	SH13-007	Canada:QC	2013	Human	QC-2	ILLUMINA	heidelberg	PMID26582830	https://ftp.ncbi.nlm.nih.gov/genomes/all/GCA/010/798/755/GCA_010798755.1_PDT000127436.2	SKESA v. 2.2	hospital	National Center for Biotechnology Information
SRR3028753	SAMN04334644	PRJNA305824	GCA_011104155.1	SH13-008	Canada:QC	2013	Human	QC-2	ILLUMINA	heidelberg	PMID26582830	https://ftp.ncbi.nlm.nih.gov/genomes/all/GCA/011/104/155/GCA_011104155.1_PDT000127437.2	SKESA v. 2.2	hospital	National Center for Biotechnology Information
SRR3028754	SAMN04334645	PRJNA305824	GCA_010732775.1	SH14-001	Canada:QC	2014	Human	QC-3	ILLUMINA	heidelberg	PMID26582830	https://ftp.ncbi.nlm.nih.gov/genomes/all/GCA/010/732/775/GCA_010732775.1_PDT000127438.2	SKESA v. 2.2	hospital	National Center for Biotechnology Information
SRR3028755	SAMN04334646	PRJNA305824	GCA_011104675.1	SH14-002	Canada:QC	2014	Human	QC-3	ILLUMINA	heidelberg	PMID26582830	https://ftp.ncbi.nlm.nih.gov/genomes/all/GCA/011/104/675/GCA_011104675.1_PDT000127439.2	SKESA v. 2.2	hospital	National Center for Biotechnology Information
SRR3028756	SAMN04334647	PRJNA305824	GCA_010748515.1	SH14-003	Canada:QC	2014	Human	QC-3	ILLUMINA	heidelberg	PMID26582830	https://ftp.ncbi.nlm.nih.gov/genomes/all/GCA/010/748/515/GCA_010748515.1_PDT000127440.2	SKESA v. 2.2	hospital	National Center for Biotechnology Information
SRR3028757	SAMN04334648	PRJNA305824	GCA_010428685.1	SH14-004	Canada:QC	2014	Human	QC-3	ILLUMINA	heidelberg	PMID26582830	https://ftp.ncbi.nlm.nih.gov/genomes/all/GCA/010/428/685/GCA_010428685.1_PDT000127441.2	SKESA v. 2.2	hospital	National Center for Biotechnology Information
SRR3028758	SAMN04334649	PRJNA305824	GCA_010689465.1	SH14-005	Canada:QC	2014	Human	QC-3	ILLUMINA	heidelberg	PMID26582830	https://ftp.ncbi.nlm.nih.gov/genomes/all/GCA/010/689/465/GCA_010689465.1_PDT000127442.2	SKESA v. 2.2	hospital	National Center for Biotechnology Information
SRR3028759	SAMN04334650	PRJNA305824	GCA_010424695.1	SH14-006	Canada:QC	2014	Human	QC-3	ILLUMINA	heidelberg	PMID26582830	https://ftp.ncbi.nlm.nih.gov/genomes/all/GCA/010/424/695/GCA_010424695.1_PDT000127443.2	SKESA v. 2.2	hospital	National Center for Biotechnology Information
SRR3028760	SAMN04334651	PRJNA305824	GCA_010546165.1	SH14-007	Canada:QC	2014	Human	QC-3	ILLUMINA	heidelberg	PMID26582830	https://ftp.ncbi.nlm.nih.gov/genomes/all/GCA/010/546/165/GCA_010546165.1_PDT000127444.2	SKESA v. 2.2	hospital	National Center for Biotechnology Information
SRR3028761	SAMN04334652	PRJNA305824	GCA_010395705.1	SH14-008	Canada:QC	2014	Human	QC-3	ILLUMINA	heidelberg	PMID26582830	https://ftp.ncbi.nlm.nih.gov/genomes/all/GCA/010/395/705/GCA_010395705.1_PDT000127445.2	SKESA v. 2.2	hospital	National Center for Biotechnology Information
SRR3711296	SAMN04334653	NA	GCA_001692655.1	SH14-009	Canada:QC	2014	Human	QC-3	ILLUMINA	heidelberg	PMID26582830	https://ftp.ncbi.nlm.nih.gov/genomes/all/GCA/001/692/655/GCA_001692655.1_ASM169265v1	MIRA v. 4.9.3	NA	Laboratoire de sante publique du Quebec
SRR3028763	SAMN04334654	PRJNA305824	GCA_010737735.1	SH14-010	Canada:QC	2014	Human	QC-3	ILLUMINA	heidelberg	PMID26582830	https://ftp.ncbi.nlm.nih.gov/genomes/all/GCA/010/737/735/GCA_010737735.1_PDT000127447.2	SKESA v. 2.2	hospital	National Center for Biotechnology Information
SRR3028764	SAMN04334655	PRJNA305824	GCA_010440095.1	SH14-011	Canada:QC	2014	Human	QC-3	ILLUMINA	heidelberg	PMID26582830	https://ftp.ncbi.nlm.nih.gov/genomes/all/GCA/010/440/095/GCA_010440095.1_PDT000127448.2	SKESA v. 2.2	hospital	National Center for Biotechnology Information
SRR3028765	SAMN04334656	PRJNA305824	GCA_010798715.1	SH14-012	Canada:QC	2014	Human	QC-3	ILLUMINA	heidelberg	PMID26582830	https://ftp.ncbi.nlm.nih.gov/genomes/all/GCA/010/798/715/GCA_010798715.1_PDT000127449.2	SKESA v. 2.2	hospital	National Center for Biotechnology Information
SRR3028766	SAMN04334657	PRJNA305824	GCA_010452895.1	SH14-013	Canada:QC	2014	Food	QC-3	ILLUMINA	heidelberg	PMID26582830	https://ftp.ncbi.nlm.nih.gov/genomes/all/GCA/010/452/895/GCA_010452895.1_PDT000127450.2	SKESA v. 2.2	ministe_re de l'Agriculture des Pe_cheries et de l'Alimentation du Que_bec	National Center for Biotechnology Information
SRR3028767	SAMN04334658	PRJNA305824	GCA_010735745.1	SH14-014	Canada:QC	2014	Food	QC-3	ILLUMINA	heidelberg	PMID26582830	https://ftp.ncbi.nlm.nih.gov/genomes/all/GCA/010/735/745/GCA_010735745.1_PDT000127451.2	SKESA v. 2.2	ministe_re de l'Agriculture des Pe_cheries et de l'Alimentation du Que_bec	National Center for Biotechnology Information
SRR3028768	SAMN04334659	PRJNA305824	GCA_010459305.1	SH14-015	Canada:QC	2014	Food	QC-3	ILLUMINA	heidelberg	PMID26582830	https://ftp.ncbi.nlm.nih.gov/genomes/all/GCA/010/459/305/GCA_010459305.1_PDT000127452.2	SKESA v. 2.2	ministe_re de l'Agriculture des Pe_cheries et de l'Alimentation du Que_bec	National Center for Biotechnology Information
SRR3028769	SAMN04334660	PRJNA305824	GCA_010669895.1	SH14-016	Canada:QC	2014	Food	QC-3	ILLUMINA	heidelberg	PMID26582830	https://ftp.ncbi.nlm.nih.gov/genomes/all/GCA/010/669/895/GCA_010669895.1_PDT000127453.2	SKESA v. 2.2	ministe_re de l'Agriculture des Pe_cheries et de l'Alimentation du Que_bec	National Center for Biotechnology Information
SRR3028770	SAMN04334661	PRJNA305824	GCA_010540835.1	SH14-017	Canada:QC	2014	Food	QC-3	ILLUMINA	heidelberg	PMID26582830	https://ftp.ncbi.nlm.nih.gov/genomes/all/GCA/010/540/835/GCA_010540835.1_PDT000127454.2	SKESA v. 2.2	ministe_re de l'Agriculture des Pe_cheries et de l'Alimentation du Que_bec	National Center for Biotechnology Information
SRR3028771	SAMN04334662	PRJNA305824	GCA_010574845.1	SH14-018	Canada:QC	2014	Food	QC-3	ILLUMINA	heidelberg	PMID26582830	https://ftp.ncbi.nlm.nih.gov/genomes/all/GCA/010/574/845/GCA_010574845.1_PDT000127455.2	SKESA v. 2.2	ministe_re de l'Agriculture des Pe_cheries et de l'Alimentation du Que_bec	National Center for Biotechnology Information
SRR3028772	SAMN04334663	PRJNA305824	GCA_010567145.1	SH14-019	Canada:QC	2014	Food	QC-3	ILLUMINA	heidelberg	PMID26582830	https://ftp.ncbi.nlm.nih.gov/genomes/all/GCA/010/567/145/GCA_010567145.1_PDT000127456.2	SKESA v. 2.2	ministe_re de l'Agriculture des Pe_cheries et de l'Alimentation du Que_bec	National Center for Biotechnology Information
SRR3028773	SAMN04334664	PRJNA305824	GCA_010574785.1	SH14-020	Canada:QC	2014	Food	QC-3	ILLUMINA	heidelberg	PMID26582830	https://ftp.ncbi.nlm.nih.gov/genomes/all/GCA/010/574/785/GCA_010574785.1_PDT000127457.2	SKESA v. 2.2	ministe_re de l'Agriculture des Pe_cheries et de l'Alimentation du Que_bec	National Center for Biotechnology Information
SRR3028774	SAMN04334665	PRJNA305824	GCA_010440555.1	SH14-021	Canada:QC	2014	Food	QC-3	ILLUMINA	heidelberg	PMID26582830	https://ftp.ncbi.nlm.nih.gov/genomes/all/GCA/010/440/555/GCA_010440555.1_PDT000127458.2	SKESA v. 2.2	ministe_re de l'Agriculture des Pe_cheries et de l'Alimentation du Que_bec	National Center for Biotechnology Information
SRR3028775	SAMN04334666	PRJNA305824	GCA_010798115.1	SH14-022	Canada:QC	2014	Food	QC-3	ILLUMINA	heidelberg	PMID26582830	https://ftp.ncbi.nlm.nih.gov/genomes/all/GCA/010/798/115/GCA_010798115.1_PDT000127459.2	SKESA v. 2.2	ministe_re de l'Agriculture des Pe_cheries et de l'Alimentation du Que_bec	National Center for Biotechnology Information
SRR3028776	SAMN04334667	PRJNA305824	GCA_010453975.1	SH14-023	Canada:QC	2014	Food	QC-3	ILLUMINA	heidelberg	PMID26582830	https://ftp.ncbi.nlm.nih.gov/genomes/all/GCA/010/453/975/GCA_010453975.1_PDT000127460.2	SKESA v. 2.2	ministe_re de l'Agriculture des Pe_cheries et de l'Alimentation du Que_bec	National Center for Biotechnology Information
SRR3028777	SAMN04334668	PRJNA305824	GCA_010732515.1	SH14-024	Canada:QC	2014	Food	QC-3	ILLUMINA	heidelberg	PMID26582830	https://ftp.ncbi.nlm.nih.gov/genomes/all/GCA/010/732/515/GCA_010732515.1_PDT000127461.2	SKESA v. 2.2	ministe_re de l'Agriculture des Pe_cheries et de l'Alimentation du Que_bec	National Center for Biotechnology Information
SRR3028778	SAMN04334669	PRJNA305824	GCA_010452715.1	SH14-025	Canada:QC	2014	Food	QC-3	ILLUMINA	heidelberg	PMID26582830	https://ftp.ncbi.nlm.nih.gov/genomes/all/GCA/010/452/715/GCA_010452715.1_PDT000127462.2	SKESA v. 2.2	ministe_re de l'Agriculture des Pe_cheries et de l'Alimentation du Que_bec	National Center for Biotechnology Information
SRR3028779	SAMN04334670	PRJNA305824	GCA_011419405.1	SH14-026	Canada:QC	2014	Food	QC-3	ILLUMINA	heidelberg	PMID26582830	https://ftp.ncbi.nlm.nih.gov/genomes/all/GCA/011/419/405/GCA_011419405.1_PDT000127463.2	SKESA v. 2.2	ministe_re de l'Agriculture des Pe_cheries et de l'Alimentation du Que_bec	National Center for Biotechnology Information
SRR3028780	SAMN04334671	PRJNA305824	GCA_010671425.1	SH14-027	Canada:QC	2014	Food	QC-3	ILLUMINA	heidelberg	PMID26582830	https://ftp.ncbi.nlm.nih.gov/genomes/all/GCA/010/671/425/GCA_010671425.1_PDT000127464.2	SKESA v. 2.2	ministe_re de l'Agriculture des Pe_cheries et de l'Alimentation du Que_bec	National Center for Biotechnology Information
SRR3712208	SAMN04334672	NA	GCA_001690035.1	SH14-028	Canada:QC	2014	Food	QC-3	ILLUMINA	heidelberg	PMID26582830	https://ftp.ncbi.nlm.nih.gov/genomes/all/GCA/001/690/035/GCA_001690035.1_ASM169003v1	MIRA v. 4.9.5_2	NA	Laboratoire de sante publique du Quebec
SRR2163487	SAMN03992715	PRJNA248792	GCA_008637885.1	H133000654	USA:NJ	2013-07-22	Human	Jersey-eggs	ILLUMINA	typhimurium	PMID25713745	https://ftp.ncbi.nlm.nih.gov/genomes/all/GCA/008/637/885/GCA_008637885.1_PDT000081386.2	SKESA v. 2.2	PHE	Public Health England
SRR2163444	SAMN03992681	PRJNA248792	GCA_008615805.1	H133060375	USA:NJ	2013-07-25	Mayonnaise	Jersey-eggs	ILLUMINA	typhimurium	PMID25713745	https://ftp.ncbi.nlm.nih.gov/genomes/all/GCA/008/615/805/GCA_008615805.1_PDT000081352.2	SKESA v. 2.2	PHE	Public Health England
SRR2163445	SAMN03992682	PRJNA248792	GCA_008637725.1	H133060376	USA:NJ	2013-07-25	Mayonnaise	Jersey-eggs	ILLUMINA	typhimurium	PMID25713745	https://ftp.ncbi.nlm.nih.gov/genomes/all/GCA/008/637/725/GCA_008637725.1_PDT000081353.2	SKESA v. 2.2	PHE	Public Health England
SRR2163446	SAMN03992683	PRJNA248792	GCA_008615765.1	H133060377	USA:NJ	2013-07-25	Mayonnaise	Jersey-eggs	ILLUMINA	typhimurium	PMID25713745	https://ftp.ncbi.nlm.nih.gov/genomes/all/GCA/008/615/765/GCA_008615765.1_PDT000081354.2	SKESA v. 2.2	PHE	Public Health England
SRR2163488	SAMN03992716	PRJNA248792	GCA_008618715.1	H133060378	USA:NJ	2013-07-25	Mayonnaise	Jersey-eggs	ILLUMINA	typhimurium	PMID25713745	https://ftp.ncbi.nlm.nih.gov/genomes/all/GCA/008/618/715/GCA_008618715.1_PDT000081387.2	SKESA v. 2.2	PHE	Public Health England
SRR2163469	SAMN03992702	PRJNA248792	GCA_008637185.1	H132940743	USA:NJ	2013-07-17	Human	Jersey-eggs	ILLUMINA	typhimurium	PMID25713745	https://ftp.ncbi.nlm.nih.gov/genomes/all/GCA/008/637/185/GCA_008637185.1_PDT000081373.2	SKESA v. 2.2	PHE	Public Health England
SRR2163437	SAMN03992675	PRJNA248792	GCA_008637205.1	H132940744	USA:NJ	2013-07-17	Human	Jersey-eggs	ILLUMINA	typhimurium	PMID25713745	https://ftp.ncbi.nlm.nih.gov/genomes/all/GCA/008/637/205/GCA_008637205.1_PDT000081346.2	SKESA v. 2.2	PHE	Public Health England
SRR2163440	SAMN03992677	PRJNA248792	GCA_008637145.1	H132940745	USA:NJ	2013-07-17	Human	Jersey-eggs	ILLUMINA	typhimurium	PMID25713745	https://ftp.ncbi.nlm.nih.gov/genomes/all/GCA/008/637/145/GCA_008637145.1_PDT000081348.2	SKESA v. 2.2	PHE	Public Health England
SRR2163471	SAMN03992703	PRJNA248792	GCA_008618675.1	H132940746	USA:NJ	2013-07-17	Human	Jersey-eggs	ILLUMINA	typhimurium	PMID25713745	https://ftp.ncbi.nlm.nih.gov/genomes/all/GCA/008/618/675/GCA_008618675.1_PDT000081374.2	SKESA v. 2.2	PHE	Public Health England
SRR2163453	SAMN03992686	PRJNA248792	GCA_008615825.1	H132940747	USA:NJ	2013-07-17	Human	Jersey-eggs	ILLUMINA	typhimurium	PMID25713745	https://ftp.ncbi.nlm.nih.gov/genomes/all/GCA/008/615/825/GCA_008615825.1_PDT000081357.2	SKESA v. 2.2	PHE	Public Health England
SRR2163458	SAMN03992691	PRJNA248792	GCA_008618555.1	H132940748	USA:NJ	2013-07-17	Human	Jersey-eggs	ILLUMINA	typhimurium	PMID25713745	https://ftp.ncbi.nlm.nih.gov/genomes/all/GCA/008/618/555/GCA_008618555.1_PDT000081362.2	SKESA v. 2.2	PHE	Public Health England
SRR2163465	SAMN03992698	PRJNA248792	GCA_008618635.1	H132940749	USA:NJ	2013-07-17	Human	Jersey-eggs	ILLUMINA	typhimurium	PMID25713745	https://ftp.ncbi.nlm.nih.gov/genomes/all/GCA/008/618/635/GCA_008618635.1_PDT000081369.2	SKESA v. 2.2	PHE	Public Health England
SRR2163442	SAMN03992679	PRJNA248792	GCA_008618455.1	H132940750	USA:NJ	2013-07-17	Human	Jersey-eggs	ILLUMINA	typhimurium	PMID25713745	https://ftp.ncbi.nlm.nih.gov/genomes/all/GCA/008/618/455/GCA_008618455.1_PDT000081350.2	SKESA v. 2.2	PHE	Public Health England
SRR2163436	SAMN03992674	PRJNA248792	GCA_008615745.1	H132940751	USA:NJ	2013-07-17	Human	Jersey-eggs	ILLUMINA	typhimurium	PMID25713745	https://ftp.ncbi.nlm.nih.gov/genomes/all/GCA/008/615/745/GCA_008615745.1_PDT000081345.2	SKESA v. 2.2	PHE	Public Health England
SRR2163434	SAMN03992672	PRJNA248792	GCA_008637085.1	H132940753	USA:NJ	2013-07-17	Human	Jersey-eggs	ILLUMINA	typhimurium	PMID25713745	https://ftp.ncbi.nlm.nih.gov/genomes/all/GCA/008/637/085/GCA_008637085.1_PDT000081343.2	SKESA v. 2.2	PHE	Public Health England
SRR2163459	SAMN03992692	PRJNA248792	GCA_008637645.1	H132940754	USA:NJ	2013-07-17	Human	Jersey-eggs	ILLUMINA	typhimurium	PMID25713745	https://ftp.ncbi.nlm.nih.gov/genomes/all/GCA/008/637/645/GCA_008637645.1_PDT000081363.2	SKESA v. 2.2	PHE	Public Health England
SRR2163484	SAMN03992712	PRJNA248792	GCA_008637225.1	H132940756	USA:NJ	2013-07-17	Human	Jersey-eggs	ILLUMINA	typhimurium	PMID25713745	https://ftp.ncbi.nlm.nih.gov/genomes/all/GCA/008/637/225/GCA_008637225.1_PDT000081383.2	SKESA v. 2.2	PHE	Public Health England
SRR2163480	SAMN03992709	PRJNA248792	GCA_008637905.1	H133000645	USA:NJ	2013-07-22	Human	Jersey-eggs	ILLUMINA	typhimurium	PMID25713745	https://ftp.ncbi.nlm.nih.gov/genomes/all/GCA/008/637/905/GCA_008637905.1_PDT000081380.2	SKESA v. 2.2	PHE	Public Health England
SRR2163468	SAMN03992701	PRJNA248792	GCA_008616155.1	H133040472	USA:NJ	2013-07-24	Human	Jersey-eggs	ILLUMINA	typhimurium	PMID25713745	https://ftp.ncbi.nlm.nih.gov/genomes/all/GCA/008/616/155/GCA_008616155.1_PDT000081372.2	SKESA v. 2.2	PHE	Public Health England
SRR2163455	SAMN03992688	PRJNA248792	GCA_008618515.1	H133040474	USA:NJ	2013-07-24	Human	Jersey-eggs	ILLUMINA	typhimurium	PMID25713745	https://ftp.ncbi.nlm.nih.gov/genomes/all/GCA/008/618/515/GCA_008618515.1_PDT000081359.2	SKESA v. 2.2	PHE	Public Health England
SRR2163438	SAMN03992676	PRJNA248792	GCA_008615785.1	H133300609	USA:NJ	2013-12-08	Human	Jersey-eggs	ILLUMINA	typhimurium	PMID25713745	https://ftp.ncbi.nlm.nih.gov/genomes/all/GCA/008/615/785/GCA_008615785.1_PDT000081347.2	SKESA v. 2.2	PHE	Public Health England
SRR2163472	SAMN03992704	PRJNA248792	GCA_010713755.1	H133000653	USA:NJ	2013-07-22	Human	Jersey-eggs	ILLUMINA	typhimurium	PMID25713745	https://ftp.ncbi.nlm.nih.gov/genomes/all/GCA/010/713/755/GCA_010713755.1_PDT000081375.2	SKESA v. 2.2	PHE	Public Health England
SRR2163435	SAMN03992673	PRJNA248792	GCA_008615705.1	H132300541	USA:NJ	2013-03-06	Human	Jersey-eggs	ILLUMINA	typhimurium	PMID25713745	https://ftp.ncbi.nlm.nih.gov/genomes/all/GCA/008/615/705/GCA_008615705.1_PDT000081344.2	SKESA v. 2.2	PHE	Public Health England
SRR2163464	SAMN03992697	PRJNA248792	GCA_008637045.1	H133060374	USA:NJ	2013-07-25	Mayonnaise	Jersey-eggs	ILLUMINA	typhimurium	PMID25713745	https://ftp.ncbi.nlm.nih.gov/genomes/all/GCA/008/637/045/GCA_008637045.1_PDT000081368.2	SKESA v. 2.2	PHE	Public Health England
SRR2163485	SAMN03992713	PRJNA248792	GCA_008618795.1	H132940752	USA:NJ	2013-07-17	Human	Jersey-eggs	ILLUMINA	typhimurium	PMID25713745	https://ftp.ncbi.nlm.nih.gov/genomes/all/GCA/008/618/795/GCA_008618795.1_PDT000081384.2	SKESA v. 2.2	PHE	Public Health England
SRR2163454	SAMN03992687	PRJNA248792	GCA_008636305.1	H133040473	USA:NJ	2013-07-24	Human	Jersey-eggs	ILLUMINA	typhimurium	PMID25713745	https://ftp.ncbi.nlm.nih.gov/genomes/all/GCA/008/636/305/GCA_008636305.1_PDT000081358.2	SKESA v. 2.2	PHE	Public Health England
SRR1379739	SAMN02839461	PRJNA251730	GCA_010647485.1	2010K-0338	Mauritius	2009	food	F	ILLUMINA	enteritidis	PMID25378576	https://ftp.ncbi.nlm.nih.gov/genomes/all/GCA/010/647/485/GCA_010647485.1_PDT000044042.2	SKESA v. 2.2	National Salmonella Reference Laboratory at the Centers for Disease Control and Prevention	National Center for Biotechnology Information
SRR1379740	SAMN02839462	PRJNA251730	GCA_011758025.1	2010K-0348	Mauritius	2009	food	F	ILLUMINA	enteritidis	PMID25378576	https://ftp.ncbi.nlm.nih.gov/genomes/all/GCA/011/758/025/GCA_011758025.1_PDT000044043.2	SKESA v. 2.2	National Salmonella Reference Laboratory at the Centers for Disease Control and Prevention	National Center for Biotechnology Information
SRR1379741	SAMN02839463	PRJNA251730	GCA_010667525.1	2010K-0351	Mauritius	2009	human	F	ILLUMINA	enteritidis	PMID25378576	https://ftp.ncbi.nlm.nih.gov/genomes/all/GCA/010/667/525/GCA_010667525.1_PDT000044044.2	SKESA v. 2.2	National Salmonella Reference Laboratory at the Centers for Disease Control and Prevention	National Center for Biotechnology Information
SRR1379742	SAMN02839464	PRJNA251730	GCA_010503355.1	2010K-0358	Mauritius	2009	food	F	ILLUMINA	enteritidis	PMID25378576	https://ftp.ncbi.nlm.nih.gov/genomes/all/GCA/010/503/355/GCA_010503355.1_PDT000044045.2	SKESA v. 2.2	National Salmonella Reference Laboratory at the Centers for Disease Control and Prevention	National Center for Biotechnology Information
SRR1379743	SAMN02839465	PRJNA251730	GCA_010390435.1	2010K-0362	Mauritius	2009	human	F	ILLUMINA	enteritidis	PMID25378576	https://ftp.ncbi.nlm.nih.gov/genomes/all/GCA/010/390/435/GCA_010390435.1_PDT000044046.2	SKESA v. 2.2	National Salmonella Reference Laboratory at the Centers for Disease Control and Prevention	National Center for Biotechnology Information
SRR1379746	SAMN02839468	PRJNA251730	GCA_010640525.1	2010K-0666	USA	2010	human	P	ILLUMINA	enteritidis	PMID25378576	https://ftp.ncbi.nlm.nih.gov/genomes/all/GCA/010/640/525/GCA_010640525.1_PDT000044049.2	SKESA v. 2.2	National Salmonella Reference Laboratory at the Centers for Disease Control and Prevention	National Center for Biotechnology Information
SRR1379747	SAMN02839469	PRJNA251730	GCA_010642345.1	2010K-0667	USA	2010	human	P	ILLUMINA	enteritidis	PMID25378576	https://ftp.ncbi.nlm.nih.gov/genomes/all/GCA/010/642/345/GCA_010642345.1_PDT000044050.2	SKESA v. 2.2	National Salmonella Reference Laboratory at the Centers for Disease Control and Prevention	National Center for Biotechnology Information
SRR1379748	SAMN02839470	PRJNA251730	GCA_010405745.1	2010K-0668	USA	2010	human	P	ILLUMINA	enteritidis	PMID25378576	https://ftp.ncbi.nlm.nih.gov/genomes/all/GCA/010/405/745/GCA_010405745.1_PDT000044051.2	SKESA v. 2.2	National Salmonella Reference Laboratory at the Centers for Disease Control and Prevention	National Center for Biotechnology Information
SRR1379749	SAMN02839471	PRJNA251730	GCA_010644845.1	2010K-0669	USA	2010	human	P	ILLUMINA	enteritidis	PMID25378576	https://ftp.ncbi.nlm.nih.gov/genomes/all/GCA/010/644/845/GCA_010644845.1_PDT000044052.2	SKESA v. 2.2	National Salmonella Reference Laboratory at the Centers for Disease Control and Prevention	National Center for Biotechnology Information
SRR1379750	SAMN02839472	PRJNA251730	GCA_010423865.1	2010K-0672	USA	2010	human	P	ILLUMINA	enteritidis	PMID25378576	https://ftp.ncbi.nlm.nih.gov/genomes/all/GCA/010/423/865/GCA_010423865.1_PDT000044053.2	SKESA v. 2.2	National Salmonella Reference Laboratory at the Centers for Disease Control and Prevention	National Center for Biotechnology Information
SRR1379751	SAMN02839473	PRJNA251730	GCA_010640685.1	2010K-0673	USA	2010	human	P	ILLUMINA	enteritidis	PMID25378576	https://ftp.ncbi.nlm.nih.gov/genomes/all/GCA/010/640/685/GCA_010640685.1_PDT000044054.2	SKESA v. 2.2	National Salmonella Reference Laboratory at the Centers for Disease Control and Prevention	National Center for Biotechnology Information
SRR1379752	SAMN02839474	PRJNA251730	GCA_011437395.1	2010K-0677	USA	2010	human	P	ILLUMINA	enteritidis	PMID25378576	https://ftp.ncbi.nlm.nih.gov/genomes/all/GCA/011/437/395/GCA_011437395.1_PDT000044055.2	SKESA v. 2.2	National Salmonella Reference Laboratory at the Centers for Disease Control and Prevention	National Center for Biotechnology Information
SRR1379753	SAMN02839475	PRJNA251730	GCA_011075885.1	2010K-0678	USA	2010	human	P	ILLUMINA	enteritidis	PMID25378576	https://ftp.ncbi.nlm.nih.gov/genomes/all/GCA/011/075/885/GCA_011075885.1_PDT000044056.2	SKESA v. 2.2	National Salmonella Reference Laboratory at the Centers for Disease Control and Prevention	National Center for Biotechnology Information
SRR1379754	SAMN02839476	PRJNA251730	GCA_010370925.1	2010K-0675	USA	2010	human	P	ILLUMINA	enteritidis	PMID25378576	https://ftp.ncbi.nlm.nih.gov/genomes/all/GCA/010/370/925/GCA_010370925.1_PDT000044057.2	SKESA v. 2.2	National Salmonella Reference Laboratory at the Centers for Disease Control and Prevention	National Center for Biotechnology Information
SRR949499	SAMN02222847	PRJNA183850	GCA_011460215.1	NY_IDR1300008146	USA	2013-03-19	blood	1305KYJEG-1	ILLUMINA	enteritidis	GenomeTrakr	https://ftp.ncbi.nlm.nih.gov/genomes/all/GCA/011/460/215/GCA_011460215.1_PDT000000415.3	SKESA v. 2.2	NY	New York State Dept. of Health - Wadsworth Center
SRR949500	SAMN02222848	PRJNA183850	GCA_011459115.1	NY_IDR1300008373	USA	2013-03-11	stool	1305KYJEG-1	ILLUMINA	enteritidis	GenomeTrakr	https://ftp.ncbi.nlm.nih.gov/genomes/all/GCA/011/459/115/GCA_011459115.1_PDT000000416.3	SKESA v. 2.2	NY	New York State Dept. of Health - Wadsworth Center
SRR949501	SAMN02222849	PRJNA183850	GCA_011459475.1	NY_IDR1300008695	USA	2013-03-26	stool	1305KYJEG-1	ILLUMINA	enteritidis	GenomeTrakr	https://ftp.ncbi.nlm.nih.gov/genomes/all/GCA/011/459/475/GCA_011459475.1_PDT000000417.3	SKESA v. 2.2	NY	New York State Dept. of Health - Wadsworth Center
SRR949502	SAMN02222850	PRJNA183850	GCA_011459095.1	NY_IDR1300009147	USA	2013-03-29	stool	1305KYJEG-1	ILLUMINA	enteritidis	GenomeTrakr	https://ftp.ncbi.nlm.nih.gov/genomes/all/GCA/011/459/095/GCA_011459095.1_PDT000000418.3	SKESA v. 2.2	NY	New York State Dept. of Health - Wadsworth Center
SRR949503	SAMN02222851	PRJNA183850	GCA_011459555.1	NY_IDR1300010759	USA	2013-04-08	stool	1305KYJEG-1	ILLUMINA	enteritidis	GenomeTrakr	https://ftp.ncbi.nlm.nih.gov/genomes/all/GCA/011/459/555/GCA_011459555.1_PDT000000419.3	SKESA v. 2.2	NY	New York State Dept. of Health - Wadsworth Center
SRR949504	SAMN02222852	PRJNA183850	GCA_011460075.1	NY_IDR1300011034	USA	2013-04-19	stool	1305KYJEG-1	ILLUMINA	enteritidis	GenomeTrakr	https://ftp.ncbi.nlm.nih.gov/genomes/all/GCA/011/460/075/GCA_011460075.1_PDT000000420.3	SKESA v. 2.2	NY	New York State Dept. of Health - Wadsworth Center
SRR949505	SAMN02222853	PRJNA183850	GCA_011459155.1	NY_IDR1300011220	USA	2013-04-17	stool	1305KYJEG-1	ILLUMINA	enteritidis	GenomeTrakr	https://ftp.ncbi.nlm.nih.gov/genomes/all/GCA/011/459/155/GCA_011459155.1_PDT000000421.3	SKESA v. 2.2	NY	New York State Dept. of Health - Wadsworth Center
SRR949506	SAMN02222854	PRJNA183850	GCA_011458145.1	NY_IDR1300011707	USA	2013-04-24	stool	1305KYJEG-1	ILLUMINA	enteritidis	GenomeTrakr	https://ftp.ncbi.nlm.nih.gov/genomes/all/GCA/011/458/145/GCA_011458145.1_PDT000000422.3	SKESA v. 2.2	NY	New York State Dept. of Health - Wadsworth Center
SRR949507	SAMN02222855	PRJNA183850	GCA_011459135.1	NY_IDR1300012602	USA	2013-04-14	stool	1305KYJEG-1	ILLUMINA	enteritidis	GenomeTrakr	https://ftp.ncbi.nlm.nih.gov/genomes/all/GCA/011/459/135/GCA_011459135.1_PDT000000423.3	SKESA v. 2.2	NY	New York State Dept. of Health - Wadsworth Center
SRR949508	SAMN02222856	PRJNA183850	GCA_011459615.1	NY_IDR1300013484	USA	2013-05-09	stool	1305KYJEG-1	ILLUMINA	enteritidis	GenomeTrakr	https://ftp.ncbi.nlm.nih.gov/genomes/all/GCA/011/459/615/GCA_011459615.1_PDT000000424.3	SKESA v. 2.2	NY	New York State Dept. of Health - Wadsworth Center
SRR1164587	SAMN02378065	PRJNA215333	GCA_010869005.1	MDH-2013-00060	USA	2009-01-02	peanut butter	0811MLJPX-1c	ILLUMINA	typhimurium	GenomeTrakr	https://ftp.ncbi.nlm.nih.gov/genomes/all/GCA/010/869/005/GCA_010869005.1_PDT000003380.3	SKESA v. 2.2	MDH - Minnesota Department of Health	FDA/CFSAN
ERR487445	SAMN01041176	PRJNA51995	GCA_000329085.1	CDC_2010K_1594	USA	2010-05-23	NULL	1006SDCJEG-1	LS454	enteritidis	GenomeTrakr	https://ftp.ncbi.nlm.nih.gov/genomes/all/GCA/000/329/085/GCA_000329085.1_ASM32908v1	Newbler v. 2.6	FDA	FDA
ERR487060	SAMN01041149	PRJNA52001	GCA_000329145.1	CDC_2010K_1543	USA	2010-05-23	NULL	1006SDCJEG-1	LS454	enteritidis	GenomeTrakr	https://ftp.ncbi.nlm.nih.gov/genomes/all/GCA/000/329/145/GCA_000329145.1_ASM32914v1	Newbler v. 2.6	FDA	FDA
ERR487061	SAMN01041150	PRJNA52003	GCA_000329165.1	CDC_2010K_1441	USA	2010	NULL	1006SDCJEG-1	LS454	enteritidis	GenomeTrakr	https://ftp.ncbi.nlm.nih.gov/genomes/all/GCA/000/329/165/GCA_000329165.1_ASM32916v1	Newbler v. 2.6	FDA	FDA
ERR487313	SAMN01041164	PRJNA52373	GCA_000329225.1	CDC_2010K_1018	USA	2010-04	stool	1005NCJEG-1	LS454	enteritidis	GenomeTrakr	https://ftp.ncbi.nlm.nih.gov/genomes/all/GCA/000/329/225/GCA_000329225.1_ASM32922v1	Newbler v. 2.6	FDA	FDA
ERR487314	SAMN01041165	PRJNA52375	GCA_000329245.1	CDC_2010K_1010	USA	2010-04	meringue	1005NCJEG-1	LS454	enteritidis	GenomeTrakr	https://ftp.ncbi.nlm.nih.gov/genomes/all/GCA/000/329/245/GCA_000329245.1_ASM32924v1	Newbler v. 2.6	FDA	FDA
ERR487317	SAMN01041168	PRJNA52379	GCA_000329285.1	CDC_2010K_0895	USA	2010-05-02	NULL	1005NCJEG-1	LS454	enteritidis	GenomeTrakr	https://ftp.ncbi.nlm.nih.gov/genomes/all/GCA/000/329/285/GCA_000329285.1_ASM32928v1	Newbler v. 2.6	FDA	FDA
ERR487440	SAMN01041171	PRJNA52381	GCA_000329305.1	CDC_2010K_0899	USA	2010-05-12	mexican meal	1005NCJEG-1	LS454	enteritidis	GenomeTrakr	https://ftp.ncbi.nlm.nih.gov/genomes/all/GCA/000/329/305/GCA_000329305.1_ASM32930v1	Newbler v. 2.6	FDA	FDA
ERR487439	SAMN01041170	PRJNA52491	GCA_000329365.2	CDC_2010K-0968	USA	2010-05-12	NULL	1005NCJEG-1	PACBIO_SMRT	enteritidis	GenomeTrakr	https://ftp.ncbi.nlm.nih.gov/genomes/all/GCA/000/329/365/GCA_000329365.2_ASM32936v2	SMRT Portal HGAP v. 2.1.1	FDA	FDA
ERR487063	SAMN01041152	PRJNA52495	GCA_000329385.1	CDC_2010K-1444	USA	2010-06-12	NULL	1006SDCJEG-1	LS454	enteritidis	GenomeTrakr	https://ftp.ncbi.nlm.nih.gov/genomes/all/GCA/000/329/385/GCA_000329385.1_ASM32938v1	Newbler v. 2.6	FDA	FDA
ERR487062	SAMN01041151	PRJNA52497	GCA_000329405.1	CDC_2010K-1445	USA	2010-06-09	NULL	1006SDCJEG-1	LS454	enteritidis	GenomeTrakr	https://ftp.ncbi.nlm.nih.gov/genomes/all/GCA/000/329/405/GCA_000329405.1_ASM32940v1	Newbler v. 2.6	FDA	FDA
ERR487438	SAMN01041169	PRJNA52507	GCA_000329505.1	CDC_2010K-0956	USA	2011-12-02	NULL	1005NCJEG-1	LS454	enteritidis	GenomeTrakr	https://ftp.ncbi.nlm.nih.gov/genomes/all/GCA/000/329/505/GCA_000329505.1_ASM32950v1	Newbler v. 2.6	FDA	FDA
SRR1233929	SAMN02719536	PRJNA237212	GCA_011081325.1	MDH-2014-00778	USA	2014-03	stool	1405MLJEG-3	ILLUMINA	enteritidis	GenomeTrakr	https://ftp.ncbi.nlm.nih.gov/genomes/all/GCA/011/081/325/GCA_011081325.1_PDT000025613.3	SKESA v. 2.2	Minnesota Department of Health	Minnesota Department of Health
SRR1238797	SAMN02724787	PRJNA237212	GCA_011639675.1	MDH-2014-00779	NULL	2014-03	blood	1403IAJEG-1	ILLUMINA	enteritidis	GenomeTrakr	https://ftp.ncbi.nlm.nih.gov/genomes/all/GCA/011/639/675/GCA_011639675.1_PDT000026076.3	SKESA v. 2.2	Minnesota Department of Health	Minnesota Department of Health
SRR1238753	SAMN02724789	PRJNA237212	GCA_011637035.1	MDH-2014-00781	NULL	2014-04	feces	1403IAJEG-1	ILLUMINA	enteritidis	GenomeTrakr	https://ftp.ncbi.nlm.nih.gov/genomes/all/GCA/011/637/035/GCA_011637035.1_PDT000026078.3	SKESA v. 2.2	Minnesota Department of Health	Minnesota Department of Health
SRR1257318	SAMN02726036	PRJNA237212	GCA_010700165.1	MDH-2014-00782	USA	2014-04	feces	1403IAJEG-1	ILLUMINA	enteritidis	GenomeTrakr	https://ftp.ncbi.nlm.nih.gov/genomes/all/GCA/010/700/165/GCA_010700165.1_PDT000026449.3	SKESA v. 2.2	Minnesota Department of Health	Minnesota Department of Health
SRR1258592	SAMN02728796	PRJNA237212	GCA_011449875.1	MDH-2014-00785	USA	2014-04	feces	1403IAJEG-1	ILLUMINA	enteritidis	GenomeTrakr	https://ftp.ncbi.nlm.nih.gov/genomes/all/GCA/011/449/875/GCA_011449875.1_PDT000026842.3	SKESA v. 2.2	Minnesota Department of Health	Minnesota Department of Health
SRR1258628	SAMN02728797	PRJNA237212	GCA_011448715.1	MDH-2014-00786	USA	2014-04	feces	1403IAJEG-1	ILLUMINA	enteritidis	GenomeTrakr	https://ftp.ncbi.nlm.nih.gov/genomes/all/GCA/011/448/715/GCA_011448715.1_PDT000026843.3	SKESA v. 2.2	Minnesota Department of Health	Minnesota Department of Health
SRR1264970	SAMN02732376	PRJNA237212	GCA_011633425.1	MDH-2014-00791	USA	2014-04	feces	1405MLJEG-3	ILLUMINA	enteritidis	GenomeTrakr	https://ftp.ncbi.nlm.nih.gov/genomes/all/GCA/011/633/425/GCA_011633425.1_PDT000027748.3	SKESA v. 2.2	Minnesota Department of Health	Minnesota Department of Health
SRR1258584	SAMN02728795	PRJNA237212	GCA_011079885.1	MDH-2014-00784	USA	2014-04	feces	1405MLJEG-3	ILLUMINA	enteritidis	GenomeTrakr	https://ftp.ncbi.nlm.nih.gov/genomes/all/GCA/011/079/885/GCA_011079885.1_PDT000027816.3	SKESA v. 2.2	Minnesota Department of Health	Minnesota Department of Health
SRR1272502	SAMN02741941	PRJNA237212	GCA_011484125.1	MDH-2014-00796	USA	2014-04	feces	1405MLJEG-3	ILLUMINA	enteritidis	GenomeTrakr	https://ftp.ncbi.nlm.nih.gov/genomes/all/GCA/011/484/125/GCA_011484125.1_PDT000029753.3	SKESA v. 2.2	Minnesota Department of Health	Minnesota Department of Health
SRR1284731	SAMN02767385	PRJNA237212	GCA_011450075.1	MDH-2014-00801	USA	2014-04	feces	1405MLJEG-3	ILLUMINA	enteritidis	GenomeTrakr	https://ftp.ncbi.nlm.nih.gov/genomes/all/GCA/011/450/075/GCA_011450075.1_PDT000030304.3	SKESA v. 2.2	Minnesota Department of Health	Minnesota Department of Health
SRR1300671	SAMN02777640	PRJNA237212	GCA_011081985.1	MDH-2014-00805	USA	2014-05	feces	1405MLJEG-3	ILLUMINA	enteritidis	GenomeTrakr	https://ftp.ncbi.nlm.nih.gov/genomes/all/GCA/011/081/985/GCA_011081985.1_PDT000031632.3	SKESA v. 2.2	Minnesota Department of Health	Minnesota Department of Health
SRR1300694	SAMN02782312	PRJNA237212	GCA_011484385.1	MDH-2014-00806	USA	2014-05	urine	1405MLJEG-3	ILLUMINA	enteritidis	GenomeTrakr	https://ftp.ncbi.nlm.nih.gov/genomes/all/GCA/011/484/385/GCA_011484385.1_PDT000031634.3	SKESA v. 2.2	Minnesota Department of Health	Minnesota Department of Health
SRR1302865	SAMN02797528	PRJNA237212	GCA_010966585.1	MDH-2014-00810	USA	2014-05	feces	1405MLJEG-3	ILLUMINA	enteritidis	GenomeTrakr	https://ftp.ncbi.nlm.nih.gov/genomes/all/GCA/010/966/585/GCA_010966585.1_PDT000031759.3	SKESA v. 2.2	Minnesota Department of Health	Minnesota Department of Health
SRR1395308	SAMN02808812	PRJNA237212	GCA_011451035.1	MDH-2014-00816	USA	2014-05	feces	1405MLJEG-3	ILLUMINA	enteritidis	GenomeTrakr	https://ftp.ncbi.nlm.nih.gov/genomes/all/GCA/011/451/035/GCA_011451035.1_PDT000032307.3	SKESA v. 2.2	Minnesota Department of Health	Minnesota Department of Health
SRR1422636	SAMN02678540	PRJNA186035	GCA_011448215.1	FCC0132	USA	2010	peppercorn	0908ORJIX-1	ILLUMINA	montevideo	GenomeTrakr	https://ftp.ncbi.nlm.nih.gov/genomes/all/GCA/011/448/215/GCA_011448215.1_PDT000032693.3	SKESA v. 2.2	FDA	Center for Food Safety and Applied Nutrition
SRR1425243	SAMN02850980	PRJNA237212	GCA_008090255.1	MDH-2014-00823	USA	2014-05	feces	1405MLJEG-3	ILLUMINA	enteritidis	GenomeTrakr	https://ftp.ncbi.nlm.nih.gov/genomes/all/GCA/008/090/255/GCA_008090255.1_PDT000032841.3	SKESA v. 2.2	Minnesota Department of Health	Minnesota Department of Health
SRR1481922	SAMN02678551	PRJNA186035	GCA_000772635.2	FCC0146	USA	2010-02-14	red pepper	0908ORJIX-1	ILLUMINA	montevideo	GenomeTrakr	https://ftp.ncbi.nlm.nih.gov/genomes/all/GCA/000/772/635/GCA_000772635.2_PDT000034041.3	SKESA v. 2.2	FDA	Center for Food Safety and Applied Nutrition
SRR1544217	SAMN02678704	PRJNA186035	GCA_008046795.1	FDN0185	USA	2009-01-26	peanut butter paste	0811MLJPX-1c	ILLUMINA	typhimurium	GenomeTrakr	https://ftp.ncbi.nlm.nih.gov/genomes/all/GCA/008/046/795/GCA_008046795.1_PDT000036495.3	SKESA v. 2.2	FDA	Center for Food Safety and Applied Nutrition
SRR1544401	SAMN02678705	PRJNA186035	GCA_008045215.1	FDN0186	USA	2009-02-02	peanut butter	0811SDCJPX-1c	ILLUMINA	typhimurium	GenomeTrakr	https://ftp.ncbi.nlm.nih.gov/genomes/all/GCA/008/045/215/GCA_008045215.1_PDT000036589.3	SKESA v. 2.2	FDA	Center for Food Safety and Applied Nutrition
SRR1544324	SAMN02678706	PRJNA186035	GCA_008046965.1	FDN0187	USA	2009-02-12	peanut meal	0811MLJPX-1c	ILLUMINA	typhimurium	GenomeTrakr	https://ftp.ncbi.nlm.nih.gov/genomes/all/GCA/008/046/965/GCA_008046965.1_PDT000036590.3	SKESA v. 2.2	FDA	Center for Food Safety and Applied Nutrition
SRR1544340	SAMN02678707	PRJNA186035	GCA_008047095.1	FDN0188	USA	2009-02-13	organic peanut butter	0811SDCJPX-1c	ILLUMINA	typhimurium	GenomeTrakr	https://ftp.ncbi.nlm.nih.gov/genomes/all/GCA/008/047/095/GCA_008047095.1_PDT000036591.3	SKESA v. 2.2	FDA	Center for Food Safety and Applied Nutrition
SRR1732584	SAMN02847514	PRJNA186035	GCA_008002585.1	FDA768497 1-1	USA	2012-08-16	cantaloupe	1208INJJP-1	ILLUMINA	newport	GenomeTrakr	https://ftp.ncbi.nlm.nih.gov/genomes/all/GCA/008/002/585/GCA_008002585.1_PDT000046414.3	SKESA v. 2.2	FDA	Center for Food Safety and Applied Nutrition
SRR1816812	SAMN02846198	PRJNA186035	GCA_011092145.1	FDA482178-2	USA	2009-03-28	environmental swab	0904MLJIX-1	ILLUMINA	montevideo	GenomeTrakr	https://ftp.ncbi.nlm.nih.gov/genomes/all/GCA/011/092/145/GCA_011092145.1_PDT000050192.2	SKESA v. 2.2	FDA	Center for Food Safety and Applied Nutrition
SRR1816817	SAMN02846230	PRJNA186035	GCA_011092785.1	FDA489158-9	USA	2009-03-31	environmental swab	0904MLJIX-1	ILLUMINA	montevideo	GenomeTrakr	https://ftp.ncbi.nlm.nih.gov/genomes/all/GCA/011/092/785/GCA_011092785.1_PDT000050197.2	SKESA v. 2.2	FDA	Center for Food Safety and Applied Nutrition
SRR1816831	SAMN02846231	PRJNA186035	GCA_010918755.1	FDA490163-67	USA	2009-03-28	environmental swab	0904MLJIX-1	ILLUMINA	montevideo	GenomeTrakr	https://ftp.ncbi.nlm.nih.gov/genomes/all/GCA/010/918/755/GCA_010918755.1_PDT000050211.2	SKESA v. 2.2	FDA	Center for Food Safety and Applied Nutrition
SRR1816838	SAMN02846419	PRJNA186035	GCA_010868745.1	FDA535296 1 2-2	USA	2009-04-16	pistachio	0904MLJIX-1	ILLUMINA	montevideo	GenomeTrakr	https://ftp.ncbi.nlm.nih.gov/genomes/all/GCA/010/868/745/GCA_010868745.1_PDT000050218.2	SKESA v. 2.2	FDA	Center for Food Safety and Applied Nutrition
SRR1816839	SAMN02846456	PRJNA186035	GCA_011634025.1	FDA535296 2 4-2	USA	2009-04-16	pistachio	0904MLJIX-1	ILLUMINA	montevideo	GenomeTrakr	https://ftp.ncbi.nlm.nih.gov/genomes/all/GCA/011/634/025/GCA_011634025.1_PDT000050219.2	SKESA v. 2.2	FDA	Center for Food Safety and Applied Nutrition
SRR1816860	SAMN02846199	PRJNA186035	GCA_010877005.1	FDA482179-1	USA	2009-03-30	roasted salted garlic onion pistachio	0904MLJIX-1	ILLUMINA	montevideo	GenomeTrakr	https://ftp.ncbi.nlm.nih.gov/genomes/all/GCA/010/877/005/GCA_010877005.1_PDT000050240.2	SKESA v. 2.2	FDA	Center for Food Safety and Applied Nutrition
SRR1973753	SAMN02844702	PRJNA186035	GCA_008114045.1	FDA532130	USA	2009-04-06	pistachio	0904MLJIX-1	ILLUMINA	montevideo	GenomeTrakr	https://ftp.ncbi.nlm.nih.gov/genomes/all/GCA/008/114/045/GCA_008114045.1_PDT000060193.2	SKESA v. 2.2	FDA	Center for Food Safety and Applied Nutrition
SRR2087280	SAMN02844638	PRJNA186035	GCA_008116845.1	FDA488275	USA	2010-01-25	peppercorn	0908ORJIX-1	ILLUMINA	montevideo	GenomeTrakr	https://ftp.ncbi.nlm.nih.gov/genomes/all/GCA/008/116/845/GCA_008116845.1_PDT000069302.2	SKESA v. 2.2	FDA	Center for Food Safety and Applied Nutrition
SRR2559381	SAMN02843424	PRJNA186035	GCA_008618035.1	FDA3959	USA	2008-09	pistachio	0904MLJIX-1	ILLUMINA	montevideo	GenomeTrakr	https://ftp.ncbi.nlm.nih.gov/genomes/all/GCA/008/618/035/GCA_008618035.1_PDT000086450.2	SKESA v. 2.2	FDA	Center for Food Safety and Applied Nutrition
SRR2559382	SAMN02844943	PRJNA186035	GCA_008617675.1	FDA515101576	USA	2008-11	nut raisin blend trail mixture	0904MLJIX-1	ILLUMINA	montevideo	GenomeTrakr	https://ftp.ncbi.nlm.nih.gov/genomes/all/GCA/008/617/675/GCA_008617675.1_PDT000086451.2	SKESA v. 2.2	FDA	Center for Food Safety and Applied Nutrition
SRR2559383	SAMN02844933	PRJNA186035	GCA_008617815.1	FDA314996875	USA	2008-11	nut raisin blend trail mixture	0904MLJIX-1	ILLUMINA	montevideo	GenomeTrakr	https://ftp.ncbi.nlm.nih.gov/genomes/all/GCA/008/617/815/GCA_008617815.1_PDT000086452.2	SKESA v. 2.2	FDA	Center for Food Safety and Applied Nutrition
SRR2583235	SAMN03462219	PRJNA277983	GCA_008617515.1	CDPHFDLB-F14M00906	Canada	2014-06-04	chia powder	1405MLJJP-2	ILLUMINA	newport	GenomeTrakr	https://ftp.ncbi.nlm.nih.gov/genomes/all/GCA/008/617/515/GCA_008617515.1_PDT000086474.2	SKESA v. 2.2	CDPH FDLB	US Food and Drug Administration
SRR2585429	SAMN02844938	PRJNA186035	GCA_008618135.1	FDA316118221	USA	2009-03	pistachio	0904MLJIX-1	ILLUMINA	montevideo	GenomeTrakr	https://ftp.ncbi.nlm.nih.gov/genomes/all/GCA/008/618/135/GCA_008618135.1_PDT000086604.2	SKESA v. 2.2	FDA	Center for Food Safety and Applied Nutrition
SRR2585430	SAMN02844937	PRJNA186035	GCA_008618255.1	FDA316046633	USA	2009-03	cashew/almond/pistachio blend	0904MLJIX-1	ILLUMINA	montevideo	GenomeTrakr	https://ftp.ncbi.nlm.nih.gov/genomes/all/GCA/008/618/255/GCA_008618255.1_PDT000086605.2	SKESA v. 2.2	FDA	Center for Food Safety and Applied Nutrition
SRR2585750	SAMN02844940	PRJNA186035	GCA_008618215.1	FDA316235718	USA	2009	pistachio	0904MLJIX-1	ILLUMINA	montevideo	GenomeTrakr	https://ftp.ncbi.nlm.nih.gov/genomes/all/GCA/008/618/215/GCA_008618215.1_PDT000086657.2	SKESA v. 2.2	FDA	Center for Food Safety and Applied Nutrition
SRR2585772	SAMN02844935	PRJNA186035	GCA_008617575.1	FDA315382737	USA	2009	pistachio	0904MLJIX-1	ILLUMINA	montevideo	GenomeTrakr	https://ftp.ncbi.nlm.nih.gov/genomes/all/GCA/008/617/575/GCA_008617575.1_PDT000086659.2	SKESA v. 2.2	FDA	Center for Food Safety and Applied Nutrition
SRR2586832	SAMN02844934	PRJNA186035	GCA_008617635.1	FDA315101734	USA	2008-12	nut raisin blend trail mixture	0904MLJIX-1	ILLUMINA	montevideo	GenomeTrakr	https://ftp.ncbi.nlm.nih.gov/genomes/all/GCA/008/617/635/GCA_008617635.1_PDT000086678.2	SKESA v. 2.2	FDA	Center for Food Safety and Applied Nutrition
SRR2586844	SAMN02844936	PRJNA186035	GCA_008617895.1	FDA315900197	USA	2009-02	nut raisin blend trail mixture	0904MLJIX-1	ILLUMINA	montevideo	GenomeTrakr	https://ftp.ncbi.nlm.nih.gov/genomes/all/GCA/008/617/895/GCA_008617895.1_PDT000086679.2	SKESA v. 2.2	FDA	Center for Food Safety and Applied Nutrition
SRR2910641	SAMN03462231	PRJNA277983	GCA_008645575.1	CDPHFDLB-F14M00969	Canada	2014-06-18	chia powder	1405MLJJP-2	ILLUMINA	newport	GenomeTrakr	https://ftp.ncbi.nlm.nih.gov/genomes/all/GCA/008/645/575/GCA_008645575.1_PDT000093223.3	SKESA v. 2.2	CDPH FDLB	US Food and Drug Administration
SRR2910642	SAMN03462232	PRJNA277983	GCA_008644635.1	CDPHFDLB-F14M00970	Canada	2014-06-18	chia powder	1405MLJJP-2	ILLUMINA	newport	GenomeTrakr	https://ftp.ncbi.nlm.nih.gov/genomes/all/GCA/008/644/635/GCA_008644635.1_PDT000093224.3	SKESA v. 2.2	CDPH FDLB	US Food and Drug Administration
SRR2910639	SAMN03462229	PRJNA277983	GCA_008647855.1	CDPHFDLB-F14M00967	Canada	2014-06-06	chia powder	1405MLJJP-2	ILLUMINA	newport	GenomeTrakr	https://ftp.ncbi.nlm.nih.gov/genomes/all/GCA/008/647/855/GCA_008647855.1_PDT000093248.3	SKESA v. 2.2	CDPH FDLB	US Food and Drug Administration
SRR2910640	SAMN03462230	PRJNA277983	GCA_008647915.1	CDPHFDLB-F14M00968	Canada	2014-06-18	chia powder	1405MLJJP-2	ILLUMINA	newport	GenomeTrakr	https://ftp.ncbi.nlm.nih.gov/genomes/all/GCA/008/647/915/GCA_008647915.1_PDT000093249.3	SKESA v. 2.2	CDPH FDLB	US Food and Drug Administration
SRR3187958	SAMN02261208	PRJNA183851	GCA_001534835.1	CFSAN001377	USA	2007-02-09	NULL	0611ALJNX-1c	LS454	tennessee	GenomeTrakr	https://ftp.ncbi.nlm.nih.gov/genomes/all/GCA/001/534/835/GCA_001534835.1_ASM153483v1	Newbler v. 2.6	FDA	Washington State Department of Health Public Health Laboratory
SRR3187955	SAMN02261214	PRJNA183850	GCA_001534985.1	CFSAN001383	USA	2007-03-01	peanut butter	0611ALJNX-1c	LS454	tennessee	GenomeTrakr	https://ftp.ncbi.nlm.nih.gov/genomes/all/GCA/001/534/985/GCA_001534985.1_ASM153498v1	Newbler v. 2.6	FDA	New York State Dept. of Health - Wadsworth Center
SRR3187884	SAMN02261189	PRJNA183847	GCA_001535025.1	CFSAN001349	USA	2006-09-20	stool	0611ALJNX-1c	LS454	tennessee	GenomeTrakr	https://ftp.ncbi.nlm.nih.gov/genomes/all/GCA/001/535/025/GCA_001535025.1_ASM153502v1	Newbler v. 2.6	FDA	Arizona State Public Health Laboratory
SRR3187885	SAMN02261190	PRJNA183850	GCA_001535065.1	CFSAN001350	USA	2006-11-20	stool	0611ALJNX-1c	LS454	tennessee	GenomeTrakr	https://ftp.ncbi.nlm.nih.gov/genomes/all/GCA/001/535/065/GCA_001535065.1_ASM153506v1	Newbler v. 2.6	FDA	New York State Dept. of Health - Wadsworth Center
SRR3187891	SAMN02261195	PRJNA183848	GCA_001535125.1	CFSAN001355	USA	2007-02-19	peanut butter	0611ALJNX-1c	LS454	tennessee	GenomeTrakr	https://ftp.ncbi.nlm.nih.gov/genomes/all/GCA/001/535/125/GCA_001535125.1_ASM153512v1	Newbler v. 2.6	FDA	Florida Department of Health
SRR3187957	SAMN02261201	PRJNA183847	GCA_001535165.1	CFSAN001370	USA	2007-02-26	peanut butter	0611ALJNX-1c	LS454	tennessee	GenomeTrakr	https://ftp.ncbi.nlm.nih.gov/genomes/all/GCA/001/535/165/GCA_001535165.1_ASM153516v1	Newbler v. 2.6	FDA	Arizona State Public Health Laboratory
SRR3187946	SAMN02261209	PRJNA183847	GCA_001535195.1	CFSAN001378	USA	2007-02-27	NULL	0611ALJNX-1c	LS454	tennessee	GenomeTrakr	https://ftp.ncbi.nlm.nih.gov/genomes/all/GCA/001/535/195/GCA_001535195.1_ASM153519v1	Newbler v. 2.6	FDA	Arizona State Public Health Laboratory
SRR3187968	SAMN02261216	PRJNA183851	GCA_001535285.1	CFSAN001385	USA	2007-02-26	peanut butter	0611ALJNX-1c	LS454	tennessee	GenomeTrakr	https://ftp.ncbi.nlm.nih.gov/genomes/all/GCA/001/535/285/GCA_001535285.1_ASM153528v1	Newbler v. 2.6	FDA	Washington State Department of Health Public Health Laboratory
SRR3187941	SAMN02261218	PRJNA183850	GCA_001535315.2	CFSAN001387	USA	2007-02-27	peanut butter	0702MLJNX-1c	PACBIO_SMRT	tennessee	GenomeTrakr	https://ftp.ncbi.nlm.nih.gov/genomes/all/GCA/001/535/315/GCA_001535315.2_ASM153531v2	SMRT Portal HGAP v. 2.3	FDA	New York State Dept. of Health - Wadsworth Center
SRR3187889	SAMN02261193	PRJNA183847	GCA_001535385.1	CFSAN001353	USA	2006-12-18	urine	0611ALJNX-1c	LS454	tennessee	GenomeTrakr	https://ftp.ncbi.nlm.nih.gov/genomes/all/GCA/001/535/385/GCA_001535385.1_ASM153538v1	Newbler v. 2.6	FDA	Arizona State Public Health Laboratory
SRR3187894	SAMN02261198	PRJNA183850	GCA_001535405.1	CFSAN001367	USA	2006-07-21	wound	0702MLJNX-1c	LS454	tennessee	GenomeTrakr	https://ftp.ncbi.nlm.nih.gov/genomes/all/GCA/001/535/405/GCA_001535405.1_ASM153540v1	Newbler v. 2.6	FDA	New York State Dept. of Health - Wadsworth Center
SRR3187895	SAMN02261199	PRJNA183848	GCA_001535415.1	CFSAN001368	USA	2007-02-27	peanut butter	0702MLJNX-1c	LS454	tennessee	GenomeTrakr	https://ftp.ncbi.nlm.nih.gov/genomes/all/GCA/001/535/415/GCA_001535415.1_ASM153541v1	Newbler v. 2.6	FDA	Florida Department of Health
SRR3187964	SAMN02261205	PRJNA183847	GCA_001535445.1	CFSAN001374	USA	2006-07-21	stool	0702MLJNX-1c	LS454	tennessee	GenomeTrakr	https://ftp.ncbi.nlm.nih.gov/genomes/all/GCA/001/535/445/GCA_001535445.1_ASM153544v1	Newbler v. 2.6	FDA	Arizona State Public Health Laboratory
SRR3187963	SAMN02261204	PRJNA183851	GCA_001535455.1	CFSAN001373	USA	2007-02-23	peanut butter	0611ALJNX-1c	LS454	tennessee	GenomeTrakr	https://ftp.ncbi.nlm.nih.gov/genomes/all/GCA/001/535/455/GCA_001535455.1_ASM153545v1	Newbler v. 2.6	FDA	Washington State Department of Health Public Health Laboratory
SRR3187965	SAMN02261206	PRJNA183850	GCA_001535485.1	CFSAN001375	USA	2006-08-14	urine	0611ALJNX-1c	LS454	tennessee	GenomeTrakr	https://ftp.ncbi.nlm.nih.gov/genomes/all/GCA/001/535/485/GCA_001535485.1_ASM153548v1	Newbler v. 2.6	FDA	New York State Dept. of Health - Wadsworth Center
SRR3187896	SAMN02261200	PRJNA183851	GCA_001541975.1	CFSAN001369	USA	2007-02-15	environmental	0611ALJNX-1c	LS454	tennessee	GenomeTrakr	https://ftp.ncbi.nlm.nih.gov/genomes/all/GCA/001/541/975/GCA_001541975.1_ASM154197v1	Newbler v. 2.6	FDA	Washington State Department of Health Public Health Laboratory
SRR3173516	SAMN02846330	PRJNA186035	GCA_008809055.1	FDA513934 2124 A	USA	2009-01-15	peanut butter	0811SDCJPX-1c	ILLUMINA	typhimurium	GenomeTrakr	https://ftp.ncbi.nlm.nih.gov/genomes/all/GCA/008/809/055/GCA_008809055.1_PDT000107258.2	SKESA v. 2.2	FDA	Center for Food Safety and Applied Nutrition
SRR3181823	SAMN02846331	PRJNA186035	GCA_008808415.1	FDA513934 2124 B1	USA	2009-01-15	peanut butter	0811SDCJPX-1c	ILLUMINA	typhimurium	GenomeTrakr	https://ftp.ncbi.nlm.nih.gov/genomes/all/GCA/008/808/415/GCA_008808415.1_PDT000108032.2	SKESA v. 2.2	FDA	Center for Food Safety and Applied Nutrition
SRR3181824	SAMN02846332	PRJNA186035	GCA_007760435.1	FDA513934 2124 B2	USA	2009-01-15	peanut butter	0811SDCJPX-1c	ILLUMINA	typhimurium	GenomeTrakr	https://ftp.ncbi.nlm.nih.gov/genomes/all/GCA/007/760/435/GCA_007760435.1_PDT000108033.3	SKESA v. 2.2	FDA	Center for Food Safety and Applied Nutrition
SRR3181825	SAMN02846333	PRJNA186035	GCA_008808475.1	FDA513934 2124 C	USA	2009-01-15	peanut butter	0811SDCJPX-1c	ILLUMINA	typhimurium	GenomeTrakr	https://ftp.ncbi.nlm.nih.gov/genomes/all/GCA/008/808/475/GCA_008808475.1_PDT000108034.2	SKESA v. 2.2	FDA	Center for Food Safety and Applied Nutrition
SRR3181826	SAMN02846334	PRJNA186035	GCA_008808435.1	FDA513934 2124 D	USA	2009-01-15	peanut butter	0811SDCJPX-1c	ILLUMINA	typhimurium	GenomeTrakr	https://ftp.ncbi.nlm.nih.gov/genomes/all/GCA/008/808/435/GCA_008808435.1_PDT000108035.2	SKESA v. 2.2	FDA	Center for Food Safety and Applied Nutrition
SRR3181827	SAMN02846335	PRJNA186035	GCA_008808375.2	FDA513934 2124 E1	USA	2009-01-15	peanut butter	0811SDCJPX-1c	ILLUMINA	typhimurium	GenomeTrakr	https://ftp.ncbi.nlm.nih.gov/genomes/all/GCA/008/808/375/GCA_008808375.2_PDT000108036.3	SKESA v. 2.2	FDA	Center for Food Safety and Applied Nutrition
SRR3191376	SAMN02846336	PRJNA186035	GCA_008808455.1	FDA513934 2124 E2	USA	2009-01-15	peanut butter	0811SDCJPX-1c	ILLUMINA	typhimurium	GenomeTrakr	https://ftp.ncbi.nlm.nih.gov/genomes/all/GCA/008/808/455/GCA_008808455.1_PDT000110754.2	SKESA v. 2.2	FDA	Center for Food Safety and Applied Nutrition
SRR3191377	SAMN02846337	PRJNA186035	GCA_008828825.1	FDA513934 2124 F	USA	2009-01-15	peanut butter	0811SDCJPX-1c	ILLUMINA	typhimurium	GenomeTrakr	https://ftp.ncbi.nlm.nih.gov/genomes/all/GCA/008/828/825/GCA_008828825.1_PDT000110755.2	SKESA v. 2.2	FDA	Center for Food Safety and Applied Nutrition
SRR3191384	SAMN02846343	PRJNA186035	GCA_008808595.1	FDA516834-3-3	USA	2009-02-03	cheese cracker with peanut butter	0811MLJPX-1c	ILLUMINA	typhimurium	GenomeTrakr	https://ftp.ncbi.nlm.nih.gov/genomes/all/GCA/008/808/595/GCA_008808595.1_PDT000110762.2	SKESA v. 2.2	FDA	Center for Food Safety and Applied Nutrition
SRR3191385	SAMN02846344	PRJNA186035	GCA_008808555.1	FDA516834-3-5	USA	2009-02-03	cheese cracker with peanut butter	0811MLJPX-1c	ILLUMINA	typhimurium	GenomeTrakr	https://ftp.ncbi.nlm.nih.gov/genomes/all/GCA/008/808/555/GCA_008808555.1_PDT000110763.2	SKESA v. 2.2	FDA	Center for Food Safety and Applied Nutrition
SRR3187951	SAMN02261215	PRJNA183848	GCA_001620785.1	CFSAN001384	USA	2007-03-01	peanut butter	0702MLJNX-1c	LS454	tennessee	GenomeTrakr	https://ftp.ncbi.nlm.nih.gov/genomes/all/GCA/001/620/785/GCA_001620785.1_ASM162078v1	Newbler v. 2.6	FDA	Florida Department of Health
SRR3187971	SAMN02261202	PRJNA183850	GCA_001620795.1	CFSAN001371	USA	2007-03-01	peanut butter	0611ALJNX-1c	LS454	tennessee	GenomeTrakr	https://ftp.ncbi.nlm.nih.gov/genomes/all/GCA/001/620/795/GCA_001620795.1_ASM162079v1	Newbler v. 2.6	FDA	New York State Dept. of Health - Wadsworth Center
SRR3187945	SAMN02261213	PRJNA183847	GCA_001620835.1	CFSAN001382	USA	2007-03-01	peanut butter	0611ALJNX-1c	LS454	tennessee	GenomeTrakr	https://ftp.ncbi.nlm.nih.gov/genomes/all/GCA/001/620/835/GCA_001620835.1_ASM162083v1	Newbler v. 2.6	FDA	Arizona State Public Health Laboratory
SRR3187892	SAMN02261196	PRJNA183851	GCA_001620815.1	CFSAN001365	USA	2004-12-30	stool	0702MLJNX-1c	LS454	tennessee	GenomeTrakr	https://ftp.ncbi.nlm.nih.gov/genomes/all/GCA/001/620/815/GCA_001620815.1_ASM162081v1	Newbler v. 2.6	FDA	Washington State Department of Health Public Health Laboratory
SRR3187886	SAMN02261191	PRJNA183848	GCA_001620865.1	CFSAN001351	USA	2006-12-11	stool	0611ALJNX-1c	LS454	tennessee	GenomeTrakr	https://ftp.ncbi.nlm.nih.gov/genomes/all/GCA/001/620/865/GCA_001620865.1_ASM162086v1	Newbler v. 2.6	FDA	Florida Department of Health
SRR3187967	SAMN02261203	PRJNA183848	GCA_001630315.1	CFSAN001372	USA	2007-02-23	peanut butter	0611ALJNX-1c	LS454	tennessee	GenomeTrakr	https://ftp.ncbi.nlm.nih.gov/genomes/all/GCA/001/630/315/GCA_001630315.1_ASM163031v1	Newbler v. 2.6	FDA	Florida Department of Health
SRR4420348	SAMN02846342	PRJNA186035	GCA_008915225.1	FDA515920-2	USA	2010-01-16	peppercorn	0908ORJIX-1	ILLUMINA	montevideo	GenomeTrakr	https://ftp.ncbi.nlm.nih.gov/genomes/all/GCA/008/915/225/GCA_008915225.1_PDT000152298.2	SKESA v. 2.2	FDA	Center for Food Safety and Applied Nutrition
SRR5329237	SAMN02846111	PRJNA186035	GCA_009074765.1	FDA468879-3	USA	2010-02-14	red pepper	0908ORJIX-1	ILLUMINA	montevideo	GenomeTrakr	https://ftp.ncbi.nlm.nih.gov/genomes/all/GCA/009/074/765/GCA_009074765.1_PDT000191675.2	SKESA v. 2.2	FDA	Center for Food Safety and Applied Nutrition
SRR5329239	SAMN02846113	PRJNA186035	GCA_009103285.1	FDA468879-5	USA	2010-02-14	red pepper	0908ORJIX-1	ILLUMINA	montevideo	GenomeTrakr	https://ftp.ncbi.nlm.nih.gov/genomes/all/GCA/009/103/285/GCA_009103285.1_PDT000191676.2	SKESA v. 2.2	FDA	Center for Food Safety and Applied Nutrition
SRR5817822	SAMN02846257	PRJNA186035	GCA_009343275.1	FDA495297-1	USA	2010	peppercorn	0908ORJIX-1	ILLUMINA	montevideo	GenomeTrakr	https://ftp.ncbi.nlm.nih.gov/genomes/all/GCA/009/343/275/GCA_009343275.1_PDT000224508.2	SKESA v. 2.2	FDA	Center for Food Safety and Applied Nutrition
SRR5817824	SAMN02846112	PRJNA186035	GCA_009366315.1	FDA468879-4	USA	2010-02-14	red pepper	0908ORJIX-1	ILLUMINA	montevideo	GenomeTrakr	https://ftp.ncbi.nlm.nih.gov/genomes/all/GCA/009/366/315/GCA_009366315.1_PDT000224510.2	SKESA v. 2.2	FDA	Center for Food Safety and Applied Nutrition
SRR6208971	SAMN02846564	PRJNA186035	GCA_009564355.1	FDA556150-2	USA	2010-02-16	crushed red pepper	0908ORJIX-1	ILLUMINA	montevideo	GenomeTrakr	https://ftp.ncbi.nlm.nih.gov/genomes/all/GCA/009/564/355/GCA_009564355.1_PDT000257307.2	SKESA v. 2.2	FDA	Center for Food Safety and Applied Nutrition
SRR7345556	SAMN01939026	PRJNA186035	GCA_006519975.1	FDA769578 1-14	USA	2012-08-17	cantaloupe	1208INJJP-1	ILLUMINA	newport	GenomeTrakr	https://ftp.ncbi.nlm.nih.gov/genomes/all/GCA/006/519/975/GCA_006519975.1_PDT000329615.1	SKESA v. 2.2	FDA	Center for Food Safety and Applied Nutrition
SRR12742529	SAMN01939023	PRJNA186035	GCA_014816585.1	FDA768495 20-13	USA	2012-08-14	environmental swab	1208INJJP-1	ILLUMINA	newport	GenomeTrakr	https://ftp.ncbi.nlm.nih.gov/genomes/all/GCA/014/816/585/GCA_014816585.1_PDT000850154.1	SKESA v. 2.2	FDA	Center for Food Safety and Applied Nutrition
SRR12742530	SAMN01939022	PRJNA186035	GCA_014815755.1	FDA768495 10-1	USA	2012-08-14	environmental swab	1208INJJP-1	ILLUMINA	newport	GenomeTrakr	https://ftp.ncbi.nlm.nih.gov/genomes/all/GCA/014/815/755/GCA_014815755.1_PDT000850267.1	SKESA v. 2.2	FDA	Center for Food Safety and Applied Nutrition
SRR12742733	SAMN01939024	PRJNA186035	GCA_014815745.1	FDA768495 24-19	USA	2012-08-14	environmental swab	1208INJJP-1	ILLUMINA	newport	GenomeTrakr	https://ftp.ncbi.nlm.nih.gov/genomes/all/GCA/014/815/745/GCA_014815745.1_PDT000850268.1	SKESA v. 2.2	FDA	Center for Food Safety and Applied Nutrition
SRR12742734	SAMN01939025	PRJNA186035	GCA_014815705.1	FDA768495 26-25	USA	2012-08-14	environmental swab	1208INJJP-1	ILLUMINA	newport	GenomeTrakr	https://ftp.ncbi.nlm.nih.gov/genomes/all/GCA/014/815/705/GCA_014815705.1_PDT000850269.1	SKESA v. 2.2	FDA	Center for Food Safety and Applied Nutrition
