# Supplementary material for: Machine learning reveals the dynamic importance of accessory sequences for Salmonella outbreak clustering
Source: mBio. 2025 Jan 28;16(3):e02650-24. doi: 10.1128/mbio.02650-24 (PMC11898705; doi:10.1128/mbio.02650-24)
Supplement: Table SA3 — Functional annotations and genomic origins of the model-selected unitigs. [file mbio.02650-24-s0007.csv]

unitig_id	genome	contig_id	unitig_start	unitig_end	gff_source	gff_type	gff_start	gff_end	gff_score	gff_strand	gff_phase	gff_attributes	seed_ortholog	evalue	score	eggNOG_OGs	max_annot_lvl	COG_category	Description	Preferred_name	GOs	EC	KEGG_ko	KEGG_Pathway	KEGG_Module	KEGG_Reaction	KEGG_rclass	BRITE	KEGG_TC	CAZy	BiGG_Reaction	PFAMs
259	GCA_000329085.1	ALFI01000006.1	68338	68399	Genbank	CDS	67643	68587	.	+	0	ID=cds-ELL74417.1;Parent=gene-SEEE1594_02469;Dbxref=NCBI_GP:ELL74417.1;Name=ELL74417.1;Note=COG0583 Transcriptional regulator;gbkey=CDS;gene=leuO;locus_tag=SEEE1594_02469;product=leucine transcriptional activator;protein_id=ELL74417.1;transl_table=11	90371.CY43_00565	1.28e-228	.	COG0583@1|root,COG0583@2|Bacteria,1MX24@1224|Proteobacteria,1RQP0@1236|Gammaproteobacteria,3ZJD0@590|Salmonella	1236|Gammaproteobacteria	K	LysR substrate binding domain	leuO	GO:0003674,GO:0003676,GO:0003677,GO:0003700,GO:0005488,GO:0005575,GO:0006139,GO:0006351,GO:0006355,GO:0006725,GO:0006807,GO:0008150,GO:0008152,GO:0009058,GO:0009059,GO:0009889,GO:0009987,GO:0010467,GO:0010468,GO:0010556,GO:0016070,GO:0018130,GO:0019219,GO:0019222,GO:0019438,GO:0031323,GO:0031326,GO:0032774,GO:0032991,GO:0032993,GO:0034641,GO:0034645,GO:0034654,GO:0043170,GO:0043565,GO:0044237,GO:…	-	ko:K05798	-	-	-	-	ko00000,ko03000	-	-	iECW_1372.ECW_m0076,iWFL_1372.ECW_m0076	HTH_1,LysR_substrate
337	GCA_010700165.1	AAOJMC010000003.1	298390	298451	Protein Homology	CDS	297568	298725	.	+	0	ID=cds-EDW1622749.1;Parent=gene-EC37_002057;Dbxref=NCBI_GP:EDW1622749.1;Name=EDW1622749.1;gbkey=CDS;inference=COORDINATES: similar to AA sequence:RefSeq:WP_001087402.1;locus_tag=EC37_002057;product=peptidase;protein_id=EDW1622749.1;transl_table=11	90371.CY43_10725	3.41e-278	.	COG3646@1|root,COG3646@2|Bacteria,1N86G@1224|Proteobacteria,1S8Y9@1236|Gammaproteobacteria	1236|Gammaproteobacteria	S	Phage regulatory protein, Rha family	Z012_01170	-	-	-	-	-	-	-	-	-	-	-	ORF11CD3,Phage_ASH,Phage_pRha
410	GCA_000329405.1	ALFY01000041.1	37633	37694	Genbank	CDS	37439	38572	.	+	0	ID=cds-ELM39389.1;Parent=gene-SEEE1445_20684;Dbxref=NCBI_GP:ELM39389.1;Name=ELM39389.1;Note=COG0797 Lipoproteins;gbkey=CDS;locus_tag=SEEE1445_20684;product=rare lipoprotein A;protein_id=ELM39389.1;transl_table=11	90371.CY43_03475	1.51e-231	.	COG0797@1|root,COG0797@2|Bacteria,1MZ8S@1224|Proteobacteria,1RMCG@1236|Gammaproteobacteria,3ZK90@590|Salmonella	1236|Gammaproteobacteria	M	Lytic transglycosylase with a strong preference for naked glycan strands that lack stem peptides	rlpA	GO:0003674,GO:0003824,GO:0005488,GO:0005539,GO:0005575,GO:0005623,GO:0005886,GO:0008150,GO:0009279,GO:0009987,GO:0016020,GO:0016043,GO:0016829,GO:0019867,GO:0030312,GO:0030313,GO:0031975,GO:0042834,GO:0044462,GO:0044464,GO:0045229,GO:0071554,GO:0071555,GO:0071840,GO:0071944,GO:0097367	-	ko:K03642	-	-	-	-	ko00000	-	-	-	DPBB_1,SPOR
425	GCA_010732515.1	DAATHQ010000007.1	28274	28334	Protein Homology	CDS	28212	29069	.	-	0	ID=cds-HAE8546027.1;Parent=gene-G4R09_003249;Dbxref=NCBI_GP:HAE8546027.1;Name=HAE8546027.1;gbkey=CDS;gene=cdsA;inference=COORDINATES: similar to AA sequence:RefSeq:NP_454829.1;locus_tag=G4R09_003249;product=phosphatidate cytidylyltransferase;protein_id=HAE8546027.1;transl_table=11	220341.16501503	1.3e-202	.	COG0575@1|root,COG0575@2|Bacteria,1MWSV@1224|Proteobacteria,1RQ6M@1236|Gammaproteobacteria,3ZIVG@590|Salmonella	1236|Gammaproteobacteria	I	Cytidylyltransferase family	cdsA	GO:0003674,GO:0003824,GO:0004605,GO:0005575,GO:0005623,GO:0005886,GO:0006139,GO:0006220,GO:0006221,GO:0006629,GO:0006644,GO:0006650,GO:0006655,GO:0006725,GO:0006753,GO:0006793,GO:0006796,GO:0006807,GO:0008150,GO:0008152,GO:0008610,GO:0008654,GO:0009058,GO:0009117,GO:0009165,GO:0009987,GO:0016020,GO:0016021,GO:0016024,GO:0016740,GO:0016772,GO:0016779,GO:0018130,GO:0019438,GO:0019637,GO:0031224,GO:…	2.7.7.41	ko:K00981	ko00564,ko01100,ko01110,ko04070,map00564,map01100,map01110,map04070	M00093	R01799	RC00002	ko00000,ko00001,ko00002,ko01000	-	-	iJN746.PP_1596,iSDY_1059.SDY_0191	CTP_transf_1
503	GCA_008617675.1	AAKXFR010000093.1	5904	5965	Protein Homology	CDS	5915	6208	.	+	0	ID=cds-ECW6270725.1;Parent=gene-AHZ62_21835;Dbxref=NCBI_GP:ECW6270725.1;Name=ECW6270725.1;gbkey=CDS;gene=citD;inference=COORDINATES: similar to AA sequence:RefSeq:NP_454670.1;locus_tag=AHZ62_21835;product=citrate lyase acyl carrier protein;protein_id=ECW6270725.1;transl_table=11	220341.16501343	1.54e-57	.	COG3052@1|root,COG3052@2|Bacteria,1N20F@1224|Proteobacteria,1SC0V@1236|Gammaproteobacteria,3ZNAW@590|Salmonella	1236|Gammaproteobacteria	C	Covalent carrier of the coenzyme of citrate lyase	citD	GO:0005575,GO:0005622,GO:0005623,GO:0005737,GO:0044424,GO:0044464	-	ko:K01646	ko02020,map02020	-	R00362	RC00067,RC01118	ko00000,ko00001	-	-	-	ACP
513	GCA_008808415.1	AALGYD010000017.1	67547	67608	Protein Homology	CDS	67139	68512	.	-	0	ID=cds-ECZ5253507.1;Parent=gene-AH981_18705;Dbxref=NCBI_GP:ECZ5253507.1;Name=ECZ5253507.1;gbkey=CDS;gene=cpxA;inference=COORDINATES: similar to AA sequence:RefSeq:NP_457993.1;locus_tag=AH981_18705;product=envelope stress sensor histidine kinase CpxA;protein_id=ECZ5253507.1;transl_table=11	220341.16504680	0	.	COG0642@1|root,COG2205@2|Bacteria,1MUAK@1224|Proteobacteria,1RPDY@1236|Gammaproteobacteria,3ZM37@590|Salmonella	1236|Gammaproteobacteria	T	Two-component sensor protein CpxA, periplasmic domain	cpxA	GO:0000155,GO:0000160,GO:0000166,GO:0003674,GO:0003824,GO:0004672,GO:0004673,GO:0005488,GO:0005515,GO:0005524,GO:0005575,GO:0005622,GO:0005623,GO:0005886,GO:0006464,GO:0006468,GO:0006793,GO:0006796,GO:0006807,GO:0007154,GO:0007155,GO:0007165,GO:0008144,GO:0008150,GO:0008152,GO:0009314,GO:0009628,GO:0009987,GO:0016020,GO:0016021,GO:0016301,GO:0016310,GO:0016740,GO:0016772,GO:0016773,GO:0016775,GO:…	2.7.13.3	ko:K07640	ko01503,ko02020,map01503,map02020	M00447,M00727,M00728	-	-	ko00000,ko00001,ko00002,ko01000,ko01001,ko02022	-	-	-	CpxA_peri,HAMP,HATPase_c,HK_sensor,HisKA
580	GCA_010732515.1	DAATHQ010000020.1	9387	9433	Protein Homology	CDS	8936	9874	.	+	0	ID=cds-HAE8547399.1;Parent=gene-G4R09_004676;Dbxref=NCBI_GP:HAE8547399.1;Name=HAE8547399.1;gbkey=CDS;gene=pgtE;inference=COORDINATES: similar to AA sequence:RefSeq:NP_461336.1;locus_tag=G4R09_004676;product=omptin family outer membrane protease PgtE;protein_id=HAE8547399.1;transl_table=11	90371.CY43_12810	3.56e-234	.	COG4571@1|root,COG4571@2|Bacteria,1MWE3@1224|Proteobacteria,1RRNQ@1236|Gammaproteobacteria,3ZKVV@590|Salmonella	1236|Gammaproteobacteria	M	Omptin family	pla	-	3.4.23.48	ko:K08477,ko:K08566	ko01503,ko02020,map01503,map02020	M00744	-	-	ko00000,ko00001,ko00002,ko01000,ko01002,ko01504	-	-	-	Omptin
679	GCA_010498575.1	DAARTT010000010.1	163957	164001	Protein Homology	CDS	163374	164621	.	+	0	ID=cds-HAE3908462.1;Parent=gene-G4A74_002504;Dbxref=NCBI_GP:HAE3908462.1;Name=HAE3908462.1;gbkey=CDS;inference=COORDINATES: similar to AA sequence:RefSeq:NP_459561.1;locus_tag=G4A74_002504;product=mechanosensitive ion channel family protein;protein_id=HAE3908462.1;transl_table=11	90371.CY43_03130	4.29e-294	.	COG0668@1|root,COG0668@2|Bacteria,1MVX9@1224|Proteobacteria,1RNBM@1236|Gammaproteobacteria,3ZJP1@590|Salmonella	1236|Gammaproteobacteria	M	Mechanosensitive ion channel	ybdG	GO:0003674,GO:0005215,GO:0005488,GO:0005515,GO:0005575,GO:0005623,GO:0005886,GO:0006810,GO:0006811,GO:0006950,GO:0006970,GO:0008150,GO:0008381,GO:0009628,GO:0009987,GO:0015267,GO:0016020,GO:0016021,GO:0022803,GO:0022836,GO:0022857,GO:0031224,GO:0033554,GO:0042802,GO:0044425,GO:0044464,GO:0050896,GO:0051179,GO:0051234,GO:0051716,GO:0055085,GO:0071214,GO:0071470,GO:0071944,GO:0104004	-	ko:K16053	-	-	-	-	ko00000,ko02000	1.A.23.4.5	-	-	MS_channel
728	GCA_008808435.1	AALGYG010000013.1	4110	4163	Protein Homology	CDS	4019	4888	.	+	0	ID=cds-ECZ5289497.1;Parent=gene-AH984_16760;Dbxref=NCBI_GP:ECZ5289497.1;Name=ECZ5289497.1;gbkey=CDS;gene=citE;inference=COORDINATES: similar to AA sequence:RefSeq:NP_459065.1;locus_tag=AH984_16760;product=citrate (pro-3S)-lyase subunit beta;protein_id=ECZ5289497.1;transl_table=11	90371.CY43_00295	1.02e-201	.	COG2301@1|root,COG2301@2|Bacteria,1MW0A@1224|Proteobacteria,1RNEJ@1236|Gammaproteobacteria,3ZMYE@590|Salmonella	1236|Gammaproteobacteria	G	C-C_Bond_Lyase of the TIM-Barrel fold	-	-	4.1.3.34	ko:K01644	ko02020,map02020	-	R00362	RC00067,RC01118	ko00000,ko00001,ko01000	-	-	-	HpcH_HpaI
756	GCA_001535065.1	LROE01000070.1	1265	1326	Protein Homology	CDS	62	2452	.	+	0	ID=cds-KWR17638.1;Parent=gene-AH82_18140;Dbxref=NCBI_GP:KWR17638.1;Name=KWR17638.1;Note=quinoprotein glucose dehydrogenase%3B catalyzes the formation of D-glucono-1%2C5-lactone from D-glucose and ubiquinone;gbkey=CDS;inference=EXISTENCE: similar to AA sequence:RefSeq:WP_001726933.1;locus_tag=AH82_18140;product=glucose dehydrogenase;protein_id=KWR17638.1;transl_table=11	90371.CY43_00850	0	.	COG4993@1|root,COG4993@2|Bacteria,1MUQX@1224|Proteobacteria,1RN5D@1236|Gammaproteobacteria,3ZK9I@590|Salmonella	1236|Gammaproteobacteria	G	PQQ-like domain	gcd	GO:0000287,GO:0003674,GO:0003824,GO:0004344,GO:0005488,GO:0005575,GO:0005623,GO:0005886,GO:0008150,GO:0008152,GO:0008876,GO:0016020,GO:0016021,GO:0016491,GO:0016614,GO:0016901,GO:0019842,GO:0030288,GO:0030313,GO:0031224,GO:0031406,GO:0031975,GO:0036094,GO:0042597,GO:0043167,GO:0043168,GO:0043169,GO:0043177,GO:0044425,GO:0044464,GO:0046872,GO:0048037,GO:0048038,GO:0048039,GO:0055114,GO:0070968,GO:…	1.1.5.2	ko:K00117	ko00030,ko01100,ko01110,ko01130,map00030,map01100,map01110,map01130	-	R06620	RC00066	ko00000,ko00001,ko01000	-	-	iEC55989_1330.EC55989_0117,iECIAI1_1343.ECIAI1_0122,iECW_1372.ECW_m0121,iEKO11_1354.EKO11_3792,iWFL_1372.ECW_m0121	PQQ,PQQ_2
806	GCA_010540835.1	DAASAZ010000011.1	73180	73221	Protein Homology	CDS	72147	73973	.	+	0	ID=cds-HAE4766587.1;Parent=gene-G4D49_004029;Dbxref=NCBI_GP:HAE4766587.1;Name=HAE4766587.1;gbkey=CDS;inference=COORDINATES: similar to AA sequence:RefSeq:NP_461275.1;locus_tag=G4D49_004029;product=SLC13 family permease;protein_id=HAE4766587.1;transl_table=11	90371.CY43_12490	0	.	COG0471@1|root,COG0490@1|root,COG0471@2|Bacteria,COG0490@2|Bacteria,1MU0K@1224|Proteobacteria,1RMI1@1236|Gammaproteobacteria,3ZIT8@590|Salmonella	1236|Gammaproteobacteria	P	Tripartite ATP-independent periplasmic transporter, DctM component	yfbS	GO:0003674,GO:0005215,GO:0005575,GO:0005623,GO:0005886,GO:0006810,GO:0006811,GO:0006812,GO:0006813,GO:0008150,GO:0008324,GO:0015075,GO:0015672,GO:0016020,GO:0016021,GO:0022857,GO:0030001,GO:0031224,GO:0034220,GO:0044425,GO:0044464,GO:0051179,GO:0051234,GO:0055085,GO:0071944,GO:0098655	-	-	-	-	-	-	-	-	-	-	CitMHS,Na_sulph_symp,TrkA_C
875	GCA_010700165.1	AAOJMC010000006.1	178001	178062	Protein Homology	CDS	178047	178583	.	+	0	ID=cds-EDW1623709.1;Parent=gene-EC37_003068;Dbxref=NCBI_GP:EDW1623709.1;Name=EDW1623709.1;gbkey=CDS;gene=lpfA;inference=COORDINATES: similar to AA sequence:RefSeq:WP_000395013.1;locus_tag=EC37_003068;product=long polar fimbria major subunit LpfA;protein_id=EDW1623709.1;transl_table=11	90371.CY43_18900	1.3e-114	.	COG3539@1|root,COG3539@2|Bacteria,1N2MS@1224|Proteobacteria,1SC4K@1236|Gammaproteobacteria,3ZKI2@590|Salmonella	1236|Gammaproteobacteria	NU	Fimbrial protein	lpfA	GO:0005575,GO:0005623,GO:0007155,GO:0008150,GO:0009289,GO:0022610,GO:0042995,GO:0044464	-	ko:K07345	ko05133,map05133	-	-	-	ko00000,ko00001,ko02035,ko02044	-	-	-	Fimbrial
1053	GCA_010700165.1	AAOJMC010000003.1	296212	296273	Protein Homology	CDS	295971	296666	.	-	0	ID=cds-EDW1622745.1;Parent=gene-EC37_002053;Dbxref=NCBI_GP:EDW1622745.1;Name=EDW1622745.1;gbkey=CDS;inference=COORDINATES: similar to AA sequence:RefSeq:WP_001020637.1;locus_tag=EC37_002053;product=helix-turn-helix transcriptional regulator;protein_id=EDW1622745.1;transl_table=11	175950.Q8HAA0_9CAUD	1.02e-163	.	4QAQV@10239|Viruses,4QUPK@35237|dsDNA viruses no RNA stage,4QPCB@28883|Caudovirales	28883|Caudovirales	S	protein disulfide oxidoreductase activity	-	-	-	-	-	-	-	-	-	-	-	-	-
1073	GCA_010798715.1	DAATTQ010000009.1	4778	4821	Protein Homology	CDS	4743	6263	.	+	0	ID=cds-HAF0058198.1;Parent=gene-G4215_002766;Dbxref=NCBI_GP:HAF0058198.1;Name=HAF0058198.1;gbkey=CDS;gene=citF;inference=COORDINATES: similar to AA sequence:RefSeq:NP_459066.1;locus_tag=G4215_002766;product=citrate lyase subunit alpha;protein_id=HAF0058198.1;transl_table=11	90371.CY43_00300	0	.	COG3051@1|root,COG3051@2|Bacteria,1MYI9@1224|Proteobacteria,1RQ32@1236|Gammaproteobacteria,3ZMUR@590|Salmonella	1236|Gammaproteobacteria	C	Citrate lyase, alpha subunit (CitF)	-	-	2.8.3.10	ko:K01643	ko02020,map02020	-	R00362	RC00067,RC01118	ko00000,ko00001,ko01000	-	-	-	CitF
1090	GCA_001535165.1	LRNZ01000017.1	7405	7444	Protein Homology	CDS	6718	8112	.	+	0	ID=cds-KWQ98960.1;Parent=gene-Y106_06860;Dbxref=NCBI_GP:KWQ98960.1;Name=KWQ98960.1;gbkey=CDS;inference=EXISTENCE: similar to AA sequence:RefSeq:WP_001727160.1;locus_tag=Y106_06860;product=aromatic amino acid transporter;protein_id=KWQ98960.1;transl_table=11	220341.16501827	0	.	COG1113@1|root,COG1113@2|Bacteria,1MUPS@1224|Proteobacteria,1RNK0@1236|Gammaproteobacteria,3ZKVC@590|Salmonella	1236|Gammaproteobacteria	E	Amino acid permease	pheP	GO:0003674,GO:0005215,GO:0005575,GO:0005623,GO:0005886,GO:0006810,GO:0006811,GO:0006820,GO:0006865,GO:0008150,GO:0015711,GO:0015849,GO:0016020,GO:0016021,GO:0022857,GO:0031224,GO:0044425,GO:0044464,GO:0046942,GO:0051179,GO:0051234,GO:0055085,GO:0071702,GO:0071705,GO:0071944	-	ko:K03293,ko:K11732,ko:K11734	-	-	-	-	ko00000,ko02000	2.A.3.1,2.A.3.1.1,2.A.3.1.3	-	iAPECO1_1312.APECO1_1472,iECW_1372.ECW_m0628,iEcolC_1368.EcolC_3070,iJN746.PP_4495,iUTI89_1310.UTI89_C0576,iWFL_1372.ECW_m0628	AA_permease
1239	GCA_000329085.1	ALFI01000005.1	222512	222573	Genbank	CDS	221889	223076	.	-	0	ID=cds-ELL75374.1;Parent=gene-SEEE1594_01910;Dbxref=NCBI_GP:ELL75374.1;Name=ELL75374.1;Note=COG1454 Alcohol dehydrogenase%2C class IV;gbkey=CDS;locus_tag=SEEE1594_01910;product=ethanol dehydrogenase EutG;protein_id=ELL75374.1;transl_table=11	90371.CY43_13160	1.75e-276	.	COG1454@1|root,COG1454@2|Bacteria,1MVPH@1224|Proteobacteria,1RMVU@1236|Gammaproteobacteria,3ZMWD@590|Salmonella	1236|Gammaproteobacteria	C	Iron-containing alcohol dehydrogenase	eutG	GO:0003674,GO:0003824,GO:0004022,GO:0005488,GO:0005575,GO:0005622,GO:0005623,GO:0005737,GO:0005829,GO:0006066,GO:0006576,GO:0006580,GO:0006807,GO:0008150,GO:0008152,GO:0009056,GO:0009308,GO:0009310,GO:0009987,GO:0016491,GO:0016614,GO:0016616,GO:0034308,GO:0034310,GO:0034641,GO:0042402,GO:0042439,GO:0043167,GO:0043169,GO:0044106,GO:0044237,GO:0044281,GO:0044282,GO:0044424,GO:0044444,GO:0044464,GO:…	-	ko:K04022	ko00010,ko01100,ko01110,ko01120,ko01130,map00010,map01100,map01110,map01120,map01130	-	R00754	RC00088	ko00000,ko00001	-	-	-	Fe-ADH
1293	GCA_010503355.1	DAARUF010000016.1	73296	73357	Protein Homology	CDS	72921	74657	.	-	0	ID=cds-HAE3972399.1;Parent=gene-G4A69_002307;Dbxref=NCBI_GP:HAE3972399.1;Name=HAE3972399.1;gbkey=CDS;inference=COORDINATES: similar to AA sequence:RefSeq:NP_458579.1;locus_tag=G4A69_002307;product=heme lyase CcmF/NrfE family subunit;protein_id=HAE3972399.1;transl_table=11	90371.CY43_22340	0	.	COG1138@1|root,COG3088@1|root,COG1138@2|Bacteria,COG3088@2|Bacteria,1MUQS@1224|Proteobacteria,1RMY5@1236|Gammaproteobacteria,3ZJH6@590|Salmonella	1236|Gammaproteobacteria	O	Cytochrome c-type biogenesis protein CcmF C-terminal	nrfE	GO:0003674,GO:0005215,GO:0005488,GO:0005575,GO:0005623,GO:0005886,GO:0006810,GO:0008150,GO:0009987,GO:0015232,GO:0015886,GO:0016020,GO:0016021,GO:0016043,GO:0017004,GO:0020037,GO:0022607,GO:0022857,GO:0031224,GO:0034622,GO:0043933,GO:0044085,GO:0044425,GO:0044464,GO:0046906,GO:0048037,GO:0051179,GO:0051181,GO:0051184,GO:0051234,GO:0055085,GO:0065003,GO:0071702,GO:0071705,GO:0071840,GO:0071944,GO:…	-	ko:K02198,ko:K04016	-	-	R05712	RC00176	ko00000,ko02000	9.B.14.1	-	-	CcmF_C,CcmH,Cytochrom_C_asm
1407	GCA_001620795.1	LWJC01000003.1	134940	134977	Protein Homology	CDS	134035	135555	.	-	0	ID=cds-KZG31938.1;Parent=gene-AI11_01845;Dbxref=NCBI_GP:KZG31938.1;Name=KZG31938.1;Note=citrate-ACP transferase%2C the alpha subunit catalyzes the formation of (3S)-citryl-CoA from acetyl-CoA and citrate;gbkey=CDS;inference=EXISTENCE: similar to AA sequence:RefSeq:WP_017441579.1;locus_tag=AI11_01845;product=citrate lyase subunit alpha;protein_id=KZG31938.1;transl_table=11	90371.CY43_00300	0	.	COG3051@1|root,COG3051@2|Bacteria,1MYI9@1224|Proteobacteria,1RQ32@1236|Gammaproteobacteria,3ZMUR@590|Salmonella	1236|Gammaproteobacteria	C	Citrate lyase, alpha subunit (CitF)	-	-	2.8.3.10	ko:K01643	ko02020,map02020	-	R00362	RC00067,RC01118	ko00000,ko00001,ko01000	-	-	-	CitF
1438	GCA_011637035.1	AAQNMC010000001.1	256137	256188	Protein Homology	CDS	254096	256381	.	-	0	ID=cds-EEN7738702.1;Parent=gene-DV35_01240;Dbxref=NCBI_GP:EEN7738702.1;Name=EEN7738702.1;gbkey=CDS;gene=nrdA;inference=COORDINATES: similar to AA sequence:RefSeq:WP_005129392.1;locus_tag=DV35_01240;product=ribonucleoside-diphosphate reductase subunit alpha;protein_id=EEN7738702.1;transl_table=11	220341.16503502	0	.	COG0209@1|root,COG0209@2|Bacteria,1MUJ8@1224|Proteobacteria,1RMPV@1236|Gammaproteobacteria,3ZJXF@590|Salmonella	1236|Gammaproteobacteria	F	Provides the precursors necessary for DNA synthesis. Catalyzes the biosynthesis of deoxyribonucleotides from the corresponding ribonucleotides	nrdA	GO:0000166,GO:0003674,GO:0003824,GO:0004748,GO:0005488,GO:0005515,GO:0005524,GO:0005575,GO:0005622,GO:0005623,GO:0005737,GO:0005829,GO:0005971,GO:0006139,GO:0006259,GO:0006260,GO:0006725,GO:0006753,GO:0006793,GO:0006796,GO:0006807,GO:0008144,GO:0008150,GO:0008152,GO:0009058,GO:0009059,GO:0009117,GO:0009165,GO:0009262,GO:0009263,GO:0009987,GO:0015949,GO:0016491,GO:0016725,GO:0016728,GO:0017076,GO:…	1.17.4.1	ko:K00525	ko00230,ko00240,ko01100,map00230,map00240,map01100	M00053	R02017,R02018,R02019,R02024	RC00613	ko00000,ko00001,ko00002,ko01000,ko03400	-	-	iSDY_1059.SDY_2428	ATP-cone,Ribonuc_red_lgC,Ribonuc_red_lgN
1446	GCA_008617635.1	AAKXGQ010000070.1	3064	3125	Protein Homology	CDS	3007	3630	.	+	0	ID=cds-ECW6410400.1;Parent=gene-AHZ53_20515;Dbxref=NCBI_GP:ECW6410400.1;Name=ECW6410400.1;gbkey=CDS;gene=dsbA;inference=COORDINATES: similar to AA sequence:RefSeq:NP_462877.1;locus_tag=AHZ53_20515;product=thiol:disulfide interchange protein DsbA;protein_id=ECW6410400.1;transl_table=11	90371.CY43_20905	4.53e-146	.	COG1651@1|root,COG1651@2|Bacteria,1RGWH@1224|Proteobacteria,1S5WA@1236|Gammaproteobacteria,3ZJRY@590|Salmonella	1236|Gammaproteobacteria	M	DSBA-like thioredoxin domain	dsbA	GO:0003674,GO:0003756,GO:0003824,GO:0005575,GO:0005623,GO:0006457,GO:0008150,GO:0008152,GO:0009405,GO:0009987,GO:0015035,GO:0015036,GO:0016491,GO:0016667,GO:0016853,GO:0016860,GO:0016864,GO:0019725,GO:0030288,GO:0030313,GO:0031975,GO:0042221,GO:0042592,GO:0042597,GO:0044419,GO:0044464,GO:0045454,GO:0046677,GO:0050789,GO:0050794,GO:0050896,GO:0051704,GO:0051716,GO:0055114,GO:0065007,GO:0065008,GO:…	-	ko:K03673	ko01503,map01503	M00728	-	-	ko00000,ko00001,ko00002,ko03110	-	-	iEcSMS35_1347.EcSMS35_4241	DSBA,Thioredoxin,Thioredoxin_4
1479	GCA_008617635.1	AAKXGQ010000070.1	3263	3324	Protein Homology	CDS	3007	3630	.	+	0	ID=cds-ECW6410400.1;Parent=gene-AHZ53_20515;Dbxref=NCBI_GP:ECW6410400.1;Name=ECW6410400.1;gbkey=CDS;gene=dsbA;inference=COORDINATES: similar to AA sequence:RefSeq:NP_462877.1;locus_tag=AHZ53_20515;product=thiol:disulfide interchange protein DsbA;protein_id=ECW6410400.1;transl_table=11	90371.CY43_20905	4.53e-146	.	COG1651@1|root,COG1651@2|Bacteria,1RGWH@1224|Proteobacteria,1S5WA@1236|Gammaproteobacteria,3ZJRY@590|Salmonella	1236|Gammaproteobacteria	M	DSBA-like thioredoxin domain	dsbA	GO:0003674,GO:0003756,GO:0003824,GO:0005575,GO:0005623,GO:0006457,GO:0008150,GO:0008152,GO:0009405,GO:0009987,GO:0015035,GO:0015036,GO:0016491,GO:0016667,GO:0016853,GO:0016860,GO:0016864,GO:0019725,GO:0030288,GO:0030313,GO:0031975,GO:0042221,GO:0042592,GO:0042597,GO:0044419,GO:0044464,GO:0045454,GO:0046677,GO:0050789,GO:0050794,GO:0050896,GO:0051704,GO:0051716,GO:0055114,GO:0065007,GO:0065008,GO:…	-	ko:K03673	ko01503,map01503	M00728	-	-	ko00000,ko00001,ko00002,ko03110	-	-	iEcSMS35_1347.EcSMS35_4241	DSBA,Thioredoxin,Thioredoxin_4
1508	GCA_008617895.1	AAKXGP010000052.1	12638	12699	Protein Homology	CDS	10932	13217	.	-	0	ID=cds-ECW6387779.1;Parent=gene-AHZ55_17840;Dbxref=NCBI_GP:ECW6387779.1;Name=ECW6387779.1;gbkey=CDS;gene=nrdA;inference=COORDINATES: similar to AA sequence:RefSeq:WP_005129392.1;locus_tag=AHZ55_17840;product=ribonucleoside-diphosphate reductase subunit alpha;protein_id=ECW6387779.1;transl_table=11	220341.16503502	0	.	COG0209@1|root,COG0209@2|Bacteria,1MUJ8@1224|Proteobacteria,1RMPV@1236|Gammaproteobacteria,3ZJXF@590|Salmonella	1236|Gammaproteobacteria	F	Provides the precursors necessary for DNA synthesis. Catalyzes the biosynthesis of deoxyribonucleotides from the corresponding ribonucleotides	nrdA	GO:0000166,GO:0003674,GO:0003824,GO:0004748,GO:0005488,GO:0005515,GO:0005524,GO:0005575,GO:0005622,GO:0005623,GO:0005737,GO:0005829,GO:0005971,GO:0006139,GO:0006259,GO:0006260,GO:0006725,GO:0006753,GO:0006793,GO:0006796,GO:0006807,GO:0008144,GO:0008150,GO:0008152,GO:0009058,GO:0009059,GO:0009117,GO:0009165,GO:0009262,GO:0009263,GO:0009987,GO:0015949,GO:0016491,GO:0016725,GO:0016728,GO:0017076,GO:…	1.17.4.1	ko:K00525	ko00230,ko00240,ko01100,map00230,map00240,map01100	M00053	R02017,R02018,R02019,R02024	RC00613	ko00000,ko00001,ko00002,ko01000,ko03400	-	-	iSDY_1059.SDY_2428	ATP-cone,Ribonuc_red_lgC,Ribonuc_red_lgN
1651	GCA_010700165.1	AAOJMC010000003.1	302935	302976	Protein Homology	CDS	302548	303537	.	+	0	ID=cds-EDW1622756.1;Parent=gene-EC37_002064;Dbxref=NCBI_GP:EDW1622756.1;Name=EDW1622756.1;gbkey=CDS;inference=COORDINATES: similar to AA sequence:RefSeq:NP_461183.1;locus_tag=EC37_002064;product=DUF968 domain-containing protein;protein_id=EDW1622756.1;transl_table=11	90371.CY43_10690	1.21e-245	.	COG1403@1|root,COG1403@2|Bacteria,1N0FM@1224|Proteobacteria,1RP42@1236|Gammaproteobacteria	1236|Gammaproteobacteria	V	Protein of unknown function (DUF968)	ydfU	-	-	-	-	-	-	-	-	-	-	-	DUF968
1661	GCA_010423865.1	DAARJP010000010.1	3084	3117	Protein Homology	CDS	1372	3378	.	+	0	ID=cds-HAE2694094.1;Parent=gene-G3346_002818;Dbxref=NCBI_GP:HAE2694094.1;Name=HAE2694094.1;gbkey=CDS;gene=pgtB;inference=COORDINATES: similar to AA sequence:RefSeq:NP_461338.1;locus_tag=G3346_002818;product=two-component system sensor histidine kinase PgtB;protein_id=HAE2694094.1;transl_table=11	90371.CY43_12820	0	.	COG4192@1|root,COG4192@2|Bacteria,1QUHV@1224|Proteobacteria,1T1ZH@1236|Gammaproteobacteria,3ZN7A@590|Salmonella	1236|Gammaproteobacteria	T	HAMP (Histidine kinases, Adenylyl cyclases, Methyl binding proteins, Phosphatases) domain	pgtB	-	2.7.13.3	ko:K08475	ko02020,map02020	M00503	-	-	ko00000,ko00001,ko00002,ko01000,ko01001,ko02022	-	-	-	HAMP,HATPase_c,HisKA
1678	GCA_008647915.1	AAKZDT010000029.1	24657	24718	Protein Homology	CDS	24224	24709	.	-	0	ID=cds-ECX0196546.1;Parent=gene-AOZ85_19420;Dbxref=NCBI_GP:ECX0196546.1;Name=ECX0196546.1;gbkey=CDS;gene=skp;inference=COORDINATES: similar to AA sequence:RefSeq:NP_454832.1;locus_tag=AOZ85_19420;product=molecular chaperone Skp;protein_id=ECX0196546.1;transl_table=11	220341.16501506	6e-99	.	COG2825@1|root,COG2825@2|Bacteria,1RD8X@1224|Proteobacteria,1RQIE@1236|Gammaproteobacteria,3ZIVT@590|Salmonella	1236|Gammaproteobacteria	M	Outer membrane protein (OmpH-like)	skp	GO:0001530,GO:0003674,GO:0005488,GO:0005515,GO:0005575,GO:0005623,GO:0006457,GO:0006807,GO:0008104,GO:0008150,GO:0008152,GO:0008289,GO:0009279,GO:0009987,GO:0010467,GO:0016020,GO:0016043,GO:0019538,GO:0019867,GO:0022417,GO:0022607,GO:0030288,GO:0030312,GO:0030313,GO:0031647,GO:0031975,GO:0032978,GO:0033036,GO:0034613,GO:0042597,GO:0042802,GO:0043163,GO:0043165,GO:0043170,GO:0044085,GO:0044091,GO:…	-	ko:K06142	-	-	-	-	ko00000	-	-	-	OmpH
1680	GCA_010423865.1	DAARJP010000010.1	2987	3024	Protein Homology	CDS	1372	3378	.	+	0	ID=cds-HAE2694094.1;Parent=gene-G3346_002818;Dbxref=NCBI_GP:HAE2694094.1;Name=HAE2694094.1;gbkey=CDS;gene=pgtB;inference=COORDINATES: similar to AA sequence:RefSeq:NP_461338.1;locus_tag=G3346_002818;product=two-component system sensor histidine kinase PgtB;protein_id=HAE2694094.1;transl_table=11	90371.CY43_12820	0	.	COG4192@1|root,COG4192@2|Bacteria,1QUHV@1224|Proteobacteria,1T1ZH@1236|Gammaproteobacteria,3ZN7A@590|Salmonella	1236|Gammaproteobacteria	T	HAMP (Histidine kinases, Adenylyl cyclases, Methyl binding proteins, Phosphatases) domain	pgtB	-	2.7.13.3	ko:K08475	ko02020,map02020	M00503	-	-	ko00000,ko00001,ko00002,ko01000,ko01001,ko02022	-	-	-	HAMP,HATPase_c,HisKA
1701	GCA_010390435.1	DAAREO010000018.1	86307	86368	Protein Homology	CDS	86318	86773	.	+	0	ID=cds-HAE2106288.1;Parent=gene-G3W49_002272;Dbxref=NCBI_GP:HAE2106288.1;Name=HAE2106288.1;gbkey=CDS;inference=COORDINATES: similar to AA sequence:RefSeq:WP_005129545.1;locus_tag=G3W49_002272;product=DUF412 domain-containing protein;protein_id=HAE2106288.1;transl_table=11	90371.CY43_12505	2.84e-108	.	COG3092@1|root,COG3092@2|Bacteria,1N172@1224|Proteobacteria,1S2QC@1236|Gammaproteobacteria,3ZK49@590|Salmonella	1236|Gammaproteobacteria	S	Protein of unknown function, DUF412	yfbV	GO:0005575,GO:0005623,GO:0005886,GO:0008150,GO:0010639,GO:0016020,GO:0016021,GO:0031224,GO:0033043,GO:0033044,GO:0044425,GO:0044464,GO:0048519,GO:0048523,GO:0050789,GO:0050794,GO:0051128,GO:0051129,GO:0065007,GO:0071944,GO:2001251	-	ko:K09899	-	-	-	-	ko00000	-	-	-	DUF412
1774	GCA_008114045.1	AAJQKA010000015.1	23747	23780	Protein Homology	CDS	23628	24113	.	-	0	ID=cds-ECO0580984.1;Parent=gene-XS70_18490;Dbxref=NCBI_GP:ECO0580984.1;Name=ECO0580984.1;gbkey=CDS;gene=skp;inference=COORDINATES: similar to AA sequence:RefSeq:NP_454832.1;locus_tag=XS70_18490;product=molecular chaperone Skp;protein_id=ECO0580984.1;transl_table=11	220341.16501506	6e-99	.	COG2825@1|root,COG2825@2|Bacteria,1RD8X@1224|Proteobacteria,1RQIE@1236|Gammaproteobacteria,3ZIVT@590|Salmonella	1236|Gammaproteobacteria	M	Outer membrane protein (OmpH-like)	skp	GO:0001530,GO:0003674,GO:0005488,GO:0005515,GO:0005575,GO:0005623,GO:0006457,GO:0006807,GO:0008104,GO:0008150,GO:0008152,GO:0008289,GO:0009279,GO:0009987,GO:0010467,GO:0016020,GO:0016043,GO:0019538,GO:0019867,GO:0022417,GO:0022607,GO:0030288,GO:0030312,GO:0030313,GO:0031647,GO:0031975,GO:0032978,GO:0033036,GO:0034613,GO:0042597,GO:0042802,GO:0043163,GO:0043165,GO:0043170,GO:0044085,GO:0044091,GO:…	-	ko:K06142	-	-	-	-	ko00000	-	-	-	OmpH
1806	GCA_000329225.1	ALFP01000013.1	169167	169208	Genbank	CDS	168373	169290	.	+	0	ID=cds-ELM08642.1;Parent=gene-SEEE1018_06071;Dbxref=NCBI_GP:ELM08642.1;Name=ELM08642.1;Note=COG0330 Membrane protease subunits%2C stomatin/prohibitin homologs;gbkey=CDS;locus_tag=SEEE1018_06071;product=hypothetical protein;protein_id=ELM08642.1;transl_table=11	90371.CY43_02845	1.56e-158	.	COG0330@1|root,COG0330@2|Bacteria,1MUM8@1224|Proteobacteria,1RNW8@1236|Gammaproteobacteria,3ZIX3@590|Salmonella	1236|Gammaproteobacteria	O	prohibitin homologues	qmcA	GO:0005575,GO:0005623,GO:0005886,GO:0016020,GO:0016021,GO:0031224,GO:0044425,GO:0044464,GO:0071944	-	-	-	-	-	-	-	-	-	-	Band_7,Band_7_C
1876	GCA_001535125.1	LROB01000026.1	4237	4298	Protein Homology	CDS	4062	4724	.	+	0	ID=cds-KWR12457.1;Parent=gene-AH80_08880;Dbxref=NCBI_GP:KWR12457.1;Name=KWR12457.1;Note=catalyzes the interconversion of bicarbonate and carbon dioxide;gbkey=CDS;inference=EXISTENCE: similar to AA sequence:RefSeq:WP_000651583.1;locus_tag=AH80_08880;product=carbonate dehydratase;protein_id=KWR12457.1;transl_table=11	90371.CY43_00860	1.77e-163	.	COG0288@1|root,COG0288@2|Bacteria,1NGFN@1224|Proteobacteria,1RSY6@1236|Gammaproteobacteria,3ZK67@590|Salmonella	1236|Gammaproteobacteria	P	Reversible hydration of carbon dioxide	can	GO:0003674,GO:0003824,GO:0004089,GO:0005488,GO:0005575,GO:0005622,GO:0005623,GO:0005737,GO:0005829,GO:0008150,GO:0008270,GO:0015976,GO:0016829,GO:0016835,GO:0016836,GO:0043167,GO:0043169,GO:0044424,GO:0044444,GO:0044464,GO:0046872,GO:0046914	4.2.1.1	ko:K01673	ko00910,map00910	-	R00132,R10092	RC02807	ko00000,ko00001,ko01000	-	-	iSBO_1134.SBO_0115,iSbBS512_1146.SbBS512_E0119	Pro_CA
1900	GCA_001535125.1	LROB01000026.1	4126	4187	Protein Homology	CDS	4062	4724	.	+	0	ID=cds-KWR12457.1;Parent=gene-AH80_08880;Dbxref=NCBI_GP:KWR12457.1;Name=KWR12457.1;Note=catalyzes the interconversion of bicarbonate and carbon dioxide;gbkey=CDS;inference=EXISTENCE: similar to AA sequence:RefSeq:WP_000651583.1;locus_tag=AH80_08880;product=carbonate dehydratase;protein_id=KWR12457.1;transl_table=11	90371.CY43_00860	1.77e-163	.	COG0288@1|root,COG0288@2|Bacteria,1NGFN@1224|Proteobacteria,1RSY6@1236|Gammaproteobacteria,3ZK67@590|Salmonella	1236|Gammaproteobacteria	P	Reversible hydration of carbon dioxide	can	GO:0003674,GO:0003824,GO:0004089,GO:0005488,GO:0005575,GO:0005622,GO:0005623,GO:0005737,GO:0005829,GO:0008150,GO:0008270,GO:0015976,GO:0016829,GO:0016835,GO:0016836,GO:0043167,GO:0043169,GO:0044424,GO:0044444,GO:0044464,GO:0046872,GO:0046914	4.2.1.1	ko:K01673	ko00910,map00910	-	R00132,R10092	RC02807	ko00000,ko00001,ko01000	-	-	iSBO_1134.SBO_0115,iSbBS512_1146.SbBS512_E0119	Pro_CA
1999	GCA_008046965.1	AAJMDP010000017.1	67837	67879	Protein Homology	CDS	67352	68203	.	-	0	ID=cds-ECM7507186.1;Parent=gene-JR05_18150;Dbxref=NCBI_GP:ECM7507186.1;Name=ECM7507186.1;gbkey=CDS;inference=COORDINATES: similar to AA sequence:RefSeq:NP_462997.1;locus_tag=JR05_18150;product=helix-turn-helix transcriptional regulator;protein_id=ECM7507186.1;transl_table=11	90371.CY43_21520	1.47e-207	.	COG2207@1|root,COG2207@2|Bacteria,1N7DZ@1224|Proteobacteria,1RN9G@1236|Gammaproteobacteria,3ZIXC@590|Salmonella	1236|Gammaproteobacteria	K	helix_turn_helix, arabinose operon control protein	yijO	GO:0003674,GO:0003676,GO:0003677,GO:0003700,GO:0005488,GO:0006139,GO:0006351,GO:0006355,GO:0006725,GO:0006807,GO:0008150,GO:0008152,GO:0009058,GO:0009059,GO:0009889,GO:0009987,GO:0010467,GO:0010468,GO:0010556,GO:0016070,GO:0018130,GO:0019219,GO:0019222,GO:0019438,GO:0031323,GO:0031326,GO:0032774,GO:0034641,GO:0034645,GO:0034654,GO:0043170,GO:0043565,GO:0044237,GO:0044238,GO:0044249,GO:0044260,GO:…	-	-	-	-	-	-	-	-	-	-	HTH_18,Response_reg
2040	GCA_008647855.1	AAKZDR010000032.1	7677	7727	Protein Homology	CDS	7343	7894	.	+	0	ID=cds-ECX0142969.1;Parent=gene-AOZ84_19215;Dbxref=NCBI_GP:ECX0142969.1;Name=ECX0142969.1;gbkey=CDS;gene=citX;inference=COORDINATES: similar to AA sequence:RefSeq:NP_454673.1;locus_tag=AOZ84_19215;product=citrate lyase holo-[acyl-carrier protein] synthase;protein_id=ECX0142969.1;transl_table=11	220341.16501346	9.38e-134	.	COG3697@1|root,COG3697@2|Bacteria,1RDJS@1224|Proteobacteria,1S4KU@1236|Gammaproteobacteria,3ZN8M@590|Salmonella	1236|Gammaproteobacteria	HI	Apo-citrate lyase phosphoribosyl-dephospho-CoA transferase	-	-	2.7.7.61	ko:K05964	ko02020,map02020	-	R10706	-	ko00000,ko00001,ko01000	-	-	-	CitX
2065	GCA_014815745.1	AAWKTM010000004.1	122813	122874	Protein Homology	CDS	122443	123396	.	+	0	ID=cds-EGJ2837587.1;Parent=gene-AIK87_001302;Dbxref=NCBI_GP:EGJ2837587.1;Name=EGJ2837587.1;gbkey=CDS;inference=COORDINATES: similar to AA sequence:RefSeq:NP_459626.1;locus_tag=AIK87_001302;product=DNA-binding transcriptional regulator;protein_id=EGJ2837587.1;transl_table=11	220341.16501885	8.03e-229	.	COG0583@1|root,COG0583@2|Bacteria,1Q6Q3@1224|Proteobacteria,1RV8G@1236|Gammaproteobacteria,3ZJ5D@590|Salmonella	1236|Gammaproteobacteria	K	LysR substrate binding domain	ybeF	GO:0003674,GO:0003676,GO:0003677,GO:0003700,GO:0005488,GO:0006139,GO:0006351,GO:0006355,GO:0006725,GO:0006807,GO:0008150,GO:0008152,GO:0009058,GO:0009059,GO:0009889,GO:0009987,GO:0010467,GO:0010468,GO:0010556,GO:0016070,GO:0018130,GO:0019219,GO:0019222,GO:0019438,GO:0031323,GO:0031326,GO:0032774,GO:0034641,GO:0034645,GO:0034654,GO:0043170,GO:0044237,GO:0044238,GO:0044249,GO:0044260,GO:0044271,GO:…	-	-	-	-	-	-	-	-	-	-	HTH_1,LysR_substrate
2086	GCA_006519975.1	AAFNNJ010000056.1	2519	2578	Protein Homology	CDS	2380	2931	.	-	0	ID=cds-EBH8521460.1;Parent=gene-AIK89_24025;Dbxref=NCBI_GP:EBH8521460.1;Name=EBH8521460.1;gbkey=CDS;gene=citX;inference=COORDINATES: similar to AA sequence:RefSeq:NP_454673.1;locus_tag=AIK89_24025;product=citrate lyase holo-[acyl-carrier protein] synthase;protein_id=EBH8521460.1;transl_table=11	220341.16501346	9.38e-134	.	COG3697@1|root,COG3697@2|Bacteria,1RDJS@1224|Proteobacteria,1S4KU@1236|Gammaproteobacteria,3ZN8M@590|Salmonella	1236|Gammaproteobacteria	HI	Apo-citrate lyase phosphoribosyl-dephospho-CoA transferase	-	-	2.7.7.61	ko:K05964	ko02020,map02020	-	R10706	-	ko00000,ko00001,ko01000	-	-	-	CitX
2210	GCA_009564355.1	AAMYJG010000036.1	8978	9039	Protein Homology	CDS	8707	9159	.	-	0	ID=cds-EDM4530027.1;Parent=gene-AIA93_19930;Dbxref=NCBI_GP:EDM4530027.1;Name=EDM4530027.1;gbkey=CDS;inference=COORDINATES: similar to AA sequence:RefSeq:NP_455095.1;locus_tag=AIA93_19930;product=NfeD family protein;protein_id=EDM4530027.1;transl_table=11	220341.16501770	4.92e-104	.	COG1585@1|root,COG1585@2|Bacteria,1N241@1224|Proteobacteria,1S5W4@1236|Gammaproteobacteria,3ZKH2@590|Salmonella	1236|Gammaproteobacteria	OU	NfeD-like C-terminal, partner-binding	ybbJ	GO:0005575,GO:0005623,GO:0005886,GO:0016020,GO:0016021,GO:0031224,GO:0044425,GO:0044464,GO:0071944	-	ko:K07340	-	-	-	-	ko00000	-	-	-	NfeD
2263	GCA_001535125.1	LROB01000039.1	711	772	Protein Homology	CDS	152	940	.	-	0	ID=cds-KWR11992.1;Parent=gene-AH80_10995;Dbxref=NCBI_GP:KWR11992.1;Name=KWR11992.1;Note=catalyzes the addition of (R)-3-hydroxytetradecanoyl to the glucosamine disaccharide in lipid A biosynthesis;gbkey=CDS;inference=EXISTENCE: similar to AA sequence:RefSeq:WP_001746857.1;locus_tag=AH80_10995;product=acyl-[acyl-carrier-protein]--UDP-N-acetylglucosamine O-acyltransferase;protein_id=KWR11992.1;tran…	90371.CY43_01145	4.75e-173	.	COG1043@1|root,COG1043@2|Bacteria,1MUHQ@1224|Proteobacteria,1RPHB@1236|Gammaproteobacteria,3ZIVD@590|Salmonella	1236|Gammaproteobacteria	I	Involved in the biosynthesis of lipid A, a phosphorylated glycolipid that anchors the lipopolysaccharide to the outer membrane of the cell	lpxA	GO:0003674,GO:0003824,GO:0005488,GO:0005515,GO:0005575,GO:0005622,GO:0005623,GO:0005737,GO:0005829,GO:0005975,GO:0006629,GO:0006643,GO:0006644,GO:0006664,GO:0006793,GO:0006796,GO:0008150,GO:0008152,GO:0008374,GO:0008610,GO:0008654,GO:0008780,GO:0009058,GO:0009245,GO:0009247,GO:0009311,GO:0009312,GO:0009987,GO:0016051,GO:0016740,GO:0016746,GO:0016747,GO:0019637,GO:0042802,GO:0044237,GO:0044238,GO:…	2.3.1.129	ko:K00677	ko00540,ko01100,ko01503,map00540,map01100,map01503	M00060	R04567	RC00039,RC00055	ko00000,ko00001,ko00002,ko01000,ko01005	-	-	iPC815.YPO1056	Acetyltransf_11,Hexapep,Hexapep_2
2319	GCA_001535195.1	LRNX01000236.1	1709	1746	Protein Homology	CDS	1503	2828	.	-	0	ID=cds-KWQ84603.1;Parent=gene-Y091_20900;Dbxref=NCBI_GP:KWQ84603.1;Name=KWQ84603.1;Note=Involved in disulfide oxidoreductase activity and electron transport;gbkey=CDS;inference=EXISTENCE: similar to AA sequence:RefSeq:WP_000195929.1;locus_tag=Y091_20900;product=pyridine nucleotide-disulfide oxidoreductase;protein_id=KWQ84603.1;transl_table=11	90371.CY43_03105	3.54999999999529e-313	.	COG1249@1|root,COG1249@2|Bacteria,1MU2U@1224|Proteobacteria,1RQTU@1236|Gammaproteobacteria,3ZJ2X@590|Salmonella	1236|Gammaproteobacteria	C	Pyridine nucleotide-disulphide oxidoreductase, dimerisation domain	ykgC	GO:0000166,GO:0000302,GO:0000305,GO:0001101,GO:0003674,GO:0003824,GO:0005488,GO:0005575,GO:0005622,GO:0005623,GO:0005737,GO:0006091,GO:0006950,GO:0006979,GO:0008150,GO:0008152,GO:0009055,GO:0009636,GO:0009987,GO:0010035,GO:0016491,GO:0016651,GO:0016667,GO:0016668,GO:0019725,GO:0022900,GO:0036094,GO:0042221,GO:0042592,GO:0043167,GO:0043168,GO:0044237,GO:0044424,GO:0044464,GO:0045454,GO:0048037,GO:…	-	ko:K21739	-	-	-	-	ko00000	-	-	-	Pyr_redox_2,Pyr_redox_dim
2409	GCA_001535485.1	LRNK01000007.1	110265	110326	Protein Homology	CDS	110095	110985	.	+	0	ID=cds-KWQ39997.1;Parent=gene-AI04_07595;Dbxref=NCBI_GP:KWQ39997.1;Name=KWQ39997.1;Note=converts protoheme IX and farnesyl diphosphate to heme O;gbkey=CDS;inference=EXISTENCE: similar to AA sequence:SwissProt:P0AEA7.1;locus_tag=AI04_07595;product=protoheme IX farnesyltransferase;protein_id=KWQ39997.1;transl_table=11	90371.CY43_02535	1.71e-208	.	COG0109@1|root,COG0109@2|Bacteria,1MW3S@1224|Proteobacteria,1RNHC@1236|Gammaproteobacteria,3ZJ8Q@590|Salmonella	1236|Gammaproteobacteria	O	Converts heme B (protoheme IX) to heme O by substitution of the vinyl group on carbon 2 of heme B porphyrin ring with a hydroxyethyl farnesyl side group	cyoE	GO:0003674,GO:0003824,GO:0004311,GO:0004659,GO:0005575,GO:0005623,GO:0005886,GO:0006091,GO:0006725,GO:0006778,GO:0006779,GO:0006783,GO:0006807,GO:0008150,GO:0008152,GO:0008495,GO:0009058,GO:0009987,GO:0015980,GO:0016020,GO:0016021,GO:0016740,GO:0016765,GO:0018130,GO:0019438,GO:0031224,GO:0033013,GO:0033014,GO:0034641,GO:0042168,GO:0042440,GO:0044237,GO:0044249,GO:0044271,GO:0044425,GO:0044464,GO:…	2.5.1.141	ko:K02257	ko00190,ko00860,ko01100,ko01110,ko04714,map00190,map00860,map01100,map01110,map04714	M00154	R07411	RC01786	ko00000,ko00001,ko00002,ko01000,ko01006,ko03029	-	-	iSFxv_1172.SFxv_0410	UbiA
2559	GCA_011758025.1	DAAWTV010000012.1	18579	18640	Protein Homology	CDS	18597	20741	.	+	0	ID=cds-HAF9380770.1;Parent=gene-G9W25_002116;Dbxref=NCBI_GP:HAF9380770.1;Name=HAF9380770.1;gbkey=CDS;inference=COORDINATES: similar to AA sequence:RefSeq:NP_460554.1;locus_tag=G9W25_002116;product=virulence effector SrfC;protein_id=HAF9380770.1;transl_table=11	90371.CY43_08145	0	.	COG4458@1|root,COG4458@2|Bacteria,1NFU5@1224|Proteobacteria,1RR87@1236|Gammaproteobacteria,3ZJ5E@590|Salmonella	1236|Gammaproteobacteria	S	Putative bacterial virulence factor	srfC	-	-	-	-	-	-	-	-	-	-	-	Virul_Fac
2559	GCA_011758025.1	DAAWTV010000012.1	18579	18640	Protein Homology	CDS	15619	18600	.	+	0	ID=cds-HAF9380769.1;Parent=gene-G9W25_002115;Dbxref=NCBI_GP:HAF9380769.1;Name=HAF9380769.1;gbkey=CDS;inference=COORDINATES: similar to AA sequence:RefSeq:NP_455902.1;locus_tag=G9W25_002115;product=virulence factor SrfB;protein_id=HAF9380769.1;transl_table=11	220341.16502580	0	.	COG4457@1|root,COG4457@2|Bacteria,1MVRQ@1224|Proteobacteria,1RPSQ@1236|Gammaproteobacteria,3ZK5X@590|Salmonella	1236|Gammaproteobacteria	S	Virulence factor SrfB	srfB	-	-	-	-	-	-	-	-	-	-	-	SrfB
2765	GCA_001535195.1	LRNX01000236.1	2818	2876	Protein Homology	CDS	1503	2828	.	-	0	ID=cds-KWQ84603.1;Parent=gene-Y091_20900;Dbxref=NCBI_GP:KWQ84603.1;Name=KWQ84603.1;Note=Involved in disulfide oxidoreductase activity and electron transport;gbkey=CDS;inference=EXISTENCE: similar to AA sequence:RefSeq:WP_000195929.1;locus_tag=Y091_20900;product=pyridine nucleotide-disulfide oxidoreductase;protein_id=KWQ84603.1;transl_table=11	90371.CY43_03105	3.54999999999529e-313	.	COG1249@1|root,COG1249@2|Bacteria,1MU2U@1224|Proteobacteria,1RQTU@1236|Gammaproteobacteria,3ZJ2X@590|Salmonella	1236|Gammaproteobacteria	C	Pyridine nucleotide-disulphide oxidoreductase, dimerisation domain	ykgC	GO:0000166,GO:0000302,GO:0000305,GO:0001101,GO:0003674,GO:0003824,GO:0005488,GO:0005575,GO:0005622,GO:0005623,GO:0005737,GO:0006091,GO:0006950,GO:0006979,GO:0008150,GO:0008152,GO:0009055,GO:0009636,GO:0009987,GO:0010035,GO:0016491,GO:0016651,GO:0016667,GO:0016668,GO:0019725,GO:0022900,GO:0036094,GO:0042221,GO:0042592,GO:0043167,GO:0043168,GO:0044237,GO:0044424,GO:0044464,GO:0045454,GO:0048037,GO:…	-	ko:K21739	-	-	-	-	ko00000	-	-	-	Pyr_redox_2,Pyr_redox_dim
2898	GCA_010798715.1	DAATTQ010000009.1	76834	76873	Protein Homology	CDS	75331	77097	.	+	0	ID=cds-HAF0058257.1;Parent=gene-G4215_002827;Dbxref=NCBI_GP:HAF0058257.1;Name=HAF0058257.1;gbkey=CDS;inference=COORDINATES: similar to AA sequence:RefSeq:WP_000642204.1;locus_tag=G4215_002827;product=peptidoglycan glycosyltransferase FtsI;protein_id=HAF0058257.1;transl_table=11	220341.16501407	0	.	COG0768@1|root,COG0768@2|Bacteria,1MUNY@1224|Proteobacteria,1RNGW@1236|Gammaproteobacteria,3ZKGF@590|Salmonella	1236|Gammaproteobacteria	D	Catalyzes cross-linking of the peptidoglycan cell wall at the division septum	ftsI	GO:0000270,GO:0003674,GO:0003824,GO:0004180,GO:0004185,GO:0005488,GO:0005575,GO:0005623,GO:0005886,GO:0005887,GO:0006022,GO:0006023,GO:0006024,GO:0006508,GO:0006807,GO:0007049,GO:0008144,GO:0008150,GO:0008152,GO:0008233,GO:0008236,GO:0008238,GO:0008360,GO:0008658,GO:0008955,GO:0009002,GO:0009058,GO:0009059,GO:0009252,GO:0009273,GO:0009987,GO:0016020,GO:0016021,GO:0016043,GO:0016740,GO:0016757,GO:…	3.4.16.4	ko:K03587	ko00550,ko01501,map00550,map01501	-	-	-	ko00000,ko00001,ko01000,ko01011,ko03036	-	-	iSSON_1240.SSON_0092	Mur_ligase,Mur_ligase_C,Mur_ligase_M,PBP_dimer,Transpeptidase
2921	GCA_010540835.1	DAASAZ010000011.1	65802	65863	Protein Homology	CDS	64867	66387	.	-	0	ID=cds-HAE4766581.1;Parent=gene-G4D49_004023;Dbxref=NCBI_GP:HAE4766581.1;Name=HAE4766581.1;gbkey=CDS;gene=yfcC;inference=COORDINATES: similar to AA sequence:RefSeq:NP_456881.1;locus_tag=G4D49_004023;product=putative basic amino acid antiporter YfcC;protein_id=HAE4766581.1;transl_table=11	220341.16503563	0	.	COG1288@1|root,COG1288@2|Bacteria,1MY1J@1224|Proteobacteria,1RS2M@1236|Gammaproteobacteria,3ZJT5@590|Salmonella	1236|Gammaproteobacteria	S	C4-dicarboxylate anaerobic carrier	yfcC	GO:0003674,GO:0005215,GO:0005575,GO:0005623,GO:0005886,GO:0006810,GO:0008150,GO:0015291,GO:0015297,GO:0016020,GO:0016021,GO:0022804,GO:0022857,GO:0031224,GO:0044425,GO:0044464,GO:0051179,GO:0051234,GO:0055085,GO:0071944	-	-	-	-	-	-	-	-	-	-	DcuC
3171	GCA_011448215.1	AAQATU010000004.1	102091	102126	Protein Homology	CDS	101687	103207	.	-	0	ID=cds-EEJ9538428.1;Parent=gene-T084_03735;Dbxref=NCBI_GP:EEJ9538428.1;Name=EEJ9538428.1;gbkey=CDS;gene=yfcC;inference=COORDINATES: similar to AA sequence:RefSeq:NP_456881.1;locus_tag=T084_03735;product=putative basic amino acid antiporter YfcC;protein_id=EEJ9538428.1;transl_table=11	220341.16503563	0	.	COG1288@1|root,COG1288@2|Bacteria,1MY1J@1224|Proteobacteria,1RS2M@1236|Gammaproteobacteria,3ZJT5@590|Salmonella	1236|Gammaproteobacteria	S	C4-dicarboxylate anaerobic carrier	yfcC	GO:0003674,GO:0005215,GO:0005575,GO:0005623,GO:0005886,GO:0006810,GO:0008150,GO:0015291,GO:0015297,GO:0016020,GO:0016021,GO:0022804,GO:0022857,GO:0031224,GO:0044425,GO:0044464,GO:0051179,GO:0051234,GO:0055085,GO:0071944	-	-	-	-	-	-	-	-	-	-	DcuC
3192	GCA_000329085.1	ALFI01000006.1	8802	8863	Genbank	CDS	8839	9987	.	+	0	ID=cds-ELL74367.1;Parent=gene-SEEE1594_02219;Dbxref=NCBI_GP:ELL74367.1;Name=ELL74367.1;Note=COG0505 Carbamoylphosphate synthase small subunit;gbkey=CDS;locus_tag=SEEE1594_02219;product=carbamoyl phosphate synthase small subunit;protein_id=ELL74367.1;transl_table=11	90371.CY43_00325	7.51e-285	.	COG0505@1|root,COG0505@2|Bacteria,1MUB9@1224|Proteobacteria,1RMAW@1236|Gammaproteobacteria,3ZKA8@590|Salmonella	1236|Gammaproteobacteria	F	Carbamoyl-phosphate synthase small chain, CPSase domain	carA	GO:0000050,GO:0000166,GO:0003674,GO:0003824,GO:0004088,GO:0005488,GO:0005524,GO:0005575,GO:0005622,GO:0005623,GO:0005737,GO:0005829,GO:0005951,GO:0006082,GO:0006139,GO:0006206,GO:0006207,GO:0006213,GO:0006220,GO:0006221,GO:0006222,GO:0006520,GO:0006525,GO:0006526,GO:0006541,GO:0006725,GO:0006753,GO:0006793,GO:0006796,GO:0006807,GO:0008144,GO:0008150,GO:0008152,GO:0008652,GO:0009058,GO:0009064,GO:…	6.3.5.5	ko:K01956	ko00240,ko00250,ko01100,map00240,map00250,map01100	M00051	R00256,R00575,R01395,R10948,R10949	RC00002,RC00010,RC00043,RC02750,RC02798,RC03314	ko00000,ko00001,ko00002,ko01000	-	-	iAPECO1_1312.APECO1_1950,iUTI89_1310.UTI89_C0036,ic_1306.c0040	CPSase_sm_chain,GATase,TatD_DNase
3338	GCA_011758025.1	DAAWTV010000033.1	17302	17363	Protein Homology	CDS	15511	17397	.	+	0	ID=cds-HAF9382555.1;Parent=gene-G9W25_003975;Dbxref=NCBI_GP:HAF9382555.1;Name=HAF9382555.1;gbkey=CDS;inference=COORDINATES: similar to AA sequence:RefSeq:NP_455609.1;locus_tag=G9W25_003975;product=DUF255 domain-containing protein;protein_id=HAF9382555.1;transl_table=11	220341.16502286	0	.	COG4232@1|root,COG4233@1|root,COG4232@2|Bacteria,COG4233@2|Bacteria,1MU8W@1224|Proteobacteria,1RPF7@1236|Gammaproteobacteria,3ZKUD@590|Salmonella	1236|Gammaproteobacteria	CO	Protein of unknown function, DUF255	scsB	-	-	ko:K08344	-	-	-	-	ko00000,ko02000	5.A.1.5	-	-	DsbC,DsbD,Thioredoxin_4,Thioredoxin_7
3435	GCA_008116845.1	AAJQQJ010000012.1	123617	123676	Protein Homology	CDS	122841	124232	.	-	0	ID=cds-ECO1346535.1;Parent=gene-AC427_18265;Dbxref=NCBI_GP:ECO1346535.1;Name=ECO1346535.1;gbkey=CDS;gene=pgtP;inference=COORDINATES: similar to AA sequence:RefSeq:NP_461340.1;locus_tag=AC427_18265;product=phosphoglycerate transporter PgtP;protein_id=ECO1346535.1;transl_table=11	90371.CY43_12835	0	.	COG2271@1|root,COG2271@2|Bacteria,1MX4V@1224|Proteobacteria,1RSR4@1236|Gammaproteobacteria,3ZMYY@590|Salmonella	1236|Gammaproteobacteria	G	Major Facilitator Superfamily	pgtP	-	-	ko:K11382	ko02020,map02020	-	-	-	ko00000,ko00001,ko02000	2.A.1.4.2	-	-	MFS_1
3607	GCA_001535125.1	LROB01000026.1	544	605	Protein Homology	CDS	1	1066	.	+	1	ID=cds-AH80_08860;Parent=gene-AH80_08860;gbkey=CDS;inference=EXISTENCE: similar to AA sequence:RefSeq:WP_001539027.1;locus_tag=AH80_08860;pseudo=true;transl_table=11	NA	NA	.	NA	NA	NA	NA	NA	NA	NA	NA	NA	NA	NA	NA	NA	NA	NA	NA	NA
3681	GCA_008617895.1	AAKXGP010000017.1	3318	3356	Protein Homology	CDS	1427	3973	.	+	0	ID=cds-ECW6386099.1;Parent=gene-AHZ55_09170;Dbxref=NCBI_GP:ECW6386099.1;Name=ECW6386099.1;gbkey=CDS;inference=COORDINATES: similar to AA sequence:RefSeq:NP_459180.1;locus_tag=AHZ55_09170;product=fimbrial outer membrane usher protein;protein_id=ECW6386099.1;transl_table=11	90371.CY43_00880	0	.	COG3188@1|root,COG3188@2|Bacteria,1MUHE@1224|Proteobacteria,1RMPU@1236|Gammaproteobacteria,3ZK1S@590|Salmonella	1236|Gammaproteobacteria	NU	PapC C-terminal domain	-	-	-	ko:K07347	ko05133,map05133	-	-	-	ko00000,ko00001,ko02000,ko02035,ko02044	1.B.11.3	-	-	PapC_C,PapC_N,Usher
3783	GCA_010688085.1	DAATBQ010000004.1	2678	2720	Protein Homology	CDS	2660	3676	.	+	0	ID=cds-HAE7929716.1;Parent=gene-G4P83_001104;Dbxref=NCBI_GP:HAE7929716.1;Name=HAE7929716.1;gbkey=CDS;gene=pta;inference=COORDINATES: similar to AA sequence:RefSeq:NP_461401.1;locus_tag=G4P83_001104;product=phosphate acetyltransferase;protein_id=HAE7929716.1;transl_table=11	90371.CY43_13185	4.67e-234	.	COG0280@1|root,COG0280@2|Bacteria,1QTS5@1224|Proteobacteria,1RMJS@1236|Gammaproteobacteria,3ZN28@590|Salmonella	1236|Gammaproteobacteria	C	Phosphate acetyl/butaryl transferase	eutD	GO:0003674,GO:0003824,GO:0006066,GO:0006576,GO:0006580,GO:0006807,GO:0006950,GO:0008150,GO:0008152,GO:0008959,GO:0009056,GO:0009266,GO:0009308,GO:0009310,GO:0009408,GO:0009628,GO:0009987,GO:0016407,GO:0016740,GO:0016746,GO:0016747,GO:0034308,GO:0034310,GO:0034641,GO:0042402,GO:0042439,GO:0044106,GO:0044237,GO:0044281,GO:0044282,GO:0046164,GO:0046336,GO:0050896,GO:0071704,GO:0097164,GO:1901160,GO:…	2.3.1.8	ko:K00625,ko:K04020,ko:K13788	ko00430,ko00620,ko00640,ko00680,ko00720,ko01100,ko01120,ko01200,map00430,map00620,map00640,map00680,map00720,map01100,map01120,map01200	M00357,M00579	R00230,R00921	RC00004,RC02746,RC02816	ko00000,ko00001,ko00002,ko01000	-	-	iE2348C_1286.E2348C_2692	AAA_26,DRTGG,PTA_PTB
3852	GCA_011448215.1	AAQATU010000019.1	73876	73937	Protein Homology	CDS	73749	75107	.	-	0	ID=cds-EEJ9540069.1;Parent=gene-T084_12250;Dbxref=NCBI_GP:EEJ9540069.1;Name=EEJ9540069.1;gbkey=CDS;gene=murF;inference=COORDINATES: similar to AA sequence:RefSeq:NP_459129.1;locus_tag=T084_12250;product=UDP-N-acetylmuramoyl-tripeptide--D-alanyl-D-alanine ligase;protein_id=EEJ9540069.1;transl_table=11	90371.CY43_00615	0	.	COG0770@1|root,COG0770@2|Bacteria,1QTSF@1224|Proteobacteria,1RMGD@1236|Gammaproteobacteria,3ZJNU@590|Salmonella	1236|Gammaproteobacteria	M	Involved in cell wall formation. Catalyzes the final step in the synthesis of UDP-N-acetylmuramoyl-pentapeptide, the precursor of murein	murF	GO:0000166,GO:0000270,GO:0003674,GO:0003824,GO:0005488,GO:0005524,GO:0005575,GO:0005622,GO:0005623,GO:0005737,GO:0005829,GO:0006022,GO:0006023,GO:0006024,GO:0006807,GO:0007049,GO:0008144,GO:0008150,GO:0008152,GO:0008360,GO:0008766,GO:0009058,GO:0009059,GO:0009252,GO:0009273,GO:0009987,GO:0016043,GO:0016874,GO:0016879,GO:0016881,GO:0017076,GO:0022603,GO:0022604,GO:0030203,GO:0030554,GO:0032553,GO:…	6.3.2.10	ko:K01929	ko00300,ko00550,ko01100,ko01502,map00300,map00550,map01100,map01502	-	R04573,R04617	RC00064,RC00141	ko00000,ko00001,ko01000,ko01011	-	-	iB21_1397.B21_00086,iEC042_1314.EC042_0087,iEC55989_1330.EC55989_0082,iECBD_1354.ECBD_3531,iECB_1328.ECB_00087,iECD_1391.ECD_00087,iECIAI1_1343.ECIAI1_0085,iECO103_1326.ECO103_0088,iECO111_1330.ECO111_0089,iECO26_1355.ECO26_0089,iECSE_1348.ECSE_0088,iECW_1372.ECW_m0085,iEKO11_1354.EKO11_3828,iEcE24377_1341.EcE24377A_0088,iEcHS_1320.EcHS_A0092,iEcolC_1368.EcolC_3571,iSBO_1134.SBO_0074,iSSON_1240.S…	Mur_ligase,Mur_ligase_C,Mur_ligase_M
4010	GCA_008116845.1	AAJQQJ010000012.1	60622	60663	Protein Homology	CDS	60195	60998	.	+	0	ID=cds-ECO1346472.1;Parent=gene-AC427_17915;Dbxref=NCBI_GP:ECO1346472.1;Name=ECO1346472.1;gbkey=CDS;gene=eutT;inference=COORDINATES: similar to AA sequence:RefSeq:NP_457001.1;locus_tag=AC427_17915;product=ethanolamine utilization cob(I)yrinic acid a%2Cc-diamide adenosyltransferase EutT;protein_id=ECO1346472.1;transl_table=11	90371.CY43_13190	8.74e-192	.	COG4812@1|root,COG4812@2|Bacteria,1R4BY@1224|Proteobacteria,1RMDG@1236|Gammaproteobacteria,3ZN4U@590|Salmonella	1236|Gammaproteobacteria	E	Cobalamin adenosyltransferase	eutT	GO:0000166,GO:0003674,GO:0003824,GO:0005488,GO:0005524,GO:0006066,GO:0006576,GO:0006580,GO:0006725,GO:0006766,GO:0006767,GO:0006807,GO:0008144,GO:0008150,GO:0008152,GO:0008817,GO:0009056,GO:0009058,GO:0009110,GO:0009235,GO:0009236,GO:0009308,GO:0009310,GO:0009987,GO:0016740,GO:0016765,GO:0017076,GO:0017144,GO:0018130,GO:0019438,GO:0030554,GO:0032553,GO:0032555,GO:0032559,GO:0033013,GO:0033014,GO:…	2.5.1.17	ko:K04032	ko00860,ko01100,map00860,map01100	-	R01492	RC00533	ko00000,ko00001,ko01000	-	-	-	Cob_adeno_trans
4038	GCA_011448715.1	AAQAVZ010000001.1	669828	669889	Protein Homology	CDS	669436	670824	.	+	0	ID=cds-EEJ9798876.1;Parent=gene-EF10_03540;Dbxref=NCBI_GP:EEJ9798876.1;Name=EEJ9798876.1;gbkey=CDS;gene=pntB;inference=COORDINATES: similar to AA sequence:RefSeq:WP_000014033.1;locus_tag=EF10_03540;product=Re/Si-specific NAD(P)(+) transhydrogenase subunit beta;protein_id=EEJ9798876.1;transl_table=11	220341.16502678	9.00000009997025e-317	.	COG1282@1|root,COG1282@2|Bacteria,1MUP4@1224|Proteobacteria,1RMR4@1236|Gammaproteobacteria,3ZM2E@590|Salmonella	1236|Gammaproteobacteria	C	The transhydrogenation between NADH and NADP is coupled to respiration and ATP hydrolysis and functions as a proton pump across the membrane	pntB	GO:0000166,GO:0003674,GO:0003824,GO:0005488,GO:0005575,GO:0005623,GO:0005886,GO:0005887,GO:0006139,GO:0006725,GO:0006732,GO:0006733,GO:0006739,GO:0006740,GO:0006753,GO:0006793,GO:0006796,GO:0006807,GO:0008150,GO:0008152,GO:0008746,GO:0008750,GO:0009117,GO:0009987,GO:0016020,GO:0016021,GO:0016491,GO:0016651,GO:0016652,GO:0019362,GO:0019637,GO:0031224,GO:0031226,GO:0034641,GO:0036094,GO:0044237,GO:…	1.6.1.2	ko:K00325	ko00760,ko01100,map00760,map01100	-	R00112	RC00001	ko00000,ko00001,ko01000	-	-	iSBO_1134.SBO_1534,iYL1228.KPN_01527	PNTB
4071	GCA_001534985.1	LRNH01000005.1	125236	125274	Protein Homology	CDS	124340	126073	.	-	0	ID=cds-KWQ31959.1;Parent=gene-AH92_04005;Dbxref=NCBI_GP:KWQ31959.1;Name=KWQ31959.1;gbkey=CDS;inference=EXISTENCE: similar to AA sequence:RefSeq:WP_000556326.1;locus_tag=AH92_04005;product=hypothetical protein;protein_id=KWQ31959.1;transl_table=11	220341.16504628	0	.	COG2194@1|root,COG2194@2|Bacteria,1MWS7@1224|Proteobacteria,1RQI2@1236|Gammaproteobacteria,3ZJRM@590|Salmonella	1236|Gammaproteobacteria	S	Sulfatase	cptA	GO:0000271,GO:0003674,GO:0003824,GO:0005575,GO:0005623,GO:0005886,GO:0005975,GO:0005976,GO:0006629,GO:0008150,GO:0008152,GO:0008484,GO:0008610,GO:0008653,GO:0009058,GO:0009059,GO:0009103,GO:0009244,GO:0009311,GO:0009312,GO:0009987,GO:0016020,GO:0016021,GO:0016051,GO:0016740,GO:0016772,GO:0016776,GO:0016787,GO:0016788,GO:0031224,GO:0033692,GO:0034637,GO:0034645,GO:0043170,GO:0044237,GO:0044238,GO:…	-	ko:K19353	ko00540,map00540	-	-	-	ko00000,ko00001,ko01000,ko01005	-	-	-	DUF1705,Sulfatase
4241	GCA_010737815.1	DAATHD010000050.1	5182	5243	Protein Homology	CDS	4630	5988	.	+	0	ID=cds-HAE8648912.1;Parent=gene-G4Q87_003874;Dbxref=NCBI_GP:HAE8648912.1;Name=HAE8648912.1;gbkey=CDS;gene=glpT;inference=COORDINATES: similar to AA sequence:RefSeq:NP_461225.1;locus_tag=G4Q87_003874;product=glycerol-3-phosphate transporter;protein_id=HAE8648912.1;transl_table=11	90371.CY43_12240	0	.	COG2271@1|root,COG2271@2|Bacteria,1MX4V@1224|Proteobacteria,1RMB3@1236|Gammaproteobacteria,3ZJGV@590|Salmonella	1236|Gammaproteobacteria	G	Major Facilitator Superfamily	glpT	GO:0003674,GO:0005215,GO:0005575,GO:0005623,GO:0005886,GO:0005975,GO:0006066,GO:0006071,GO:0006810,GO:0006811,GO:0006817,GO:0006820,GO:0008150,GO:0008152,GO:0008509,GO:0008514,GO:0008643,GO:0009987,GO:0015075,GO:0015103,GO:0015114,GO:0015144,GO:0015166,GO:0015168,GO:0015169,GO:0015291,GO:0015297,GO:0015301,GO:0015315,GO:0015318,GO:0015527,GO:0015605,GO:0015698,GO:0015711,GO:0015748,GO:0015791,GO:…	-	ko:K02445	-	-	-	-	ko00000,ko02000	2.A.1.4.3	-	iECH74115_1262.ECH74115_3377,iECIAI39_1322.ECIAI39_2383,iECSP_1301.ECSP_3115,iECs_1301.ECs3125,iEcSMS35_1347.EcSMS35_2392,iG2583_1286.G2583_2780,iSFV_1184.SFV_2312,iZ_1308.Z3498	MFS_1
4315	GCA_008615805.1	AAKXAQ010000013.1	7205	7266	Protein Homology	CDS	5695	8196	.	-	0	ID=cds-ECW6241526.1;Parent=gene-AL153_09550;Dbxref=NCBI_GP:ECW6241526.1;Name=ECW6241526.1;gbkey=CDS;gene=copA;inference=COORDINATES: similar to AA sequence:RefSeq:NP_459493.1;locus_tag=AL153_09550;product=copper-exporting P-type ATPase CopA;protein_id=ECW6241526.1;transl_table=11	90371.CY43_02830	0	.	COG2217@1|root,COG2217@2|Bacteria,1MU08@1224|Proteobacteria,1RN2C@1236|Gammaproteobacteria,3ZKH9@590|Salmonella	1236|Gammaproteobacteria	P	Heavy-metal-associated domain	copA	GO:0000041,GO:0000166,GO:0003674,GO:0003824,GO:0005215,GO:0005488,GO:0005524,GO:0005575,GO:0005622,GO:0005623,GO:0005737,GO:0005886,GO:0005887,GO:0006810,GO:0006811,GO:0006812,GO:0006825,GO:0006950,GO:0008144,GO:0008150,GO:0008324,GO:0009636,GO:0009987,GO:0010035,GO:0010038,GO:0010272,GO:0010273,GO:0015075,GO:0015080,GO:0015318,GO:0015399,GO:0015405,GO:0015662,GO:0016020,GO:0016021,GO:0016462,GO:…	3.6.3.54	ko:K17686	ko01524,ko04016,map01524,map04016	-	R00086	RC00002	ko00000,ko00001,ko01000	3.A.3.5	-	iEC55989_1330.EC55989_0497,iECIAI1_1343.ECIAI1_0487,iECO103_1326.ECO103_0460,iECSE_1348.ECSE_0509,iECW_1372.ECW_m0557,iEKO11_1354.EKO11_3363,iWFL_1372.ECW_m0557	E1-E2_ATPase,HMA,Hydrolase
4350	GCA_008114045.1	AAJQKA010000015.1	17356	17417	Protein Homology	CDS	15999	19481	.	-	0	ID=cds-ECO0580978.1;Parent=gene-XS70_18460;Dbxref=NCBI_GP:ECO0580978.1;Name=ECO0580978.1;gbkey=CDS;gene=dnaE;inference=COORDINATES: similar to AA sequence:RefSeq:WP_012815364.1;locus_tag=XS70_18460;product=DNA polymerase III subunit alpha;protein_id=ECO0580978.1;transl_table=11	220341.16501512	0	.	COG0587@1|root,COG0587@2|Bacteria,1MUIF@1224|Proteobacteria,1RP0K@1236|Gammaproteobacteria,3ZKRY@590|Salmonella	1236|Gammaproteobacteria	L	Bacterial DNA polymerase III alpha subunit	dnaE	GO:0003674,GO:0003676,GO:0003677,GO:0003824,GO:0003887,GO:0004518,GO:0004527,GO:0005488,GO:0005575,GO:0005622,GO:0005623,GO:0005737,GO:0005829,GO:0006139,GO:0006259,GO:0006260,GO:0006725,GO:0006807,GO:0008150,GO:0008152,GO:0008408,GO:0009058,GO:0009059,GO:0009360,GO:0009987,GO:0016740,GO:0016772,GO:0016779,GO:0016787,GO:0016788,GO:0018130,GO:0019438,GO:0032991,GO:0034061,GO:0034641,GO:0034645,GO:…	2.7.7.7	ko:K02337	ko00230,ko00240,ko01100,ko03030,ko03430,ko03440,map00230,map00240,map01100,map03030,map03430,map03440	M00260	R00375,R00376,R00377,R00378	RC02795	ko00000,ko00001,ko00002,ko01000,ko03032,ko03400	-	-	-	DNA_pol3_alpha,HHH_6,Intein_splicing,LAGLIDADG_3,PHP,Stn1,tRNA_anti-codon
4437	GCA_016334635.1	DACZPM010000020.1	62647	62708	Protein Homology	CDS	60441	63923	.	+	0	ID=cds-HAV1218842.1;Parent=gene-JGS82_002390;Dbxref=NCBI_GP:HAV1218842.1;Name=HAV1218842.1;gbkey=CDS;gene=dnaE;inference=COORDINATES: similar to AA sequence:RefSeq:WP_012815364.1;locus_tag=JGS82_002390;product=DNA polymerase III subunit alpha;protein_id=HAV1218842.1;transl_table=11	220341.16501512	0	.	COG0587@1|root,COG0587@2|Bacteria,1MUIF@1224|Proteobacteria,1RP0K@1236|Gammaproteobacteria,3ZKRY@590|Salmonella	1236|Gammaproteobacteria	L	Bacterial DNA polymerase III alpha subunit	dnaE	GO:0003674,GO:0003676,GO:0003677,GO:0003824,GO:0003887,GO:0004518,GO:0004527,GO:0005488,GO:0005575,GO:0005622,GO:0005623,GO:0005737,GO:0005829,GO:0006139,GO:0006259,GO:0006260,GO:0006725,GO:0006807,GO:0008150,GO:0008152,GO:0008408,GO:0009058,GO:0009059,GO:0009360,GO:0009987,GO:0016740,GO:0016772,GO:0016779,GO:0016787,GO:0016788,GO:0018130,GO:0019438,GO:0032991,GO:0034061,GO:0034641,GO:0034645,GO:…	2.7.7.7	ko:K02337	ko00230,ko00240,ko01100,ko03030,ko03430,ko03440,map00230,map00240,map01100,map03030,map03430,map03440	M00260	R00375,R00376,R00377,R00378	RC02795	ko00000,ko00001,ko00002,ko01000,ko03032,ko03400	-	-	-	DNA_pol3_alpha,HHH_6,Intein_splicing,LAGLIDADG_3,PHP,Stn1,tRNA_anti-codon
4531	GCA_008116845.1	AAJQQJ010000012.1	121448	121509	Protein Homology	CDS	120918	121838	.	-	0	ID=cds-ECO1346533.1;Parent=gene-AC427_18255;Dbxref=NCBI_GP:ECO1346533.1;Name=ECO1346533.1;gbkey=CDS;gene=lpxP;inference=COORDINATES: similar to AA sequence:RefSeq:NP_456943.1;locus_tag=AC427_18255;product=kdo(2)-lipid IV(A) palmitoleoyltransferase;protein_id=ECO1346533.1;transl_table=11	220341.16503625	5.65e-228	.	COG1560@1|root,COG1560@2|Bacteria,1MVNI@1224|Proteobacteria,1RMZ5@1236|Gammaproteobacteria,3ZKRG@590|Salmonella	1236|Gammaproteobacteria	M	Catalyzes the transfer of palmitoleate from palmitoleoyl-acyl carrier protein (ACP) to Kdo(2)-lipid IV(A) to form Kdo(2)-(palmitoleoyl)-lipid IV(A)	lpxL	GO:0000271,GO:0003674,GO:0003824,GO:0005575,GO:0005623,GO:0005886,GO:0005975,GO:0005976,GO:0006082,GO:0006629,GO:0006643,GO:0006644,GO:0006664,GO:0006793,GO:0006796,GO:0006950,GO:0008150,GO:0008152,GO:0008610,GO:0008653,GO:0008654,GO:0008951,GO:0009058,GO:0009059,GO:0009103,GO:0009245,GO:0009247,GO:0009266,GO:0009311,GO:0009312,GO:0009409,GO:0009628,GO:0009987,GO:0016020,GO:0016021,GO:0016051,GO:…	2.3.1.241,2.3.1.242	ko:K02517,ko:K12974	ko00540,ko01100,map00540,map01100	M00060	R05146,R10906	RC00037,RC00039	ko00000,ko00001,ko00002,ko01000,ko01005	-	-	iEC042_1314.EC042_2597	Lip_A_acyltrans
4711	GCA_016375725.1	DACZPX010000033.1	35649	35710	Protein Homology	CDS	35320	35670	.	-	0	ID=cds-HAV1276687.1;Parent=gene-JGZ76_004052;Dbxref=NCBI_GP:HAV1276687.1;Name=HAV1276687.1;gbkey=CDS;inference=COORDINATES: similar to AA sequence:RefSeq:NP_490504.1;locus_tag=JGZ76_004052;product=helix-turn-helix transcriptional regulator;protein_id=HAV1276687.1;transl_table=11	220341.16505607	4.88e-72	.	COG2771@1|root,COG2771@2|Bacteria	2|Bacteria	K	luxR family	-	-	-	ko:K08087,ko:K21405	-	-	-	-	ko00000,ko03000	-	-	-	AAA_25,DUF3991,GAF,GAF_3,GerE,Toprim_2
4711	GCA_016375725.1	DACZPX010000033.1	35649	35710	Protein Homology	CDS	35655	35867	.	-	0	ID=cds-HAV1276688.1;Parent=gene-JGZ76_004053;Dbxref=NCBI_GP:HAV1276688.1;Name=HAV1276688.1;gbkey=CDS;gene=pefI;inference=COORDINATES: similar to AA sequence:RefSeq:NP_490505.1;locus_tag=JGZ76_004053;product=transcriptional regulator PefI;protein_id=HAV1276688.1;transl_table=11	NA	NA	.	NA	NA	NA	NA	NA	NA	NA	NA	NA	NA	NA	NA	NA	NA	NA	NA	NA
4742	GCA_001630315.1	LWRE01000004.1	214073	214109	Protein Homology	CDS	211267	214749	.	+	0	ID=cds-KZO19551.1;Parent=gene-AI13_04795;Dbxref=NCBI_GP:KZO19551.1;Name=KZO19551.1;Note=catalyzes DNA-template-directed extension of the 3'- end of a DNA strand by one nucleotide at a time%3B main replicative polymerase;gbkey=CDS;gene=dnaE;inference=EXISTENCE: similar to AA sequence:RefSeq:WP_009419062.1;locus_tag=AI13_04795;product=DNA polymerase III subunit alpha;protein_id=KZO19551.1;transl_ta…	220341.16501512	0	.	COG0587@1|root,COG0587@2|Bacteria,1MUIF@1224|Proteobacteria,1RP0K@1236|Gammaproteobacteria,3ZKRY@590|Salmonella	1236|Gammaproteobacteria	L	Bacterial DNA polymerase III alpha subunit	dnaE	GO:0003674,GO:0003676,GO:0003677,GO:0003824,GO:0003887,GO:0004518,GO:0004527,GO:0005488,GO:0005575,GO:0005622,GO:0005623,GO:0005737,GO:0005829,GO:0006139,GO:0006259,GO:0006260,GO:0006725,GO:0006807,GO:0008150,GO:0008152,GO:0008408,GO:0009058,GO:0009059,GO:0009360,GO:0009987,GO:0016740,GO:0016772,GO:0016779,GO:0016787,GO:0016788,GO:0018130,GO:0019438,GO:0032991,GO:0034061,GO:0034641,GO:0034645,GO:…	2.7.7.7	ko:K02337	ko00230,ko00240,ko01100,ko03030,ko03430,ko03440,map00230,map00240,map01100,map03030,map03430,map03440	M00260	R00375,R00376,R00377,R00378	RC02795	ko00000,ko00001,ko00002,ko01000,ko03032,ko03400	-	-	-	DNA_pol3_alpha,HHH_6,Intein_splicing,LAGLIDADG_3,PHP,Stn1,tRNA_anti-codon
4999	GCA_008617515.1	AAKXFS010000011.1	17266	17311	Protein Homology	CDS	16099	17337	.	+	0	ID=cds-ECW6295054.1;Parent=gene-AOZ74_07920;Dbxref=NCBI_GP:ECW6295054.1;Name=ECW6295054.1;gbkey=CDS;inference=COORDINATES: similar to AA sequence:RefSeq:NP_461343.1;locus_tag=AOZ74_07920;product=alanine transaminase;protein_id=ECW6295054.1;transl_table=11	220341.16503627	1.03e-304	.	COG0436@1|root,COG0436@2|Bacteria,1MWS8@1224|Proteobacteria,1RQBM@1236|Gammaproteobacteria,3ZJQD@590|Salmonella	1236|Gammaproteobacteria	E	Aminotransferase class I and II	yfdZ	GO:0003674,GO:0003824,GO:0004021,GO:0005488,GO:0005575,GO:0005622,GO:0005623,GO:0005737,GO:0006082,GO:0006090,GO:0006520,GO:0006522,GO:0006523,GO:0006807,GO:0008144,GO:0008150,GO:0008152,GO:0008483,GO:0008652,GO:0009058,GO:0009078,GO:0009079,GO:0009987,GO:0016053,GO:0016740,GO:0016769,GO:0019272,GO:0019752,GO:0019842,GO:0030170,GO:0030632,GO:0032787,GO:0036094,GO:0042851,GO:0042852,GO:0043167,GO:…	-	ko:K14261	-	-	-	-	ko00000,ko01000,ko01007	-	-	iEcSMS35_1347.EcSMS35_2531,iSBO_1134.SBO_2405	Aminotran_1_2
5153	GCA_008617515.1	AAKXFS010000033.1	11874	11917	Protein Homology	CDS	11855	13264	.	-	0	ID=cds-ECW6296470.1;Parent=gene-AOZ74_15245;Dbxref=NCBI_GP:ECW6296470.1;Name=ECW6296470.1;gbkey=CDS;inference=COORDINATES: similar to AA sequence:RefSeq:WP_012133942.1;locus_tag=AOZ74_15245;product=nitrogen regulation protein NR(I);protein_id=ECW6296470.1;transl_table=11	220341.16504732	0	.	COG2204@1|root,COG2204@2|Bacteria,1MU0N@1224|Proteobacteria,1RMCK@1236|Gammaproteobacteria,3ZJ7X@590|Salmonella	1236|Gammaproteobacteria	T	Bacterial regulatory protein, Fis family	glnG	GO:0000156,GO:0000160,GO:0000166,GO:0003674,GO:0003676,GO:0003677,GO:0005488,GO:0005515,GO:0005524,GO:0005575,GO:0005622,GO:0005623,GO:0005737,GO:0005829,GO:0006139,GO:0006351,GO:0006355,GO:0006725,GO:0006807,GO:0006808,GO:0007154,GO:0007165,GO:0008134,GO:0008144,GO:0008150,GO:0008152,GO:0009058,GO:0009059,GO:0009399,GO:0009889,GO:0009987,GO:0010467,GO:0010468,GO:0010556,GO:0016070,GO:0017076,GO:…	-	ko:K07712	ko02020,map02020	M00497	-	-	ko00000,ko00001,ko00002,ko02022	-	-	-	HTH_8,Response_reg,Sigma54_activat
5482	GCA_010540835.1	DAASAZ010000011.1	59047	59108	Protein Homology	CDS	59005	59559	.	+	0	ID=cds-HAE4766574.1;Parent=gene-G4D49_004016;Dbxref=NCBI_GP:HAE4766574.1;Name=HAE4766574.1;gbkey=CDS;gene=yfcD;inference=COORDINATES: similar to AA sequence:RefSeq:NP_456888.1;locus_tag=G4D49_004016;product=NUDIX hydrolase YfcD;protein_id=HAE4766574.1;transl_table=11	220341.16503570	2.29e-130	.	COG1443@1|root,COG1443@2|Bacteria,1P8AM@1224|Proteobacteria,1RQA3@1236|Gammaproteobacteria,3ZJ28@590|Salmonella	1236|Gammaproteobacteria	I	NUDIX domain	yfcD	GO:0003674,GO:0003824,GO:0005488,GO:0005575,GO:0005622,GO:0005623,GO:0005737,GO:0005829,GO:0016787,GO:0016817,GO:0043167,GO:0043169,GO:0044424,GO:0044444,GO:0044464,GO:0046872	5.3.3.2	ko:K01823	ko00900,ko01100,ko01110,ko01130,map00900,map01100,map01110,map01130	M00095,M00096,M00364,M00365,M00366,M00367	R01123	RC00455	ko00000,ko00001,ko00002,ko01000	-	-	iJN746.PP_0565	NUDIX
5489	GCA_001535165.1	LRNZ01000015.1	70700	70739	Protein Homology	CDS	70724	71164	.	+	0	ID=cds-KWQ99233.1;Parent=gene-Y106_06460;Dbxref=NCBI_GP:KWQ99233.1;Name=KWQ99233.1;gbkey=CDS;inference=EXISTENCE: similar to AA sequence:RefSeq:WP_000901960.1;locus_tag=Y106_06460;product=PTS sugar transporter subunit IIA;protein_id=KWQ99233.1;transl_table=11	90371.CY43_00895	3.11e-105	.	COG2893@1|root,COG2893@2|Bacteria,1RA6P@1224|Proteobacteria,1S2FN@1236|Gammaproteobacteria,3ZJ2Z@590|Salmonella	1236|Gammaproteobacteria	G	PTS system fructose IIA component	yadI	GO:0003674,GO:0003824,GO:0005575,GO:0005622,GO:0005623,GO:0005737,GO:0006793,GO:0006796,GO:0006810,GO:0008150,GO:0008152,GO:0008643,GO:0009401,GO:0009987,GO:0016020,GO:0016021,GO:0016301,GO:0016310,GO:0016740,GO:0016772,GO:0031224,GO:0044237,GO:0044424,GO:0044425,GO:0044464,GO:0051179,GO:0051234,GO:0071702	-	-	-	-	-	-	-	-	-	-	EIIA-man
5714	GCA_011085005.1	AAPFTG010000006.1	244630	244691	Protein Homology	CDS	243663	244853	.	-	0	ID=cds-EED4472931.1;Parent=gene-CO67_15635;Dbxref=NCBI_GP:EED4472931.1;Name=EED4472931.1;gbkey=CDS;gene=glpC;inference=COORDINATES: similar to AA sequence:RefSeq:NP_461228.1;locus_tag=CO67_15635;product=anaerobic glycerol-3-phosphate dehydrogenase subunit C;protein_id=EED4472931.1;transl_table=11	90371.CY43_12255	6.62e-302	.	COG0247@1|root,COG0247@2|Bacteria,1MWTK@1224|Proteobacteria,1RQ9M@1236|Gammaproteobacteria,3ZJGT@590|Salmonella	1236|Gammaproteobacteria	C	Cysteine-rich domain	glpC	GO:0003674,GO:0005488,GO:0005575,GO:0005623,GO:0005886,GO:0005975,GO:0006066,GO:0006071,GO:0006091,GO:0008150,GO:0008152,GO:0009056,GO:0009061,GO:0009987,GO:0015980,GO:0016020,GO:0016052,GO:0019400,GO:0019405,GO:0019563,GO:0019751,GO:0022900,GO:0043167,GO:0043169,GO:0044237,GO:0044238,GO:0044248,GO:0044262,GO:0044275,GO:0044281,GO:0044282,GO:0044464,GO:0045333,GO:0046164,GO:0046174,GO:0046872,GO:…	1.1.5.3	ko:K00113,ko:K11473	ko00564,ko00630,ko01100,ko01110,ko01120,ko01130,map00564,map00630,map01100,map01110,map01120,map01130	-	R00475,R00848	RC00029,RC00042	ko00000,ko00001,ko01000	-	-	-	CCG,Fer4_8
5893	GCA_000329385.1	ALFX01000016.1	108591	108636	Genbank	CDS	108627	109784	.	-	0	ID=cds-ELM43693.1;Parent=gene-SEEE1444_05880;Dbxref=NCBI_GP:ELM43693.1;Name=ELM43693.1;Note=COG1680 Beta-lactamase class C and other penicillin binding proteins;gbkey=CDS;locus_tag=SEEE1444_05880;product=beta-lactam binding protein AmpH;protein_id=ELM43693.1;transl_table=11	90371.CY43_02195	5.05e-280	.	COG1680@1|root,COG1680@2|Bacteria,1MVPR@1224|Proteobacteria,1RPF1@1236|Gammaproteobacteria,3ZJ8Y@590|Salmonella	1236|Gammaproteobacteria	V	Beta-lactamase	ampH	GO:0000270,GO:0003674,GO:0003824,GO:0004175,GO:0004180,GO:0005488,GO:0005575,GO:0005623,GO:0005886,GO:0006022,GO:0006026,GO:0006027,GO:0006508,GO:0006807,GO:0008144,GO:0008150,GO:0008152,GO:0008233,GO:0008238,GO:0008360,GO:0008658,GO:0009056,GO:0009057,GO:0009253,GO:0009987,GO:0016020,GO:0016043,GO:0016787,GO:0019538,GO:0022603,GO:0022604,GO:0030203,GO:0031406,GO:0033218,GO:0033293,GO:0036094,GO:…	3.4.16.4	ko:K18988	-	-	-	-	ko00000,ko01000,ko01002,ko01011	-	-	-	Beta-lactamase,DUF3471,DUF3887
6339	GCA_010372185.1	DAARCE010000033.1	15296	15329	Protein Homology	CDS	15108	15893	.	-	0	ID=cds-HAE1827715.1;Parent=gene-G3V08_004770;Dbxref=NCBI_GP:HAE1827715.1;Name=HAE1827715.1;gbkey=CDS;gene=caiD;inference=COORDINATES: similar to AA sequence:RefSeq:NP_459075.1;locus_tag=G3V08_004770;product=crotonobetainyl-CoA hydratase;protein_id=HAE1827715.1;transl_table=11	90371.CY43_00345	4.15e-187	.	COG1024@1|root,COG1024@2|Bacteria,1MWZC@1224|Proteobacteria,1RR3Z@1236|Gammaproteobacteria,3ZJ7T@590|Salmonella	1236|Gammaproteobacteria	H	Catalyzes the reversible dehydration of L-carnitinyl-CoA to crotonobetainyl-CoA	caiD	GO:0003674,GO:0003824,GO:0004300,GO:0006082,GO:0006575,GO:0006577,GO:0006579,GO:0006629,GO:0006631,GO:0006635,GO:0006807,GO:0008150,GO:0008152,GO:0008809,GO:0009056,GO:0009062,GO:0009437,GO:0009987,GO:0016042,GO:0016054,GO:0016829,GO:0016835,GO:0016836,GO:0016853,GO:0016854,GO:0016856,GO:0019395,GO:0019752,GO:0030258,GO:0032787,GO:0034440,GO:0034641,GO:0042219,GO:0042413,GO:0043436,GO:0044237,GO:…	4.2.1.149	ko:K08299	-	-	R10675	RC01095	ko00000,ko01000	-	-	iAPECO1_1312.APECO1_1945,iEC042_1314.EC042_0038,iECABU_c1320.ECABU_c00410,iECB_1328.ECB_00040,iECD_1391.ECD_00040,iECO103_1326.ECO103_0038,iECP_1309.ECP_0036,iETEC_1333.ETEC_0036,iNRG857_1313.NRG857_00190,iUMN146_1321.UM146_22960,ic_1306.c0045	ECH_1
6618	GCA_010700165.1	AAOJMC010000019.1	11639	11700	Protein Homology	CDS	10707	11978	.	+	0	ID=cds-EDW1625118.1;Parent=gene-EC37_004531;Dbxref=NCBI_GP:EDW1625118.1;Name=EDW1625118.1;gbkey=CDS;inference=COORDINATES: similar to AA sequence:RefSeq:NP_458942.1;locus_tag=EC37_004531;product=DUF445 domain-containing protein;protein_id=EDW1625118.1;transl_table=11	90371.CY43_23515	2.15e-298	.	COG2733@1|root,COG2733@2|Bacteria,1MX3G@1224|Proteobacteria,1RNR7@1236|Gammaproteobacteria,3ZKJN@590|Salmonella	1236|Gammaproteobacteria	S	Protein of unknown function (DUF445)	yjiN	GO:0005575,GO:0005623,GO:0005886,GO:0016020,GO:0016021,GO:0031224,GO:0044425,GO:0044464,GO:0071944	-	-	-	-	-	-	-	-	-	-	DUF445
6624	GCA_008617515.1	AAKXFS010000011.1	13807	13848	Protein Homology	CDS	12974	14209	.	-	0	ID=cds-ECW6295052.1;Parent=gene-AOZ74_07910;Dbxref=NCBI_GP:ECW6295052.1;Name=ECW6295052.1;gbkey=CDS;inference=COORDINATES: similar to AA sequence:RefSeq:NP_461345.1;locus_tag=AOZ74_07910;product=ion channel protein;protein_id=ECW6295052.1;transl_table=11	90371.CY43_12865	1.71e-282	.	COG0038@1|root,COG0038@2|Bacteria,1MUBJ@1224|Proteobacteria,1RR1R@1236|Gammaproteobacteria,3ZJ93@590|Salmonella	1236|Gammaproteobacteria	P	Voltage gated chloride channel	yfeO	GO:0003674,GO:0005215,GO:0005216,GO:0005244,GO:0005247,GO:0005253,GO:0005254,GO:0005575,GO:0005623,GO:0005886,GO:0006810,GO:0006811,GO:0006820,GO:0006821,GO:0008150,GO:0008308,GO:0008509,GO:0015075,GO:0015103,GO:0015108,GO:0015267,GO:0015318,GO:0015698,GO:0016020,GO:0016021,GO:0022803,GO:0022832,GO:0022836,GO:0022838,GO:0022839,GO:0022857,GO:0031224,GO:0034220,GO:0044425,GO:0044464,GO:0051179,GO:…	-	-	-	-	-	-	-	-	-	-	Voltage_CLC
6873	GCA_008647915.1	AAKZDT010000003.1	40793	40854	Protein Homology	CDS	38869	40869	.	-	0	ID=cds-ECX0193640.1;Parent=gene-AOZ85_04320;Dbxref=NCBI_GP:ECX0193640.1;Name=ECX0193640.1;gbkey=CDS;gene=tkt;inference=COORDINATES: similar to AA sequence:RefSeq:NP_461409.1;locus_tag=AOZ85_04320;product=transketolase;protein_id=ECX0193640.1;transl_table=11	90371.CY43_13225	0	.	COG0021@1|root,COG0021@2|Bacteria,1MUEY@1224|Proteobacteria,1RMWP@1236|Gammaproteobacteria,3ZK98@590|Salmonella	1236|Gammaproteobacteria	G	Catalyzes the transfer of a two-carbon ketol group from a ketose donor to an aldose acceptor, via a covalent intermediate with the cofactor thiamine pyrophosphate	tktA	GO:0003674,GO:0003824,GO:0004802,GO:0005488,GO:0005575,GO:0005622,GO:0005623,GO:0005737,GO:0005829,GO:0006081,GO:0006098,GO:0006139,GO:0006725,GO:0006732,GO:0006733,GO:0006739,GO:0006753,GO:0006793,GO:0006796,GO:0006807,GO:0008150,GO:0008152,GO:0009117,GO:0009987,GO:0016740,GO:0016744,GO:0019362,GO:0019637,GO:0019682,GO:0019693,GO:0034641,GO:0043167,GO:0043169,GO:0044237,GO:0044238,GO:0044281,GO:…	2.2.1.1	ko:K00615	ko00030,ko00710,ko01051,ko01100,ko01110,ko01120,ko01130,ko01200,ko01230,map00030,map00710,map01051,map01100,map01110,map01120,map01130,map01200,map01230	M00004,M00007,M00165,M00167	R01067,R01641,R01830,R06590	RC00032,RC00226,RC00571,RC01560	ko00000,ko00001,ko00002,ko01000	-	-	iECABU_c1320.ECABU_c27750,iLF82_1304.LF82_2271,iNRG857_1313.NRG857_12300,iYL1228.KPN_02799,ic_1306.c2990	Transket_pyr,Transketolase_C,Transketolase_N
7223	GCA_010667525.1	DAATBI010000023.1	71228	71289	Protein Homology	CDS	70672	71529	.	-	0	ID=cds-HAE7889140.1;Parent=gene-G4P71_003446;Dbxref=NCBI_GP:HAE7889140.1;Name=HAE7889140.1;gbkey=CDS;inference=COORDINATES: similar to AA sequence:RefSeq:NP_457858.1;locus_tag=G4P71_003446;product=DNA adenine methylase;protein_id=HAE7889140.1;transl_table=11	929814.E5G6L8_9CAUD	6.24e-210	.	4QAXN@10239|Viruses,4QVNW@35237|dsDNA viruses no RNA stage,4QPV1@28883|Caudovirales,4QI6Z@10662|Myoviridae	10662|Myoviridae	S	D12 class N6 adenine-specific DNA methyltransferase	-	GO:0003674,GO:0003676,GO:0003824,GO:0005488,GO:0006139,GO:0006259,GO:0006260,GO:0006304,GO:0006305,GO:0006306,GO:0006725,GO:0006807,GO:0008150,GO:0008152,GO:0008168,GO:0008757,GO:0009007,GO:0009008,GO:0009058,GO:0009059,GO:0009605,GO:0009607,GO:0009987,GO:0016032,GO:0016740,GO:0016741,GO:0019048,GO:0019049,GO:0032259,GO:0032775,GO:0034641,GO:0034645,GO:0035821,GO:0043170,GO:0043207,GO:0043412,GO:…	-	-	-	-	-	-	-	-	-	-	-
7292	GCA_001535485.1	LRNK01000011.1	124735	124796	Protein Homology	CDS	124119	125942	.	-	0	ID=cds-KWQ39391.1;Parent=gene-AI04_10785;Dbxref=NCBI_GP:KWQ39391.1;Name=KWQ39391.1;gbkey=CDS;inference=EXISTENCE: similar to AA sequence:RefSeq:WP_000570681.1;locus_tag=AI04_10785;product=GTP-binding protein TypA;protein_id=KWQ39391.1;transl_table=11	90371.CY43_20955	0	.	COG1217@1|root,COG1217@2|Bacteria,1MV5Q@1224|Proteobacteria,1RMJB@1236|Gammaproteobacteria,3ZKPD@590|Salmonella	1236|Gammaproteobacteria	T	Elongation factor G C-terminus	typA	GO:0000027,GO:0000166,GO:0001882,GO:0001883,GO:0003674,GO:0003824,GO:0003924,GO:0005488,GO:0005525,GO:0005575,GO:0005622,GO:0005623,GO:0005737,GO:0005829,GO:0006950,GO:0006996,GO:0008150,GO:0009266,GO:0009408,GO:0009409,GO:0009628,GO:0009987,GO:0016043,GO:0016462,GO:0016787,GO:0016817,GO:0016818,GO:0017076,GO:0017111,GO:0019001,GO:0022607,GO:0022613,GO:0022618,GO:0032549,GO:0032550,GO:0032553,GO:…	-	ko:K06207	-	-	-	-	ko00000	-	-	-	EFG_C,GTP_EFTU,GTP_EFTU_D2
7295	GCA_014815755.1	AAWKTL010000010.1	19148	19187	Protein Homology	CDS	17862	19415	.	-	0	ID=cds-EGJ2821219.1;Parent=gene-AIK85_003481;Dbxref=NCBI_GP:EGJ2821219.1;Name=EGJ2821219.1;gbkey=CDS;gene=caiC;inference=COORDINATES: similar to AA sequence:RefSeq:NP_459076.1;locus_tag=AIK85_003481;product=crotonobetaine/carnitine-CoA ligase;protein_id=EGJ2821219.1;transl_table=11	220341.16501354	0	.	COG0318@1|root,COG0318@2|Bacteria,1MU6G@1224|Proteobacteria,1RMQ4@1236|Gammaproteobacteria,3ZKD0@590|Salmonella	1236|Gammaproteobacteria	IQ	Could catalyze the transfer of CoA to carnitine, generating the initial carnitinyl-CoA needed for the CaiB reaction cycle	caiC	GO:0003674,GO:0003824,GO:0006575,GO:0006577,GO:0006807,GO:0008150,GO:0008152,GO:0009437,GO:0009987,GO:0016405,GO:0016874,GO:0016877,GO:0016878,GO:0016879,GO:0016881,GO:0034641,GO:0044237,GO:0051108,GO:0051109,GO:0071704,GO:0097164,GO:1901564	6.2.1.48	ko:K02182	-	-	-	-	ko00000,ko01000	-	-	iECSE_1348.ECSE_0038,iNRG857_1313.NRG857_00195	AMP-binding,AMP-binding_C
7314	GCA_010700165.1	AAOJMC010000003.1	298445	298532	Protein Homology	CDS	297568	298725	.	+	0	ID=cds-EDW1622749.1;Parent=gene-EC37_002057;Dbxref=NCBI_GP:EDW1622749.1;Name=EDW1622749.1;gbkey=CDS;inference=COORDINATES: similar to AA sequence:RefSeq:WP_001087402.1;locus_tag=EC37_002057;product=peptidase;protein_id=EDW1622749.1;transl_table=11	90371.CY43_10725	3.41e-278	.	COG3646@1|root,COG3646@2|Bacteria,1N86G@1224|Proteobacteria,1S8Y9@1236|Gammaproteobacteria	1236|Gammaproteobacteria	S	Phage regulatory protein, Rha family	Z012_01170	-	-	-	-	-	-	-	-	-	-	-	ORF11CD3,Phage_ASH,Phage_pRha
7677	GCA_009564355.1	AAMYJG010000036.1	4980	5019	Protein Homology	CDS	4590	5525	.	-	0	ID=cds-EDM4530024.1;Parent=gene-AIA93_19915;Dbxref=NCBI_GP:EDM4530024.1;Name=EDM4530024.1;gbkey=CDS;inference=COORDINATES: similar to AA sequence:RefSeq:WP_000488542.1;locus_tag=AIA93_19915;product=DUF1311 domain-containing protein;protein_id=EDM4530024.1;transl_table=11	220341.16501767	1.37e-186	.	COG3755@1|root,COG3755@2|Bacteria,1MYDY@1224|Proteobacteria,1S68I@1236|Gammaproteobacteria	1236|Gammaproteobacteria	S	Pfam:DUF1311	-	-	-	-	-	-	-	-	-	-	-	-	LprI
7683	GCA_011448215.1	AAQATU010000013.1	31210	31245	Protein Homology	CDS	30842	31801	.	-	0	ID=cds-EEJ9539485.1;Parent=gene-T084_09250;Dbxref=NCBI_GP:EEJ9539485.1;Name=EEJ9539485.1;gbkey=CDS;inference=COORDINATES: similar to AA sequence:RefSeq:NP_457984.1;locus_tag=T084_09250;product=aminoimidazole riboside kinase;protein_id=EEJ9539485.1;transl_table=11	90371.CY43_21265	6.41e-236	.	COG0524@1|root,COG0524@2|Bacteria,1MX38@1224|Proteobacteria,1RRWT@1236|Gammaproteobacteria,3ZN18@590|Salmonella	1236|Gammaproteobacteria	G	pfkB family carbohydrate kinase	scrK	GO:0000166,GO:0003674,GO:0003824,GO:0004396,GO:0005488,GO:0005524,GO:0005975,GO:0006793,GO:0006796,GO:0008144,GO:0008150,GO:0008152,GO:0008865,GO:0009987,GO:0016301,GO:0016310,GO:0016740,GO:0016772,GO:0016773,GO:0017076,GO:0019200,GO:0030554,GO:0032553,GO:0032555,GO:0032559,GO:0035639,GO:0036094,GO:0043167,GO:0043168,GO:0044237,GO:0044238,GO:0044262,GO:0046835,GO:0071704,GO:0097159,GO:0097367,GO:…	2.7.1.4	ko:K00847	ko00051,ko00500,ko00520,ko01100,map00051,map00500,map00520,map01100	-	R00760,R00867,R03920	RC00002,RC00017	ko00000,ko00001,ko01000	-	-	-	PfkB
7705	GCA_010503355.1	DAARUF010000043.1	34763	34824	Protein Homology	CDS	34309	34788	.	-	0	ID=cds-HAE3974067.1;Parent=gene-G4A69_004043;Dbxref=NCBI_GP:HAE3974067.1;Name=HAE3974067.1;gbkey=CDS;gene=folK;inference=COORDINATES: similar to AA sequence:RefSeq:NP_459188.1;locus_tag=G4A69_004043;product=2-amino-4-hydroxy-6-hydroxymethyldihydropteridine diphosphokinase;protein_id=HAE3974067.1;transl_table=11	90371.CY43_00920	8.33e-114	.	COG0801@1|root,COG0801@2|Bacteria,1MZH8@1224|Proteobacteria,1S63J@1236|Gammaproteobacteria,3ZM98@590|Salmonella	1236|Gammaproteobacteria	H	7,8-dihydro-6-hydroxymethylpterin-pyrophosphokinase (HPPK)	folK	GO:0000166,GO:0000287,GO:0003674,GO:0003824,GO:0003848,GO:0005488,GO:0005524,GO:0006082,GO:0006575,GO:0006725,GO:0006732,GO:0006760,GO:0006766,GO:0006767,GO:0006793,GO:0006796,GO:0006807,GO:0008144,GO:0008150,GO:0008152,GO:0009058,GO:0009108,GO:0009110,GO:0009396,GO:0009987,GO:0016053,GO:0016301,GO:0016310,GO:0016740,GO:0016772,GO:0016778,GO:0017076,GO:0017144,GO:0018130,GO:0019438,GO:0019752,GO:…	2.7.6.3	ko:K00950	ko00790,ko01100,map00790,map01100	M00126,M00841	R03503	RC00002,RC00017	ko00000,ko00001,ko00002,ko01000	-	-	iECDH1ME8569_1439.ECDH1ME8569_0136,iEcDH1_1363.EcDH1_3460,iJN746.PP_4698,iSBO_1134.SBO_0131	HPPK
7705	GCA_010503355.1	DAARUF010000043.1	34763	34824	Protein Homology	CDS	34785	36203	.	-	0	ID=cds-HAE3974068.1;Parent=gene-G4A69_004044;Dbxref=NCBI_GP:HAE3974068.1;Name=HAE3974068.1;gbkey=CDS;gene=pcnB;inference=COORDINATES: similar to AA sequence:RefSeq:NP_459189.1;locus_tag=G4A69_004044;product=polynucleotide adenylyltransferase PcnB;protein_id=HAE3974068.1;transl_table=11	90371.CY43_00925	0	.	COG0617@1|root,COG0617@2|Bacteria,1MVCS@1224|Proteobacteria,1RMBG@1236|Gammaproteobacteria,3ZJ8K@590|Salmonella	1236|Gammaproteobacteria	F	Adds poly(A) tail to the 3' end of many RNAs, which usually targets these RNAs for decay. Plays a significant role in the global control of gene expression, through influencing the rate of transcript degradation, and in the general RNA quality control	pcnB	GO:0000166,GO:0003674,GO:0003676,GO:0003723,GO:0003824,GO:0004652,GO:0005488,GO:0005524,GO:0005575,GO:0005622,GO:0005623,GO:0005737,GO:0005829,GO:0005886,GO:0006139,GO:0006276,GO:0006351,GO:0006378,GO:0006396,GO:0006397,GO:0006725,GO:0006807,GO:0008144,GO:0008150,GO:0008152,GO:0009058,GO:0009059,GO:0009451,GO:0009987,GO:0010467,GO:0016020,GO:0016070,GO:0016071,GO:0016740,GO:0016772,GO:0016779,GO:…	2.7.7.19	ko:K00970	ko03018,map03018	-	-	-	ko00000,ko00001,ko01000,ko03019	-	-	-	PolyA_pol,PolyA_pol_RNAbd,PolyA_pol_arg_C
8057	GCA_010700165.1	AAOJMC010000003.1	292350	292443	Protein Homology	CDS	292319	292834	.	-	0	ID=cds-EDW1622737.1;Parent=gene-EC37_002045;Dbxref=NCBI_GP:EDW1622737.1;Name=EDW1622737.1;gbkey=CDS;inference=COORDINATES: similar to AA sequence:RefSeq:WP_000071068.1;locus_tag=EC37_002045;product=DUF262 domain-containing protein;protein_id=EDW1622737.1;transl_table=11	175950.Q8HAA5_9CAUD	9.17e-126	.	4QC3Q@10239|Viruses,4QVEE@35237|dsDNA viruses no RNA stage,4QPSH@28883|Caudovirales	28883|Caudovirales	S	Protein of unknown function DUF262	-	-	-	-	-	-	-	-	-	-	-	-	-
8098	GCA_008617515.1	AAKXFS010000041.1	5575	5628	Protein Homology	CDS	4952	6148	.	-	0	ID=cds-ECW6296807.1;Parent=gene-AOZ74_16965;Dbxref=NCBI_GP:ECW6296807.1;Name=ECW6296807.1;gbkey=CDS;inference=COORDINATES: similar to AA sequence:RefSeq:NP_456836.1;locus_tag=AOZ74_16965;product=nicotinamide mononucleotide deamidase-related protein YfaY;protein_id=ECW6296807.1;transl_table=11	90371.CY43_12290	7.03e-289	.	COG1058@1|root,COG1058@2|Bacteria,1QUB2@1224|Proteobacteria,1RNXG@1236|Gammaproteobacteria,3ZK1X@590|Salmonella	1236|Gammaproteobacteria	S	Probable molybdopterin binding domain	yfaY	-	-	-	-	-	-	-	-	-	-	-	CinA,MoCF_biosynth
8160	GCA_016375725.1	DACZPX010000006.1	159083	159144	Protein Homology	CDS	158473	159156	.	-	0	ID=cds-HAV1274213.1;Parent=gene-JGZ76_001486;Dbxref=NCBI_GP:HAV1274213.1;Name=HAV1274213.1;gbkey=CDS;gene=gntX;inference=COORDINATES: similar to AA sequence:RefSeq:NP_462413.1;locus_tag=JGZ76_001486;product=DNA utilization protein GntX;protein_id=HAV1274213.1;transl_table=11	90371.CY43_18245	4.5e-165	.	COG1040@1|root,COG1040@2|Bacteria,1RHAV@1224|Proteobacteria,1S64Q@1236|Gammaproteobacteria,3ZJEV@590|Salmonella	1236|Gammaproteobacteria	S	Phosphoribosyl transferase domain	gntX	GO:0006139,GO:0006259,GO:0006308,GO:0006725,GO:0006807,GO:0007154,GO:0008150,GO:0008152,GO:0009056,GO:0009057,GO:0009116,GO:0009292,GO:0009294,GO:0009605,GO:0009987,GO:0009991,GO:0015976,GO:0019439,GO:0030420,GO:0031668,GO:0034641,GO:0034655,GO:0043170,GO:0044237,GO:0044238,GO:0044248,GO:0044260,GO:0044265,GO:0044270,GO:0044281,GO:0044764,GO:0046483,GO:0046700,GO:0050896,GO:0051704,GO:0051716,GO:…	-	-	-	-	-	-	-	-	-	-	Pribosyltran
8253	GCA_001535285.1	LRNU01000027.1	1606	1667	Protein Homology	CDS	1393	2589	.	+	0	ID=cds-KWQ76282.1;Parent=gene-Y104_10185;Dbxref=NCBI_GP:KWQ76282.1;Name=KWQ76282.1;gbkey=CDS;inference=EXISTENCE: similar to AA sequence:RefSeq:WP_000935682.1;locus_tag=Y104_10185;product=competence/damage-inducible protein A;protein_id=KWQ76282.1;transl_table=11	90371.CY43_12290	7.03e-289	.	COG1058@1|root,COG1058@2|Bacteria,1QUB2@1224|Proteobacteria,1RNXG@1236|Gammaproteobacteria,3ZK1X@590|Salmonella	1236|Gammaproteobacteria	S	Probable molybdopterin binding domain	yfaY	-	-	-	-	-	-	-	-	-	-	-	CinA,MoCF_biosynth
8381	GCA_000329405.1	ALFY01000009.1	69168	69207	Genbank	CDS	68489	69895	.	+	0	ID=cds-ELM49842.1;Parent=gene-SEEE1445_02750;Dbxref=NCBI_GP:ELM49842.1;Name=ELM49842.1;Note=COG0833 Amino acid transporters;gbkey=CDS;locus_tag=SEEE1445_02750;product=amino acid permease;protein_id=ELM49842.1;transl_table=11	90371.CY43_12615	0	.	COG0833@1|root,COG0833@2|Bacteria,1QTSM@1224|Proteobacteria,1RNI2@1236|Gammaproteobacteria,3ZN0F@590|Salmonella	1236|Gammaproteobacteria	E	Amino acid permease	-	-	-	ko:K11733	-	-	-	-	ko00000,ko02000	2.A.3.1.2	-	-	AA_permease,AA_permease_2
8415	GCA_000329405.1	ALFY01000009.1	69127	69162	Genbank	CDS	68489	69895	.	+	0	ID=cds-ELM49842.1;Parent=gene-SEEE1445_02750;Dbxref=NCBI_GP:ELM49842.1;Name=ELM49842.1;Note=COG0833 Amino acid transporters;gbkey=CDS;locus_tag=SEEE1445_02750;product=amino acid permease;protein_id=ELM49842.1;transl_table=11	90371.CY43_12615	0	.	COG0833@1|root,COG0833@2|Bacteria,1QTSM@1224|Proteobacteria,1RNI2@1236|Gammaproteobacteria,3ZN0F@590|Salmonella	1236|Gammaproteobacteria	E	Amino acid permease	-	-	-	ko:K11733	-	-	-	-	ko00000,ko02000	2.A.3.1.2	-	-	AA_permease,AA_permease_2
8431	GCA_001620785.1	LWJB01000052.1	510	571	Protein Homology	CDS	1	1504	.	-	0	ID=cds-AH85_12365;Parent=gene-AH85_12365;Note=functions in protein export%3B can interact with acidic membrane phospholipids and the SecYEG protein complex%3B binds to preproteins%3B binds to ATP and undergoes a conformational change to promote membrane insertion of SecA/bound preprotein%3B ATP hydrolysis appears to drive release of the preprotein from SecA and deinsertion of SecA from the membra…	NA	NA	.	NA	NA	NA	NA	NA	NA	NA	NA	NA	NA	NA	NA	NA	NA	NA	NA	NA
8461	GCA_011637035.1	AAQNMC010000001.1	169787	169831	Protein Homology	CDS	169196	170602	.	+	0	ID=cds-EEN7738622.1;Parent=gene-DV35_00835;Dbxref=NCBI_GP:EEN7738622.1;Name=EEN7738622.1;gbkey=CDS;inference=COORDINATES: similar to AA sequence:RefSeq:NP_461299.1;locus_tag=DV35_00835;product=amino acid permease;protein_id=EEN7738622.1;transl_table=11	90371.CY43_12615	0	.	COG0833@1|root,COG0833@2|Bacteria,1QTSM@1224|Proteobacteria,1RNI2@1236|Gammaproteobacteria,3ZN0F@590|Salmonella	1236|Gammaproteobacteria	E	Amino acid permease	-	-	-	ko:K11733	-	-	-	-	ko00000,ko02000	2.A.3.1.2	-	-	AA_permease,AA_permease_2
8568	GCA_011758025.1	DAAWTV010000007.1	4991	5040	Protein Homology	CDS	3976	5217	.	+	0	ID=cds-HAF9379963.1;Parent=gene-G9W25_001275;Dbxref=NCBI_GP:HAF9379963.1;Name=HAF9379963.1;gbkey=CDS;gene=mntH;inference=COORDINATES: similar to AA sequence:RefSeq:NP_456951.1;locus_tag=G9W25_001275;product=Mn(2+) uptake NRAMP transporter MntH;protein_id=HAF9379963.1;transl_table=11	220341.16503633	4.9e-283	.	COG1914@1|root,COG1914@2|Bacteria,1MW6X@1224|Proteobacteria,1RNA2@1236|Gammaproteobacteria,3ZJMJ@590|Salmonella	1236|Gammaproteobacteria	P	H( )-stimulated, divalent metal cation uptake system	mntH	GO:0000041,GO:0003674,GO:0005215,GO:0005384,GO:0005575,GO:0005623,GO:0005886,GO:0006810,GO:0006811,GO:0006812,GO:0006824,GO:0006826,GO:0006828,GO:0008150,GO:0008324,GO:0009987,GO:0010035,GO:0010038,GO:0010039,GO:0015075,GO:0015077,GO:0015078,GO:0015086,GO:0015291,GO:0015292,GO:0015293,GO:0015318,GO:0015672,GO:0015684,GO:0015691,GO:0016020,GO:0016021,GO:0022804,GO:0022857,GO:0022890,GO:0030001,GO:…	-	ko:K03322	-	-	-	-	ko00000,ko02000	2.A.55.2.6,2.A.55.3	-	iSF_1195.SF2457	Nramp
8742	GCA_006519975.1	AAFNNJ010000003.1	183799	183860	Protein Homology	CDS	182836	183939	.	+	0	ID=cds-EBH8517764.1;Parent=gene-AIK89_04600;Dbxref=NCBI_GP:EBH8517764.1;Name=EBH8517764.1;gbkey=CDS;inference=COORDINATES: similar to AA sequence:RefSeq:NP_461300.1;locus_tag=AIK89_04600;product=alanine/ornithine racemase family PLP-dependent enzyme;protein_id=EBH8517764.1;transl_table=11	90371.CY43_12620	3.49e-271	.	COG3457@1|root,COG3457@2|Bacteria,1MW9K@1224|Proteobacteria,1S1TM@1236|Gammaproteobacteria,3ZMXQ@590|Salmonella	1236|Gammaproteobacteria	E	Alanine racemase, N-terminal domain	-	-	-	-	-	-	-	-	-	-	-	-	Ala_racemase_N
9332	GCA_008645575.1	AAKZDQ010000003.1	86746	86786	Protein Homology	CDS	86394	86789	.	+	0	ID=cds-ECX0063474.1;Parent=gene-AOZ86_02045;Dbxref=NCBI_GP:ECX0063474.1;Name=ECX0063474.1;gbkey=CDS;gene=mutT;inference=COORDINATES: similar to AA sequence:RefSeq:NP_454749.1;locus_tag=AOZ86_02045;product=8-oxo-dGTP diphosphatase MutT;protein_id=ECX0063474.1;transl_table=11	90371.CY43_00680	3.94e-94	.	COG0494@1|root,COG0494@2|Bacteria,1RCZM@1224|Proteobacteria,1RS3S@1236|Gammaproteobacteria,3ZM82@590|Salmonella	1236|Gammaproteobacteria	L	NUDIX domain	mutT	GO:0000287,GO:0003674,GO:0003824,GO:0005488,GO:0006139,GO:0006259,GO:0006260,GO:0006281,GO:0006725,GO:0006807,GO:0006950,GO:0006974,GO:0008150,GO:0008152,GO:0008413,GO:0009058,GO:0009059,GO:0009987,GO:0016462,GO:0016787,GO:0016817,GO:0016818,GO:0017110,GO:0030145,GO:0033554,GO:0034641,GO:0034645,GO:0035539,GO:0043167,GO:0043169,GO:0043170,GO:0044237,GO:0044238,GO:0044249,GO:0044260,GO:0044715,GO:…	3.6.1.55	ko:K03574	-	-	-	-	ko00000,ko01000,ko03400	-	-	iE2348C_1286.E2348C_0104,iSDY_1059.SDY_0129	NUDIX,NUDIX_4,TMP-TENI
9485	GCA_010700165.1	AAOJMC010000002.1	36363	36424	Protein Homology	CDS	34499	36466	.	+	0	ID=cds-EDW1621833.1;Parent=gene-EC37_001094;Dbxref=NCBI_GP:EDW1621833.1;Name=EDW1621833.1;gbkey=CDS;gene=aaeB;inference=COORDINATES: similar to AA sequence:RefSeq:NP_462274.1;locus_tag=EC37_001094;product=p-hydroxybenzoic acid efflux pump subunit AaeB;protein_id=EDW1621833.1;transl_table=11	90371.CY43_17520	0	.	COG1289@1|root,COG1289@2|Bacteria,1MX9H@1224|Proteobacteria,1RPFA@1236|Gammaproteobacteria,3ZJ84@590|Salmonella	1236|Gammaproteobacteria	U	Forms an efflux pump with AaeA. Could function as a metabolic relief valve, allowing to eliminate certain compounds when they accumulate to high levels in the cell	aaeB	GO:0003674,GO:0005215,GO:0005575,GO:0005623,GO:0005886,GO:0006810,GO:0006811,GO:0006820,GO:0008150,GO:0015711,GO:0015849,GO:0016020,GO:0016021,GO:0022857,GO:0031224,GO:0044425,GO:0044464,GO:0046942,GO:0051179,GO:0051234,GO:0055085,GO:0071702,GO:0071944	-	ko:K03468	-	-	-	-	ko00000,ko02000	2.A.85.1.2	-	-	FUSC
9544	GCA_014815705.1	AAWKTO010000004.1	272673	272713	Protein Homology	CDS	272559	273368	.	-	0	ID=cds-EGJ2833708.1;Parent=gene-AIK88_001927;Dbxref=NCBI_GP:EGJ2833708.1;Name=EGJ2833708.1;gbkey=CDS;inference=COORDINATES: similar to AA sequence:RefSeq:YP_005229535.1;locus_tag=AIK88_001927;product=phosphonoacetaldehyde hydrolase;protein_id=EGJ2833708.1;transl_table=11	90371.CY43_02500	7.48e-194	.	COG0637@1|root,COG0637@2|Bacteria,1MX6B@1224|Proteobacteria,1RQPM@1236|Gammaproteobacteria,3ZN6C@590|Salmonella	1236|Gammaproteobacteria	F	Belongs to the HAD-like hydrolase superfamily. PhnX family	phnX	GO:0003674,GO:0003824,GO:0005488,GO:0006793,GO:0008150,GO:0008152,GO:0009056,GO:0009987,GO:0016787,GO:0016827,GO:0019634,GO:0019637,GO:0019700,GO:0043167,GO:0043169,GO:0044237,GO:0046434,GO:0046872,GO:0050194,GO:0071704,GO:1901575	3.11.1.1	ko:K05306	ko00440,ko01100,ko01120,map00440,map01100,map01120	-	R00747	RC00368	ko00000,ko00001,ko01000	-	-	-	HAD_2,Hydrolase
9686	GCA_011637035.1	AAQNMC010000001.1	165881	165920	Protein Homology	CDS	165118	166515	.	+	0	ID=cds-EEN7738619.1;Parent=gene-DV35_00820;Dbxref=NCBI_GP:EEN7738619.1;Name=EEN7738619.1;gbkey=CDS;inference=COORDINATES: similar to AA sequence:RefSeq:NP_456902.1;locus_tag=DV35_00820;product=diaminopimelate decarboxylase;protein_id=EEN7738619.1;transl_table=11	220341.16503584	0	.	COG0019@1|root,COG0019@2|Bacteria,1MUA6@1224|Proteobacteria,1RMI2@1236|Gammaproteobacteria,3ZMTI@590|Salmonella	1236|Gammaproteobacteria	E	Pyridoxal-dependent decarboxylase, C-terminal sheet domain	-	-	4.1.1.20	ko:K01586	ko00300,ko01100,ko01110,ko01120,ko01130,ko01230,map00300,map01100,map01110,map01120,map01130,map01230	M00016,M00525,M00526,M00527	R00451	RC00299	ko00000,ko00001,ko00002,ko01000	-	-	-	Orn_Arg_deC_N,Orn_DAP_Arg_deC
9761	GCA_010700165.1	AAOJMC010000003.1	293845	293906	Protein Homology	CDS	293766	294683	.	-	0	ID=cds-EDW1622740.1;Parent=gene-EC37_002048;Dbxref=NCBI_GP:EDW1622740.1;Name=EDW1622740.1;gbkey=CDS;gene=rdgC;inference=COORDINATES: similar to AA sequence:RefSeq:WP_000551791.1;locus_tag=EC37_002048;product=recombination-associated protein RdgC;protein_id=EDW1622740.1;transl_table=11	1115512.EH105704_01_01540	3.28e-147	.	COG2974@1|root,COG2974@2|Bacteria,1MXPR@1224|Proteobacteria,1RMNN@1236|Gammaproteobacteria,3XN1U@561|Escherichia	1236|Gammaproteobacteria	J	May be involved in recombination	rdgC	GO:0005575,GO:0005622,GO:0005623,GO:0005737,GO:0006139,GO:0006259,GO:0006310,GO:0006725,GO:0006807,GO:0008150,GO:0008152,GO:0009295,GO:0009987,GO:0034641,GO:0043170,GO:0044237,GO:0044238,GO:0044260,GO:0044424,GO:0044464,GO:0046483,GO:0071704,GO:0090304,GO:1901360	-	ko:K03554	-	-	-	-	ko00000,ko03400	-	-	-	Ftsk_gamma,RdgC
9982	GCA_008617515.1	AAKXFS010000041.1	10583	10625	Protein Homology	CDS	10580	12562	.	+	0	ID=cds-ECW6296813.1;Parent=gene-AOZ74_16995;Dbxref=NCBI_GP:ECW6296813.1;Name=ECW6296813.1;gbkey=CDS;gene=arnA;inference=COORDINATES: similar to AA sequence:RefSeq:NP_456842.1;locus_tag=AOZ74_16995;product=bifunctional UDP-4-amino-4-deoxy-L-arabinose formyltransferase/UDP-glucuronic acid oxidase ArnA;protein_id=ECW6296813.1;transl_table=11	90371.CY43_12320	0	.	COG0223@1|root,COG0451@1|root,COG0223@2|Bacteria,COG0451@2|Bacteria,1MXKV@1224|Proteobacteria,1RNJD@1236|Gammaproteobacteria,3ZJUP@590|Salmonella	1236|Gammaproteobacteria	I	Bifunctional enzyme that catalyzes the oxidative decarboxylation of UDP-glucuronic acid (UDP-GlcUA) to UDP-4-keto- arabinose (UDP-Ara4O) and the addition of a formyl group to UDP-4- amino-4-deoxy-L-arabinose (UDP-L-Ara4N) to form UDP-L-4-formamido- arabinose (UDP-L-Ara4FN). The modified arabinose is attached to lipid A and is required for resistance to polymyxin and cationic antimicrobial peptides	arnA	GO:0000166,GO:0000271,GO:0003674,GO:0003824,GO:0005488,GO:0005515,GO:0005975,GO:0005976,GO:0006040,GO:0006139,GO:0006629,GO:0006643,GO:0006644,GO:0006664,GO:0006725,GO:0006793,GO:0006796,GO:0006807,GO:0008150,GO:0008152,GO:0008610,GO:0008653,GO:0008654,GO:0009058,GO:0009059,GO:0009103,GO:0009225,GO:0009226,GO:0009245,GO:0009247,GO:0009311,GO:0009312,GO:0009987,GO:0016043,GO:0016051,GO:0016491,GO:…	1.1.1.305,2.1.2.13,5.1.3.2	ko:K01784,ko:K10011	ko00052,ko00520,ko01100,ko01503,map00052,map00520,map01100,map01503	M00361,M00362,M00632,M00721,M00761	R00291,R02984,R07658,R07660	RC00026,RC00289,RC01575,RC01812	ko00000,ko00001,ko00002,ko01000,ko01005	-	-	iPC815.YPO2420,iSFV_1184.SFV_2325	Epimerase,Formyl_trans_C,Formyl_trans_N,GDP_Man_Dehyd
10025	GCA_011448715.1	AAQAVZ010000001.1	867031	867092	Protein Homology	CDS	866238	867170	.	+	0	ID=cds-EEJ9799062.1;Parent=gene-EF10_04490;Dbxref=NCBI_GP:EEJ9799062.1;Name=EEJ9799062.1;gbkey=CDS;inference=COORDINATES: similar to AA sequence:RefSeq:WP_001705938.1;locus_tag=EF10_04490;product=hypothetical protein;protein_id=EEJ9799062.1;transl_table=11	220341.16503098	2.01e-214	.	2ERS3@1|root,33JBA@2|Bacteria	2|Bacteria	-	-	-	-	-	-	-	-	-	-	-	-	-	-	-
10245	GCA_010700165.1	AAOJMC010000003.1	294888	295822	Protein Homology	CDS	295253	295504	.	+	0	ID=cds-EDW1622742.1;Parent=gene-EC37_002050;Dbxref=NCBI_GP:EDW1622742.1;Name=EDW1622742.1;gbkey=CDS;inference=COORDINATES: similar to AA sequence:RefSeq:WP_000078504.1;locus_tag=EC37_002050;product=bssS family protein;protein_id=EDW1622742.1;transl_table=11	1115512.EH105704_01_01700	1.8e-10	.	2AV6X@1|root,31KXC@2|Bacteria,1QISQ@1224|Proteobacteria,1TGN1@1236|Gammaproteobacteria,3XRCI@561|Escherichia	1236|Gammaproteobacteria	S	BssS protein family	-	-	-	-	-	-	-	-	-	-	-	-	BssS
10245	GCA_010700165.1	AAOJMC010000003.1	294888	295822	Protein Homology	CDS	295404	295652	.	-	0	ID=cds-EDW1622743.1;Parent=gene-EC37_002051;Dbxref=NCBI_GP:EDW1622743.1;Name=EDW1622743.1;gbkey=CDS;inference=COORDINATES: similar to AA sequence:RefSeq:WP_001749158.1;locus_tag=EC37_002051;product=hypothetical protein;protein_id=EDW1622743.1;transl_table=11	NA	NA	.	NA	NA	NA	NA	NA	NA	NA	NA	NA	NA	NA	NA	NA	NA	NA	NA	NA
10245	GCA_010700165.1	AAOJMC010000003.1	294888	295822	Protein Homology	CDS	295580	295765	.	-	0	ID=cds-EDW1622744.1;Parent=gene-EC37_002052;Dbxref=NCBI_GP:EDW1622744.1;Name=EDW1622744.1;gbkey=CDS;inference=COORDINATES: similar to AA sequence:RefSeq:WP_001067433.1;locus_tag=EC37_002052;product=hypothetical protein;protein_id=EDW1622744.1;transl_table=11	NA	NA	.	NA	NA	NA	NA	NA	NA	NA	NA	NA	NA	NA	NA	NA	NA	NA	NA	NA
10245	GCA_010700165.1	AAOJMC010000003.1	294888	295822	Protein Homology	CDS	294715	294936	.	-	0	ID=cds-EDW1622741.1;Parent=gene-EC37_002049;Dbxref=NCBI_GP:EDW1622741.1;Name=EDW1622741.1;gbkey=CDS;inference=COORDINATES: similar to AA sequence:RefSeq:WP_001752500.1;locus_tag=EC37_002049;product=hypothetical protein;protein_id=EDW1622741.1;transl_table=11	NA	NA	.	NA	NA	NA	NA	NA	NA	NA	NA	NA	NA	NA	NA	NA	NA	NA	NA	NA
10324	GCA_010540835.1	DAASAZ010000011.1	44787	44820	Protein Homology	CDS	43669	45096	.	-	0	ID=cds-HAE4766559.1;Parent=gene-G4D49_004001;Dbxref=NCBI_GP:HAE4766559.1;Name=HAE4766559.1;gbkey=CDS;inference=COORDINATES: similar to AA sequence:RefSeq:NP_461303.1;locus_tag=G4D49_004001;product=sigma-54-dependent transcriptional regulator;protein_id=HAE4766559.1;transl_table=11	90371.CY43_12635	0	.	COG3829@1|root,COG3829@2|Bacteria,1NU8B@1224|Proteobacteria,1RQ9C@1236|Gammaproteobacteria,3ZN49@590|Salmonella	1236|Gammaproteobacteria	KT	PAS fold	-	-	-	ko:K06714	-	-	-	-	ko00000,ko03000	-	-	-	HTH_8,PAS_4,PAS_9,Sigma54_activat
10334	GCA_011449875.1	AAQAWW010000003.1	115410	115442	Protein Homology	CDS	115204	115737	.	-	0	ID=cds-EEJ9920555.1;Parent=gene-EF11_10900;Dbxref=NCBI_GP:EEJ9920555.1;Name=EEJ9920555.1;gbkey=CDS;gene=fimI;inference=COORDINATES: similar to AA sequence:RefSeq:NP_459539.1;locus_tag=EF11_10900;product=type 1 fimbrial protein subunit FimI;protein_id=EEJ9920555.1;transl_table=11	90371.CY43_03005	4.86e-124	.	COG3539@1|root,COG3539@2|Bacteria,1REDM@1224|Proteobacteria,1S4I6@1236|Gammaproteobacteria	1236|Gammaproteobacteria	NU	Fimbrial protein	fimI	-	-	ko:K07351	-	-	-	-	ko00000,ko02035	-	-	-	Fimbrial
10484	GCA_010372685.1	DAARCH010000007.1	218979	219040	Protein Homology	CDS	218377	220566	.	+	0	ID=cds-HAE1840664.1;Parent=gene-G3V12_003479;Dbxref=NCBI_GP:HAE1840664.1;Name=HAE1840664.1;gbkey=CDS;inference=COORDINATES: similar to AA sequence:RefSeq:NP_456953.1;locus_tag=G3V12_003479;product=sensor domain-containing phosphodiesterase;protein_id=HAE1840664.1;transl_table=11	90371.CY43_12895	0	.	COG2199@1|root,COG2200@1|root,COG2199@2|Bacteria,COG2200@2|Bacteria,1RGCV@1224|Proteobacteria,1T1U0@1236|Gammaproteobacteria,3ZJWX@590|Salmonella	1236|Gammaproteobacteria	T	MASE1	yfeA	GO:0003674,GO:0003824,GO:0005575,GO:0005623,GO:0005886,GO:0008081,GO:0016020,GO:0016021,GO:0016787,GO:0016788,GO:0031224,GO:0042578,GO:0044425,GO:0044464,GO:0071111,GO:0071944	-	-	-	-	-	-	-	-	-	-	EAL,GGDEF,MASE1
10610	GCA_008617515.1	AAKXFS010000011.1	59199	59239	Protein Homology	CDS	59040	60467	.	-	0	ID=cds-ECW6295094.1;Parent=gene-AOZ74_08130;Dbxref=NCBI_GP:ECW6295094.1;Name=ECW6295094.1;gbkey=CDS;inference=COORDINATES: similar to AA sequence:RefSeq:NP_461303.1;locus_tag=AOZ74_08130;product=sigma-54-dependent transcriptional regulator;protein_id=ECW6295094.1;transl_table=11	90371.CY43_12635	0	.	COG3829@1|root,COG3829@2|Bacteria,1NU8B@1224|Proteobacteria,1RQ9C@1236|Gammaproteobacteria,3ZN49@590|Salmonella	1236|Gammaproteobacteria	KT	PAS fold	-	-	-	ko:K06714	-	-	-	-	ko00000,ko03000	-	-	-	HTH_8,PAS_4,PAS_9,Sigma54_activat
10684	GCA_011448715.1	AAQAVZ010000001.1	938886	938947	Protein Homology	CDS	937911	938957	.	-	0	ID=cds-EEJ9799138.1;Parent=gene-EF10_04885;Dbxref=NCBI_GP:EEJ9799138.1;Name=EEJ9799138.1;gbkey=CDS;gene=sohB;inference=COORDINATES: similar to AA sequence:RefSeq:NP_455781.1;locus_tag=EF10_04885;product=protease SohB;protein_id=EEJ9799138.1;transl_table=11	220341.16502458	2.43e-241	.	COG0616@1|root,COG0616@2|Bacteria,1MUXE@1224|Proteobacteria,1RNN9@1236|Gammaproteobacteria,3ZJ73@590|Salmonella	1236|Gammaproteobacteria	OU	Peptidase family S49 N-terminal	sohB	GO:0003674,GO:0003824,GO:0004175,GO:0004252,GO:0005575,GO:0005623,GO:0005886,GO:0006508,GO:0006807,GO:0008150,GO:0008152,GO:0008233,GO:0008236,GO:0016020,GO:0016021,GO:0016787,GO:0017171,GO:0019538,GO:0031224,GO:0043170,GO:0044238,GO:0044425,GO:0044464,GO:0070011,GO:0071704,GO:0071944,GO:0140096,GO:1901564	-	ko:K04774	-	-	-	-	ko00000,ko01000,ko01002	-	-	-	Peptidase_S49,Peptidase_S49_N
10862	GCA_011104155.1	DAATVU010000002.1	375825	375886	Protein Homology	CDS	375811	376005	.	-	0	ID=cds-HAF0326619.1;Parent=gene-G9G06_001441;Dbxref=NCBI_GP:HAF0326619.1;Name=HAF0326619.1;gbkey=CDS;inference=COORDINATES: similar to AA sequence:RefSeq:WP_001663608.1;locus_tag=G9G06_001441;product=hypothetical protein;protein_id=HAF0326619.1;transl_table=11	NA	NA	.	NA	NA	NA	NA	NA	NA	NA	NA	NA	NA	NA	NA	NA	NA	NA	NA	NA
10905	GCA_010798715.1	DAATTQ010000009.1	99011	99047	Protein Homology	CDS	98733	99935	.	-	0	ID=cds-HAF0058277.1;Parent=gene-G4215_002849;Dbxref=NCBI_GP:HAF0058277.1;Name=HAF0058277.1;gbkey=CDS;gene=hofC;inference=COORDINATES: similar to AA sequence:RefSeq:NP_459147.1;locus_tag=G4215_002849;product=protein transport protein HofC;protein_id=HAF0058277.1;transl_table=11	90371.CY43_00710	1.86e-285	.	COG1459@1|root,COG1459@2|Bacteria,1MV4U@1224|Proteobacteria,1RNV0@1236|Gammaproteobacteria,3ZKRA@590|Salmonella	1236|Gammaproteobacteria	NU	Type II secretion system (T2SS), protein F	hofC	GO:0002790,GO:0005575,GO:0005623,GO:0005886,GO:0006810,GO:0008104,GO:0008150,GO:0009306,GO:0009987,GO:0015031,GO:0015628,GO:0015833,GO:0016020,GO:0016021,GO:0031224,GO:0032940,GO:0033036,GO:0042886,GO:0044425,GO:0044464,GO:0045184,GO:0046903,GO:0051179,GO:0051234,GO:0055085,GO:0071702,GO:0071705,GO:0071806,GO:0071944,GO:0098776	-	ko:K02505,ko:K02653	-	-	-	-	ko00000,ko02035,ko02044	3.A.15.2	-	-	T2SSE,T2SSF
11178	GCA_011458145.1	AAQBOA010000012.1	102600	102644	Protein Homology	CDS	102589	102981	.	-	0	ID=cds-EEK1982336.1;Parent=gene-R602_18190;Dbxref=NCBI_GP:EEK1982336.1;Name=EEK1982336.1;gbkey=CDS;inference=COORDINATES: similar to AA sequence:RefSeq:NP_461353.1;locus_tag=R602_18190;product=putative DNA-binding transcriptional regulator;protein_id=EEK1982336.1;transl_table=11	90371.CY43_12915	1.14e-88	.	COG3415@1|root,COG3415@2|Bacteria,1MYR7@1224|Proteobacteria,1S85P@1236|Gammaproteobacteria,3ZM56@590|Salmonella	1236|Gammaproteobacteria	L	Helix-turn-helix domain	yfeD	GO:0003674,GO:0003676,GO:0003677,GO:0005488,GO:0043565,GO:0097159,GO:1901363	-	-	-	-	-	-	-	-	-	-	DUF1323
11327	GCA_014815705.1	AAWKTO010000004.1	155719	155780	Protein Homology	CDS	155031	155897	.	+	0	ID=cds-EGJ2833600.1;Parent=gene-AIK88_001817;Dbxref=NCBI_GP:EGJ2833600.1;Name=EGJ2833600.1;gbkey=CDS;gene=folD;inference=COORDINATES: similar to AA sequence:RefSeq:WP_006818895.1;locus_tag=AIK88_001817;product=bifunctional methylenetetrahydrofolate dehydrogenase/methenyltetrahydrofolate cyclohydrolase FolD;protein_id=EGJ2833600.1;transl_table=11	90371.CY43_02995	7.25e-206	.	COG0190@1|root,COG0190@2|Bacteria,1MWU4@1224|Proteobacteria,1RNSW@1236|Gammaproteobacteria,3ZKT7@590|Salmonella	1236|Gammaproteobacteria	F	Catalyzes the oxidation of 5,10- methylenetetrahydrofolate to 5,10-methenyltetrahydrofolate and then the hydrolysis of 5,10-methenyltetrahydrofolate to 10- formyltetrahydrofolate	folD	GO:0000096,GO:0000097,GO:0000105,GO:0003674,GO:0003824,GO:0004477,GO:0004486,GO:0004488,GO:0005575,GO:0005622,GO:0005623,GO:0005737,GO:0005829,GO:0006082,GO:0006139,GO:0006163,GO:0006164,GO:0006520,GO:0006547,GO:0006555,GO:0006575,GO:0006725,GO:0006730,GO:0006732,GO:0006753,GO:0006760,GO:0006790,GO:0006793,GO:0006796,GO:0006807,GO:0008150,GO:0008152,GO:0008652,GO:0009058,GO:0009066,GO:0009067,GO:…	1.5.1.5,3.5.4.9	ko:K01491	ko00670,ko00720,ko01100,ko01120,ko01200,map00670,map00720,map01100,map01120,map01200	M00140,M00377	R01220,R01655	RC00202,RC00578	ko00000,ko00001,ko00002,ko01000	-	-	iSDY_1059.SDY_0281	THF_DHG_CYH,THF_DHG_CYH_C
11377	GCA_010667525.1	DAATBI010000017.1	111303	111349	Protein Homology	CDS	111142	112173	.	-	0	ID=cds-HAE7888602.1;Parent=gene-G4P71_002889;Dbxref=NCBI_GP:HAE7888602.1;Name=HAE7888602.1;gbkey=CDS;gene=metN;inference=COORDINATES: similar to AA sequence:RefSeq:WP_014168731.1;locus_tag=G4P71_002889;product=methionine ABC transporter ATP-binding protein MetN;protein_id=HAE7888602.1;transl_table=11	90371.CY43_01240	6.71e-241	.	COG1135@1|root,COG1135@2|Bacteria,1QTTK@1224|Proteobacteria,1RMQD@1236|Gammaproteobacteria,3ZKNI@590|Salmonella	1236|Gammaproteobacteria	P	Part of the ABC transporter complex MetNIQ involved in methionine import. Responsible for energy coupling to the transport system	metN	GO:0000099,GO:0000101,GO:0000166,GO:0003333,GO:0003674,GO:0003824,GO:0005215,GO:0005342,GO:0005488,GO:0005524,GO:0005575,GO:0005618,GO:0005623,GO:0005886,GO:0006810,GO:0006811,GO:0006812,GO:0006820,GO:0006855,GO:0006865,GO:0008144,GO:0008150,GO:0008324,GO:0008509,GO:0008514,GO:0009274,GO:0009276,GO:0015075,GO:0015171,GO:0015179,GO:0015191,GO:0015238,GO:0015318,GO:0015399,GO:0015405,GO:0015711,GO:…	-	ko:K02071	ko02010,map02010	M00238	-	-	ko00000,ko00001,ko00002,ko02000	3.A.1.24	-	iAF1260.b0199,iBWG_1329.BWG_0192,iECDH10B_1368.ECDH10B_0180,iECDH1ME8569_1439.ECDH1ME8569_0193,iECP_1309.ECP_0209,iEcDH1_1363.EcDH1_3403,iEcSMS35_1347.EcSMS35_0211,iJO1366.b0199,iJR904.b0199,iUMNK88_1353.UMNK88_205,iY75_1357.Y75_RS01010	ABC_tran,NIL
11671	GCA_010567145.1	DAASDT010000002.1	188342	188392	Protein Homology	CDS	188155	188700	.	+	0	ID=cds-HAE5098867.1;Parent=gene-G4G64_000991;Dbxref=NCBI_GP:HAE5098867.1;Name=HAE5098867.1;gbkey=CDS;inference=COORDINATES: similar to AA sequence:RefSeq:NP_459535.1;locus_tag=G4G64_000991;product=metal-dependent hydrolase;protein_id=HAE5098867.1;transl_table=11	90371.CY43_02985	6.62e-133	.	COG1988@1|root,COG1988@2|Bacteria,1RBHW@1224|Proteobacteria,1S2F9@1236|Gammaproteobacteria,3ZMZS@590|Salmonella	1236|Gammaproteobacteria	S	LexA-binding, inner membrane-associated putative hydrolase	ybcI	GO:0005575,GO:0005623,GO:0005886,GO:0016020,GO:0016021,GO:0031224,GO:0044425,GO:0044464,GO:0071944	-	ko:K07038	-	-	-	-	ko00000	-	-	-	YdjM
11752	GCA_008617515.1	AAKXFS010000011.1	2008	2045	Protein Homology	CDS	1763	3178	.	+	0	ID=cds-ECW6295043.1;Parent=gene-AOZ74_07855;Dbxref=NCBI_GP:ECW6295043.1;Name=ECW6295043.1;gbkey=CDS;gene=gltX;inference=COORDINATES: similar to AA sequence:RefSeq:WP_000695624.1;locus_tag=AOZ74_07855;product=glutamate--tRNA ligase;protein_id=ECW6295043.1;transl_table=11	90371.CY43_12920	0	.	COG0008@1|root,COG0008@2|Bacteria,1MUCR@1224|Proteobacteria,1RN3R@1236|Gammaproteobacteria,3ZK4Z@590|Salmonella	1236|Gammaproteobacteria	J	Catalyzes the attachment of glutamate to tRNA(Glu) in a two-step reaction glutamate is first activated by ATP to form Glu-AMP and then transferred to the acceptor end of tRNA(Glu)	gltX	GO:0000049,GO:0000166,GO:0003674,GO:0003676,GO:0003723,GO:0003824,GO:0004812,GO:0004818,GO:0005488,GO:0005524,GO:0005575,GO:0005622,GO:0005623,GO:0005737,GO:0005829,GO:0006082,GO:0006139,GO:0006399,GO:0006412,GO:0006418,GO:0006424,GO:0006518,GO:0006520,GO:0006725,GO:0006807,GO:0008144,GO:0008150,GO:0008152,GO:0008270,GO:0009058,GO:0009059,GO:0009987,GO:0010467,GO:0016070,GO:0016874,GO:0016875,GO:…	6.1.1.17	ko:K01885	ko00860,ko00970,ko01100,ko01110,ko01120,map00860,map00970,map01100,map01110,map01120	M00121,M00359,M00360	R05578	RC00055,RC00523	ko00000,ko00001,ko00002,ko01000,ko01007,ko02048,ko03016	-	-	iEC042_1314.EC042_2616	tRNA-synt_1c
11759	GCA_008645575.1	AAKZDQ010000003.1	91726	91768	Protein Homology	CDS	91167	92552	.	-	0	ID=cds-ECX0063480.1;Parent=gene-AOZ86_02085;Dbxref=NCBI_GP:ECX0063480.1;Name=ECX0063480.1;gbkey=CDS;gene=gspE;inference=COORDINATES: similar to AA sequence:RefSeq:NP_459148.1;locus_tag=AOZ86_02085;product=type II secretion system protein GspE;protein_id=ECX0063480.1;transl_table=11	90371.CY43_00715	0	.	COG2804@1|root,COG2804@2|Bacteria,1MU7V@1224|Proteobacteria,1RMBS@1236|Gammaproteobacteria,3ZJSN@590|Salmonella	1236|Gammaproteobacteria	NU	Type II secretion system (T2SS), protein E, N-terminal domain	hofB	GO:0000166,GO:0003674,GO:0005488,GO:0005524,GO:0008144,GO:0017076,GO:0030554,GO:0032553,GO:0032555,GO:0032559,GO:0035639,GO:0036094,GO:0043167,GO:0043168,GO:0097159,GO:0097367,GO:1901265,GO:1901363	-	ko:K02454,ko:K02504,ko:K02652	ko03070,ko05111,map03070,map05111	M00331	-	-	ko00000,ko00001,ko00002,ko02035,ko02044	3.A.15,3.A.15.2	-	-	PilZ,T2SSE,T2SSE_N
11851	GCA_001692635.1	CP016586.1	600378	600410	Protein Homology	CDS	599564	601216	.	+	0	ID=cds-ANV65065.1;Parent=gene-A6V84_02845;Dbxref=NCBI_GP:ANV65065.1;Name=ANV65065.1;Note=catalyzes the degradation of periplasmic UDP-glucose to uridine%2C glucose-1-phosphate and inorganic phosphate%3B specific for uridine nucleotides;gbkey=CDS;gene=ushA;inference=EXISTENCE: similar to AA sequence:RefSeq:WP_006647482.1;locus_tag=A6V84_02845;product=bifunctional UDP-sugar hydrolase/5'-nucleotidas…	218493.SBG_0440	0	.	COG0737@1|root,COG0737@2|Bacteria,1MX03@1224|Proteobacteria,1RPX3@1236|Gammaproteobacteria,3ZMRA@590|Salmonella	1236|Gammaproteobacteria	F	5'-nucleotidase, C-terminal domain	ushA	GO:0000166,GO:0003674,GO:0003824,GO:0005488,GO:0005575,GO:0005623,GO:0006139,GO:0006725,GO:0006753,GO:0006793,GO:0006796,GO:0006807,GO:0008150,GO:0008152,GO:0008252,GO:0008253,GO:0008768,GO:0009056,GO:0009058,GO:0009117,GO:0009166,GO:0009225,GO:0009279,GO:0009987,GO:0016020,GO:0016311,GO:0016462,GO:0016787,GO:0016788,GO:0016791,GO:0016817,GO:0016818,GO:0018130,GO:0019438,GO:0019439,GO:0019637,GO:…	3.1.3.5,3.6.1.45	ko:K11751	ko00230,ko00240,ko00760,ko01100,ko01110,map00230,map00240,map00760,map01100,map01110	-	R00183,R00511,R00963,R01126,R01227,R01569,R01664,R01968,R02088,R02102,R02323,R02719,R03346	RC00017	ko00000,ko00001,ko01000	-	-	iEC55989_1330.EC55989_0493,iECIAI1_1343.ECIAI1_0483,iECO103_1326.ECO103_0456,iECSE_1348.ECSE_0505	5_nucleotid_C,Metallophos
11904	GCA_011448215.1	AAQATU010000013.1	27069	27128	Protein Homology	CDS	26552	28144	.	+	0	ID=cds-EEJ9539479.1;Parent=gene-T084_09220;Dbxref=NCBI_GP:EEJ9539479.1;Name=EEJ9539479.1;gbkey=CDS;gene=lsrK;inference=COORDINATES: similar to AA sequence:RefSeq:NP_457980.1;locus_tag=T084_09220;product=autoinducer-2 kinase;protein_id=EEJ9539479.1;transl_table=11	90371.CY43_21295	0	.	COG1070@1|root,COG1070@2|Bacteria,1MWS5@1224|Proteobacteria,1RRKR@1236|Gammaproteobacteria,3ZN01@590|Salmonella	1236|Gammaproteobacteria	G	Catalyzes the phosphorylation of autoinducer-2 (AI-2) to phospho-AI-2, which subsequently inactivates the transcriptional regulator LsrR and leads to the transcription of the lsr operon. Phosphorylates the ring-open form of (S)-4,5-dihydroxypentane-2,3- dione (DPD), which is the precursor to all AI-2 signaling molecules, at the C5 position	lsrK	GO:0003674,GO:0003824,GO:0005575,GO:0005622,GO:0005623,GO:0005737,GO:0005886,GO:0005975,GO:0006793,GO:0006796,GO:0008150,GO:0008152,GO:0009372,GO:0009987,GO:0016020,GO:0016301,GO:0016310,GO:0016740,GO:0016772,GO:0016773,GO:0042710,GO:0044010,GO:0044237,GO:0044238,GO:0044424,GO:0044464,GO:0044764,GO:0051704,GO:0071518,GO:0071704,GO:0071944	2.7.1.17,2.7.1.189	ko:K00854,ko:K11216	ko00040,ko01100,ko02024,map00040,map01100,map02024	M00014	R01639,R11183	RC00002,RC00017,RC00538	ko00000,ko00001,ko00002,ko01000	-	-	-	FGGY_C,FGGY_N
12361	GCA_010567145.1	DAASDT010000002.1	189742	189775	Protein Homology	CDS	189127	189951	.	+	0	ID=cds-HAE5098869.1;Parent=gene-G4G64_000993;Dbxref=NCBI_GP:HAE5098869.1;Name=HAE5098869.1;gbkey=CDS;inference=COORDINATES: similar to AA sequence:RefSeq:NP_459533.1;locus_tag=G4G64_000993;product=DUF2145 domain-containing protein;protein_id=HAE5098869.1;transl_table=11	90371.CY43_02975	1.58e-202	.	COG4727@1|root,COG4727@2|Bacteria,1R6TR@1224|Proteobacteria,1SC6A@1236|Gammaproteobacteria	1236|Gammaproteobacteria	S	Uncharacterized protein conserved in bacteria (DUF2145)	-	-	-	-	-	-	-	-	-	-	-	-	DUF2145
12493	GCA_008617815.1	AAKXFV010000025.1	24447	24495	Protein Homology	CDS	23861	25228	.	+	0	ID=cds-ECW6404543.1;Parent=gene-AHZ52_12985;Dbxref=NCBI_GP:ECW6404543.1;Name=ECW6404543.1;gbkey=CDS;gene=menE;inference=COORDINATES: similar to AA sequence:RefSeq:NP_461247.1;locus_tag=AHZ52_12985;product=o-succinylbenzoate--CoA ligase;protein_id=ECW6404543.1;transl_table=11	90371.CY43_12350	0	.	COG0318@1|root,COG0318@2|Bacteria,1MW0Y@1224|Proteobacteria,1RN35@1236|Gammaproteobacteria,3ZIUH@590|Salmonella	1236|Gammaproteobacteria	H	Belongs to the ATP-dependent AMP-binding enzyme family. MenE subfamily	menE	GO:0000166,GO:0003674,GO:0003824,GO:0005488,GO:0005515,GO:0005524,GO:0006732,GO:0008144,GO:0008150,GO:0008152,GO:0008756,GO:0009058,GO:0009108,GO:0009233,GO:0009234,GO:0009987,GO:0016043,GO:0016405,GO:0016874,GO:0016877,GO:0016878,GO:0017076,GO:0022607,GO:0030554,GO:0032553,GO:0032555,GO:0032559,GO:0035639,GO:0036094,GO:0042180,GO:0042181,GO:0042802,GO:0043167,GO:0043168,GO:0043933,GO:0044085,GO:…	6.2.1.26	ko:K00666,ko:K01911	ko00130,ko01100,ko01110,map00130,map01100,map01110	M00116	R04030	RC00004,RC00014	ko00000,ko00001,ko00002,ko01000,ko01004	-	-	iECNA114_1301.ECNA114_2354,iECSF_1327.ECSF_2141,iEcE24377_1341.EcE24377A_2556,iEcHS_1320.EcHS_A2406,iLF82_1304.LF82_1314,iNRG857_1313.NRG857_11465	AMP-binding,AMP-binding_C
12823	GCA_001535485.1	LRNK01000007.1	50310	50342	Protein Homology	CDS	48952	50604	.	-	0	ID=cds-KWQ39949.1;Parent=gene-AI04_07325;Dbxref=NCBI_GP:KWQ39949.1;Name=KWQ39949.1;Note=catalyzes the degradation of periplasmic UDP-glucose to uridine%2C glucose-1-phosphate and inorganic phosphate%3B specific for uridine nucleotides;gbkey=CDS;gene=ushA;inference=EXISTENCE: similar to AA sequence:RefSeq:WP_013095904.1;locus_tag=AI04_07325;product=5'-nucleotidase;protein_id=KWQ39949.1;transl_tabl…	218493.SBG_0440	0	.	COG0737@1|root,COG0737@2|Bacteria,1MX03@1224|Proteobacteria,1RPX3@1236|Gammaproteobacteria,3ZMRA@590|Salmonella	1236|Gammaproteobacteria	F	5'-nucleotidase, C-terminal domain	ushA	GO:0000166,GO:0003674,GO:0003824,GO:0005488,GO:0005575,GO:0005623,GO:0006139,GO:0006725,GO:0006753,GO:0006793,GO:0006796,GO:0006807,GO:0008150,GO:0008152,GO:0008252,GO:0008253,GO:0008768,GO:0009056,GO:0009058,GO:0009117,GO:0009166,GO:0009225,GO:0009279,GO:0009987,GO:0016020,GO:0016311,GO:0016462,GO:0016787,GO:0016788,GO:0016791,GO:0016817,GO:0016818,GO:0018130,GO:0019438,GO:0019439,GO:0019637,GO:…	3.1.3.5,3.6.1.45	ko:K11751	ko00230,ko00240,ko00760,ko01100,ko01110,map00230,map00240,map00760,map01100,map01110	-	R00183,R00511,R00963,R01126,R01227,R01569,R01664,R01968,R02088,R02102,R02323,R02719,R03346	RC00017	ko00000,ko00001,ko01000	-	-	iEC55989_1330.EC55989_0493,iECIAI1_1343.ECIAI1_0483,iECO103_1326.ECO103_0456,iECSE_1348.ECSE_0505	5_nucleotid_C,Metallophos
12932	GCA_000329405.1	ALFY01000041.1	176768	176825	Genbank	CDS	176746	177057	.	-	0	ID=cds-ELM39524.1;Parent=gene-SEEE1445_21359;Dbxref=NCBI_GP:ELM39524.1;Name=ELM39524.1;Note=COG0737 5'-nucleotidase/2'%2C3'-cyclic phosphodiesterase and related esterases%3B overlaps another CDS with the same product name;gbkey=CDS;gene=ushA;locus_tag=SEEE1445_21359;product=bifunctional UDP-sugar hydrolase/5'-nucleotidase periplasmic precursor;protein_id=ELM39524.1;transl_table=11	218493.SBG_0440	0	.	COG0737@1|root,COG0737@2|Bacteria,1MX03@1224|Proteobacteria,1RPX3@1236|Gammaproteobacteria,3ZMRA@590|Salmonella	1236|Gammaproteobacteria	F	5'-nucleotidase, C-terminal domain	ushA	GO:0000166,GO:0003674,GO:0003824,GO:0005488,GO:0005575,GO:0005623,GO:0006139,GO:0006725,GO:0006753,GO:0006793,GO:0006796,GO:0006807,GO:0008150,GO:0008152,GO:0008252,GO:0008253,GO:0008768,GO:0009056,GO:0009058,GO:0009117,GO:0009166,GO:0009225,GO:0009279,GO:0009987,GO:0016020,GO:0016311,GO:0016462,GO:0016787,GO:0016788,GO:0016791,GO:0016817,GO:0016818,GO:0018130,GO:0019438,GO:0019439,GO:0019637,GO:…	3.1.3.5,3.6.1.45	ko:K11751	ko00230,ko00240,ko00760,ko01100,ko01110,map00230,map00240,map00760,map01100,map01110	-	R00183,R00511,R00963,R01126,R01227,R01569,R01664,R01968,R02088,R02102,R02323,R02719,R03346	RC00017	ko00000,ko00001,ko01000	-	-	iEC55989_1330.EC55989_0493,iECIAI1_1343.ECIAI1_0483,iECO103_1326.ECO103_0456,iECSE_1348.ECSE_0505	5_nucleotid_C,Metallophos
13160	GCA_011758025.1	DAAWTV010000001.1	176562	176598	Protein Homology	CDS	175078	176730	.	-	0	ID=cds-G9W25_000174;Parent=gene-G9W25_000174;Note=internal stop;gbkey=CDS;inference=COORDINATES: similar to AA sequence:RefSeq:NP_459489.1;locus_tag=G9W25_000174;product=bifunctional UDP-sugar hydrolase/5'-nucleotidase;pseudo=true;transl_table=11	NA	NA	.	NA	NA	NA	NA	NA	NA	NA	NA	NA	NA	NA	NA	NA	NA	NA	NA	NA
13260	GCA_001535485.1	LRNK01000007.1	50515	50576	Protein Homology	CDS	48952	50604	.	-	0	ID=cds-KWQ39949.1;Parent=gene-AI04_07325;Dbxref=NCBI_GP:KWQ39949.1;Name=KWQ39949.1;Note=catalyzes the degradation of periplasmic UDP-glucose to uridine%2C glucose-1-phosphate and inorganic phosphate%3B specific for uridine nucleotides;gbkey=CDS;gene=ushA;inference=EXISTENCE: similar to AA sequence:RefSeq:WP_013095904.1;locus_tag=AI04_07325;product=5'-nucleotidase;protein_id=KWQ39949.1;transl_tabl…	218493.SBG_0440	0	.	COG0737@1|root,COG0737@2|Bacteria,1MX03@1224|Proteobacteria,1RPX3@1236|Gammaproteobacteria,3ZMRA@590|Salmonella	1236|Gammaproteobacteria	F	5'-nucleotidase, C-terminal domain	ushA	GO:0000166,GO:0003674,GO:0003824,GO:0005488,GO:0005575,GO:0005623,GO:0006139,GO:0006725,GO:0006753,GO:0006793,GO:0006796,GO:0006807,GO:0008150,GO:0008152,GO:0008252,GO:0008253,GO:0008768,GO:0009056,GO:0009058,GO:0009117,GO:0009166,GO:0009225,GO:0009279,GO:0009987,GO:0016020,GO:0016311,GO:0016462,GO:0016787,GO:0016788,GO:0016791,GO:0016817,GO:0016818,GO:0018130,GO:0019438,GO:0019439,GO:0019637,GO:…	3.1.3.5,3.6.1.45	ko:K11751	ko00230,ko00240,ko00760,ko01100,ko01110,map00230,map00240,map00760,map01100,map01110	-	R00183,R00511,R00963,R01126,R01227,R01569,R01664,R01968,R02088,R02102,R02323,R02719,R03346	RC00017	ko00000,ko00001,ko01000	-	-	iEC55989_1330.EC55989_0493,iECIAI1_1343.ECIAI1_0483,iECO103_1326.ECO103_0456,iECSE_1348.ECSE_0505	5_nucleotid_C,Metallophos
13290	GCA_011448215.1	AAQATU010000013.1	24804	24856	Protein Homology	CDS	23715	25250	.	-	0	ID=cds-EEJ9539477.1;Parent=gene-T084_09210;Dbxref=NCBI_GP:EEJ9539477.1;Name=EEJ9539477.1;gbkey=CDS;gene=lsrA;inference=COORDINATES: similar to AA sequence:RefSeq:NP_462955.1;locus_tag=T084_09210;product=autoinducer 2 ABC transporter ATP-binding protein LsrA;protein_id=EEJ9539477.1;transl_table=11	90371.CY43_21305	0	.	COG1129@1|root,COG1129@2|Bacteria,1MU22@1224|Proteobacteria,1RPSU@1236|Gammaproteobacteria,3ZMX6@590|Salmonella	1236|Gammaproteobacteria	G	Autoinducer 2 import ATP-binding protein LsrA	lsrA	GO:0000166,GO:0003674,GO:0003824,GO:0005215,GO:0005488,GO:0005524,GO:0005575,GO:0005623,GO:0005886,GO:0006810,GO:0008144,GO:0008150,GO:0015399,GO:0015405,GO:0015791,GO:0015850,GO:0016020,GO:0016021,GO:0016462,GO:0016787,GO:0016817,GO:0016818,GO:0016887,GO:0017076,GO:0017111,GO:0022804,GO:0022857,GO:0030554,GO:0031224,GO:0032553,GO:0032555,GO:0032559,GO:0035639,GO:0036094,GO:0042623,GO:0042626,GO:…	-	ko:K10558	ko02010,ko02024,map02010,map02024	M00219	-	-	ko00000,ko00001,ko00002,ko02000	3.A.1.2.8	-	-	ABC_tran
13432	GCA_001535285.1	LRNU01000105.1	27	87	Protein Homology	CDS	1	3061	.	-	0	ID=cds-KWQ73181.1;Parent=gene-Y104_19990;Dbxref=NCBI_GP:KWQ73181.1;Name=KWQ73181.1;gbkey=CDS;inference=EXISTENCE: similar to AA sequence:RefSeq:WP_001740901.1;locus_tag=Y104_19990;partial=true;product=multidrug transporter;protein_id=KWQ73181.1;start_range=.,1;transl_table=11	220341.16503697	0	.	COG0841@1|root,COG0841@2|Bacteria,1MU48@1224|Proteobacteria,1RMBN@1236|Gammaproteobacteria,3ZK6P@590|Salmonella	1236|Gammaproteobacteria	U	AcrB/AcrD/AcrF family	acrD	GO:0003674,GO:0005215,GO:0005575,GO:0005623,GO:0005886,GO:0006810,GO:0006811,GO:0006812,GO:0006855,GO:0008150,GO:0008324,GO:0015075,GO:0015077,GO:0015078,GO:0015238,GO:0015291,GO:0015297,GO:0015298,GO:0015299,GO:0015307,GO:0015318,GO:0015562,GO:0015672,GO:0015893,GO:0016020,GO:0016021,GO:0022804,GO:0022857,GO:0022890,GO:0031224,GO:0034220,GO:0042221,GO:0042493,GO:0044425,GO:0044464,GO:0046618,GO:…	-	ko:K18324	ko02020,map02020	M00646	-	-	ko00000,ko00001,ko00002,ko02000	2.A.6.2.7	-	iE2348C_1286.E2348C_2706	ACR_tran
13546	GCA_011085005.1	AAPFTG010000007.1	256752	256809	Protein Homology	CDS	256526	257718	.	+	0	ID=cds-EED4473199.1;Parent=gene-CO67_17070;Dbxref=NCBI_GP:EED4473199.1;Name=EED4473199.1;end_range=257718,.;gbkey=CDS;inference=COORDINATES: similar to AA sequence:RefSeq:NP_459488.1;locus_tag=CO67_17070;partial=true;product=MFS transporter;protein_id=EED4473199.1;transl_table=11	90371.CY43_02805	5.62e-274	.	COG2223@1|root,COG2223@2|Bacteria,1MXAA@1224|Proteobacteria,1RMZZ@1236|Gammaproteobacteria,3ZJZV@590|Salmonella	1236|Gammaproteobacteria	P	Major Facilitator Superfamily	fsr	GO:0005575,GO:0005623,GO:0005886,GO:0006810,GO:0006950,GO:0006974,GO:0008150,GO:0009987,GO:0016020,GO:0016021,GO:0031224,GO:0033554,GO:0042221,GO:0044425,GO:0044464,GO:0046677,GO:0050896,GO:0051179,GO:0051234,GO:0051716,GO:0055085,GO:0071944	-	ko:K08223	-	-	-	-	ko00000,ko02000	2.A.1.35	-	-	MFS_1,Sugar_tr
13662	GCA_011625085.1	AAQMQA010000016.1	30982	31030	Protein Homology	CDS	30215	31456	.	-	0	ID=cds-EEN5134665.1;Parent=gene-CO92_21630;Dbxref=NCBI_GP:EEN5134665.1;Name=EEN5134665.1;gbkey=CDS;inference=COORDINATES: similar to AA sequence:RefSeq:NP_462901.1;locus_tag=CO92_21630;product=sulfoquinovose isomerase;protein_id=EEN5134665.1;transl_table=11	90371.CY43_21015	0	.	COG2942@1|root,COG2942@2|Bacteria,1MX1J@1224|Proteobacteria,1RSCF@1236|Gammaproteobacteria,3ZJ4G@590|Salmonella	1236|Gammaproteobacteria	G	Catalyzes the isomerization of sulfoquinovose (SQ) to 6- deoxy-6-sulfo-D-fructose (SF)	yihS	GO:0003674,GO:0003824,GO:0005488,GO:0005515,GO:0006066,GO:0006082,GO:0006790,GO:0006793,GO:0006796,GO:0008150,GO:0008152,GO:0009056,GO:0009987,GO:0016054,GO:0016853,GO:0016860,GO:0016861,GO:0019637,GO:0034308,GO:0042180,GO:0042802,GO:0044237,GO:0044248,GO:0044273,GO:0044281,GO:0044282,GO:0050089,GO:0061593,GO:0061720,GO:0071704,GO:1901135,GO:1901136,GO:1901575,GO:1901615,GO:1902776,GO:1902777	5.3.1.31	ko:K18479	-	-	R10765	RC00376	ko00000,ko01000	-	-	-	GlcNAc_2-epim
13748	GCA_014815705.1	AAWKTO010000004.1	160833	160881	Protein Homology	CDS	160133	160855	.	+	0	ID=cds-EGJ2833607.1;Parent=gene-AIK88_001824;Dbxref=NCBI_GP:EGJ2833607.1;Name=EGJ2833607.1;gbkey=CDS;gene=lpxH;inference=COORDINATES: similar to AA sequence:RefSeq:NP_459530.1;locus_tag=AIK88_001824;product=UDP-2%2C3-diacylglucosamine diphosphatase;protein_id=EGJ2833607.1;transl_table=11	90371.CY43_02960	1.83e-175	.	COG2908@1|root,COG2908@2|Bacteria,1N3U7@1224|Proteobacteria,1RP1X@1236|Gammaproteobacteria,3ZKUT@590|Salmonella	1236|Gammaproteobacteria	S	Hydrolyzes the pyrophosphate bond of UDP-2,3- diacylglucosamine to yield 2,3-diacylglucosamine 1-phosphate (lipid X) and UMP by catalyzing the attack of water at the alpha-P atom. Involved in the biosynthesis of lipid A, a phosphorylated glycolipid that anchors the lipopolysaccharide to the outer membrane of the cell	lpxH	GO:0003674,GO:0003824,GO:0005488,GO:0005575,GO:0005622,GO:0005623,GO:0005737,GO:0005886,GO:0005975,GO:0006629,GO:0006643,GO:0006644,GO:0006664,GO:0006793,GO:0006796,GO:0008150,GO:0008152,GO:0008610,GO:0008654,GO:0008758,GO:0009058,GO:0009245,GO:0009247,GO:0009311,GO:0009312,GO:0009987,GO:0016020,GO:0016051,GO:0016462,GO:0016787,GO:0016817,GO:0016818,GO:0019637,GO:0019897,GO:0019898,GO:0030145,GO:…	3.6.1.54	ko:K03269	ko00540,ko01100,map00540,map01100	M00060	R04549	RC00002	ko00000,ko00001,ko00002,ko01000,ko01005	-	-	iE2348C_1286.E2348C_0457	DUF4269,Metallophos,Metallophos_2
13876	GCA_008645575.1	AAKZDQ010000044.1	31112	31145	Protein Homology	CDS	30305	31729	.	+	0	ID=cds-ECX0066228.1;Parent=gene-AOZ86_16315;Dbxref=NCBI_GP:ECX0066228.1;Name=ECX0066228.1;gbkey=CDS;gene=miaB;inference=COORDINATES: similar to AA sequence:RefSeq:NP_459662.1;locus_tag=AOZ86_16315;product=tRNA (N6-isopentenyl adenosine(37)-C2)-methylthiotransferase MiaB;protein_id=ECX0066228.1;transl_table=11	220341.16501914	0	.	COG0621@1|root,COG0621@2|Bacteria,1MURS@1224|Proteobacteria,1RMD8@1236|Gammaproteobacteria,3ZK4J@590|Salmonella	1236|Gammaproteobacteria	J	Catalyzes the methylthiolation of N6- (dimethylallyl)adenosine (i(6)A), leading to the formation of 2- methylthio-N6-(dimethylallyl)adenosine (ms(2)i(6)A) at position 37 in tRNAs that read codons beginning with uridine	miaB	GO:0001510,GO:0003674,GO:0003824,GO:0005488,GO:0005575,GO:0005622,GO:0005623,GO:0005737,GO:0005829,GO:0006139,GO:0006396,GO:0006399,GO:0006400,GO:0006725,GO:0006807,GO:0008033,GO:0008150,GO:0008152,GO:0009451,GO:0009987,GO:0010467,GO:0016070,GO:0016740,GO:0016782,GO:0030488,GO:0032259,GO:0034470,GO:0034641,GO:0034660,GO:0035596,GO:0035597,GO:0035600,GO:0043167,GO:0043169,GO:0043170,GO:0043412,GO:…	2.8.4.3	ko:K06168	-	-	R10645,R10646,R10647	RC00003,RC00980,RC03221,RC03222	ko00000,ko01000,ko03016	-	-	-	Radical_SAM,TRAM,UPF0004
14058	GCA_009564355.1	AAMYJG010000036.1	23482	23529	Protein Homology	CDS	22601	23668	.	-	0	ID=cds-EDM4530041.1;Parent=gene-AIA93_20000;Dbxref=NCBI_GP:EDM4530041.1;Name=EDM4530041.1;gbkey=CDS;inference=COORDINATES: similar to AA sequence:RefSeq:NP_455125.1;locus_tag=AIA93_20000;product=5-(carboxyamino)imidazole ribonucleotide synthase;protein_id=EDM4530041.1;transl_table=11	90371.CY43_02950	2e-264	.	COG0026@1|root,COG0026@2|Bacteria,1MU70@1224|Proteobacteria,1RQEI@1236|Gammaproteobacteria,3ZJ36@590|Salmonella	1236|Gammaproteobacteria	F	Catalyzes the ATP-dependent conversion of 5- aminoimidazole ribonucleotide (AIR) and HCO(3)(-) to N5- carboxyaminoimidazole ribonucleotide (N5-CAIR)	purK	GO:0000166,GO:0003674,GO:0003824,GO:0004638,GO:0005488,GO:0005524,GO:0005575,GO:0005622,GO:0005623,GO:0005737,GO:0005829,GO:0006139,GO:0006163,GO:0006164,GO:0006188,GO:0006189,GO:0006725,GO:0006753,GO:0006793,GO:0006796,GO:0006807,GO:0008144,GO:0008150,GO:0008152,GO:0009058,GO:0009117,GO:0009123,GO:0009124,GO:0009126,GO:0009127,GO:0009150,GO:0009152,GO:0009156,GO:0009161,GO:0009165,GO:0009167,GO:…	6.3.4.18	ko:K01589	ko00230,ko01100,ko01110,ko01130,map00230,map01100,map01110,map01130	M00048	R07404	RC01927	ko00000,ko00001,ko00002,ko01000	-	-	iECUMN_1333.ECUMN_0562,iYL1228.KPN_00477	2-Hacid_dh_C,ATP-grasp,PMSR
14109	GCA_010798715.1	DAATTQ010000009.1	105451	105509	Protein Homology	CDS	105416	106822	.	-	0	ID=cds-HAF0058284.1;Parent=gene-G4215_002856;Dbxref=NCBI_GP:HAF0058284.1;Name=HAF0058284.1;gbkey=CDS;inference=COORDINATES: similar to AA sequence:RefSeq:NP_459154.1;locus_tag=G4215_002856;product=MFS transporter;protein_id=HAF0058284.1;transl_table=11	1197719.A464_146	0	.	COG2211@1|root,COG2211@2|Bacteria,1MVUM@1224|Proteobacteria,1RP5J@1236|Gammaproteobacteria,3ZIRG@590|Salmonella	1236|Gammaproteobacteria	G	MFS/sugar transport protein	yicJ	-	-	ko:K03292,ko:K11104	-	-	-	-	ko00000,ko02000	2.A.2,2.A.2.1	-	-	MFS_2
14142	GCA_001535485.1	LRNK01000004.1	107342	107374	Protein Homology	CDS	107187	108593	.	-	0	ID=cds-KWQ40629.1;Parent=gene-AI04_04805;Dbxref=NCBI_GP:KWQ40629.1;Name=KWQ40629.1;gbkey=CDS;inference=EXISTENCE: similar to AA sequence:RefSeq:WP_000357528.1;locus_tag=AI04_04805;product=permease;protein_id=KWQ40629.1;transl_table=11	1197719.A464_146	0	.	COG2211@1|root,COG2211@2|Bacteria,1MVUM@1224|Proteobacteria,1RP5J@1236|Gammaproteobacteria,3ZIRG@590|Salmonella	1236|Gammaproteobacteria	G	MFS/sugar transport protein	yicJ	-	-	ko:K03292,ko:K11104	-	-	-	-	ko00000,ko02000	2.A.2,2.A.2.1	-	-	MFS_2
14328	GCA_008637905.1	AAKYDD010000027.1	736	784	Protein Homology	CDS	1	1344	.	+	0	ID=cds-ECW9421344.1;Parent=gene-AL181_16860;Dbxref=NCBI_GP:ECW9421344.1;Name=ECW9421344.1;gbkey=CDS;gene=menD;inference=COORDINATES: similar to AA sequence:RefSeq:NP_461251.1;locus_tag=AL181_16860;partial=true;product=2-succinyl-5-enolpyruvyl-6-hydroxy-3-cyclohexene-1-carboxylic-acid synthase;protein_id=ECW9421344.1;start_range=.,1;transl_table=11	90371.CY43_12370	0	.	COG1165@1|root,COG1165@2|Bacteria,1MVMZ@1224|Proteobacteria,1RNRS@1236|Gammaproteobacteria,3ZJ9W@590|Salmonella	1236|Gammaproteobacteria	H	Catalyzes the thiamine diphosphate-dependent decarboxylation of 2-oxoglutarate and the subsequent addition of the resulting succinic semialdehyde-thiamine pyrophosphate anion to isochorismate to yield 2-succinyl-5-enolpyruvyl-6-hydroxy-3- cyclohexene-1-carboxylate (SEPHCHC)	menD	GO:0003674,GO:0003824,GO:0005488,GO:0006732,GO:0008150,GO:0008152,GO:0008683,GO:0009058,GO:0009108,GO:0009233,GO:0009234,GO:0009987,GO:0016740,GO:0016744,GO:0016829,GO:0016830,GO:0016831,GO:0016833,GO:0019842,GO:0030976,GO:0036094,GO:0042180,GO:0042181,GO:0043167,GO:0043168,GO:0043169,GO:0044237,GO:0044249,GO:0044281,GO:0044283,GO:0046872,GO:0048037,GO:0050662,GO:0051186,GO:0051188,GO:0070204,GO:…	2.2.1.9	ko:K02551	ko00130,ko01100,ko01110,map00130,map01100,map01110	M00116	R08165	RC02186	ko00000,ko00001,ko00002,ko01000	-	-	iSBO_1134.SBO_2301	TPP_enzyme_C,TPP_enzyme_M_2,TPP_enzyme_N
14397	GCA_001535195.1	LRNX01000159.1	50	91	Protein Homology	CDS	1	1520	.	-	0	ID=cds-KWQ85619.1;Parent=gene-Y091_17985;Dbxref=NCBI_GP:KWQ85619.1;Name=KWQ85619.1;gbkey=CDS;inference=EXISTENCE: similar to AA sequence:RefSeq:WP_001539035.1;locus_tag=Y091_17985;partial=true;product=iron ABC transporter;protein_id=KWQ85619.1;start_range=.,1;transl_table=11	90371.CY43_00975	0	.	COG0609@1|root,COG0609@2|Bacteria,1MVA3@1224|Proteobacteria,1RN0J@1236|Gammaproteobacteria,3ZJPD@590|Salmonella	1236|Gammaproteobacteria	P	FecCD transport family	fhuB	GO:0003674,GO:0005215,GO:0005575,GO:0005623,GO:0005886,GO:0005887,GO:0006810,GO:0006811,GO:0008150,GO:0016020,GO:0016021,GO:0031224,GO:0031226,GO:0032991,GO:0042592,GO:0043190,GO:0044425,GO:0044459,GO:0044464,GO:0048878,GO:0050801,GO:0051179,GO:0051234,GO:0055065,GO:0055072,GO:0055076,GO:0055080,GO:0065007,GO:0065008,GO:0071944,GO:0098533,GO:0098771,GO:0098796,GO:0098797,GO:1902494,GO:1902495,GO:…	-	ko:K02015	ko02010,map02010	M00240	-	-	ko00000,ko00001,ko00002,ko02000	3.A.1.14	-	iECP_1309.ECP_0163	FecCD
14562	GCA_011092145.1	AAPGCZ010000018.1	34499	34551	Protein Homology	CDS	34002	34928	.	+	0	ID=cds-EED5768209.1;Parent=gene-UP39_21920;Dbxref=NCBI_GP:EED5768209.1;Name=EED5768209.1;gbkey=CDS;inference=COORDINATES: similar to AA sequence:RefSeq:NP_461359.1;locus_tag=UP39_21920;product=LysR family transcriptional regulator;protein_id=EED5768209.1;transl_table=11	90371.CY43_12970	9.94e-214	.	COG0583@1|root,COG0583@2|Bacteria,1MUWX@1224|Proteobacteria,1RNZB@1236|Gammaproteobacteria,3ZJ0A@590|Salmonella	1236|Gammaproteobacteria	K	LysR substrate binding domain	yfeR	GO:0000976,GO:0000984,GO:0000986,GO:0000987,GO:0001017,GO:0001067,GO:0003674,GO:0003676,GO:0003677,GO:0003690,GO:0003700,GO:0005488,GO:0005575,GO:0005622,GO:0005623,GO:0005737,GO:0005829,GO:0006139,GO:0006351,GO:0006355,GO:0006725,GO:0006807,GO:0008150,GO:0008152,GO:0009058,GO:0009059,GO:0009889,GO:0009987,GO:0010467,GO:0010468,GO:0010556,GO:0016070,GO:0018130,GO:0019219,GO:0019222,GO:0019438,GO:…	-	ko:K17737	-	-	-	-	ko00000,ko03000	-	-	-	HTH_1,LysR_substrate
14608	GCA_006519975.1	AAFNNJ010000003.1	54903	54940	Protein Homology	CDS	53185	55203	.	+	0	ID=cds-EBH8517637.1;Parent=gene-AIK89_03920;Dbxref=NCBI_GP:EBH8517637.1;Name=EBH8517637.1;gbkey=CDS;gene=tmcA;inference=COORDINATES: similar to AA sequence:RefSeq:NP_457019.1;locus_tag=AIK89_03920;product=tRNA cytosine(34) acetyltransferase TmcA;protein_id=EBH8517637.1;transl_table=11	90371.CY43_13280	0	.	COG1444@1|root,COG1444@2|Bacteria,1NBA4@1224|Proteobacteria,1RPAM@1236|Gammaproteobacteria,3ZKYP@590|Salmonella	1236|Gammaproteobacteria	J	Catalyzes the formation of N(4)-acetylcytidine (ac(4)C) at the wobble position of tRNA(Met), by using acetyl-CoA as an acetyl donor and ATP (or GTP)	tmcA	GO:0000049,GO:0000154,GO:0000166,GO:0002097,GO:0002101,GO:0003674,GO:0003676,GO:0003723,GO:0003824,GO:0005488,GO:0005524,GO:0005575,GO:0005622,GO:0005623,GO:0005737,GO:0006139,GO:0006364,GO:0006396,GO:0006399,GO:0006400,GO:0006725,GO:0006807,GO:0008033,GO:0008080,GO:0008144,GO:0008150,GO:0008152,GO:0009451,GO:0009987,GO:0010467,GO:0016070,GO:0016072,GO:0016407,GO:0016410,GO:0016740,GO:0016746,GO:…	2.3.1.193	ko:K06957	-	-	-	-	ko00000,ko01000,ko03016	-	-	-	DUF1726,GNAT_acetyltr_2,Helicase_RecD,UPF0054,tRNA_bind_3
14656	GCA_001535415.1	LRNN01000028.1	2591	2632	Protein Homology	CDS	2433	2681	.	-	0	ID=cds-KWQ43074.1;Parent=gene-AH89_19905;Dbxref=NCBI_GP:KWQ43074.1;Name=KWQ43074.1;gbkey=CDS;inference=EXISTENCE: similar to AA sequence:RefSeq:WP_000433431.1;locus_tag=AH89_19905;product=DNA-binding protein;protein_id=KWQ43074.1;transl_table=11	90371.CY43_12705	1.97e-53	.	COG3423@1|root,COG3423@2|Bacteria,1N8W7@1224|Proteobacteria,1S966@1236|Gammaproteobacteria,3ZNBJ@590|Salmonella	1236|Gammaproteobacteria	K	Winged helix-turn-helix DNA-binding	-	-	-	-	-	-	-	-	-	-	-	-	HTH_35
14732	GCA_010700165.1	AAOJMC010000003.1	308329	311864	Protein Homology	CDS	308431	308868	.	+	0	ID=cds-EDW1622765.1;Parent=gene-EC37_002073;Dbxref=NCBI_GP:EDW1622765.1;Name=EDW1622765.1;gbkey=CDS;inference=COORDINATES: similar to AA sequence:RefSeq:WP_012542168.1;locus_tag=EC37_002073;product=phage terminase small subunit P27 family;protein_id=EDW1622765.1;transl_table=11	1197719.A464_996	2.77e-94	.	COG3747@1|root,COG3747@2|Bacteria,1PJAS@1224|Proteobacteria,1TKUU@1236|Gammaproteobacteria,3ZNEF@590|Salmonella	1236|Gammaproteobacteria	L	Phage terminase, small subunit	-	-	-	-	-	-	-	-	-	-	-	-	Terminase_4
14732	GCA_010700165.1	AAOJMC010000003.1	308329	311864	Protein Homology	CDS	308868	310598	.	+	0	ID=cds-EDW1622766.1;Parent=gene-EC37_002074;Dbxref=NCBI_GP:EDW1622766.1;Name=EDW1622766.1;gbkey=CDS;inference=COORDINATES: similar to AA sequence:RefSeq:WP_007793907.1;locus_tag=EC37_002074;product=terminase large subunit;protein_id=EDW1622766.1;transl_table=11	1197719.A464_997	0	.	COG4626@1|root,COG4626@2|Bacteria,1MW7K@1224|Proteobacteria,1RP8Z@1236|Gammaproteobacteria,3ZN5S@590|Salmonella	1236|Gammaproteobacteria	S	Phage Terminase	-	-	-	-	-	-	-	-	-	-	-	-	Terminase_1
14732	GCA_010700165.1	AAOJMC010000003.1	308329	311864	Protein Homology	CDS	310870	311964	.	+	0	ID=cds-EDW1622767.1;Parent=gene-EC37_002075;Dbxref=NCBI_GP:EDW1622767.1;Name=EDW1622767.1;gbkey=CDS;inference=COORDINATES: similar to AA sequence:RefSeq:NP_461180.1;locus_tag=EC37_002075;product=phage portal protein;protein_id=EDW1622767.1;transl_table=11	1524467.IV04_21515	1.84e-229	.	COG4695@1|root,COG4695@2|Bacteria,1MUP5@1224|Proteobacteria,1RPB0@1236|Gammaproteobacteria,400QD@613|Serratia	1236|Gammaproteobacteria	S	Phage portal protein	-	-	-	-	-	-	-	-	-	-	-	-	Phage_portal
14788	GCA_001535125.1	LROB01000112.1	5470	5531	Protein Homology	CDS	4392	5687	.	+	0	ID=cds-KWR07370.1;Parent=gene-AH80_18655;Dbxref=NCBI_GP:KWR07370.1;Name=KWR07370.1;gbkey=CDS;inference=EXISTENCE: similar to AA sequence:RefSeq:WP_001750753.1;locus_tag=AH80_18655;product=isochorismate synthase;protein_id=KWR07370.1;transl_table=11	90371.CY43_12375	0	.	COG1169@1|root,COG1169@2|Bacteria,1MVB7@1224|Proteobacteria,1RNSR@1236|Gammaproteobacteria,3ZIX5@590|Salmonella	1236|Gammaproteobacteria	H	Catalyzes the conversion of chorismate to isochorismate	menF	GO:0000162,GO:0000287,GO:0003674,GO:0003824,GO:0004049,GO:0005488,GO:0005575,GO:0005622,GO:0005623,GO:0005737,GO:0005950,GO:0006082,GO:0006520,GO:0006568,GO:0006576,GO:0006586,GO:0006725,GO:0006732,GO:0006807,GO:0008150,GO:0008152,GO:0008652,GO:0008909,GO:0009058,GO:0009072,GO:0009073,GO:0009108,GO:0009233,GO:0009234,GO:0009308,GO:0009309,GO:0009987,GO:0016053,GO:0016829,GO:0016830,GO:0016833,GO:…	5.4.4.2	ko:K01851,ko:K02361,ko:K02552	ko00130,ko01053,ko01100,ko01110,ko01130,map00130,map01053,map01100,map01110,map01130	M00116	R01717	RC00588	ko00000,ko00001,ko00002,ko01000	-	-	iECABU_c1320.ECABU_c26010,iECIAI39_1322.ECIAI39_2413,iSF_1195.SF2344,iS_1188.S2478,ic_1306.c2809	Chorismate_bind
14834	GCA_000329305.1	ALFT01000006.1	68597	68658	Genbank	CDS	67975	68973	.	-	0	ID=cds-ELM32206.1;Parent=gene-SEEE0899_01359;Dbxref=NCBI_GP:ELM32206.1;Name=ELM32206.1;Note=COG1172 Ribose/xylose/arabinose/galactoside ABC-type transport systems%2C permease components;gbkey=CDS;locus_tag=SEEE0899_01359;product=autoinducer 2 import system permease LsrD;protein_id=ELM32206.1;transl_table=11	220341.16504663	8.91e-225	.	COG1172@1|root,COG1172@2|Bacteria,1MV4F@1224|Proteobacteria,1RQ84@1236|Gammaproteobacteria,3ZMZK@590|Salmonella	1236|Gammaproteobacteria	U	Branched-chain amino acid transport system / permease component	lsrD	GO:0003674,GO:0005215,GO:0005575,GO:0005623,GO:0005886,GO:0006810,GO:0008150,GO:0008643,GO:0015144,GO:0015145,GO:0015749,GO:0016020,GO:0016021,GO:0022857,GO:0031224,GO:0034219,GO:0044425,GO:0044464,GO:0051119,GO:0051179,GO:0051234,GO:0055085,GO:0071702,GO:0071944	-	ko:K10557	ko02010,ko02024,map02010,map02024	M00219	-	-	ko00000,ko00001,ko00002,ko02000	3.A.1.2.8	-	iETEC_1333.ETEC_1585	BPD_transp_2
14891	GCA_011437715.1	DAAWIH010000017.1	109791	109852	Protein Homology	CDS	109342	109873	.	-	1	ID=cds-HAF8002465.1;Parent=gene-G9380_003610;Dbxref=NCBI_GP:HAF8002465.1;Name=HAF8002465.1;end_range=109873,.;gbkey=CDS;inference=COORDINATES: similar to AA sequence:RefSeq:NP_454764.1;locus_tag=G9380_003610;partial=true;product=amino acid permease;protein_id=HAF8002465.1;transl_table=11	220341.16501437	5.87e-110	.	COG1113@1|root,COG1113@2|Bacteria,1MUPS@1224|Proteobacteria,1RNK0@1236|Gammaproteobacteria,3ZISA@590|Salmonella	1236|Gammaproteobacteria	E	Amino acid permease	aroP	GO:0003333,GO:0003674,GO:0005215,GO:0005302,GO:0005342,GO:0005575,GO:0005623,GO:0005886,GO:0005887,GO:0006810,GO:0006811,GO:0006812,GO:0006820,GO:0006855,GO:0006865,GO:0008104,GO:0008150,GO:0008320,GO:0008324,GO:0008509,GO:0008514,GO:0008565,GO:0009977,GO:0015031,GO:0015075,GO:0015171,GO:0015173,GO:0015179,GO:0015192,GO:0015196,GO:0015238,GO:0015291,GO:0015318,GO:0015399,GO:0015405,GO:0015450,GO:…	-	ko:K11732,ko:K11734	-	-	-	-	ko00000,ko02000	2.A.3.1.1,2.A.3.1.3	-	iEcE24377_1341.EcE24377A_0114	AA_permease
15055	GCA_001534985.1	LRNH01000048.1	34034	34076	Protein Homology	CDS	33603	34133	.	+	0	ID=cds-KWQ21368.1;Parent=gene-AH92_18370;Dbxref=NCBI_GP:KWQ21368.1;Name=KWQ21368.1;Note=Required for full activity of KefC%2C a potassium-proton antiporter;gbkey=CDS;inference=EXISTENCE: similar to AA sequence:RefSeq:WP_001657705.1;locus_tag=AH92_18370;product=potassium transporter KefF;protein_id=KWQ21368.1;transl_table=11	90371.CY43_00420	7.49e-132	.	COG2249@1|root,COG2249@2|Bacteria,1MXFT@1224|Proteobacteria,1RPAQ@1236|Gammaproteobacteria,3ZM10@590|Salmonella	1236|Gammaproteobacteria	C	Regulatory subunit of a potassium efflux system that confers protection against electrophiles. Required for full activity of KefC. Shows redox enzymatic activity, but this enzymatic activity is not required for activation of KefC	kefF	GO:0000166,GO:0003674,GO:0003824,GO:0003955,GO:0005488,GO:0005575,GO:0005623,GO:0005886,GO:0006091,GO:0006810,GO:0006811,GO:0006812,GO:0006813,GO:0008150,GO:0008152,GO:0009055,GO:0009987,GO:0010181,GO:0015672,GO:0016020,GO:0016491,GO:0016651,GO:0016655,GO:0022898,GO:0022900,GO:0030001,GO:0032409,GO:0032411,GO:0032412,GO:0032414,GO:0032553,GO:0032879,GO:0034762,GO:0034764,GO:0034765,GO:0034767,GO:…	-	ko:K11746	-	-	-	-	ko00000,ko02000	2.A.37.1.1	-	-	Flavodoxin_2
15172	GCA_014815705.1	AAWKTO010000004.1	206641	206700	Protein Homology	CDS	206556	208232	.	+	0	ID=cds-EGJ2833649.1;Parent=gene-AIK88_001866;Dbxref=NCBI_GP:EGJ2833649.1;Name=EGJ2833649.1;gbkey=CDS;inference=COORDINATES: similar to AA sequence:RefSeq:NP_459487.1;locus_tag=AIK88_001866;product=Kef family K(+) transporter;protein_id=EGJ2833649.1;transl_table=11	90371.CY43_02795	0	.	COG1226@1|root,COG4651@1|root,COG1226@2|Bacteria,COG4651@2|Bacteria,1MV34@1224|Proteobacteria,1RMM7@1236|Gammaproteobacteria,3ZKVX@590|Salmonella	1236|Gammaproteobacteria	P	Sodium/hydrogen exchanger family	ybaL	GO:0000166,GO:0003674,GO:0005215,GO:0005488,GO:0005575,GO:0005623,GO:0005886,GO:0006810,GO:0006811,GO:0006812,GO:0006813,GO:0008150,GO:0008324,GO:0015075,GO:0015077,GO:0015078,GO:0015291,GO:0015297,GO:0015298,GO:0015299,GO:0015318,GO:0015672,GO:0016020,GO:0016021,GO:0022804,GO:0022857,GO:0022890,GO:0030001,GO:0031224,GO:0034220,GO:0036094,GO:0044425,GO:0044464,GO:0051179,GO:0051234,GO:0055085,GO:…	-	ko:K03455	-	-	-	-	ko00000	2.A.37	-	-	Na_H_Exchanger,TrkA_N
15258	GCA_011448715.1	AAQAVZ010000001.1	601824	601885	Protein Homology	CDS	601809	602024	.	+	0	ID=cds-EEJ9798803.1;Parent=gene-EF10_03160;Dbxref=NCBI_GP:EEJ9798803.1;Name=EEJ9798803.1;gbkey=CDS;inference=COORDINATES: similar to AA sequence:RefSeq:NP_456122.1;locus_tag=EF10_03160;product=type III secretion system needle protein SsaG;protein_id=EEJ9798803.1;transl_table=11	220341.16502801	7.27e-42	.	2E8PP@1|root,3330U@2|Bacteria,1N8YT@1224|Proteobacteria,1SCBT@1236|Gammaproteobacteria,3ZNBH@590|Salmonella	1236|Gammaproteobacteria	S	Type III secretion needle MxiH, YscF, SsaG, EprI, PscF, EscF	ssaG	-	-	ko:K03221	ko03070,map03070	M00332,M00542	-	-	ko00000,ko00001,ko00002,ko02044	3.A.6.1	-	-	T3SS_needle_F
15260	GCA_011637035.1	AAQNMC010000001.1	149666	149700	Protein Homology	CDS	149259	149915	.	+	0	ID=cds-EEN7738602.1;Parent=gene-DV35_00735;Dbxref=NCBI_GP:EEN7738602.1;Name=EEN7738602.1;gbkey=CDS;inference=COORDINATES: similar to AA sequence:RefSeq:NP_461319.1;locus_tag=DV35_00735;product=CPBP family intramembrane metalloprotease;protein_id=EEN7738602.1;transl_table=11	90371.CY43_12720	8.38e-152	.	COG1266@1|root,COG1266@2|Bacteria,1RFN5@1224|Proteobacteria,1S44U@1236|Gammaproteobacteria,3ZN7N@590|Salmonella	1236|Gammaproteobacteria	S	CAAX protease self-immunity	yprA	-	-	ko:K07052	-	-	-	-	ko00000	-	-	-	Abi
15265	GCA_010796815.1	DAATTD010000011.1	34472	34511	Protein Homology	CDS	34288	35091	.	+	0	ID=cds-HAF0002652.1;Parent=gene-G4202_003143;Dbxref=NCBI_GP:HAF0002652.1;Name=HAF0002652.1;gbkey=CDS;inference=COORDINATES: similar to AA sequence:RefSeq:NP_462905.1;locus_tag=G4202_003143;product=DeoR/GlpR transcriptional regulator;protein_id=HAF0002652.1;transl_table=11	90371.CY43_21035	2.69e-186	.	COG1349@1|root,COG1349@2|Bacteria,1MUJG@1224|Proteobacteria,1RQW5@1236|Gammaproteobacteria,3ZKX8@590|Salmonella	1236|Gammaproteobacteria	K	MarR family	yihW	GO:0003674,GO:0003676,GO:0003677,GO:0003700,GO:0005488,GO:0005575,GO:0005622,GO:0005623,GO:0006139,GO:0006351,GO:0006355,GO:0006725,GO:0006807,GO:0008150,GO:0008152,GO:0009058,GO:0009059,GO:0009889,GO:0009987,GO:0010467,GO:0010468,GO:0010556,GO:0016070,GO:0018130,GO:0019219,GO:0019222,GO:0019438,GO:0031323,GO:0031326,GO:0032774,GO:0034641,GO:0034645,GO:0034654,GO:0043170,GO:0044237,GO:0044238,GO:…	-	-	-	-	-	-	-	-	-	-	DeoRC,HTH_DeoR
15288	GCA_011637035.1	AAQNMC010000001.1	149547	149593	Protein Homology	CDS	149259	149915	.	+	0	ID=cds-EEN7738602.1;Parent=gene-DV35_00735;Dbxref=NCBI_GP:EEN7738602.1;Name=EEN7738602.1;gbkey=CDS;inference=COORDINATES: similar to AA sequence:RefSeq:NP_461319.1;locus_tag=DV35_00735;product=CPBP family intramembrane metalloprotease;protein_id=EEN7738602.1;transl_table=11	90371.CY43_12720	8.38e-152	.	COG1266@1|root,COG1266@2|Bacteria,1RFN5@1224|Proteobacteria,1S44U@1236|Gammaproteobacteria,3ZN7N@590|Salmonella	1236|Gammaproteobacteria	S	CAAX protease self-immunity	yprA	-	-	ko:K07052	-	-	-	-	ko00000	-	-	-	Abi
15335	GCA_001535415.1	LRNN01000028.1	733	794	Protein Homology	CDS	655	1311	.	+	0	ID=cds-KWQ43071.1;Parent=gene-AH89_19890;Dbxref=NCBI_GP:KWQ43071.1;Name=KWQ43071.1;gbkey=CDS;inference=EXISTENCE: similar to AA sequence:RefSeq:WP_001142906.1;locus_tag=AH89_19890;product=membrane protein;protein_id=KWQ43071.1;transl_table=11	90371.CY43_12720	8.38e-152	.	COG1266@1|root,COG1266@2|Bacteria,1RFN5@1224|Proteobacteria,1S44U@1236|Gammaproteobacteria,3ZN7N@590|Salmonella	1236|Gammaproteobacteria	S	CAAX protease self-immunity	yprA	-	-	ko:K07052	-	-	-	-	ko00000	-	-	-	Abi
15352	GCA_011758025.1	DAAWTV010000009.1	121505	121566	Protein Homology	CDS	121220	122191	.	-	0	ID=cds-HAF9380420.1;Parent=gene-G9W25_001755;Dbxref=NCBI_GP:HAF9380420.1;Name=HAF9380420.1;Note=LpxM is lauroyl-Kdo(2)-lipid IV(A) myristoyltransferase%2C an enzyme characterized in Escherichia coli and involved in biosynthesis of the form of lipid A found in that species and some closely related species.;gbkey=CDS;gene=lpxM;inference=COORDINATES: similar to AA sequence:RefSeq:NP_456456.1;locus_t…	220341.16503136	6.23e-245	.	COG1560@1|root,COG1560@2|Bacteria,1N9ZJ@1224|Proteobacteria,1RRI7@1236|Gammaproteobacteria,3ZK4P@590|Salmonella	1236|Gammaproteobacteria	M	Catalyzes the transfer of myristate from myristoyl-acyl carrier protein (ACP) to Kdo(2)-(lauroyl)-lipid IV(A) to form Kdo(2)-lipid A	lpxM	GO:0000271,GO:0003674,GO:0003824,GO:0005575,GO:0005618,GO:0005623,GO:0005886,GO:0005975,GO:0005976,GO:0006082,GO:0006629,GO:0006643,GO:0006644,GO:0006664,GO:0006793,GO:0006796,GO:0008150,GO:0008152,GO:0008610,GO:0008653,GO:0008654,GO:0009058,GO:0009059,GO:0009103,GO:0009247,GO:0009274,GO:0009276,GO:0009311,GO:0009312,GO:0009987,GO:0016020,GO:0016021,GO:0016051,GO:0016053,GO:0016740,GO:0016746,GO:…	2.3.1.243	ko:K02560	ko00540,ko01100,map00540,map01100	M00060	R05075	RC00037,RC00039	ko00000,ko00001,ko00002,ko01000,ko01005	-	-	iECABU_c1320.ECABU_c21170,iECIAI39_1322.ECIAI39_1194,ic_1306.c2269	Lip_A_acyltrans,Rnf-Nqr
15635	GCA_008808375.2	AALGYF020000011.1	94870	94906	Protein Homology	CDS	93993	95444	.	-	0	ID=cds-EGY0893122.1;Parent=gene-AH985_002337;Dbxref=NCBI_GP:EGY0893122.1;Name=EGY0893122.1;gbkey=CDS;inference=COORDINATES: similar to AA sequence:RefSeq:NP_459365.1;locus_tag=AH985_002337;product=bifunctional 2-methylcitrate dehydratase/aconitate hydratase;protein_id=EGY0893122.1;transl_table=11	220341.16501639	0	.	COG2079@1|root,COG2079@2|Bacteria,1MUIG@1224|Proteobacteria,1RPQN@1236|Gammaproteobacteria,3ZJH7@590|Salmonella	1236|Gammaproteobacteria	S	MmgE/PrpD family	prpD	GO:0003674,GO:0003824,GO:0003994,GO:0005488,GO:0006082,GO:0006091,GO:0006099,GO:0006101,GO:0006629,GO:0006631,GO:0008150,GO:0008152,GO:0009056,GO:0009060,GO:0009062,GO:0009987,GO:0015980,GO:0016042,GO:0016054,GO:0016829,GO:0016835,GO:0016836,GO:0016999,GO:0017001,GO:0017144,GO:0019541,GO:0019543,GO:0019626,GO:0019629,GO:0019679,GO:0019752,GO:0032787,GO:0042737,GO:0043436,GO:0044237,GO:0044238,GO:…	4.2.1.79	ko:K01720	ko00640,map00640	-	R04424	RC01152	ko00000,ko00001,ko01000	-	-	iEcolC_1368.EcolC_3291	MmgE_PrpD
15819	GCA_014815745.1	AAWKTM010000004.1	150735	150769	Protein Homology	CDS	150485	151387	.	+	0	ID=cds-EGJ2837615.1;Parent=gene-AIK87_001330;Dbxref=NCBI_GP:EGJ2837615.1;Name=EGJ2837615.1;gbkey=CDS;inference=COORDINATES: similar to AA sequence:RefSeq:NP_459598.1;locus_tag=AIK87_001330;product=LysR family transcriptional regulator;protein_id=EGJ2837615.1;transl_table=11	90371.CY43_03315	1.47e-211	.	COG0583@1|root,COG0583@2|Bacteria,1QD8R@1224|Proteobacteria,1RSHD@1236|Gammaproteobacteria,3ZIQG@590|Salmonella	1236|Gammaproteobacteria	K	LysR substrate binding domain	ybdO	GO:0003674,GO:0003676,GO:0003677,GO:0003700,GO:0005488,GO:0006139,GO:0006351,GO:0006355,GO:0006725,GO:0006807,GO:0008150,GO:0008152,GO:0009058,GO:0009059,GO:0009889,GO:0009987,GO:0010467,GO:0010468,GO:0010556,GO:0016070,GO:0018130,GO:0019219,GO:0019222,GO:0019438,GO:0031323,GO:0031326,GO:0032774,GO:0034641,GO:0034645,GO:0034654,GO:0043170,GO:0044237,GO:0044238,GO:0044249,GO:0044260,GO:0044271,GO:…	-	-	-	-	-	-	-	-	-	-	HTH_1,LysR_substrate
15962	GCA_008617675.1	AAKXFR010000022.1	4231	4276	Protein Homology	CDS	3210	4661	.	-	0	ID=cds-ECW6268536.1;Parent=gene-AHZ62_10405;Dbxref=NCBI_GP:ECW6268536.1;Name=ECW6268536.1;gbkey=CDS;inference=COORDINATES: similar to AA sequence:RefSeq:NP_459365.1;locus_tag=AHZ62_10405;product=bifunctional 2-methylcitrate dehydratase/aconitate hydratase;protein_id=ECW6268536.1;transl_table=11	220341.16501639	0	.	COG2079@1|root,COG2079@2|Bacteria,1MUIG@1224|Proteobacteria,1RPQN@1236|Gammaproteobacteria,3ZJH7@590|Salmonella	1236|Gammaproteobacteria	S	MmgE/PrpD family	prpD	GO:0003674,GO:0003824,GO:0003994,GO:0005488,GO:0006082,GO:0006091,GO:0006099,GO:0006101,GO:0006629,GO:0006631,GO:0008150,GO:0008152,GO:0009056,GO:0009060,GO:0009062,GO:0009987,GO:0015980,GO:0016042,GO:0016054,GO:0016829,GO:0016835,GO:0016836,GO:0016999,GO:0017001,GO:0017144,GO:0019541,GO:0019543,GO:0019626,GO:0019629,GO:0019679,GO:0019752,GO:0032787,GO:0042737,GO:0043436,GO:0044237,GO:0044238,GO:…	4.2.1.79	ko:K01720	ko00640,map00640	-	R04424	RC01152	ko00000,ko00001,ko01000	-	-	iEcolC_1368.EcolC_3291	MmgE_PrpD
16040	GCA_011637035.1	AAQNMC010000009.1	30429	30490	Protein Homology	CDS	30225	31466	.	-	0	ID=cds-EEN7742369.1;Parent=gene-DV35_20485;Dbxref=NCBI_GP:EEN7742369.1;Name=EEN7742369.1;gbkey=CDS;inference=COORDINATES: similar to AA sequence:RefSeq:NP_462901.1;locus_tag=DV35_20485;product=sulfoquinovose isomerase;protein_id=EEN7742369.1;transl_table=11	90371.CY43_21015	0	.	COG2942@1|root,COG2942@2|Bacteria,1MX1J@1224|Proteobacteria,1RSCF@1236|Gammaproteobacteria,3ZJ4G@590|Salmonella	1236|Gammaproteobacteria	G	Catalyzes the isomerization of sulfoquinovose (SQ) to 6- deoxy-6-sulfo-D-fructose (SF)	yihS	GO:0003674,GO:0003824,GO:0005488,GO:0005515,GO:0006066,GO:0006082,GO:0006790,GO:0006793,GO:0006796,GO:0008150,GO:0008152,GO:0009056,GO:0009987,GO:0016054,GO:0016853,GO:0016860,GO:0016861,GO:0019637,GO:0034308,GO:0042180,GO:0042802,GO:0044237,GO:0044248,GO:0044273,GO:0044281,GO:0044282,GO:0050089,GO:0061593,GO:0061720,GO:0071704,GO:1901135,GO:1901136,GO:1901575,GO:1901615,GO:1902776,GO:1902777	5.3.1.31	ko:K18479	-	-	R10765	RC00376	ko00000,ko01000	-	-	-	GlcNAc_2-epim
16047	GCA_008617815.1	AAKXFV010000025.1	15973	16028	Protein Homology	CDS	15253	16257	.	-	0	ID=cds-ECW6404534.1;Parent=gene-AHZ52_12940;Dbxref=NCBI_GP:ECW6404534.1;Name=ECW6404534.1;gbkey=CDS;inference=COORDINATES: similar to AA sequence:RefSeq:NP_456857.1;locus_tag=AHZ52_12940;product=chemotaxis protein CheV;protein_id=ECW6404534.1;transl_table=11	90371.CY43_12395	1.1e-234	.	COG0784@1|root,COG0835@1|root,COG0784@2|Bacteria,COG0835@2|Bacteria,1N81M@1224|Proteobacteria,1RPS1@1236|Gammaproteobacteria,3ZJQJ@590|Salmonella	1236|Gammaproteobacteria	NT	CheW-like domain	cheV	-	-	ko:K03415	ko02020,ko02030,map02020,map02030	M00506	-	-	ko00000,ko00001,ko00002,ko02022,ko02035	-	-	-	CheW,Response_reg
16172	GCA_008617515.1	AAKXFS010000011.1	42313	42374	Protein Homology	CDS	41344	43404	.	-	0	ID=cds-ECW6295076.1;Parent=gene-AOZ74_08040;Dbxref=NCBI_GP:ECW6295076.1;Name=ECW6295076.1;gbkey=CDS;gene=mnmC;inference=COORDINATES: similar to AA sequence:RefSeq:NP_461321.3;locus_tag=AOZ74_08040;product=bifunctional tRNA (5-methylaminomethyl-2-thiouridine)(34)-methyltransferase MnmD/FAD-dependent 5-carboxymethylaminomethyl-2-thiouridine(34) oxidoreductase MnmC;protein_id=ECW6295076.1;transl_tab…	90371.CY43_12730	0	.	COG0665@1|root,COG4121@1|root,COG0665@2|Bacteria,COG4121@2|Bacteria,1MZW5@1224|Proteobacteria,1RMTE@1236|Gammaproteobacteria,3ZJA1@590|Salmonella	1236|Gammaproteobacteria	J	Catalyzes the last two steps in the biosynthesis of 5- methylaminomethyl-2-thiouridine (mnm(5)s(2)U) at the wobble position (U34) in tRNA. Catalyzes the FAD-dependent demodification of cmnm(5)s(2)U34 to nm(5)s(2)U34, followed by the transfer of a methyl group from S-adenosyl-L-methionine to nm(5)s(2)U34, to form mnm(5)s(2)U34	mnmC	GO:0000166,GO:0001510,GO:0002097,GO:0002098,GO:0003674,GO:0003824,GO:0004808,GO:0005488,GO:0005575,GO:0005622,GO:0005623,GO:0005737,GO:0006139,GO:0006396,GO:0006399,GO:0006400,GO:0006725,GO:0006807,GO:0008033,GO:0008150,GO:0008152,GO:0008168,GO:0008173,GO:0008175,GO:0008757,GO:0009451,GO:0009987,GO:0010467,GO:0016070,GO:0016491,GO:0016645,GO:0016740,GO:0016741,GO:0030488,GO:0032259,GO:0034470,GO:…	2.1.1.61	ko:K15461	-	-	R00601,R08702	RC00003,RC00053,RC00060,RC01483	ko00000,ko01000,ko03016	-	-	-	DAO,Methyltransf_30
16175	GCA_010648745.1	DAASVV010000101.1	1798	1834	Protein Homology	CDS	1721	1885	.	+	0	ID=cds-HAE7240648.1;Parent=gene-G4O64_004707;Dbxref=NCBI_GP:HAE7240648.1;Name=HAE7240648.1;gbkey=CDS;inference=COORDINATES: similar to AA sequence:RefSeq:WP_001297567.1;locus_tag=G4O64_004707;product=hypothetical protein;protein_id=HAE7240648.1;transl_table=11	NA	NA	.	NA	NA	NA	NA	NA	NA	NA	NA	NA	NA	NA	NA	NA	NA	NA	NA	NA
16190	GCA_000329505.1	ALGD01000001.1	68639	68700	Genbank	CDS	68637	69350	.	-	0	ID=cds-ELM75836.1;Parent=gene-SEEE0956_00345;Dbxref=NCBI_GP:ELM75836.1;Name=ELM75836.1;Note=COG0152 Phosphoribosylaminoimidazolesuccinocarboxamide (SAICAR) synthase;gbkey=CDS;locus_tag=SEEE0956_00345;product=phosphoribosylaminoimidazole-succinocarboxamide synthase;protein_id=ELM75836.1;transl_table=11	220341.16503704	1.9e-171	.	COG0152@1|root,COG0152@2|Bacteria,1MUR9@1224|Proteobacteria,1RNNY@1236|Gammaproteobacteria,3ZKBC@590|Salmonella	1236|Gammaproteobacteria	F	SAICAR synthetase	purC	GO:0000166,GO:0003674,GO:0003824,GO:0004639,GO:0005488,GO:0005524,GO:0005575,GO:0005622,GO:0005623,GO:0005737,GO:0005829,GO:0006139,GO:0006163,GO:0006164,GO:0006188,GO:0006189,GO:0006725,GO:0006753,GO:0006766,GO:0006767,GO:0006793,GO:0006796,GO:0006807,GO:0008144,GO:0008150,GO:0008152,GO:0009058,GO:0009110,GO:0009117,GO:0009123,GO:0009124,GO:0009126,GO:0009127,GO:0009150,GO:0009152,GO:0009156,GO:…	6.3.2.6	ko:K01923	ko00230,ko01100,ko01110,ko01130,map00230,map01100,map01110,map01130	M00048	R04591	RC00064,RC00162	ko00000,ko00001,ko00002,ko01000	-	-	iAF1260.b2476,iB21_1397.B21_02330,iBWG_1329.BWG_2240,iE2348C_1286.E2348C_2713,iEC042_1314.EC042_2677,iEC55989_1330.EC55989_2759,iECABU_c1320.ECABU_c27880,iECBD_1354.ECBD_1213,iECB_1328.ECB_02368,iECDH10B_1368.ECDH10B_2642,iECDH1ME8569_1439.ECDH1ME8569_2402,iECDH1ME8569_1439.EcDH1_1193,iECD_1391.ECD_02368,iECED1_1282.ECED1_2911,iECH74115_1262.ECH74115_3698,iECIAI1_1343.ECIAI1_2527,iECNA114_1301.EC…	SAICAR_synt
16222	GCA_011092145.1	AAPGCZ010000018.1	30841	30902	Protein Homology	CDS	30682	32697	.	+	0	ID=cds-EED5768206.1;Parent=gene-UP39_21905;Dbxref=NCBI_GP:EED5768206.1;Name=EED5768206.1;gbkey=CDS;gene=ligA;inference=COORDINATES: similar to AA sequence:RefSeq:NP_456964.1;locus_tag=UP39_21905;product=NAD-dependent DNA ligase LigA;protein_id=EED5768206.1;transl_table=11	90371.CY43_12985	0	.	COG0272@1|root,COG0272@2|Bacteria,1MV3R@1224|Proteobacteria,1RPAV@1236|Gammaproteobacteria,3ZIPZ@590|Salmonella	1236|Gammaproteobacteria	L	DNA ligase that catalyzes the formation of phosphodiester linkages between 5'-phosphoryl and 3'-hydroxyl groups in double-stranded DNA using NAD as a coenzyme and as the energy source for the reaction. It is essential for DNA replication and repair of damaged DNA	ligA	GO:0000166,GO:0003674,GO:0003676,GO:0003677,GO:0003824,GO:0003909,GO:0003911,GO:0005488,GO:0005575,GO:0005622,GO:0005623,GO:0005737,GO:0005829,GO:0006139,GO:0006259,GO:0006260,GO:0006266,GO:0006281,GO:0006284,GO:0006288,GO:0006310,GO:0006725,GO:0006807,GO:0006950,GO:0006974,GO:0008150,GO:0008152,GO:0009058,GO:0009059,GO:0009987,GO:0016874,GO:0016886,GO:0033554,GO:0034641,GO:0034645,GO:0036094,GO:…	6.5.1.2	ko:K01972	ko03030,ko03410,ko03420,ko03430,map03030,map03410,map03420,map03430	-	R00382	RC00005	ko00000,ko00001,ko01000,ko03032,ko03400	-	-	iEC55989_1330.EC55989_2701,iECABU_c1320.ECABU_c27320,iECIAI1_1343.ECIAI1_2469,iECO103_1326.ECO103_2930,iECO111_1330.ECO111_3141,iECO26_1355.ECO26_3464,iECSE_1348.ECSE_2702,iECW_1372.ECW_m2640,iEKO11_1354.EKO11_1317,iEcE24377_1341.EcE24377A_2698,iEcSMS35_1347.EcSMS35_2566,iWFL_1372.ECW_m2640,iYL1228.KPN_02758,ic_1306.c2945	BRCT,DNA_ligase_OB,DNA_ligase_ZBD,DNA_ligase_aden,HHH_2,HHH_5
16837	GCA_011448715.1	AAQAVZ010000004.1	240254	240315	Protein Homology	CDS	239494	240783	.	+	0	ID=cds-EF10_14300;Parent=gene-EF10_14300;Note=internal stop;gbkey=CDS;inference=COORDINATES: similar to AA sequence:RefSeq:NP_456833.1;locus_tag=EF10_14300;product=MFS transporter;pseudo=true;transl_table=11	NA	NA	.	NA	NA	NA	NA	NA	NA	NA	NA	NA	NA	NA	NA	NA	NA	NA	NA	NA
17049	GCA_011081985.1	AAPFPE010000007.1	36132	36193	Protein Homology	CDS	36072	36893	.	-	0	ID=cds-EED3988183.1;Parent=gene-GL36_19210;Dbxref=NCBI_GP:EED3988183.1;Name=EED3988183.1;gbkey=CDS;gene=rsmA;inference=COORDINATES: similar to AA sequence:RefSeq:NP_454702.1;locus_tag=GL36_19210;product=16S rRNA (adenine(1518)-N(6)/adenine(1519)-N(6))-dimethyltransferase RsmA;protein_id=EED3988183.1;transl_table=11	220341.16501375	6.15e-195	.	COG0030@1|root,COG0030@2|Bacteria,1MVNU@1224|Proteobacteria,1RMHW@1236|Gammaproteobacteria,3ZJKN@590|Salmonella	1236|Gammaproteobacteria	J	Specifically dimethylates two adjacent adenosines (A1518 and A1519) in the loop of a conserved hairpin near the 3'-end of 16S rRNA in the 30S particle. May play a critical role in biogenesis of 30S subunits	ksgA	GO:0000028,GO:0000154,GO:0000179,GO:0001510,GO:0003674,GO:0003676,GO:0003677,GO:0003690,GO:0003723,GO:0003729,GO:0003824,GO:0005488,GO:0005575,GO:0005622,GO:0005623,GO:0005737,GO:0005829,GO:0006139,GO:0006364,GO:0006396,GO:0006725,GO:0006807,GO:0006996,GO:0008150,GO:0008152,GO:0008168,GO:0008170,GO:0008173,GO:0008649,GO:0008757,GO:0008988,GO:0009451,GO:0009987,GO:0010467,GO:0016043,GO:0016070,GO:…	2.1.1.182	ko:K02528	-	-	R10716	RC00003,RC03257	ko00000,ko01000,ko03009	-	-	-	RrnaAD
17278	GCA_008617635.1	AAKXGQ010000075.1	12960	13021	Protein Homology	CDS	12792	13613	.	+	0	ID=cds-ECW6410492.1;Parent=gene-AHZ53_20985;Dbxref=NCBI_GP:ECW6410492.1;Name=ECW6410492.1;gbkey=CDS;gene=rsmA;inference=COORDINATES: similar to AA sequence:RefSeq:NP_454702.1;locus_tag=AHZ53_20985;product=16S rRNA (adenine(1518)-N(6)/adenine(1519)-N(6))-dimethyltransferase RsmA;protein_id=ECW6410492.1;transl_table=11	220341.16501375	6.15e-195	.	COG0030@1|root,COG0030@2|Bacteria,1MVNU@1224|Proteobacteria,1RMHW@1236|Gammaproteobacteria,3ZJKN@590|Salmonella	1236|Gammaproteobacteria	J	Specifically dimethylates two adjacent adenosines (A1518 and A1519) in the loop of a conserved hairpin near the 3'-end of 16S rRNA in the 30S particle. May play a critical role in biogenesis of 30S subunits	ksgA	GO:0000028,GO:0000154,GO:0000179,GO:0001510,GO:0003674,GO:0003676,GO:0003677,GO:0003690,GO:0003723,GO:0003729,GO:0003824,GO:0005488,GO:0005575,GO:0005622,GO:0005623,GO:0005737,GO:0005829,GO:0006139,GO:0006364,GO:0006396,GO:0006725,GO:0006807,GO:0006996,GO:0008150,GO:0008152,GO:0008168,GO:0008170,GO:0008173,GO:0008649,GO:0008757,GO:0008988,GO:0009451,GO:0009987,GO:0010467,GO:0016043,GO:0016070,GO:…	2.1.1.182	ko:K02528	-	-	R10716	RC00003,RC03257	ko00000,ko01000,ko03009	-	-	-	RrnaAD
17316	GCA_011450075.1	AAQAWM010000008.1	197674	197735	Protein Homology	CDS	197449	197919	.	+	0	ID=cds-EEJ9898597.1;Parent=gene-EU90_13870;Dbxref=NCBI_GP:EEJ9898597.1;Name=EEJ9898597.1;gbkey=CDS;inference=COORDINATES: similar to AA sequence:RefSeq:NP_457025.1;locus_tag=EU90_13870;product=thioredoxin-dependent thiol peroxidase;protein_id=EEJ9898597.1;transl_table=11	1197719.A464_2604	1.63e-114	.	COG1225@1|root,COG1225@2|Bacteria,1RD4R@1224|Proteobacteria,1RQ7F@1236|Gammaproteobacteria,3ZJTX@590|Salmonella	1236|Gammaproteobacteria	O	SCO1/SenC	bcp	GO:0003674,GO:0003824,GO:0004601,GO:0005575,GO:0005622,GO:0005623,GO:0005737,GO:0005829,GO:0006950,GO:0006979,GO:0008150,GO:0008152,GO:0008379,GO:0009636,GO:0009987,GO:0016209,GO:0016491,GO:0016667,GO:0016671,GO:0016684,GO:0019725,GO:0032843,GO:0042221,GO:0042592,GO:0044424,GO:0044444,GO:0044464,GO:0045454,GO:0050789,GO:0050794,GO:0050896,GO:0051716,GO:0051920,GO:0055114,GO:0065007,GO:0065008,GO:…	1.11.1.15	ko:K03564	-	-	-	-	ko00000,ko01000	-	-	iPC815.YPO3064	AhpC-TSA
17326	GCA_011448215.1	AAQATU010000004.1	60911	60972	Protein Homology	CDS	60641	61465	.	+	0	ID=cds-EEJ9538385.1;Parent=gene-T084_03515;Dbxref=NCBI_GP:EEJ9538385.1;Name=EEJ9538385.1;gbkey=CDS;gene=mepA;inference=COORDINATES: similar to AA sequence:RefSeq:NP_461325.1;locus_tag=T084_03515;product=penicillin-insensitive murein endopeptidase;protein_id=EEJ9538385.1;transl_table=11	90371.CY43_12750	1.41e-205	.	COG3770@1|root,COG3770@2|Bacteria,1MU9I@1224|Proteobacteria,1RMJK@1236|Gammaproteobacteria,3ZJPG@590|Salmonella	1236|Gammaproteobacteria	M	Murein endopeptidase that cleaves the D-alanyl-meso-2,6- diamino-pimelyl amide bond that connects peptidoglycan strands. Likely plays a role in the removal of murein from the sacculus	mepA	GO:0000270,GO:0003674,GO:0003824,GO:0004175,GO:0004252,GO:0005488,GO:0005575,GO:0005623,GO:0006022,GO:0006023,GO:0006024,GO:0006508,GO:0006807,GO:0008150,GO:0008152,GO:0008233,GO:0008236,GO:0008237,GO:0009058,GO:0009059,GO:0009252,GO:0009273,GO:0009987,GO:0016787,GO:0017171,GO:0019538,GO:0030203,GO:0030288,GO:0030313,GO:0031975,GO:0034645,GO:0042221,GO:0042493,GO:0042546,GO:0042597,GO:0043167,GO:…	-	ko:K07261	-	-	-	-	ko00000,ko01000,ko01002,ko01011	-	-	iAPECO1_1312.APECO1_4236,iE2348C_1286.E2348C_2468,iECABU_c1320.ECABU_c26610,iECED1_1282.ECED1_2792,iECIAI39_1322.ECIAI39_2477,iECOK1_1307.ECOK1_2610,iECS88_1305.ECS88_2476,iEcSMS35_1347.EcSMS35_2485,iLF82_1304.LF82_1316,iNRG857_1313.NRG857_11790,iUMN146_1321.UM146_05170,iUTI89_1310.UTI89_C2613,ic_1306.c2874	Peptidase_M74
17410	GCA_008617675.1	AAKXFR010000022.1	5122	5161	Protein Homology	CDS	4701	5870	.	-	0	ID=cds-ECW6268537.1;Parent=gene-AHZ62_10410;Dbxref=NCBI_GP:ECW6268537.1;Name=ECW6268537.1;gbkey=CDS;gene=prpC;inference=COORDINATES: similar to AA sequence:RefSeq:NP_459364.1;locus_tag=AHZ62_10410;product=2-methylcitrate synthase;protein_id=ECW6268537.1;transl_table=11	220341.16501638	9.95e-289	.	COG0372@1|root,COG0372@2|Bacteria,1MUKX@1224|Proteobacteria,1RNT1@1236|Gammaproteobacteria,3ZM2C@590|Salmonella	1236|Gammaproteobacteria	C	Citrate synthase, C-terminal domain	prpC	GO:0003674,GO:0003824,GO:0004108,GO:0005575,GO:0005622,GO:0005623,GO:0005737,GO:0006082,GO:0006091,GO:0006099,GO:0006101,GO:0006113,GO:0006629,GO:0006631,GO:0008150,GO:0008152,GO:0009060,GO:0009987,GO:0015980,GO:0016740,GO:0016746,GO:0016829,GO:0016830,GO:0016833,GO:0016999,GO:0017144,GO:0019541,GO:0019679,GO:0019752,GO:0032787,GO:0036440,GO:0043436,GO:0044237,GO:0044238,GO:0044255,GO:0044281,GO:…	2.3.3.5	ko:K01659	ko00640,map00640	-	R00931	RC00004,RC00406,RC02827	ko00000,ko00001,ko01000	-	-	iECED1_1282.ECED1_0365,iECIAI1_1343.ECIAI1_0334,iECIAI39_1322.ECIAI39_0347,iECP_1309.ECP_0408,iECSF_1327.ECSF_0308,iEcE24377_1341.EcE24377A_0357,iJN746.PP_2335,iLF82_1304.LF82_1740,iNRG857_1313.NRG857_01630	Citrate_synt
18059	GCA_010503355.1	DAARUF010000043.1	1398	1433	Protein Homology	CDS	1389	1547	.	-	0	ID=cds-HAE3974036.1;Parent=gene-G4A69_004012;Dbxref=NCBI_GP:HAE3974036.1;Name=HAE3974036.1;gbkey=CDS;inference=COORDINATES: similar to AA sequence:RefSeq:WP_001751869.1;locus_tag=G4A69_004012;product=hypothetical protein;protein_id=HAE3974036.1;transl_table=11	NA	NA	.	NA	NA	NA	NA	NA	NA	NA	NA	NA	NA	NA	NA	NA	NA	NA	NA	NA
18176	GCA_000329085.1	ALFI01000005.1	198199	198260	Genbank	CDS	198041	198550	.	+	0	ID=cds-ELL75346.1;Parent=gene-SEEE1594_01770;Dbxref=NCBI_GP:ELL75346.1;Name=ELL75346.1;Note=COG2190 Phosphotransferase system IIA components;gbkey=CDS;locus_tag=SEEE1594_01770;product=PTS system glucose-specific transporter subunit;protein_id=ELL75346.1;transl_table=11	1005994.GTGU_02315	1.03e-112	.	COG2190@1|root,COG2190@2|Bacteria,1MWIQ@1224|Proteobacteria,1RNE3@1236|Gammaproteobacteria	1236|Gammaproteobacteria	G	pts system	crr	GO:0003674,GO:0003824,GO:0005488,GO:0005575,GO:0005622,GO:0005623,GO:0005737,GO:0005829,GO:0005886,GO:0006109,GO:0006793,GO:0006796,GO:0006810,GO:0008150,GO:0008152,GO:0008643,GO:0009401,GO:0009892,GO:0009898,GO:0009987,GO:0016020,GO:0016301,GO:0016310,GO:0016740,GO:0016772,GO:0019222,GO:0019897,GO:0019898,GO:0031234,GO:0043167,GO:0043169,GO:0044237,GO:0044424,GO:0044425,GO:0044444,GO:0044459,GO:…	-	ko:K02777	ko00010,ko00500,ko00520,ko02026,ko02060,ko05111,map00010,map00500,map00520,map02026,map02060,map05111	M00265,M00266,M00268,M00270,M00272,M00303,M00806	R02738,R02780,R04111,R04394,R05132,R08559	RC00017,RC03206	ko00000,ko00001,ko00002,ko01000,ko02000	4.A.1.1.1	-	e_coli_core.b2417,iAF1260.b2417,iAPECO1_1312.APECO1_4128,iB21_1397.B21_02278,iBWG_1329.BWG_2179,iE2348C_1286.E2348C_2603,iEC042_1314.EC042_2626,iEC55989_1330.EC55989_2707,iECABU_c1320.ECABU_c27380,iECBD_1354.ECBD_1264,iECB_1328.ECB_02317,iECDH10B_1368.ECDH10B_2582,iECDH1ME8569_1439.ECDH1ME8569_2351,iECD_1391.ECD_02317,iECED1_1282.ECED1_2861,iECH74115_1262.ECH74115_3648,iECIAI1_1343.ECIAI1_2475,iE…	PTS_EIIA_1
18247	GCA_011448715.1	AAQAVZ010000001.1	839071	839132	Protein Homology	CDS	838482	839162	.	+	0	ID=cds-EEJ9799036.1;Parent=gene-EF10_04350;Dbxref=NCBI_GP:EEJ9799036.1;Name=EEJ9799036.1;gbkey=CDS;inference=COORDINATES: similar to AA sequence:RefSeq:NP_460595.1;locus_tag=EF10_04350;product=amino acid ABC transporter permease;protein_id=EEJ9799036.1;transl_table=11	90371.CY43_08350	3.26e-153	.	COG0765@1|root,COG0765@2|Bacteria,1QN80@1224|Proteobacteria,1RZTM@1236|Gammaproteobacteria,3ZKFG@590|Salmonella	1236|Gammaproteobacteria	P	Binding-protein-dependent transport system inner membrane component	-	-	-	ko:K02029	-	M00236	-	-	ko00000,ko00002,ko02000	3.A.1.3	-	-	BPD_transp_1
18434	GCA_001692635.1	CP016586.1	709210	709255	Protein Homology	CDS	707187	709292	.	+	0	ID=cds-ANV65164.1;Parent=gene-A6V84_03365;Dbxref=NCBI_GP:ANV65164.1;Name=ANV65164.1;gbkey=CDS;inference=EXISTENCE: similar to AA sequence:RefSeq:WP_002893896.1;locus_tag=A6V84_03365;product=carbon starvation protein A;protein_id=ANV65164.1;transl_table=11	90371.CY43_03285	0	.	COG1966@1|root,COG1966@2|Bacteria,1MWF9@1224|Proteobacteria,1RMG4@1236|Gammaproteobacteria,3ZJF4@590|Salmonella	1236|Gammaproteobacteria	T	5TM C-terminal transporter carbon starvation CstA	cstA	GO:0005575,GO:0005623,GO:0005886,GO:0005887,GO:0006810,GO:0006950,GO:0007154,GO:0008104,GO:0008150,GO:0009267,GO:0009605,GO:0009987,GO:0009991,GO:0015031,GO:0015833,GO:0016020,GO:0016021,GO:0031224,GO:0031226,GO:0031667,GO:0031668,GO:0031669,GO:0033036,GO:0033554,GO:0042594,GO:0042886,GO:0044425,GO:0044459,GO:0044464,GO:0045184,GO:0050896,GO:0051179,GO:0051234,GO:0051716,GO:0071496,GO:0071702,GO:…	-	ko:K06200	-	-	-	-	ko00000	-	-	-	CstA,CstA_5TM
18657	GCA_010453975.1	DAARNZ010000011.1	37937	37998	Protein Homology	CDS	37858	38493	.	-	0	ID=cds-HAE3164295.1;Parent=gene-G3596_004206;Dbxref=NCBI_GP:HAE3164295.1;Name=HAE3164295.1;gbkey=CDS;gene=fdoI;inference=COORDINATES: similar to AA sequence:RefSeq:NP_458015.1;locus_tag=G3596_004206;product=formate dehydrogenase cytochrome b556 subunit;protein_id=HAE3164295.1;transl_table=11	220341.16504702	4.02e-151	.	COG2864@1|root,COG2864@2|Bacteria,1MXFQ@1224|Proteobacteria,1RNHH@1236|Gammaproteobacteria,3ZK4C@590|Salmonella	1236|Gammaproteobacteria	C	Prokaryotic cytochrome b561	fdoI	GO:0003674,GO:0003824,GO:0005488,GO:0005575,GO:0005623,GO:0005886,GO:0005887,GO:0006082,GO:0006091,GO:0006950,GO:0006974,GO:0008150,GO:0008152,GO:0008863,GO:0009055,GO:0009326,GO:0009987,GO:0015942,GO:0015944,GO:0015980,GO:0016020,GO:0016021,GO:0016491,GO:0016620,GO:0016903,GO:0016999,GO:0017144,GO:0019752,GO:0022900,GO:0022904,GO:0031224,GO:0031226,GO:0032787,GO:0032991,GO:0033554,GO:0036397,GO:…	-	ko:K00127,ko:K08350	ko00630,ko00680,ko01100,ko01120,ko01200,ko02020,map00630,map00680,map01100,map01120,map01200,map02020	-	R00519	RC02796	ko00000,ko00001	5.A.3.2	-	-	Ni_hydr_CYTB
18921	GCA_001535195.1	LRNX01000136.1	1387	1448	Protein Homology	CDS	1418	2284	.	+	0	ID=cds-KWQ86112.1;Parent=gene-Y091_16855;Dbxref=NCBI_GP:KWQ86112.1;Name=KWQ86112.1;Note=catalyzes the formation of pyridoxal 5'-phosphate from pyridoxal;gbkey=CDS;gene=pdxK;inference=EXISTENCE: similar to AA sequence:RefSeq:WP_000529614.1;locus_tag=Y091_16855;product=pyridoxal kinase;protein_id=KWQ86112.1;transl_table=11	90371.CY43_13030	5.71e-203	.	COG2240@1|root,COG2240@2|Bacteria,1MVC9@1224|Proteobacteria,1RMIE@1236|Gammaproteobacteria,3ZM26@590|Salmonella	1236|Gammaproteobacteria	H	B6-vitamer kinase involved in the salvage pathway of pyridoxal 5'-phosphate (PLP). Catalyzes the phosphorylation of pyridoxine (PN), pyridoxal (PL), and pyridoxamine (PM), forming their respective 5'-phosphorylated esters, i.e. PNP, PLP and PMP	pdxK	GO:0000166,GO:0003674,GO:0003824,GO:0005488,GO:0005524,GO:0005575,GO:0005622,GO:0005623,GO:0005737,GO:0005829,GO:0006081,GO:0006725,GO:0006732,GO:0006766,GO:0006767,GO:0006793,GO:0006796,GO:0006807,GO:0008144,GO:0008150,GO:0008152,GO:0008478,GO:0008614,GO:0008615,GO:0008902,GO:0009058,GO:0009108,GO:0009110,GO:0009443,GO:0009987,GO:0016301,GO:0016310,GO:0016740,GO:0016772,GO:0016773,GO:0017076,GO:…	2.7.1.35	ko:K00868	ko00750,ko01100,map00750,map01100	-	R00174,R01909,R02493	RC00002,RC00017	ko00000,ko00001,ko01000	-	-	iSDY_1059.SDY_2615	Phos_pyr_kin
18944	GCA_001535285.1	LRNU01000036.1	24390	24441	Protein Homology	CDS	23387	24403	.	+	0	ID=cds-KWQ75719.1;Parent=gene-Y104_12195;Dbxref=NCBI_GP:KWQ75719.1;Name=KWQ75719.1;gbkey=CDS;inference=EXISTENCE: similar to AA sequence:RefSeq:WP_001568316.1;locus_tag=Y104_12195;product=permease;protein_id=KWQ75719.1;transl_table=11	220341.16503711	3.22e-229	.	COG0628@1|root,COG0628@2|Bacteria,1MW0B@1224|Proteobacteria,1RPVP@1236|Gammaproteobacteria,3ZM4A@590|Salmonella	1236|Gammaproteobacteria	S	AI-2E family transporter	perM	GO:0003674,GO:0005215,GO:0005575,GO:0005623,GO:0005886,GO:0005887,GO:0006810,GO:0008150,GO:0016020,GO:0016021,GO:0031224,GO:0031226,GO:0044425,GO:0044459,GO:0044464,GO:0051179,GO:0051234,GO:0055085,GO:0071944	-	ko:K03548	-	-	-	-	ko00000,ko02000	2.A.86.1	-	-	AI-2E_transport
19029	GCA_011448215.1	AAQATU010000026.1	19066	19127	Protein Homology	CDS	18445	20307	.	+	0	ID=cds-EEJ9540507.1;Parent=gene-T084_14495;Dbxref=NCBI_GP:EEJ9540507.1;Name=EEJ9540507.1;gbkey=CDS;inference=COORDINATES: similar to AA sequence:RefSeq:NP_459417.1;locus_tag=T084_14495;product=1-deoxy-D-xylulose-5-phosphate synthase;protein_id=EEJ9540507.1;transl_table=11	90371.CY43_02445	0	.	COG1154@1|root,COG1154@2|Bacteria,1MUSJ@1224|Proteobacteria,1RNQD@1236|Gammaproteobacteria,3ZJGR@590|Salmonella	1236|Gammaproteobacteria	F	Catalyzes the acyloin condensation reaction between C atoms 2 and 3 of pyruvate and glyceraldehyde 3-phosphate to yield 1-deoxy-D-xylulose-5-phosphate (DXP)	dxs	GO:0003674,GO:0003824,GO:0005488,GO:0005575,GO:0005622,GO:0005623,GO:0005737,GO:0005829,GO:0006081,GO:0006082,GO:0006090,GO:0006629,GO:0006644,GO:0006720,GO:0006721,GO:0006725,GO:0006732,GO:0006733,GO:0006743,GO:0006744,GO:0006766,GO:0006767,GO:0006772,GO:0006790,GO:0006793,GO:0006796,GO:0006807,GO:0008150,GO:0008152,GO:0008299,GO:0008610,GO:0008614,GO:0008615,GO:0008654,GO:0008661,GO:0009058,GO:…	2.2.1.7	ko:K01662	ko00730,ko00900,ko01100,ko01110,ko01130,map00730,map00900,map01100,map01110,map01130	M00096	R05636	RC00032	ko00000,ko00001,ko00002,ko01000	-	-	iEcSMS35_1347.EcSMS35_0456,iJN746.PP_0527	DXP_synthase_N,E1_dh,Transket_pyr,Transketolase_C
19419	GCA_010700165.1	AAOJMC010000002.1	586275	586336	Protein Homology	CDS	585500	586579	.	+	0	ID=cds-EDW1622362.1;Parent=gene-EC37_001642;Dbxref=NCBI_GP:EDW1622362.1;Name=EDW1622362.1;gbkey=CDS;gene=mltB;inference=COORDINATES: similar to AA sequence:RefSeq:NP_457224.1;locus_tag=EC37_001642;product=lytic murein transglycosylase B;protein_id=EDW1622362.1;transl_table=11	220341.16503908	1.21e-267	.	COG2951@1|root,COG2951@2|Bacteria,1MUZ3@1224|Proteobacteria,1RMQ6@1236|Gammaproteobacteria,3ZKKJ@590|Salmonella	1236|Gammaproteobacteria	M	Transglycosylase SLT domain	mltB	GO:0000270,GO:0003674,GO:0003824,GO:0005488,GO:0005509,GO:0005575,GO:0005623,GO:0006022,GO:0006026,GO:0006027,GO:0006807,GO:0008150,GO:0008152,GO:0008932,GO:0008933,GO:0009056,GO:0009057,GO:0009253,GO:0009279,GO:0009987,GO:0016020,GO:0016043,GO:0016740,GO:0016757,GO:0016829,GO:0019867,GO:0030203,GO:0030288,GO:0030312,GO:0030313,GO:0031402,GO:0031420,GO:0031975,GO:0042597,GO:0043167,GO:0043169,GO:…	-	ko:K08305	-	-	-	-	ko00000,ko01000,ko01011	-	GH103	iECABU_c1320.ECABU_c29710,iNRG857_1313.NRG857_13215	SLT_2
19589	GCA_016326345.1	DACZPH010000007.1	76482	76515	Protein Homology	CDS	75550	76830	.	-	0	ID=cds-HAV1199760.1;Parent=gene-JGR91_11885;Dbxref=NCBI_GP:HAV1199760.1;Name=HAV1199760.1;gbkey=CDS;gene=fadL;inference=COORDINATES: similar to AA sequence:RefSeq:NP_461333.1;locus_tag=JGR91_11885;product=long-chain fatty acid transporter FadL;protein_id=HAV1199760.1;transl_table=11	90371.CY43_12790	0	.	COG2067@1|root,COG2067@2|Bacteria,1MUU4@1224|Proteobacteria,1RQZJ@1236|Gammaproteobacteria,3ZJAY@590|Salmonella	1236|Gammaproteobacteria	I	Outer membrane protein transport protein (OMPP1/FadL/TodX)	fadL	GO:0003674,GO:0005215,GO:0005319,GO:0005324,GO:0005342,GO:0005575,GO:0005623,GO:0006810,GO:0006811,GO:0006820,GO:0006869,GO:0008028,GO:0008150,GO:0008509,GO:0008514,GO:0009279,GO:0010876,GO:0015075,GO:0015245,GO:0015267,GO:0015288,GO:0015318,GO:0015483,GO:0015711,GO:0015718,GO:0015849,GO:0015908,GO:0015909,GO:0016020,GO:0016021,GO:0019867,GO:0022803,GO:0022829,GO:0022834,GO:0022836,GO:0022857,GO:…	-	ko:K06076	-	-	-	-	ko00000,ko02000	1.B.9	-	iECs_1301.ECs3227,iG2583_1286.G2583_2880,iZ_1308.Z3608	Toluene_X
20280	GCA_000329505.1	ALGD01000001.1	79367	79428	Genbank	CDS	79412	79771	.	+	0	ID=cds-ELM75846.1;Parent=gene-SEEE0956_00395;Dbxref=NCBI_GP:ELM75846.1;Name=ELM75846.1;Note=COG1393 Arsenate reductase and related proteins%2C glutaredoxin family;gbkey=CDS;locus_tag=SEEE0956_00395;product=putative arsenate reductase;protein_id=ELM75846.1;transl_table=11	220341.16503713	8.32e-79	.	COG1393@1|root,COG1393@2|Bacteria,1MZ4Z@1224|Proteobacteria,1S8XH@1236|Gammaproteobacteria,3ZMD8@590|Salmonella	1236|Gammaproteobacteria	P	ArsC family	arsC	GO:0003674,GO:0003824,GO:0005575,GO:0005622,GO:0005623,GO:0005737,GO:0005829,GO:0008150,GO:0008152,GO:0008794,GO:0016491,GO:0030611,GO:0030613,GO:0030614,GO:0042221,GO:0044424,GO:0044444,GO:0044464,GO:0046685,GO:0050896,GO:0055114	1.20.4.1	ko:K00537	-	-	-	-	ko00000,ko01000	-	-	-	ArsC
20345	GCA_006812325.1	AAGICE010000009.1	45166	45210	Protein Homology	CDS	43367	46417	.	-	0	ID=cds-EBO3084339.1;Parent=gene-CO78_19890;Dbxref=NCBI_GP:EBO3084339.1;Name=EBO3084339.1;gbkey=CDS;gene=fdnG;inference=COORDINATES: similar to AA sequence:RefSeq:NP_458013.1;locus_tag=CO78_19890;product=formate dehydrogenase-N subunit alpha;protein_id=EBO3084339.1;transl_except=(pos:complement(45830..45832)%2Caa:Sec);transl_table=11	220341.16504700	6.38e-131	.	COG0243@1|root,COG3383@1|root,COG0243@2|Bacteria,COG3383@2|Bacteria,1MW3N@1224|Proteobacteria,1RN6N@1236|Gammaproteobacteria,3ZKJG@590|Salmonella	1236|Gammaproteobacteria	C	Molydopterin dinucleotide binding domain	fdoG	GO:0003674,GO:0003824,GO:0005488,GO:0005575,GO:0005622,GO:0005623,GO:0005737,GO:0005829,GO:0006082,GO:0006091,GO:0006950,GO:0006974,GO:0008150,GO:0008152,GO:0008863,GO:0009055,GO:0009326,GO:0009987,GO:0015942,GO:0015944,GO:0015980,GO:0016491,GO:0016620,GO:0016622,GO:0016903,GO:0016999,GO:0017144,GO:0019752,GO:0022900,GO:0032787,GO:0032991,GO:0033554,GO:0036397,GO:0042597,GO:0043167,GO:0043169,GO:…	1.17.1.9	ko:K00123	ko00630,ko00680,ko01100,ko01120,ko01200,map00630,map00680,map01100,map01120,map01200	-	R00519	RC02796	ko00000,ko00001,ko01000	-	-	iECW_1372.ECW_m4203,iWFL_1372.ECW_m4203,iYL1228.KPN_04190	Molybdop_Fe4S4,Molybdopterin,Molydop_binding
20397	GCA_011449875.1	AAQAWW010000009.1	146500	146561	Protein Homology	CDS	145742	147019	.	-	0	ID=cds-EEJ9922025.1;Parent=gene-EF11_18600;Dbxref=NCBI_GP:EEJ9922025.1;Name=EEJ9922025.1;gbkey=CDS;gene=yiaN;inference=COORDINATES: similar to AA sequence:RefSeq:NP_462572.1;locus_tag=EF11_18600;product=2%2C3-diketo-L-gulonate transporter large permease YiaN;protein_id=EEJ9922025.1;transl_table=11	90371.CY43_19060	3.57e-282	.	COG1593@1|root,COG1593@2|Bacteria,1MU0F@1224|Proteobacteria,1RRZ7@1236|Gammaproteobacteria,3ZMYI@590|Salmonella	1236|Gammaproteobacteria	G	Tripartite ATP-independent periplasmic transporter, DctM component	yiaN	GO:0005575,GO:0005623,GO:0005886,GO:0006810,GO:0008150,GO:0008643,GO:0016020,GO:0016021,GO:0031224,GO:0034219,GO:0044425,GO:0044464,GO:0051179,GO:0051234,GO:0055085,GO:0071702,GO:0071944	-	ko:K21393	-	-	-	-	ko00000,ko02000	2.A.56.1	-	iECABU_c1320.ECABU_c40220,iECNA114_1301.ECNA114_3731,iECO103_1326.ECO103_4656,iECOK1_1307.ECOK1_4026,iECP_1309.ECP_3683,iECSF_1327.ECSF_3414,iLF82_1304.LF82_3342,iNRG857_1313.NRG857_17820,iUMN146_1321.UM146_18065,iUTI89_1310.UTI89_C4121,ic_1306.c4400	DctM
20457	GCA_011637035.1	AAQNMC010000009.1	91480	91519	Protein Homology	CDS	91228	92238	.	-	0	ID=cds-EEN7742433.1;Parent=gene-DV35_20815;Dbxref=NCBI_GP:EEN7742433.1;Name=EEN7742433.1;gbkey=CDS;gene=glpX;inference=COORDINATES: similar to AA sequence:RefSeq:NP_462966.1;locus_tag=DV35_20815;product=class II fructose-bisphosphatase;protein_id=EEN7742433.1;transl_table=11	220341.16504654	5.67e-239	.	COG1494@1|root,COG1494@2|Bacteria,1MUB1@1224|Proteobacteria,1RR0E@1236|Gammaproteobacteria,3ZJ0K@590|Salmonella	1236|Gammaproteobacteria	G	Bacterial fructose-1,6-bisphosphatase, glpX-encoded	glpX	GO:0003674,GO:0003824,GO:0005488,GO:0005575,GO:0005622,GO:0005623,GO:0005737,GO:0005829,GO:0005975,GO:0005996,GO:0006006,GO:0006066,GO:0006071,GO:0006094,GO:0006793,GO:0006796,GO:0008150,GO:0008152,GO:0009058,GO:0009987,GO:0016051,GO:0016311,GO:0016787,GO:0016788,GO:0016791,GO:0019203,GO:0019318,GO:0019319,GO:0019400,GO:0019637,GO:0019751,GO:0030145,GO:0030388,GO:0042132,GO:0042578,GO:0043167,GO:…	3.1.3.11	ko:K02446	ko00010,ko00030,ko00051,ko00680,ko00710,ko01100,ko01110,ko01120,ko01130,ko01200,map00010,map00030,map00051,map00680,map00710,map01100,map01110,map01120,map01130,map01200	M00003,M00165,M00167	R00762,R04780	RC00017	ko00000,ko00001,ko00002,ko01000	-	-	iUMNK88_1353.UMNK88_4762	FBPase_glpX
20520	GCA_010700165.1	AAOJMC010000003.1	300531	300598	Protein Homology	CDS	300384	301265	.	+	0	ID=cds-EDW1622753.1;Parent=gene-EC37_002061;Dbxref=NCBI_GP:EDW1622753.1;Name=EDW1622753.1;gbkey=CDS;inference=COORDINATES: similar to AA sequence:RefSeq:WP_000200163.1;locus_tag=EC37_002061;product=Dam family site-specific DNA-(adenine-N6)-methyltransferase;protein_id=EDW1622753.1;transl_table=11	220341.16502169	2.39e-169	.	COG0338@1|root,COG0338@2|Bacteria,1P85S@1224|Proteobacteria,1RMNW@1236|Gammaproteobacteria,3ZK1B@590|Salmonella	1236|Gammaproteobacteria	F	Methylates DNA within the sequence GATC and protects the DNA from cleavage by the restriction endonuclease MboI. Although it shares sequence specificity with a number of type II restriction endonucleases and methylases, it is thought to act in postreplication mismatch repair rather than as a part of a restriction modification system. May also play a role in DNA replication	dam	GO:0003674,GO:0003676,GO:0003824,GO:0005488,GO:0006139,GO:0006259,GO:0006260,GO:0006304,GO:0006305,GO:0006306,GO:0006725,GO:0006807,GO:0008150,GO:0008152,GO:0008168,GO:0008757,GO:0009007,GO:0009008,GO:0009058,GO:0009059,GO:0009987,GO:0016740,GO:0016741,GO:0032259,GO:0032775,GO:0034641,GO:0034645,GO:0043170,GO:0043412,GO:0043414,GO:0044237,GO:0044238,GO:0044249,GO:0044260,GO:0044728,GO:0046483,GO:…	2.1.1.72	ko:K06223	ko03430,map03430	-	-	-	ko00000,ko00001,ko01000,ko02048,ko03032,ko03400	-	-	-	DNA_methylase,MethyltransfD12
20696	GCA_006519975.1	AAFNNJ010000037.1	37527	37562	Protein Homology	CDS	37513	37782	.	+	0	ID=cds-EBH8521029.1;Parent=gene-AIK89_21730;Dbxref=NCBI_GP:EBH8521029.1;Name=EBH8521029.1;gbkey=CDS;inference=COORDINATES: similar to AA sequence:RefSeq:WP_001328796.1;locus_tag=AIK89_21730;product=hypothetical protein;protein_id=EBH8521029.1;transl_table=11	NA	NA	.	NA	NA	NA	NA	NA	NA	NA	NA	NA	NA	NA	NA	NA	NA	NA	NA	NA
20730	GCA_009999025.1	DAAHMV010000011.1	46339	46373	Protein Homology	CDS	46316	46564	.	+	0	ID=cds-HAB6628143.1;Parent=gene-GYI77_18060;Dbxref=NCBI_GP:HAB6628143.1;Name=HAB6628143.1;gbkey=CDS;inference=COORDINATES: similar to AA sequence:RefSeq:WP_001328796.1;locus_tag=GYI77_18060;product=hypothetical protein;protein_id=HAB6628143.1;transl_table=11	NA	NA	.	NA	NA	NA	NA	NA	NA	NA	NA	NA	NA	NA	NA	NA	NA	NA	NA	NA
20810	GCA_001535315.2	CP014994.1	4629740	4629801	Genbank	CDS	4629458	4630045	.	+	0	ID=cds-AMW56026.1;Parent=gene-AH83_022220;Dbxref=NCBI_GP:AMW56026.1;Name=AMW56026.1;gbkey=CDS;inference=EXISTENCE: similar to AA sequence:RefSeq:WP_008458715.1;locus_tag=AH83_022220;product=sulfate ABC transporter substrate-binding protein;protein_id=AMW56026.1;transl_table=11	220341.16504700	6.38e-131	.	COG0243@1|root,COG3383@1|root,COG0243@2|Bacteria,COG3383@2|Bacteria,1MW3N@1224|Proteobacteria,1RN6N@1236|Gammaproteobacteria,3ZKJG@590|Salmonella	1236|Gammaproteobacteria	C	Molydopterin dinucleotide binding domain	fdoG	GO:0003674,GO:0003824,GO:0005488,GO:0005575,GO:0005622,GO:0005623,GO:0005737,GO:0005829,GO:0006082,GO:0006091,GO:0006950,GO:0006974,GO:0008150,GO:0008152,GO:0008863,GO:0009055,GO:0009326,GO:0009987,GO:0015942,GO:0015944,GO:0015980,GO:0016491,GO:0016620,GO:0016622,GO:0016903,GO:0016999,GO:0017144,GO:0019752,GO:0022900,GO:0032787,GO:0032991,GO:0033554,GO:0036397,GO:0042597,GO:0043167,GO:0043169,GO:…	1.17.1.9	ko:K00123	ko00630,ko00680,ko01100,ko01120,ko01200,map00630,map00680,map01100,map01120,map01200	-	R00519	RC02796	ko00000,ko00001,ko01000	-	-	iECW_1372.ECW_m4203,iWFL_1372.ECW_m4203,iYL1228.KPN_04190	Molybdop_Fe4S4,Molybdopterin,Molydop_binding
20953	GCA_008114045.1	AAJQKA010000015.1	48174	48231	Protein Homology	CDS	47876	49393	.	-	0	ID=cds-ECO0581002.1;Parent=gene-XS70_18580;Dbxref=NCBI_GP:ECO0581002.1;Name=ECO0581002.1;gbkey=CDS;inference=COORDINATES: similar to AA sequence:RefSeq:NP_454816.1;locus_tag=XS70_18580;product=dGTPase;protein_id=ECO0581002.1;transl_table=11	220341.16501489	0	.	COG0232@1|root,COG0232@2|Bacteria,1MVQ2@1224|Proteobacteria,1RPVJ@1236|Gammaproteobacteria,3ZJNG@590|Salmonella	1236|Gammaproteobacteria	F	dGTPase preferentially hydrolyzes dGTP over the other canonical NTPs	dgt	GO:0000287,GO:0003674,GO:0003676,GO:0003677,GO:0003697,GO:0003824,GO:0003924,GO:0005488,GO:0005515,GO:0006139,GO:0006163,GO:0006195,GO:0006203,GO:0006725,GO:0006753,GO:0006793,GO:0006796,GO:0006807,GO:0008150,GO:0008152,GO:0008832,GO:0009056,GO:0009058,GO:0009117,GO:0009141,GO:0009143,GO:0009144,GO:0009146,GO:0009151,GO:0009155,GO:0009166,GO:0009200,GO:0009204,GO:0009215,GO:0009217,GO:0009262,GO:…	3.1.5.1	ko:K01129	ko00230,map00230	-	R01856	RC00017	ko00000,ko00001,ko01000	-	-	iSF_1195.SF0152	HD,HD_assoc
20998	GCA_008617815.1	AAKXFV010000025.1	5046	5107	Protein Homology	CDS	5083	7809	.	+	0	ID=cds-ECW6404526.1;Parent=gene-AHZ52_12900;Dbxref=NCBI_GP:ECW6404526.1;Name=ECW6404526.1;gbkey=CDS;gene=nuoG;inference=COORDINATES: similar to AA sequence:RefSeq:NP_311194.2;locus_tag=AHZ52_12900;product=NADH-quinone oxidoreductase subunit NuoG;protein_id=ECW6404526.1;transl_table=11	220341.16503547	0	.	COG1034@1|root,COG1034@2|Bacteria,1P8MN@1224|Proteobacteria,1RMUH@1236|Gammaproteobacteria,3ZIQJ@590|Salmonella	1236|Gammaproteobacteria	C	NADH-ubiquinone oxidoreductase-G iron-sulfur binding region	nuoG	GO:0003674,GO:0003824,GO:0003954,GO:0005488,GO:0005575,GO:0005623,GO:0005886,GO:0006091,GO:0006119,GO:0006120,GO:0006139,GO:0006163,GO:0006725,GO:0006753,GO:0006793,GO:0006796,GO:0006807,GO:0008137,GO:0008150,GO:0008152,GO:0009055,GO:0009060,GO:0009117,GO:0009123,GO:0009126,GO:0009141,GO:0009144,GO:0009150,GO:0009161,GO:0009167,GO:0009199,GO:0009205,GO:0009259,GO:0009987,GO:0015980,GO:0016020,GO:…	1.6.5.3	ko:K00336	ko00190,ko01100,map00190,map01100	M00144	R11945	RC00061	ko00000,ko00001,ko00002,ko01000	3.D.1	-	iECs_1301.ECs3167,iG2583_1286.G2583_2820,iZ_1308.Z3542	Fer2,Fer2_4,Molybdop_Fe4S4,Molybdopterin,Molydop_binding,NADH-G_4Fe-4S_3
21044	GCA_001535065.1	LROE01000072.1	7	68	Protein Homology	CDS	1	436	.	-	0	ID=cds-AH82_18335;Parent=gene-AH82_18335;gbkey=CDS;inference=EXISTENCE: similar to AA sequence:RefSeq:WP_001610615.1;locus_tag=AH82_18335;pseudo=true;transl_table=11	NA	NA	.	NA	NA	NA	NA	NA	NA	NA	NA	NA	NA	NA	NA	NA	NA	NA	NA	NA
21568	GCA_010732515.1	DAATHQ010000007.1	43626	43687	Protein Homology	CDS	43277	44704	.	-	0	ID=cds-HAE8546040.1;Parent=gene-G4R09_003262;Dbxref=NCBI_GP:HAE8546040.1;Name=HAE8546040.1;gbkey=CDS;gene=degP;inference=COORDINATES: similar to AA sequence:RefSeq:NP_459214.1;locus_tag=G4R09_003262;product=serine endoprotease DegP;protein_id=HAE8546040.1;transl_table=11	90371.CY43_01050	0	.	COG0265@1|root,COG0265@2|Bacteria,1MU63@1224|Proteobacteria,1RN9T@1236|Gammaproteobacteria,3ZKVD@590|Salmonella	1236|Gammaproteobacteria	O	Trypsin	degP	GO:0003674,GO:0003824,GO:0004175,GO:0004252,GO:0005488,GO:0005515,GO:0005575,GO:0005623,GO:0005886,GO:0006457,GO:0006508,GO:0006515,GO:0006807,GO:0006950,GO:0006979,GO:0008150,GO:0008152,GO:0008233,GO:0008236,GO:0009056,GO:0009057,GO:0009266,GO:0009408,GO:0009628,GO:0009987,GO:0016020,GO:0016787,GO:0017171,GO:0019538,GO:0030163,GO:0030288,GO:0030313,GO:0031975,GO:0042597,GO:0042802,GO:0043170,GO:…	1.3.1.74,3.4.21.107	ko:K04771,ko:K04772,ko:K08070	ko01503,ko02020,map01503,map02020	M00728	-	-	ko00000,ko00001,ko00002,ko01000,ko01002,ko03110	-	-	-	PDZ,PDZ_2,Trypsin_2
21918	GCA_010798715.1	DAATTQ010000009.1	128489	128532	Protein Homology	CDS	128427	128789	.	+	0	ID=cds-HAF0058304.1;Parent=gene-G4215_002876;Dbxref=NCBI_GP:HAF0058304.1;Name=HAF0058304.1;gbkey=CDS;inference=COORDINATES: similar to AA sequence:RefSeq:NP_459165.1;locus_tag=G4215_002876;product=UPF0231 family protein;protein_id=HAF0058304.1;transl_table=11	90371.CY43_00805	1.67e-83	.	COG3112@1|root,COG3112@2|Bacteria,1RH38@1224|Proteobacteria,1S6EG@1236|Gammaproteobacteria,3ZMD2@590|Salmonella	1236|Gammaproteobacteria	S	Uncharacterised protein family (UPF0231)	yacL	-	-	ko:K09910	-	-	-	-	ko00000	-	-	-	UPF0231
22200	GCA_008645575.1	AAKZDQ010000003.1	115354	115388	Protein Homology	CDS	115168	115389	.	-	0	ID=cds-ECX0063499.1;Parent=gene-AOZ86_02180;Dbxref=NCBI_GP:ECX0063499.1;Name=ECX0063499.1;gbkey=CDS;inference=COORDINATES: similar to AA sequence:RefSeq:WP_012218512.1;locus_tag=AOZ86_02180;product=hypothetical protein;protein_id=ECX0063499.1;transl_table=11	NA	NA	.	NA	NA	NA	NA	NA	NA	NA	NA	NA	NA	NA	NA	NA	NA	NA	NA	NA
22223	GCA_010667525.1	DAATBI010000017.1	74906	74967	Protein Homology	CDS	74266	76938	.	-	0	ID=cds-HAE7888569.1;Parent=gene-G4P71_002856;Dbxref=NCBI_GP:HAE7888569.1;Name=HAE7888569.1;gbkey=CDS;gene=glnD;inference=COORDINATES: similar to AA sequence:RefSeq:NP_459219.1;locus_tag=G4P71_002856;product=bifunctional uridylyltransferase/uridylyl-removing protein GlnD;protein_id=HAE7888569.1;transl_table=11	90371.CY43_01075	0	.	COG2844@1|root,COG2844@2|Bacteria,1MV54@1224|Proteobacteria,1RN5T@1236|Gammaproteobacteria,3ZKGQ@590|Salmonella	1236|Gammaproteobacteria	O	Modifies, by uridylylation and deuridylylation, the PII regulatory proteins (GlnB and homologs), in response to the nitrogen status of the cell that GlnD senses through the glutamine level. Under low glutamine levels, catalyzes the conversion of the PII proteins and UTP to PII-UMP and PPi, while under higher glutamine levels, GlnD hydrolyzes PII-UMP to PII and UMP (deuridylylation). Thus, control…	glnD	GO:0003674,GO:0003824,GO:0006082,GO:0006464,GO:0006520,GO:0006541,GO:0006542,GO:0006807,GO:0008150,GO:0008152,GO:0008652,GO:0008773,GO:0009058,GO:0009064,GO:0009084,GO:0009399,GO:0009987,GO:0016053,GO:0016740,GO:0016772,GO:0016779,GO:0016787,GO:0019538,GO:0019752,GO:0036211,GO:0043170,GO:0043412,GO:0043436,GO:0044237,GO:0044238,GO:0044249,GO:0044260,GO:0044267,GO:0044281,GO:0044283,GO:0046394,GO:…	2.7.7.59	ko:K00990	ko02020,map02020	-	-	-	ko00000,ko00001,ko01000	-	-	-	ACT,ACT_6,DUF294,GlnD_UR_UTase,GlnE,HD,NTP_transf_2
22235	GCA_011448715.1	AAQAVZ010000001.1	859375	859436	Protein Homology	CDS	859368	859520	.	-	0	ID=cds-EEJ9799053.1;Parent=gene-EF10_04440;Dbxref=NCBI_GP:EEJ9799053.1;Name=EEJ9799053.1;gbkey=CDS;inference=COORDINATES: similar to AA sequence:RefSeq:WP_017465579.1;locus_tag=EF10_04440;product=multidrug transporter;protein_id=EEJ9799053.1;transl_table=11	NA	NA	.	NA	NA	NA	NA	NA	NA	NA	NA	NA	NA	NA	NA	NA	NA	NA	NA	NA
22331	GCA_016334635.1	DACZPM010000029.1	49417	49474	Protein Homology	CDS	48894	49994	.	+	0	ID=cds-HAV1219402.1;Parent=gene-JGS82_002958;Dbxref=NCBI_GP:HAV1219402.1;Name=HAV1219402.1;gbkey=CDS;inference=COORDINATES: similar to AA sequence:RefSeq:NP_462920.2;locus_tag=JGS82_002958;product=DUF3829 domain-containing protein;protein_id=HAV1219402.1;transl_table=11	90371.CY43_21120	1.98e-240	.	2A2TX@1|root,30R7T@2|Bacteria,1RFF5@1224|Proteobacteria,1S3Y0@1236|Gammaproteobacteria,3ZMZ3@590|Salmonella	1236|Gammaproteobacteria	M	Protein of unknown function (DUF3829)	yiiG	-	-	-	-	-	-	-	-	-	-	-	DUF3829
22524	GCA_011448715.1	AAQAVZ010000012.1	13161	13221	Protein Homology	CDS	12700	13688	.	+	0	ID=cds-EF10_20380;Parent=gene-EF10_20380;Note=frameshifted;gbkey=CDS;inference=COORDINATES: similar to AA sequence:RefSeq:NP_454750.1;locus_tag=EF10_20380;product=aldo/keto reductase;pseudo=true;transl_table=11	NA	NA	.	NA	NA	NA	NA	NA	NA	NA	NA	NA	NA	NA	NA	NA	NA	NA	NA	NA
22597	GCA_001535195.1	LRNX01000120.1	9046	9086	Protein Homology	CDS	8221	9201	.	-	0	ID=cds-KWQ86534.1;Parent=gene-Y091_15995;Dbxref=NCBI_GP:KWQ86534.1;Name=KWQ86534.1;Note=catalyzes the formation of thiamine diphosphate from thiamine phosphate ant ATP;gbkey=CDS;inference=EXISTENCE: similar to AA sequence:RefSeq:WP_017441695.1;locus_tag=Y091_15995;product=thiamine monophosphate kinase;protein_id=KWQ86534.1;transl_table=11	481805.EcolC_3216	9.67e-207	.	COG0611@1|root,COG0611@2|Bacteria,1MU9X@1224|Proteobacteria,1RNHU@1236|Gammaproteobacteria,3XMHS@561|Escherichia	1236|Gammaproteobacteria	F	Catalyzes the ATP-dependent phosphorylation of thiamine- monophosphate (TMP) to form thiamine-pyrophosphate (TPP), the active form of vitamin B1	thiL	GO:0000166,GO:0000287,GO:0003674,GO:0003824,GO:0005488,GO:0005524,GO:0006725,GO:0006732,GO:0006766,GO:0006767,GO:0006772,GO:0006790,GO:0006793,GO:0006796,GO:0006807,GO:0008144,GO:0008150,GO:0008152,GO:0009030,GO:0009058,GO:0009108,GO:0009110,GO:0009228,GO:0009229,GO:0009987,GO:0016301,GO:0016310,GO:0016740,GO:0016772,GO:0016776,GO:0017076,GO:0017144,GO:0018130,GO:0019438,GO:0019637,GO:0030554,GO:…	2.7.4.16	ko:K00946	ko00730,ko01100,map00730,map01100	M00127	R00617	RC00002	ko00000,ko00001,ko00002,ko01000	-	-	iSFV_1184.SFV_0382	AIRS,AIRS_C
22601	GCA_000329085.1	ALFI01000006.1	50169	50224	Genbank	CDS	49998	50693	.	-	0	ID=cds-ELL74401.1;Parent=gene-SEEE1594_02389;Dbxref=NCBI_GP:ELL74401.1;Name=ELL74401.1;Note=COG0235 Ribulose-5-phosphate 4-epimerase and related epimerases and aldolases;gbkey=CDS;gene=araD;locus_tag=SEEE1594_02389;product=L-ribulose-5-phosphate 4-epimerase;protein_id=ELL74401.1;transl_table=11	90371.CY43_00495	1.34e-168	.	COG0235@1|root,COG0235@2|Bacteria,1MU54@1224|Proteobacteria,1RMIP@1236|Gammaproteobacteria,3ZJ98@590|Salmonella	1236|Gammaproteobacteria	G	Class II Aldolase and Adducin N-terminal domain	araD	GO:0003674,GO:0003824,GO:0005488,GO:0005575,GO:0005622,GO:0005623,GO:0005737,GO:0005829,GO:0005975,GO:0005996,GO:0006793,GO:0006796,GO:0008150,GO:0008152,GO:0008270,GO:0008742,GO:0009056,GO:0009058,GO:0009987,GO:0016052,GO:0016829,GO:0016830,GO:0016832,GO:0016853,GO:0016854,GO:0016857,GO:0019321,GO:0019323,GO:0019324,GO:0019566,GO:0019568,GO:0019569,GO:0019572,GO:0019637,GO:0043167,GO:0043169,GO:…	5.1.3.4	ko:K03077	ko00040,ko00053,ko01100,ko01120,map00040,map00053,map01100,map01120	M00550	R05850	RC01479	ko00000,ko00001,ko00002,ko01000	-	-	iSSON_1240.SSON_0067	Aldolase_II
22702	GCA_001535285.1	LRNU01000068.1	1197	1232	Protein Homology	CDS	1	1335	.	+	0	ID=cds-KWQ74226.1;Parent=gene-Y104_16725;Dbxref=NCBI_GP:KWQ74226.1;Name=KWQ74226.1;gbkey=CDS;inference=EXISTENCE: similar to AA sequence:RefSeq:WP_000384233.1;locus_tag=Y104_16725;partial=true;product=Fis family transcriptional regulator;protein_id=KWQ74226.1;start_range=.,1;transl_table=11	90371.CY43_03550	0	.	COG3829@1|root,COG3829@2|Bacteria,1NU8B@1224|Proteobacteria,1RMHY@1236|Gammaproteobacteria,3ZMWC@590|Salmonella	1236|Gammaproteobacteria	KT	Propionate catabolism activator	-	-	-	ko:K02688,ko:K11914	-	-	-	-	ko00000,ko02044,ko03000	-	-	-	HTH_8,PAS,PAS_8,PrpR_N,Sigma54_activat
22879	GCA_011448715.1	AAQAVZ010000004.1	70740	70801	Protein Homology	CDS	70254	71153	.	-	0	ID=cds-EEJ9800763.1;Parent=gene-EF10_13445;Dbxref=NCBI_GP:EEJ9800763.1;Name=EEJ9800763.1;gbkey=CDS;gene=hemF;inference=COORDINATES: similar to AA sequence:RefSeq:NP_456986.1;locus_tag=EF10_13445;product=oxygen-dependent coproporphyrinogen oxidase;protein_id=EEJ9800763.1;transl_table=11	220341.16503668	2.22e-235	.	COG0408@1|root,COG0408@2|Bacteria,1MWMF@1224|Proteobacteria,1RMM8@1236|Gammaproteobacteria,3ZJ63@590|Salmonella	1236|Gammaproteobacteria	H	Involved in the heme biosynthesis. Catalyzes the aerobic oxidative decarboxylation of propionate groups of rings A and B of coproporphyrinogen-III to yield the vinyl groups in protoporphyrinogen-IX	hemF	GO:0003674,GO:0003824,GO:0004109,GO:0005488,GO:0005515,GO:0005575,GO:0005622,GO:0005623,GO:0005737,GO:0006725,GO:0006778,GO:0006779,GO:0006782,GO:0006783,GO:0006807,GO:0008150,GO:0008152,GO:0009058,GO:0009987,GO:0016491,GO:0016627,GO:0016634,GO:0018130,GO:0019438,GO:0030145,GO:0033013,GO:0033014,GO:0034641,GO:0042168,GO:0042440,GO:0042802,GO:0042803,GO:0043167,GO:0043169,GO:0044237,GO:0044249,GO:…	1.3.3.3	ko:K00228	ko00860,ko01100,ko01110,map00860,map01100,map01110	M00121	R03220	RC00884	ko00000,ko00001,ko00002,ko01000	-	-	iAF1260.b2436,iBWG_1329.BWG_2198,iECDH10B_1368.ECDH10B_2601,iECDH1ME8569_1439.ECDH1ME8569_2370,iETEC_1333.ETEC_2549,iEcDH1_1363.EcDH1_1225,iEcHS_1320.EcHS_A2573,iEcolC_1368.EcolC_1243,iJO1366.b2436,iJR904.b2436,iY75_1357.Y75_RS12760	Coprogen_oxidas,Shikimate_DH,Shikimate_dh_N
23109	GCA_010700165.1	AAOJMC010000003.1	301923	301957	Protein Homology	CDS	301680	302540	.	+	0	ID=cds-EDW1622755.1;Parent=gene-EC37_002063;Dbxref=NCBI_GP:EDW1622755.1;Name=EDW1622755.1;gbkey=CDS;inference=COORDINATES: similar to AA sequence:RefSeq:WP_001061457.1;locus_tag=EC37_002063;product=KilA-N domain-containing protein;protein_id=EDW1622755.1;transl_table=11	175950.Q8HA92_9CAUD	4.74e-210	.	4QAQY@10239|Viruses,4QUWR@35237|dsDNA viruses no RNA stage,4QPIN@28883|Caudovirales	28883|Caudovirales	S	KilA-N domain	-	-	-	-	-	-	-	-	-	-	-	-	-
23154	GCA_010798715.1	DAATTQ010000009.1	131282	131343	Protein Homology	CDS	131235	132218	.	+	0	ID=cds-HAF0058306.1;Parent=gene-G4215_002879;Dbxref=NCBI_GP:HAF0058306.1;Name=HAF0058306.1;gbkey=CDS;inference=COORDINATES: similar to AA sequence:RefSeq:NP_454776.1;locus_tag=G4215_002879;product=D-threonate 4-phosphate dehydrogenase;protein_id=HAF0058306.1;transl_table=11	90371.CY43_00820	4e-234	.	COG1995@1|root,COG1995@2|Bacteria,1MX5W@1224|Proteobacteria,1RNZV@1236|Gammaproteobacteria,3ZN5J@590|Salmonella	1236|Gammaproteobacteria	H	Belongs to the PdxA family	pdxA2	GO:0000166,GO:0003674,GO:0003824,GO:0005488,GO:0005975,GO:0008150,GO:0008152,GO:0016491,GO:0036094,GO:0043167,GO:0043169,GO:0044238,GO:0046872,GO:0048037,GO:0050662,GO:0051287,GO:0055114,GO:0071704,GO:0097159,GO:1901265,GO:1901363	1.1.1.408,1.1.1.409	ko:K22024	-	-	-	-	ko00000,ko01000	-	-	-	PdxA
23160	GCA_001692635.1	CP016586.1	516817	516878	Protein Homology	CDS	516850	517320	.	+	0	ID=cds-ANV64992.1;Parent=gene-A6V84_02455;Dbxref=NCBI_GP:ANV64992.1;Name=ANV64992.1;gbkey=CDS;inference=EXISTENCE: similar to AA sequence:RefSeq:WP_001021161.1;locus_tag=A6V84_02455;product=6%2C7-dimethyl-8-ribityllumazine synthase;protein_id=ANV64992.1;transl_table=11	220341.16501685	5.02e-100	.	COG0054@1|root,COG0054@2|Bacteria,1RD9J@1224|Proteobacteria,1S3WD@1236|Gammaproteobacteria,3ZK7Y@590|Salmonella	1236|Gammaproteobacteria	H	Catalyzes the formation of 6,7-dimethyl-8- ribityllumazine by condensation of 5-amino-6-(D- ribitylamino)uracil with 3,4-dihydroxy-2-butanone 4-phosphate. This is the penultimate step in the biosynthesis of riboflavin	ribH	GO:0000906,GO:0003674,GO:0003824,GO:0005575,GO:0005622,GO:0005623,GO:0005737,GO:0005829,GO:0006766,GO:0006767,GO:0006771,GO:0006807,GO:0008150,GO:0008152,GO:0009058,GO:0009110,GO:0009231,GO:0009349,GO:0009987,GO:0016740,GO:0016765,GO:0017144,GO:0018130,GO:0032991,GO:0034641,GO:0042364,GO:0042726,GO:0042727,GO:0044237,GO:0044249,GO:0044271,GO:0044281,GO:0044283,GO:0044424,GO:0044444,GO:0044464,GO:…	2.5.1.78	ko:K00794	ko00740,ko01100,ko01110,map00740,map01100,map01110	M00125	R04457	RC00960	ko00000,ko00001,ko00002,ko01000	-	-	iSFV_1184.SFV_0380	DMRL_synthase
23170	GCA_010700165.1	AAOJMC010000001.1	899976	900037	Protein Homology	CDS	899795	900526	.	+	0	ID=cds-EDW1621683.1;Parent=gene-EC37_000939;Dbxref=NCBI_GP:EDW1621683.1;Name=EDW1621683.1;gbkey=CDS;inference=COORDINATES: similar to AA sequence:RefSeq:NP_455417.1;locus_tag=EC37_000939;product=arginine ABC transporter substrate-binding protein;protein_id=EDW1621683.1;transl_table=11	220341.16502093	2.22e-173	.	COG0834@1|root,COG0834@2|Bacteria,1MXIA@1224|Proteobacteria,1RPXK@1236|Gammaproteobacteria,3ZJJ0@590|Salmonella	1236|Gammaproteobacteria	ET	Bacterial extracellular solute-binding proteins, family 3	artI	GO:0003674,GO:0004888,GO:0004970,GO:0005215,GO:0005216,GO:0005230,GO:0005575,GO:0005623,GO:0006810,GO:0006811,GO:0006820,GO:0006865,GO:0007154,GO:0007165,GO:0007166,GO:0007215,GO:0008066,GO:0008150,GO:0009987,GO:0015075,GO:0015267,GO:0015276,GO:0015318,GO:0015711,GO:0015849,GO:0016020,GO:0022803,GO:0022824,GO:0022834,GO:0022835,GO:0022836,GO:0022838,GO:0022839,GO:0022857,GO:0023052,GO:0030288,GO:…	-	ko:K09996,ko:K09997,ko:K10014	ko02010,map02010	M00226,M00229	-	-	ko00000,ko00001,ko00002,ko02000	3.A.1.3.1,3.A.1.3.3	-	iLF82_1304.LF82_0153,iNRG857_1313.NRG857_03895,iPC815.YPO1351	SBP_bac_3
23244	GCA_016326345.1	DACZPH010000007.1	137269	137330	Protein Homology	CDS	137306	137491	.	+	0	ID=cds-JGR91_12205;Parent=gene-JGR91_12205;Note=internal stop;gbkey=CDS;inference=COORDINATES: similar to AA sequence:RefSeq:WP_001522444.1;locus_tag=JGR91_12205;product=hypothetical protein;pseudo=true;transl_table=11	NA	NA	.	NA	NA	NA	NA	NA	NA	NA	NA	NA	NA	NA	NA	NA	NA	NA	NA	NA
23734	GCA_008617815.1	AAKXFV010000006.1	21028	21073	Protein Homology	CDS	19695	21236	.	-	0	ID=cds-ECW6402800.1;Parent=gene-AHZ52_03845;Dbxref=NCBI_GP:ECW6402800.1;Name=ECW6402800.1;gbkey=CDS;gene=ppx;inference=COORDINATES: similar to AA sequence:RefSeq:NP_457037.1;locus_tag=AHZ52_03845;product=exopolyphosphatase;protein_id=ECW6402800.1;transl_table=11	220341.16503720	0	.	COG0248@1|root,COG0248@2|Bacteria,1MV35@1224|Proteobacteria,1RN3V@1236|Gammaproteobacteria,3ZK1E@590|Salmonella	1236|Gammaproteobacteria	FP	Ppx/GppA phosphatase family	ppx	GO:0003674,GO:0003824,GO:0004309,GO:0005488,GO:0005515,GO:0005575,GO:0005623,GO:0005886,GO:0006082,GO:0006139,GO:0006152,GO:0006163,GO:0006164,GO:0006195,GO:0006725,GO:0006753,GO:0006793,GO:0006796,GO:0006797,GO:0006798,GO:0006807,GO:0008150,GO:0008152,GO:0008894,GO:0009056,GO:0009058,GO:0009116,GO:0009117,GO:0009119,GO:0009150,GO:0009152,GO:0009154,GO:0009163,GO:0009164,GO:0009165,GO:0009166,GO:…	3.6.1.11,3.6.1.40	ko:K01524	ko00230,map00230	-	R03409	RC00002	ko00000,ko00001,ko01000	-	-	iECIAI39_1322.ECIAI39_2643	HD,Ppx-GppA
23774	GCA_001692635.1	CP016586.1	516295	516343	Protein Homology	CDS	515658	516761	.	+	0	ID=cds-ANV64991.1;Parent=gene-A6V84_02450;Dbxref=NCBI_GP:ANV64991.1;Name=ANV64991.1;gbkey=CDS;inference=EXISTENCE: similar to AA sequence:RefSeq:WP_008783929.1;locus_tag=A6V84_02450;product=riboflavin biosynthesis protein RibD;protein_id=ANV64991.1;transl_table=11	90371.CY43_02415	5.79e-270	.	COG0117@1|root,COG1985@1|root,COG0117@2|Bacteria,COG1985@2|Bacteria,1MUWT@1224|Proteobacteria,1RN2M@1236|Gammaproteobacteria,3ZKAB@590|Salmonella	1236|Gammaproteobacteria	H	Converts 2,5-diamino-6-(ribosylamino)-4(3h)-pyrimidinone 5'-phosphate into 5-amino-6-(ribosylamino)-2,4(1h,3h)- pyrimidinedione 5'-phosphate	ribD	GO:0000166,GO:0003674,GO:0003824,GO:0005488,GO:0006139,GO:0006725,GO:0006766,GO:0006767,GO:0006771,GO:0006807,GO:0008150,GO:0008152,GO:0008270,GO:0008703,GO:0008835,GO:0009058,GO:0009110,GO:0009231,GO:0009451,GO:0009987,GO:0016070,GO:0016491,GO:0016614,GO:0016616,GO:0016787,GO:0016810,GO:0016814,GO:0017144,GO:0018130,GO:0019239,GO:0034641,GO:0036094,GO:0042364,GO:0042726,GO:0042727,GO:0043167,GO:…	1.1.1.193,3.5.4.26	ko:K01498,ko:K11752	ko00740,ko01100,ko01110,ko02024,map00740,map01100,map01110,map02024	M00125	R03458,R03459	RC00204,RC00933	ko00000,ko00001,ko00002,ko01000	-	-	iB21_1397.B21_00366,iECBD_1354.ECBD_3247,iECB_1328.ECB_00362,iECD_1391.ECD_00362,iECED1_1282.ECED1_0437,iECNA114_1301.ECNA114_0391,iECSF_1327.ECSF_0374,iEcolC_1368.EcolC_3219,iJN746.PP_0514,iLF82_1304.LF82_1880,iNRG857_1313.NRG857_01945,iYL1228.KPN_00366,ic_1306.c0524	Lum_binding,MafB19-deam,RibD_C,dCMP_cyt_deam_1
24022	GCA_016334635.1	DACZPM010000029.1	52318	52379	Protein Homology	CDS	52069	52383	.	-	0	ID=cds-HAV1219406.1;Parent=gene-JGS82_002962;Dbxref=NCBI_GP:HAV1219406.1;Name=HAV1219406.1;gbkey=CDS;gene=rhaM;inference=COORDINATES: similar to AA sequence:RefSeq:NP_458006.1;locus_tag=JGS82_002962;product=L-rhamnose mutarotase;protein_id=HAV1219406.1;transl_table=11	220341.16504693	6e-74	.	COG3254@1|root,COG3254@2|Bacteria,1RGYV@1224|Proteobacteria,1S6AI@1236|Gammaproteobacteria,3ZMBB@590|Salmonella	1236|Gammaproteobacteria	G	Involved in the anomeric conversion of L-rhamnose	rhaM	GO:0003674,GO:0003824,GO:0005575,GO:0005622,GO:0005623,GO:0005737,GO:0005975,GO:0005996,GO:0008150,GO:0008152,GO:0009056,GO:0016052,GO:0016853,GO:0016854,GO:0016857,GO:0019299,GO:0019301,GO:0019318,GO:0019320,GO:0044238,GO:0044281,GO:0044282,GO:0044424,GO:0044464,GO:0046365,GO:0071704,GO:1901575	5.1.3.32	ko:K03534	-	-	R10819	RC00563	ko00000,ko01000	-	-	-	FGGY_N,rhaM
24037	GCA_000329365.2	CP007528.1	3639967	3640008	Protein Homology	CDS	3639420	3640412	.	+	0	ID=cds-AHW07381.1;Parent=gene-SEEE0968_17715;Dbxref=NCBI_GP:AHW07381.1;Name=AHW07381.1;Note=with FepBCD is involved in the transport of ferric enterobactin;gbkey=CDS;inference=EXISTENCE: similar to AA sequence:RefSeq:WP_001634127.1;locus_tag=SEEE0968_17715;product=iron-enterobactin transporter permease;protein_id=AHW07381.1;transl_table=11	220341.16501842	3.55e-213	.	COG4779@1|root,COG4779@2|Bacteria,1NXD0@1224|Proteobacteria,1RS0J@1236|Gammaproteobacteria,3ZKDA@590|Salmonella	1236|Gammaproteobacteria	P	FecCD transport family	fepG	GO:0000041,GO:0003674,GO:0005215,GO:0005575,GO:0005623,GO:0005886,GO:0006810,GO:0006811,GO:0006812,GO:0006820,GO:0006826,GO:0008150,GO:0015343,GO:0015620,GO:0015682,GO:0015685,GO:0015688,GO:0015711,GO:0015850,GO:0015891,GO:0016020,GO:0016021,GO:0022857,GO:0030001,GO:0031224,GO:0042592,GO:0042930,GO:0044425,GO:0044464,GO:0044718,GO:0048878,GO:0050801,GO:0051179,GO:0051181,GO:0051184,GO:0051234,GO:…	-	ko:K02015	ko02010,map02010	M00240	-	-	ko00000,ko00001,ko00002,ko02000	3.A.1.14	-	iAPECO1_1312.APECO1_1460,iEC55989_1330.EC55989_0581,iECABU_c1320.ECABU_c06390,iECED1_1282.ECED1_0586,iECOK1_1307.ECOK1_0601,iECP_1309.ECP_0621,iECS88_1305.ECS88_0628,iEcE24377_1341.EcE24377A_0609,iLF82_1304.LF82_0645,iNRG857_1313.NRG857_02670,iSBO_1134.SBO_0450,iSbBS512_1146.SbBS512_E0491,ic_1306.c0676	FecCD
24233	GCA_008647915.1	AAKZDT010000025.1	53866	53901	Protein Homology	CDS	53483	54631	.	-	0	ID=cds-ECX0196331.1;Parent=gene-AOZ85_18295;Dbxref=NCBI_GP:ECX0196331.1;Name=ECX0196331.1;gbkey=CDS;gene=fucO;inference=COORDINATES: similar to AA sequence:RefSeq:NP_458005.1;locus_tag=AOZ85_18295;product=lactaldehyde reductase;protein_id=ECX0196331.1;transl_table=11	90371.CY43_21145	2.28e-270	.	COG1454@1|root,COG1454@2|Bacteria,1MVPH@1224|Proteobacteria,1RMVU@1236|Gammaproteobacteria,3ZK2E@590|Salmonella	1236|Gammaproteobacteria	C	Iron-containing alcohol dehydrogenase	fucO	-	1.1.1.1	ko:K00001	ko00010,ko00071,ko00350,ko00625,ko00626,ko00830,ko00980,ko00982,ko01100,ko01110,ko01120,ko01130,ko01220,map00010,map00071,map00350,map00625,map00626,map00830,map00980,map00982,map01100,map01110,map01120,map01130,map01220	-	R00623,R00754,R02124,R04805,R04880,R05233,R05234,R06917,R06927,R07105,R08281,R08306,R08310	RC00050,RC00087,RC00088,RC00099,RC00116,RC00649,RC01734,RC02273	ko00000,ko00001,ko01000	-	-	-	Fe-ADH
24303	GCA_001620795.1	LWJC01000003.1	86030	86062	Protein Homology	CDS	85358	87067	.	+	0	ID=cds-KZG31899.1;Parent=gene-AI11_01640;Dbxref=NCBI_GP:KZG31899.1;Name=KZG31899.1;Note=catalyzes the phosphorylation of ribulose to ribulose 5-phosphate;gbkey=CDS;inference=EXISTENCE: similar to AA sequence:SwissProt:B4TWU9.1;locus_tag=AI11_01640;product=ribulokinase;protein_id=KZG31899.1;transl_table=11	90371.CY43_00505	0	.	COG1069@1|root,COG1069@2|Bacteria,1MY11@1224|Proteobacteria,1RP3F@1236|Gammaproteobacteria,3ZM4J@590|Salmonella	1236|Gammaproteobacteria	F	FGGY family of carbohydrate kinases, C-terminal domain	araB	GO:0000166,GO:0003674,GO:0003824,GO:0005488,GO:0005524,GO:0005575,GO:0005622,GO:0005623,GO:0005737,GO:0005975,GO:0005996,GO:0006793,GO:0006796,GO:0008144,GO:0008150,GO:0008152,GO:0008741,GO:0009056,GO:0009058,GO:0009987,GO:0016052,GO:0016301,GO:0016310,GO:0016740,GO:0016772,GO:0016773,GO:0017076,GO:0019200,GO:0019321,GO:0019323,GO:0019566,GO:0019568,GO:0019569,GO:0019572,GO:0019637,GO:0030554,GO:…	2.7.1.16	ko:K00853	ko00040,ko01100,map00040,map01100	-	R01526,R02439	RC00002,RC00538	ko00000,ko00001,ko01000	-	-	iBWG_1329.BWG_0059,iECH74115_1262.ECH74115_0068,iECSP_1301.ECSP_0067,iECs_1301.ECs0067,iG2583_1286.G2583_0066,iPC815.YPO2254,iZ_1308.Z0072	Arabinose_Iso_C,Arabinose_Isome,FGGY_C,FGGY_N
24312	GCA_010700165.1	AAOJMC010000003.1	296064	296150	Protein Homology	CDS	295971	296666	.	-	0	ID=cds-EDW1622745.1;Parent=gene-EC37_002053;Dbxref=NCBI_GP:EDW1622745.1;Name=EDW1622745.1;gbkey=CDS;inference=COORDINATES: similar to AA sequence:RefSeq:WP_001020637.1;locus_tag=EC37_002053;product=helix-turn-helix transcriptional regulator;protein_id=EDW1622745.1;transl_table=11	175950.Q8HAA0_9CAUD	1.02e-163	.	4QAQV@10239|Viruses,4QUPK@35237|dsDNA viruses no RNA stage,4QPCB@28883|Caudovirales	28883|Caudovirales	S	protein disulfide oxidoreductase activity	-	-	-	-	-	-	-	-	-	-	-	-	-
24651	GCA_001620815.1	LWJD01000084.1	21344	21405	Protein Homology	CDS	20732	21480	.	+	0	ID=cds-KZG28007.1;Parent=gene-Y092_19070;Dbxref=NCBI_GP:KZG28007.1;Name=KZG28007.1;end_range=21480,.;gbkey=CDS;inference=EXISTENCE: similar to AA sequence:RefSeq:WP_000102883.1;locus_tag=Y092_19070;partial=true;product=N-acetylmuramoyl-L-alanine amidase;protein_id=KZG28007.1;transl_table=11	220341.16503667	3.42e-200	.	COG0860@1|root,COG0860@2|Bacteria,1MUQK@1224|Proteobacteria,1RMQR@1236|Gammaproteobacteria,3ZKD7@590|Salmonella	1236|Gammaproteobacteria	M	N-acetylmuramoyl-L-alanine amidase	amiA	GO:0000270,GO:0003674,GO:0003824,GO:0005488,GO:0005575,GO:0005623,GO:0006022,GO:0006026,GO:0006027,GO:0006807,GO:0008150,GO:0008152,GO:0008270,GO:0008745,GO:0009056,GO:0009057,GO:0009253,GO:0009987,GO:0016043,GO:0016787,GO:0016810,GO:0016811,GO:0030203,GO:0030288,GO:0030313,GO:0031975,GO:0042597,GO:0043167,GO:0043169,GO:0043170,GO:0044464,GO:0045229,GO:0046872,GO:0046914,GO:0061783,GO:0071554,GO:…	3.5.1.28	ko:K01448	ko01503,map01503	M00727	R04112	RC00064,RC00141	ko00000,ko00001,ko00002,ko01000,ko01011,ko03036	-	-	-	Amidase_3
24667	GCA_008637085.1	AAKYCL010000019.1	72807	72868	Protein Homology	CDS	72799	73338	.	+	0	ID=cds-ECW9332252.1;Parent=gene-AL144_12835;Dbxref=NCBI_GP:ECW9332252.1;Name=ECW9332252.1;gbkey=CDS;inference=COORDINATES: similar to AA sequence:RefSeq:NP_459409.1;locus_tag=AL144_12835;product=DUF3251 domain-containing protein;protein_id=ECW9332252.1;transl_table=11	90371.CY43_02405	3.14e-121	.	COG4238@1|root,COG4238@2|Bacteria,1R569@1224|Proteobacteria,1RQCG@1236|Gammaproteobacteria,3ZM1W@590|Salmonella	1236|Gammaproteobacteria	M	Protein of unknown function (DUF3251)	yajI	GO:0005575,GO:0005623,GO:0005886,GO:0016020,GO:0044464,GO:0071944	-	-	-	-	-	-	-	-	-	-	DUF3251
24693	GCA_011449875.1	AAQAWW010000003.1	61221	61282	Protein Homology	CDS	60221	61456	.	+	0	ID=cds-EEJ9920505.1;Parent=gene-EF11_10635;Dbxref=NCBI_GP:EEJ9920505.1;Name=EEJ9920505.1;gbkey=CDS;inference=COORDINATES: similar to AA sequence:RefSeq:NP_459597.1;locus_tag=EF11_10635;product=phosphoadenosine phosphosulfate reductase;protein_id=EEJ9920505.1;transl_table=11	90371.CY43_03310	0	.	COG3969@1|root,COG3969@2|Bacteria,1NBDM@1224|Proteobacteria,1RYRP@1236|Gammaproteobacteria,3ZKJY@590|Salmonella	1236|Gammaproteobacteria	S	Domain of unknown function (DUF3440)	ybdN	GO:0003674,GO:0003824,GO:0008150,GO:0008152	-	-	-	-	-	-	-	-	-	-	DUF3440,PAPS_reduct
24695	GCA_001692635.1	CP016586.1	757464	757525	Protein Homology	CDS	755024	757606	.	-	0	ID=cds-ANV65212.1;Parent=gene-A6V84_03610;Dbxref=NCBI_GP:ANV65212.1;Name=ANV65212.1;gbkey=CDS;inference=EXISTENCE: similar to AA sequence:RefSeq:WP_008456064.1;locus_tag=A6V84_03610;product=leucine--tRNA ligase;protein_id=ANV65212.1;transl_table=11	220341.16501899	0	.	COG0495@1|root,COG0495@2|Bacteria,1MV47@1224|Proteobacteria,1RP14@1236|Gammaproteobacteria,3ZJ6B@590|Salmonella	1236|Gammaproteobacteria	J	Leucyl-tRNA synthetase, Domain 2	leuS	GO:0000166,GO:0002161,GO:0003674,GO:0003824,GO:0004812,GO:0004823,GO:0005488,GO:0005524,GO:0005575,GO:0005622,GO:0005623,GO:0005737,GO:0005829,GO:0006082,GO:0006139,GO:0006399,GO:0006412,GO:0006418,GO:0006429,GO:0006450,GO:0006518,GO:0006520,GO:0006725,GO:0006807,GO:0008144,GO:0008150,GO:0008152,GO:0009058,GO:0009059,GO:0009987,GO:0010467,GO:0016070,GO:0016787,GO:0016788,GO:0016874,GO:0016875,GO:…	6.1.1.4	ko:K01869	ko00970,map00970	M00359,M00360	R03657	RC00055,RC00523	ko00000,ko00001,ko00002,ko01000,ko01007,ko03016,ko03029	-	-	iECOK1_1307.ECOK1_0652,iECS88_1305.ECS88_0684,iNRG857_1313.NRG857_02925,iPC815.YPO2610	Anticodon_1,tRNA-synt_1,tRNA-synt_1_2,tRNA-synt_1g
24777	GCA_016375685.1	DACZPU010000039.1	1416	1449	Protein Homology	CDS	80	2293	.	+	0	ID=cds-HAV1262737.1;Parent=gene-JGZ74_004290;Dbxref=NCBI_GP:HAV1262737.1;Name=HAV1262737.1;gbkey=CDS;inference=COORDINATES: similar to AA sequence:RefSeq:NP_461438.1;locus_tag=JGZ74_004290;product=sensor domain-containing phosphodiesterase;protein_id=HAV1262737.1;transl_table=11	90371.CY43_13375	0	.	COG2200@1|root,COG2200@2|Bacteria,1N299@1224|Proteobacteria,1RN30@1236|Gammaproteobacteria,3ZKG6@590|Salmonella	1236|Gammaproteobacteria	T	MASE1	yfgF	GO:0000166,GO:0000302,GO:0003674,GO:0003824,GO:0005488,GO:0005575,GO:0005623,GO:0005886,GO:0006950,GO:0006979,GO:0008081,GO:0008150,GO:0009628,GO:0009636,GO:0009987,GO:0010035,GO:0016020,GO:0016021,GO:0016787,GO:0016788,GO:0031224,GO:0033554,GO:0034059,GO:0034599,GO:0034614,GO:0035690,GO:0036094,GO:0036293,GO:0036294,GO:0042221,GO:0042493,GO:0042542,GO:0042578,GO:0043900,GO:0044425,GO:0044464,GO:…	-	-	-	-	-	-	-	-	-	-	EAL,MASE1
24845	GCA_008617515.1	AAKXFS010000049.1	10215	10264	Protein Homology	CDS	9729	10628	.	-	0	ID=cds-ECW6297137.1;Parent=gene-AOZ74_18680;Dbxref=NCBI_GP:ECW6297137.1;Name=ECW6297137.1;gbkey=CDS;gene=hemF;inference=COORDINATES: similar to AA sequence:RefSeq:NP_456986.1;locus_tag=AOZ74_18680;product=oxygen-dependent coproporphyrinogen oxidase;protein_id=ECW6297137.1;transl_table=11	220341.16503668	2.22e-235	.	COG0408@1|root,COG0408@2|Bacteria,1MWMF@1224|Proteobacteria,1RMM8@1236|Gammaproteobacteria,3ZJ63@590|Salmonella	1236|Gammaproteobacteria	H	Involved in the heme biosynthesis. Catalyzes the aerobic oxidative decarboxylation of propionate groups of rings A and B of coproporphyrinogen-III to yield the vinyl groups in protoporphyrinogen-IX	hemF	GO:0003674,GO:0003824,GO:0004109,GO:0005488,GO:0005515,GO:0005575,GO:0005622,GO:0005623,GO:0005737,GO:0006725,GO:0006778,GO:0006779,GO:0006782,GO:0006783,GO:0006807,GO:0008150,GO:0008152,GO:0009058,GO:0009987,GO:0016491,GO:0016627,GO:0016634,GO:0018130,GO:0019438,GO:0030145,GO:0033013,GO:0033014,GO:0034641,GO:0042168,GO:0042440,GO:0042802,GO:0042803,GO:0043167,GO:0043169,GO:0044237,GO:0044249,GO:…	1.3.3.3	ko:K00228	ko00860,ko01100,ko01110,map00860,map01100,map01110	M00121	R03220	RC00884	ko00000,ko00001,ko00002,ko01000	-	-	iAF1260.b2436,iBWG_1329.BWG_2198,iECDH10B_1368.ECDH10B_2601,iECDH1ME8569_1439.ECDH1ME8569_2370,iETEC_1333.ETEC_2549,iEcDH1_1363.EcDH1_1225,iEcHS_1320.EcHS_A2573,iEcolC_1368.EcolC_1243,iJO1366.b2436,iJR904.b2436,iY75_1357.Y75_RS12760	Coprogen_oxidas,Shikimate_DH,Shikimate_dh_N
24934	GCA_001541975.1	LRPF01000173.1	3248	3287	GeneMarkS+	CDS	2608	3378	.	-	0	ID=cds-KWU69723.1;Parent=gene-Y093_23260;Dbxref=NCBI_GP:KWU69723.1;Name=KWU69723.1;gbkey=CDS;inference=COORDINATES: ab initio prediction:GeneMarkS+;locus_tag=Y093_23260;product=hypothetical protein;protein_id=KWU69723.1;transl_table=11	90371.CY43_01075	0	.	COG2844@1|root,COG2844@2|Bacteria,1MV54@1224|Proteobacteria,1RN5T@1236|Gammaproteobacteria,3ZKGQ@590|Salmonella	1236|Gammaproteobacteria	O	Modifies, by uridylylation and deuridylylation, the PII regulatory proteins (GlnB and homologs), in response to the nitrogen status of the cell that GlnD senses through the glutamine level. Under low glutamine levels, catalyzes the conversion of the PII proteins and UTP to PII-UMP and PPi, while under higher glutamine levels, GlnD hydrolyzes PII-UMP to PII and UMP (deuridylylation). Thus, control…	glnD	GO:0003674,GO:0003824,GO:0006082,GO:0006464,GO:0006520,GO:0006541,GO:0006542,GO:0006807,GO:0008150,GO:0008152,GO:0008652,GO:0008773,GO:0009058,GO:0009064,GO:0009084,GO:0009399,GO:0009987,GO:0016053,GO:0016740,GO:0016772,GO:0016779,GO:0016787,GO:0019538,GO:0019752,GO:0036211,GO:0043170,GO:0043412,GO:0043436,GO:0044237,GO:0044238,GO:0044249,GO:0044260,GO:0044267,GO:0044281,GO:0044283,GO:0046394,GO:…	2.7.7.59	ko:K00990	ko02020,map02020	-	-	-	ko00000,ko00001,ko01000	-	-	-	ACT,ACT_6,DUF294,GlnD_UR_UTase,GlnE,HD,NTP_transf_2
25186	GCA_011448215.1	AAQATU010000026.1	26207	26268	Protein Homology	CDS	25698	26237	.	+	0	ID=cds-EEJ9540515.1;Parent=gene-T084_14535;Dbxref=NCBI_GP:EEJ9540515.1;Name=EEJ9540515.1;gbkey=CDS;inference=COORDINATES: similar to AA sequence:RefSeq:NP_459409.1;locus_tag=T084_14535;product=DUF3251 domain-containing protein;protein_id=EEJ9540515.1;transl_table=11	90371.CY43_02405	3.14e-121	.	COG4238@1|root,COG4238@2|Bacteria,1R569@1224|Proteobacteria,1RQCG@1236|Gammaproteobacteria,3ZM1W@590|Salmonella	1236|Gammaproteobacteria	M	Protein of unknown function (DUF3251)	yajI	GO:0005575,GO:0005623,GO:0005886,GO:0016020,GO:0044464,GO:0071944	-	-	-	-	-	-	-	-	-	-	DUF3251
25349	GCA_014815745.1	AAWKTM010000008.1	200506	200538	Protein Homology	CDS	199821	200588	.	+	0	ID=cds-EGJ2838518.1;Parent=gene-AIK87_002262;Dbxref=NCBI_GP:EGJ2838518.1;Name=EGJ2838518.1;gbkey=CDS;inference=COORDINATES: similar to AA sequence:RefSeq:NP_459306.1;locus_tag=AIK87_002262;product=amidohydrolase;protein_id=EGJ2838518.1;transl_table=11	90371.CY43_01555	2.83e-191	.	COG0388@1|root,COG0388@2|Bacteria,1MXBR@1224|Proteobacteria,1RQ4Z@1236|Gammaproteobacteria,3ZJTV@590|Salmonella	1236|Gammaproteobacteria	S	Carbon-nitrogen hydrolase	yafV	GO:0003674,GO:0003824,GO:0005575,GO:0005623,GO:0005886,GO:0006807,GO:0008150,GO:0008152,GO:0016020,GO:0016021,GO:0016787,GO:0016810,GO:0016811,GO:0031224,GO:0044425,GO:0044464,GO:0050152,GO:0071944,GO:0106008	3.5.1.3	ko:K11206,ko:K13566	ko00250,map00250	-	R00269,R00348	RC00010	ko00000,ko00001,ko01000	-	-	-	CN_hydrolase
25773	GCA_008618715.1	AAKXBJ010000041.1	9146	9195	Protein Homology	CDS	8978	11560	.	-	0	ID=cds-ECW6854599.1;Parent=gene-AL188_18580;Dbxref=NCBI_GP:ECW6854599.1;Name=ECW6854599.1;gbkey=CDS;gene=leuS;inference=COORDINATES: similar to AA sequence:RefSeq:WP_008456064.1;locus_tag=AL188_18580;product=leucine--tRNA ligase;protein_id=ECW6854599.1;transl_table=11	220341.16501899	0	.	COG0495@1|root,COG0495@2|Bacteria,1MV47@1224|Proteobacteria,1RP14@1236|Gammaproteobacteria,3ZJ6B@590|Salmonella	1236|Gammaproteobacteria	J	Leucyl-tRNA synthetase, Domain 2	leuS	GO:0000166,GO:0002161,GO:0003674,GO:0003824,GO:0004812,GO:0004823,GO:0005488,GO:0005524,GO:0005575,GO:0005622,GO:0005623,GO:0005737,GO:0005829,GO:0006082,GO:0006139,GO:0006399,GO:0006412,GO:0006418,GO:0006429,GO:0006450,GO:0006518,GO:0006520,GO:0006725,GO:0006807,GO:0008144,GO:0008150,GO:0008152,GO:0009058,GO:0009059,GO:0009987,GO:0010467,GO:0016070,GO:0016787,GO:0016788,GO:0016874,GO:0016875,GO:…	6.1.1.4	ko:K01869	ko00970,map00970	M00359,M00360	R03657	RC00055,RC00523	ko00000,ko00001,ko00002,ko01000,ko01007,ko03016,ko03029	-	-	iECOK1_1307.ECOK1_0652,iECS88_1305.ECS88_0684,iNRG857_1313.NRG857_02925,iPC815.YPO2610	Anticodon_1,tRNA-synt_1,tRNA-synt_1_2,tRNA-synt_1g
25854	GCA_001620795.1	LWJC01000013.1	34327	34372	Protein Homology	CDS	31679	34351	.	-	0	ID=cds-KZG30313.1;Parent=gene-AI11_06245;Dbxref=NCBI_GP:KZG30313.1;Name=KZG30313.1;Note=catalyzes the uridylylation or deuridylylation of the PII nitrogen regulatory protein;gbkey=CDS;inference=EXISTENCE: similar to AA sequence:RefSeq:WP_001523227.1;locus_tag=AI11_06245;product=bifunctional uridylyltransferase/uridylyl-removing protein;protein_id=KZG30313.1;transl_table=11	90371.CY43_01075	0	.	COG2844@1|root,COG2844@2|Bacteria,1MV54@1224|Proteobacteria,1RN5T@1236|Gammaproteobacteria,3ZKGQ@590|Salmonella	1236|Gammaproteobacteria	O	Modifies, by uridylylation and deuridylylation, the PII regulatory proteins (GlnB and homologs), in response to the nitrogen status of the cell that GlnD senses through the glutamine level. Under low glutamine levels, catalyzes the conversion of the PII proteins and UTP to PII-UMP and PPi, while under higher glutamine levels, GlnD hydrolyzes PII-UMP to PII and UMP (deuridylylation). Thus, control…	glnD	GO:0003674,GO:0003824,GO:0006082,GO:0006464,GO:0006520,GO:0006541,GO:0006542,GO:0006807,GO:0008150,GO:0008152,GO:0008652,GO:0008773,GO:0009058,GO:0009064,GO:0009084,GO:0009399,GO:0009987,GO:0016053,GO:0016740,GO:0016772,GO:0016779,GO:0016787,GO:0019538,GO:0019752,GO:0036211,GO:0043170,GO:0043412,GO:0043436,GO:0044237,GO:0044238,GO:0044249,GO:0044260,GO:0044267,GO:0044281,GO:0044283,GO:0046394,GO:…	2.7.7.59	ko:K00990	ko02020,map02020	-	-	-	ko00000,ko00001,ko01000	-	-	-	ACT,ACT_6,DUF294,GlnD_UR_UTase,GlnE,HD,NTP_transf_2
25869	GCA_011639675.1	AAQNQC010000011.1	12413	12474	Protein Homology	CDS	12199	13533	.	-	0	ID=cds-EEN8226447.1;Parent=gene-DV15_20655;Dbxref=NCBI_GP:EEN8226447.1;Name=EEN8226447.1;gbkey=CDS;gene=srmB;inference=COORDINATES: similar to AA sequence:RefSeq:NP_461578.1;locus_tag=DV15_20655;product=ATP-dependent RNA helicase SrmB;protein_id=EEN8226447.1;transl_table=11	90371.CY43_14080	3.94e-307	.	COG0513@1|root,COG0513@2|Bacteria,1MU49@1224|Proteobacteria,1RMWA@1236|Gammaproteobacteria,3ZKCA@590|Salmonella	1236|Gammaproteobacteria	F	DEAD-box RNA helicase involved in the assembly of the 50S ribosomal subunit at low temperature. Exhibits RNA-stimulated ATP hydrolysis and RNA unwinding activity	srmB	GO:0000027,GO:0000166,GO:0003674,GO:0003676,GO:0003723,GO:0003724,GO:0003725,GO:0003727,GO:0003824,GO:0004004,GO:0004386,GO:0005488,GO:0005524,GO:0005575,GO:0005622,GO:0005623,GO:0005737,GO:0005829,GO:0006139,GO:0006725,GO:0006807,GO:0006996,GO:0008026,GO:0008143,GO:0008144,GO:0008150,GO:0008152,GO:0008186,GO:0009987,GO:0010501,GO:0016043,GO:0016070,GO:0016462,GO:0016787,GO:0016817,GO:0016818,GO:…	3.6.4.13	ko:K05590	-	-	-	-	ko00000,ko01000,ko03009	-	-	-	DEAD,Helicase_C
25888	GCA_010648545.1	DAASVW010000005.1	241326	241387	Protein Homology	CDS	239379	241793	.	-	0	ID=cds-HAE7242609.1;Parent=gene-G4O68_001827;Dbxref=NCBI_GP:HAE7242609.1;Name=HAE7242609.1;gbkey=CDS;inference=COORDINATES: similar to AA sequence:RefSeq:NP_459503.1;locus_tag=G4O68_001827;product=ABC transporter permease;protein_id=HAE7242609.1;transl_table=11	90371.CY43_02880	0	.	COG3127@1|root,COG3127@2|Bacteria,1MU9R@1224|Proteobacteria,1RM8Y@1236|Gammaproteobacteria,3ZJV3@590|Salmonella	1236|Gammaproteobacteria	Q	FtsX-like permease family	ybbP	GO:0005575,GO:0005623,GO:0005886,GO:0016020,GO:0016021,GO:0031224,GO:0044425,GO:0044464,GO:0071944	-	ko:K02004	-	M00258	-	-	ko00000,ko00002,ko02000	3.A.1	-	-	FtsX,MacB_PCD
25953	GCA_011081985.1	AAPFPE010000003.1	97309	97370	Protein Homology	CDS	97155	97745	.	+	0	ID=cds-EED3986810.1;Parent=gene-GL36_12040;Dbxref=NCBI_GP:EED3986810.1;Name=EED3986810.1;gbkey=CDS;gene=lptE;inference=COORDINATES: similar to AA sequence:RefSeq:NP_455223.1;locus_tag=GL36_12040;product=LPS assembly lipoprotein LptE;protein_id=EED3986810.1;transl_table=11	220341.16501898	4.71e-129	.	COG2980@1|root,COG2980@2|Bacteria,1N0JN@1224|Proteobacteria,1SAG4@1236|Gammaproteobacteria,3ZK9E@590|Salmonella	1236|Gammaproteobacteria	M	Together with LptD, is involved in the assembly of lipopolysaccharide (LPS) at the surface of the outer membrane. Required for the proper assembly of LptD. Binds LPS and may serve as the LPS recognition site at the outer membrane	lptE	GO:0001530,GO:0003674,GO:0005488,GO:0005575,GO:0005623,GO:0006810,GO:0006869,GO:0008150,GO:0008289,GO:0009279,GO:0009987,GO:0010876,GO:0015920,GO:0016020,GO:0016043,GO:0019867,GO:0022607,GO:0030312,GO:0030313,GO:0031975,GO:0033036,GO:0043163,GO:0043165,GO:0044085,GO:0044091,GO:0044462,GO:0044464,GO:0045229,GO:0051179,GO:0051234,GO:0061024,GO:0071702,GO:0071709,GO:0071840,GO:0071944,GO:0097367,GO:…	-	ko:K03643	-	-	-	-	ko00000,ko02000	1.B.42.1	-	iECH74115_1262.ECH74115_0730,iECSP_1301.ECSP_0694,iECs_1301.ECs0679,iG2583_1286.G2583_0804,iZ_1308.Z0788	LptE
26014	GCA_010700165.1	AAOJMC010000003.1	291990	292081	Protein Homology	CDS	291963	292322	.	-	0	ID=cds-EDW1622736.1;Parent=gene-EC37_002044;Dbxref=NCBI_GP:EDW1622736.1;Name=EDW1622736.1;gbkey=CDS;inference=COORDINATES: similar to AA sequence:RefSeq:WP_000065086.1;locus_tag=EC37_002044;product=Eaf protein;protein_id=EDW1622736.1;transl_table=11	10754.VEAF_BPP22	4.64e-76	.	4QANT@10239|Viruses,4QVQ8@35237|dsDNA viruses no RNA stage,4QSWX@28883|Caudovirales	28883|Caudovirales	S	Pfam:DUF5448	-	-	-	-	-	-	-	-	-	-	-	-	-
26067	GCA_011448715.1	AAQAVZ010000001.1	356710	356771	Protein Homology	CDS	356592	357515	.	+	0	ID=cds-EEJ9798560.1;Parent=gene-EF10_01905;Dbxref=NCBI_GP:EEJ9798560.1;Name=EEJ9798560.1;gbkey=CDS;inference=COORDINATES: similar to AA sequence:RefSeq:NP_460140.1;locus_tag=EF10_01905;product=Gfo/Idh/MocA family oxidoreductase;protein_id=EEJ9798560.1;transl_table=11	90371.CY43_05960	4.81e-225	.	COG0673@1|root,COG0673@2|Bacteria,1MVCX@1224|Proteobacteria,1RP1P@1236|Gammaproteobacteria,3ZJJE@590|Salmonella	1236|Gammaproteobacteria	S	Oxidoreductase family, NAD-binding Rossmann fold	mviM	GO:0003674,GO:0003824,GO:0008150,GO:0008152,GO:0016491,GO:0055114	-	ko:K03810	-	-	-	-	ko00000	-	-	-	DUF480,GFO_IDH_MocA
26199	GCA_001535285.1	LRNU01000144.1	281	342	Protein Homology	CDS	1	571	.	-	0	ID=cds-Y104_21885;Parent=gene-Y104_21885;Note=required for the assembly and function of the DNAX complex which is required for the assembly of the beta subunit onto primed DNA;gbkey=CDS;gene=holA;inference=EXISTENCE: similar to AA sequence:RefSeq:WP_006685524.1;locus_tag=Y104_21885;pseudo=true;transl_table=11	NA	NA	.	NA	NA	NA	NA	NA	NA	NA	NA	NA	NA	NA	NA	NA	NA	NA	NA	NA
26227	GCA_010648545.1	DAASVW010000005.1	241747	241786	Protein Homology	CDS	239379	241793	.	-	0	ID=cds-HAE7242609.1;Parent=gene-G4O68_001827;Dbxref=NCBI_GP:HAE7242609.1;Name=HAE7242609.1;gbkey=CDS;inference=COORDINATES: similar to AA sequence:RefSeq:NP_459503.1;locus_tag=G4O68_001827;product=ABC transporter permease;protein_id=HAE7242609.1;transl_table=11	90371.CY43_02880	0	.	COG3127@1|root,COG3127@2|Bacteria,1MU9R@1224|Proteobacteria,1RM8Y@1236|Gammaproteobacteria,3ZJV3@590|Salmonella	1236|Gammaproteobacteria	Q	FtsX-like permease family	ybbP	GO:0005575,GO:0005623,GO:0005886,GO:0016020,GO:0016021,GO:0031224,GO:0044425,GO:0044464,GO:0071944	-	ko:K02004	-	M00258	-	-	ko00000,ko00002,ko02000	3.A.1	-	-	FtsX,MacB_PCD
26260	GCA_011448715.1	AAQAVZ010000001.1	446163	446224	Protein Homology	CDS	446125	446715	.	+	0	ID=cds-EEJ9798649.1;Parent=gene-EF10_02360;Dbxref=NCBI_GP:EEJ9798649.1;Name=EEJ9798649.1;gbkey=CDS;inference=COORDINATES: similar to AA sequence:RefSeq:NP_460226.1;locus_tag=EF10_02360;product=ATP-binding cassette domain-containing protein;protein_id=EEJ9798649.1;transl_table=11	90371.CY43_06410	1.8e-142	.	COG1124@1|root,COG1124@2|Bacteria,1RHR2@1224|Proteobacteria,1S2PZ@1236|Gammaproteobacteria,3ZIXZ@590|Salmonella	1236|Gammaproteobacteria	EP	ATPases associated with a variety of cellular activities	gsiA_7	-	-	ko:K02032	ko02024,map02024	M00239	-	-	ko00000,ko00001,ko00002,ko02000	3.A.1.5	-	-	ABC_tran
26501	GCA_009564355.1	AAMYJG010000036.1	14228	14289	Protein Homology	CDS	14173	14859	.	+	0	ID=cds-EDM4530034.1;Parent=gene-AIA93_19965;Dbxref=NCBI_GP:EDM4530034.1;Name=EDM4530034.1;gbkey=CDS;inference=COORDINATES: similar to AA sequence:RefSeq:NP_455102.1;locus_tag=AIA93_19965;product=ABC transporter ATP-binding protein;protein_id=EDM4530034.1;transl_table=11	220341.16501777	2.9e-157	.	COG4181@1|root,COG4181@2|Bacteria,1MXG9@1224|Proteobacteria,1RMG1@1236|Gammaproteobacteria,3ZK7B@590|Salmonella	1236|Gammaproteobacteria	Q	ABC transporter	ybbA	GO:0000166,GO:0003674,GO:0003824,GO:0005488,GO:0005524,GO:0008144,GO:0016462,GO:0016787,GO:0016817,GO:0016818,GO:0016887,GO:0017076,GO:0017111,GO:0030554,GO:0032553,GO:0032555,GO:0032559,GO:0035639,GO:0036094,GO:0043167,GO:0043168,GO:0097159,GO:0097367,GO:1901265,GO:1901363	-	ko:K02003	-	M00258	-	-	ko00000,ko00002,ko02000	3.A.1	-	-	ABC_tran
26569	GCA_010503355.1	DAARUF010000001.1	90960	91020	Protein Homology	CDS	88649	92533	.	-	0	ID=cds-HAE3970259.1;Parent=gene-G4A69_000087;Dbxref=NCBI_GP:HAE3970259.1;Name=HAE3970259.1;gbkey=CDS;gene=entF;inference=COORDINATES: similar to AA sequence:RefSeq:NP_459580.1;locus_tag=G4A69_000087;product=enterobactin non-ribosomal peptide synthetase EntF;protein_id=HAE3970259.1;transl_table=11	90371.CY43_03225	0	.	COG1020@1|root,COG3319@1|root,COG1020@2|Bacteria,COG3319@2|Bacteria,1QK4F@1224|Proteobacteria,1RPAG@1236|Gammaproteobacteria,3ZKBV@590|Salmonella	1236|Gammaproteobacteria	Q	Condensation domain	entF	GO:0000166,GO:0003674,GO:0003824,GO:0005488,GO:0005524,GO:0005575,GO:0005622,GO:0005623,GO:0005737,GO:0005829,GO:0005886,GO:0006082,GO:0006518,GO:0006520,GO:0006725,GO:0006807,GO:0008144,GO:0008150,GO:0008152,GO:0009058,GO:0009237,GO:0009238,GO:0009239,GO:0009366,GO:0009712,GO:0009713,GO:0009987,GO:0016020,GO:0016740,GO:0016772,GO:0016779,GO:0016787,GO:0016788,GO:0016874,GO:0016879,GO:0016881,GO:…	6.3.2.14	ko:K02364	ko01053,ko01110,ko01130,map01053,map01110,map01130	-	R07644	RC00162,RC03046	ko00000,ko00001,ko01000,ko01008	-	-	iECO111_1330.ECO111_0616,iECO26_1355.ECO26_0661,iECSE_1348.ECSE_0653,iEcolC_1368.EcolC_3058	AMP-binding,AMP-binding_C,Condensation,PP-binding,Thioesterase
26786	GCA_009564355.1	AAMYJG010000036.1	13118	13162	Protein Homology	CDS	12663	13433	.	-	0	ID=cds-EDM4530032.1;Parent=gene-AIA93_19955;Dbxref=NCBI_GP:EDM4530032.1;Name=EDM4530032.1;gbkey=CDS;inference=COORDINATES: similar to AA sequence:RefSeq:NP_455100.1;locus_tag=AIA93_19955;product=short-chain dehydrogenase;protein_id=EDM4530032.1;transl_table=11	220341.16501775	1.5e-182	.	COG0300@1|root,COG0300@2|Bacteria,1RGKZ@1224|Proteobacteria,1T1HV@1236|Gammaproteobacteria,3ZJDU@590|Salmonella	1236|Gammaproteobacteria	S	Fungal family of unknown function (DUF1776)	ybbO	GO:0003674,GO:0003824,GO:0004033,GO:0008106,GO:0008150,GO:0008152,GO:0016491,GO:0016614,GO:0016616,GO:0055114	-	-	-	-	-	-	-	-	-	-	adh_short
26844	GCA_001692635.1	CP016586.1	692462	692513	Protein Homology	CDS	691375	695259	.	+	0	ID=cds-ANV65152.1;Parent=gene-A6V84_03305;Dbxref=NCBI_GP:ANV65152.1;Name=ANV65152.1;Note=with EntB%2C EntD%2C and EntE forms the multienzyme complex enterobactin synthase%3B EntF is the serine activating enzyme which catalyzes the formation of the amide and ester bonds of the cyclic enterobactin;gbkey=CDS;gene=entF;inference=EXISTENCE: similar to AA sequence:RefSeq:WP_016149762.1;locus_tag=A6V84_…	90371.CY43_03225	0	.	COG1020@1|root,COG3319@1|root,COG1020@2|Bacteria,COG3319@2|Bacteria,1QK4F@1224|Proteobacteria,1RPAG@1236|Gammaproteobacteria,3ZKBV@590|Salmonella	1236|Gammaproteobacteria	Q	Condensation domain	entF	GO:0000166,GO:0003674,GO:0003824,GO:0005488,GO:0005524,GO:0005575,GO:0005622,GO:0005623,GO:0005737,GO:0005829,GO:0005886,GO:0006082,GO:0006518,GO:0006520,GO:0006725,GO:0006807,GO:0008144,GO:0008150,GO:0008152,GO:0009058,GO:0009237,GO:0009238,GO:0009239,GO:0009366,GO:0009712,GO:0009713,GO:0009987,GO:0016020,GO:0016740,GO:0016772,GO:0016779,GO:0016787,GO:0016788,GO:0016874,GO:0016879,GO:0016881,GO:…	6.3.2.14	ko:K02364	ko01053,ko01110,ko01130,map01053,map01110,map01130	-	R07644	RC00162,RC03046	ko00000,ko00001,ko01000,ko01008	-	-	iECO111_1330.ECO111_0616,iECO26_1355.ECO26_0661,iECSE_1348.ECSE_0653,iEcolC_1368.EcolC_3058	AMP-binding,AMP-binding_C,Condensation,PP-binding,Thioesterase
27070	GCA_010648545.1	DAASVW010000005.1	244002	244061	Protein Homology	CDS	244046	244900	.	+	0	ID=cds-HAE7242613.1;Parent=gene-G4O68_001831;Dbxref=NCBI_GP:HAE7242613.1;Name=HAE7242613.1;gbkey=CDS;gene=cnoX;inference=COORDINATES: similar to AA sequence:RefSeq:NP_459499.1;locus_tag=G4O68_001831;product=chaperedoxin;protein_id=HAE7242613.1;transl_table=11	220341.16501774	1.44e-194	.	COG3118@1|root,COG3118@2|Bacteria,1MV0R@1224|Proteobacteria,1RMSQ@1236|Gammaproteobacteria,3ZKXZ@590|Salmonella	1236|Gammaproteobacteria	O	F plasmid transfer operon protein	ybbN	GO:0003674,GO:0003824,GO:0005575,GO:0005622,GO:0005623,GO:0005737,GO:0005829,GO:0006457,GO:0008150,GO:0008152,GO:0009987,GO:0015035,GO:0015036,GO:0016491,GO:0016667,GO:0019725,GO:0042592,GO:0044424,GO:0044444,GO:0044464,GO:0045454,GO:0050789,GO:0050794,GO:0055114,GO:0061077,GO:0065007,GO:0065008	-	ko:K03671,ko:K05838	ko04621,ko05418,map04621,map05418	-	-	-	ko00000,ko00001,ko03110	-	-	-	ANAPC3,TPR_16,TPR_19,TPR_20,TPR_5,Thioredoxin,Thioredoxin_2
27141	GCA_010453975.1	DAARNZ010000011.1	54406	54467	Protein Homology	CDS	53701	54537	.	+	0	ID=cds-HAE3164309.1;Parent=gene-G3596_004220;Dbxref=NCBI_GP:HAE3164309.1;Name=HAE3164309.1;gbkey=CDS;inference=COORDINATES: similar to AA sequence:RefSeq:NP_458002.1;locus_tag=G3596_004220;product=HTH-type transcriptional activator RhaS;protein_id=HAE3164309.1;transl_table=11	220341.16504689	8.52e-209	.	COG4977@1|root,COG4977@2|Bacteria,1Q7DC@1224|Proteobacteria,1RQ1U@1236|Gammaproteobacteria,3ZIXT@590|Salmonella	1236|Gammaproteobacteria	K	Activates expression of the rhaBAD and rhaT operons	rhaS	GO:0003674,GO:0003676,GO:0003677,GO:0003700,GO:0005488,GO:0005575,GO:0005622,GO:0005623,GO:0005737,GO:0005975,GO:0005996,GO:0006139,GO:0006351,GO:0006355,GO:0006725,GO:0006807,GO:0008150,GO:0008152,GO:0009058,GO:0009059,GO:0009889,GO:0009987,GO:0010467,GO:0010468,GO:0010556,GO:0016070,GO:0018130,GO:0019219,GO:0019222,GO:0019299,GO:0019318,GO:0019438,GO:0031323,GO:0031326,GO:0032774,GO:0034641,GO:…	-	ko:K02855,ko:K17736	-	-	-	-	ko00000,ko03000	-	-	-	AraC_binding,DJ-1_PfpI,HTH_18
27420	GCA_010669945.1	DAATBW010000015.1	22167	22228	Protein Homology	CDS	21220	22314	.	-	0	ID=cds-HAE7974112.1;Parent=gene-G4P93_003382;Dbxref=NCBI_GP:HAE7974112.1;Name=HAE7974112.1;gbkey=CDS;inference=COORDINATES: similar to AA sequence:RefSeq:NP_459636.1;locus_tag=G4P93_003382;product=threonine-phosphate decarboxylase;protein_id=HAE7974112.1;transl_table=11	90371.CY43_03510	9.63e-272	.	COG0079@1|root,COG0079@2|Bacteria,1MW7I@1224|Proteobacteria,1RQQJ@1236|Gammaproteobacteria,3ZN7X@590|Salmonella	1236|Gammaproteobacteria	H	O-2-phosphate, the precursor for the linkage between the nucleotide loop and the corrin ring in cobalamin	cobD	GO:0003674,GO:0003824,GO:0005488,GO:0006725,GO:0006766,GO:0006767,GO:0006807,GO:0008144,GO:0008150,GO:0008152,GO:0009058,GO:0009110,GO:0009235,GO:0009236,GO:0009987,GO:0016829,GO:0016830,GO:0016831,GO:0017144,GO:0018130,GO:0019438,GO:0019842,GO:0030170,GO:0033013,GO:0033014,GO:0034641,GO:0036094,GO:0042364,GO:0043167,GO:0043168,GO:0044237,GO:0044249,GO:0044271,GO:0044281,GO:0044283,GO:0046483,GO:…	4.1.1.81	ko:K04720	ko00860,map00860	-	R06530	RC00517	ko00000,ko00001,ko01000	-	-	-	Aminotran_1_2
27631	GCA_008647855.1	AAKZDR010000010.1	145290	145351	Protein Homology	CDS	145153	145371	.	-	0	ID=cds-ECX0141164.1;Parent=gene-AOZ84_09900;Dbxref=NCBI_GP:ECX0141164.1;Name=ECX0141164.1;gbkey=CDS;inference=COORDINATES: similar to AA sequence:RefSeq:NP_459579.1;locus_tag=AOZ84_09900;product=MbtH family protein;protein_id=ECX0141164.1;transl_table=11	90371.CY43_03220	3.25e-52	.	COG3251@1|root,COG3251@2|Bacteria,1N87J@1224|Proteobacteria,1SCB8@1236|Gammaproteobacteria,3ZMJR@590|Salmonella	1236|Gammaproteobacteria	S	MbtH-like protein	ybdZ	GO:0005575,GO:0005622,GO:0005623,GO:0005737,GO:0005829,GO:0006518,GO:0006725,GO:0006807,GO:0008150,GO:0008152,GO:0009058,GO:0009237,GO:0009238,GO:0009239,GO:0009712,GO:0009713,GO:0009987,GO:0018130,GO:0018958,GO:0019184,GO:0019290,GO:0019438,GO:0019540,GO:0019748,GO:0034641,GO:0043043,GO:0043603,GO:0043604,GO:0044237,GO:0044249,GO:0044271,GO:0044424,GO:0044444,GO:0044464,GO:0044550,GO:0046189,GO:…	-	ko:K05375	ko00261,ko01130,map00261,map01130	M00736	R10880	RC00064,RC00141,RC03296,RC03297,RC03298	ko00000,ko00001,ko00002	-	-	-	MbtH
27677	GCA_010390435.1	DAAREO010000081.1	2	1000	Protein Homology	CDS	1	607	.	+	1	ID=cds-HAE2108523.1;Parent=gene-G3W49_004583;Dbxref=NCBI_GP:HAE2108523.1;Name=HAE2108523.1;gbkey=CDS;inference=COORDINATES: similar to AA sequence:RefSeq:WP_001354646.1;locus_tag=G3W49_004583;partial=true;product=hypothetical protein;protein_id=HAE2108523.1;start_range=.,1;transl_table=11	NA	NA	.	NA	NA	NA	NA	NA	NA	NA	NA	NA	NA	NA	NA	NA	NA	NA	NA	NA
27677	GCA_010390435.1	DAAREO010000081.1	2	1000	Protein Homology	CDS	643	828	.	-	0	ID=cds-HAE2108524.1;Parent=gene-G3W49_004584;Dbxref=NCBI_GP:HAE2108524.1;Name=HAE2108524.1;gbkey=CDS;inference=COORDINATES: similar to AA sequence:RefSeq:WP_008852713.1;locus_tag=G3W49_004584;product=hypothetical protein;protein_id=HAE2108524.1;transl_table=11	1219077.VAZ01S_114_00085	6.14e-12	.	arCOG08992@1|root,32VE4@2|Bacteria,1RBE2@1224|Proteobacteria,1S5I9@1236|Gammaproteobacteria,1XYCR@135623|Vibrionales	135623|Vibrionales	-	-	-	-	-	-	-	-	-	-	-	-	-	-	-
27677	GCA_010390435.1	DAAREO010000081.1	2	1000	Protein Homology	CDS	986	1129	.	-	0	ID=cds-HAE2108525.1;Parent=gene-G3W49_004585;Dbxref=NCBI_GP:HAE2108525.1;Name=HAE2108525.1;gbkey=CDS;inference=COORDINATES: similar to AA sequence:RefSeq:WP_000337268.1;locus_tag=G3W49_004585;product=hypothetical protein;protein_id=HAE2108525.1;transl_table=11	NA	NA	.	NA	NA	NA	NA	NA	NA	NA	NA	NA	NA	NA	NA	NA	NA	NA	NA	NA
27760	GCA_006812325.1	AAGICE010000012.1	32584	32632	Protein Homology	CDS	32400	33359	.	+	0	ID=cds-EBO3084636.1;Parent=gene-CO78_21455;Dbxref=NCBI_GP:EBO3084636.1;Name=EBO3084636.1;gbkey=CDS;gene=yidZ;inference=COORDINATES: similar to AA sequence:RefSeq:NP_462747.1;locus_tag=CO78_21455;product=HTH-type transcriptional regulator YidZ;protein_id=EBO3084636.1;transl_table=11	90371.CY43_20170	2.33e-238	.	COG0583@1|root,COG0583@2|Bacteria,1R4F5@1224|Proteobacteria,1RRRX@1236|Gammaproteobacteria,3ZJSI@590|Salmonella	1236|Gammaproteobacteria	K	Involved in anaerobic NO protection	yidZ	GO:0003674,GO:0003676,GO:0003677,GO:0003700,GO:0005488,GO:0006139,GO:0006351,GO:0006355,GO:0006725,GO:0006807,GO:0008150,GO:0008152,GO:0009058,GO:0009059,GO:0009889,GO:0009987,GO:0010467,GO:0010468,GO:0010556,GO:0016070,GO:0018130,GO:0019219,GO:0019222,GO:0019438,GO:0031323,GO:0031326,GO:0032774,GO:0034641,GO:0034645,GO:0034654,GO:0043170,GO:0044237,GO:0044238,GO:0044249,GO:0044260,GO:0044271,GO:…	-	-	-	-	-	-	-	-	-	-	HTH_1,LysR_substrate
27885	GCA_008114045.1	AAJQKA010000015.1	29523	29559	Protein Homology	CDS	28934	29692	.	-	0	ID=cds-ECO0580988.1;Parent=gene-XS70_18510;Dbxref=NCBI_GP:ECO0580988.1;Name=ECO0580988.1;gbkey=CDS;gene=ispU;inference=COORDINATES: similar to AA sequence:RefSeq:NP_459226.1;locus_tag=XS70_18510;product=(2E%2C6E)-farnesyl-diphosphate-specific ditrans%2Cpolycis-undecaprenyl-diphosphate synthase;protein_id=ECO0580988.1;transl_table=11	90371.CY43_01110	1.91e-183	.	COG0020@1|root,COG0020@2|Bacteria,1MVP1@1224|Proteobacteria,1RMVX@1236|Gammaproteobacteria,3ZKE4@590|Salmonella	1236|Gammaproteobacteria	F	Catalyzes the sequential condensation of isopentenyl diphosphate (IPP) with (2E,6E)-farnesyl diphosphate (E,E-FPP) to yield (2Z,6Z,10Z,14Z,18Z,22Z,26Z,30Z,34E,38E)-undecaprenyl diphosphate (di-trans,octa-cis-UPP). UPP is the precursor of glycosyl carrier lipid in the biosynthesis of bacterial cell wall polysaccharide components such as peptidoglycan and lipopolysaccharide	uppS	GO:0000270,GO:0000287,GO:0002094,GO:0003674,GO:0003824,GO:0004659,GO:0005488,GO:0005575,GO:0005622,GO:0005623,GO:0005737,GO:0005829,GO:0006022,GO:0006023,GO:0006024,GO:0006066,GO:0006629,GO:0006720,GO:0006807,GO:0007049,GO:0008150,GO:0008152,GO:0008299,GO:0008360,GO:0008610,GO:0008834,GO:0009058,GO:0009059,GO:0009252,GO:0009273,GO:0009987,GO:0016043,GO:0016093,GO:0016094,GO:0016740,GO:0016765,GO:…	2.5.1.31	ko:K00806	ko00900,ko01110,map00900,map01110	-	R06447	RC00279,RC02839	ko00000,ko00001,ko01000,ko01006	-	-	iECBD_1354.ECBD_3445,iECOK1_1307.ECOK1_0175,iECSE_1348.ECSE_0173,iECW_1372.ECW_m0170,iEKO11_1354.EKO11_3744,iEcDH1_1363.EcDH1_3429,iEcE24377_1341.EcE24377A_0178,iEcHS_1320.EcHS_A0176,iNRG857_1313.NRG857_00890,iSFV_1184.SFV_0157,iUMN146_1321.UM146_23675,iUMNK88_1353.UMNK88_178,iWFL_1372.ECW_m0170,iY75_1357.Y75_RS00880	CTP_transf_1,Prenyltransf
28020	GCA_014815755.1	AAWKTL010000010.1	65296	65338	Protein Homology	CDS	65238	66638	.	-	0	ID=cds-EGJ2821259.1;Parent=gene-AIK85_003522;Dbxref=NCBI_GP:EGJ2821259.1;Name=EGJ2821259.1;gbkey=CDS;gene=leuC;inference=COORDINATES: similar to AA sequence:RefSeq:NP_459116.1;locus_tag=AIK85_003522;product=3-isopropylmalate dehydratase large subunit;protein_id=EGJ2821259.1;transl_table=11	90371.CY43_00550	0	.	COG0065@1|root,COG0065@2|Bacteria,1MVYR@1224|Proteobacteria,1RMF6@1236|Gammaproteobacteria,3ZIW2@590|Salmonella	1236|Gammaproteobacteria	E	Catalyzes the isomerization between 2-isopropylmalate and 3-isopropylmalate, via the formation of 2-isopropylmaleate	leuC	GO:0003674,GO:0003824,GO:0003861,GO:0005488,GO:0005575,GO:0005622,GO:0005623,GO:0005737,GO:0005829,GO:0006082,GO:0006520,GO:0006551,GO:0006807,GO:0008150,GO:0008152,GO:0008652,GO:0009058,GO:0009081,GO:0009082,GO:0009098,GO:0009316,GO:0009987,GO:0016053,GO:0016829,GO:0016835,GO:0016836,GO:0016853,GO:0016866,GO:0019752,GO:0032991,GO:0043167,GO:0043169,GO:0043436,GO:0044237,GO:0044238,GO:0044249,GO:…	4.2.1.33,4.2.1.35	ko:K01703	ko00290,ko00660,ko00966,ko01100,ko01110,ko01210,ko01230,map00290,map00660,map00966,map01100,map01110,map01210,map01230	M00432,M00535	R03896,R03898,R03968,R04001,R08620,R08624,R08628,R08634,R08641,R08645,R10170	RC00497,RC00976,RC00977,RC01041,RC01046,RC03072	br01601,ko00000,ko00001,ko00002,ko01000	-	-	iEcE24377_1341.EcE24377A_0075,iPC815.YPO0531	Aconitase
28037	GCA_011448715.1	AAQAVZ010000004.1	93387	93448	Protein Homology	CDS	91637	93652	.	+	0	ID=cds-EEJ9800787.1;Parent=gene-EF10_13565;Dbxref=NCBI_GP:EEJ9800787.1;Name=EEJ9800787.1;gbkey=CDS;gene=ligA;inference=COORDINATES: similar to AA sequence:RefSeq:NP_456964.1;locus_tag=EF10_13565;product=NAD-dependent DNA ligase LigA;protein_id=EEJ9800787.1;transl_table=11	90371.CY43_12985	0	.	COG0272@1|root,COG0272@2|Bacteria,1MV3R@1224|Proteobacteria,1RPAV@1236|Gammaproteobacteria,3ZIPZ@590|Salmonella	1236|Gammaproteobacteria	L	DNA ligase that catalyzes the formation of phosphodiester linkages between 5'-phosphoryl and 3'-hydroxyl groups in double-stranded DNA using NAD as a coenzyme and as the energy source for the reaction. It is essential for DNA replication and repair of damaged DNA	ligA	GO:0000166,GO:0003674,GO:0003676,GO:0003677,GO:0003824,GO:0003909,GO:0003911,GO:0005488,GO:0005575,GO:0005622,GO:0005623,GO:0005737,GO:0005829,GO:0006139,GO:0006259,GO:0006260,GO:0006266,GO:0006281,GO:0006284,GO:0006288,GO:0006310,GO:0006725,GO:0006807,GO:0006950,GO:0006974,GO:0008150,GO:0008152,GO:0009058,GO:0009059,GO:0009987,GO:0016874,GO:0016886,GO:0033554,GO:0034641,GO:0034645,GO:0036094,GO:…	6.5.1.2	ko:K01972	ko03030,ko03410,ko03420,ko03430,map03030,map03410,map03420,map03430	-	R00382	RC00005	ko00000,ko00001,ko01000,ko03032,ko03400	-	-	iEC55989_1330.EC55989_2701,iECABU_c1320.ECABU_c27320,iECIAI1_1343.ECIAI1_2469,iECO103_1326.ECO103_2930,iECO111_1330.ECO111_3141,iECO26_1355.ECO26_3464,iECSE_1348.ECSE_2702,iECW_1372.ECW_m2640,iEKO11_1354.EKO11_1317,iEcE24377_1341.EcE24377A_2698,iEcSMS35_1347.EcSMS35_2566,iWFL_1372.ECW_m2640,iYL1228.KPN_02758,ic_1306.c2945	BRCT,DNA_ligase_OB,DNA_ligase_ZBD,DNA_ligase_aden,HHH_2,HHH_5
28183	GCA_000329285.1	ALFS01000023.1	63000	63043	Genbank	CDS	62748	64139	.	-	0	ID=cds-ELM18786.1;Parent=gene-SEEE0895_13650;Dbxref=NCBI_GP:ELM18786.1;Name=ELM18786.1;Note=COG0065 3-isopropylmalate dehydratase large subunit;end_range=64139,.;gbkey=CDS;locus_tag=SEEE0895_13650;partial=true;product=isopropylmalate isomerase large subunit;protein_id=ELM18786.1;transl_table=11	90371.CY43_00550	0	.	COG0065@1|root,COG0065@2|Bacteria,1MVYR@1224|Proteobacteria,1RMF6@1236|Gammaproteobacteria,3ZIW2@590|Salmonella	1236|Gammaproteobacteria	E	Catalyzes the isomerization between 2-isopropylmalate and 3-isopropylmalate, via the formation of 2-isopropylmaleate	leuC	GO:0003674,GO:0003824,GO:0003861,GO:0005488,GO:0005575,GO:0005622,GO:0005623,GO:0005737,GO:0005829,GO:0006082,GO:0006520,GO:0006551,GO:0006807,GO:0008150,GO:0008152,GO:0008652,GO:0009058,GO:0009081,GO:0009082,GO:0009098,GO:0009316,GO:0009987,GO:0016053,GO:0016829,GO:0016835,GO:0016836,GO:0016853,GO:0016866,GO:0019752,GO:0032991,GO:0043167,GO:0043169,GO:0043436,GO:0044237,GO:0044238,GO:0044249,GO:…	4.2.1.33,4.2.1.35	ko:K01703	ko00290,ko00660,ko00966,ko01100,ko01110,ko01210,ko01230,map00290,map00660,map00966,map01100,map01110,map01210,map01230	M00432,M00535	R03896,R03898,R03968,R04001,R08620,R08624,R08628,R08634,R08641,R08645,R10170	RC00497,RC00976,RC00977,RC01041,RC01046,RC03072	br01601,ko00000,ko00001,ko00002,ko01000	-	-	iEcE24377_1341.EcE24377A_0075,iPC815.YPO0531	Aconitase
28211	GCA_001620795.1	LWJC01000106.1	3647	3698	Protein Homology	CDS	2330	4135	.	+	0	ID=cds-KZG25006.1;Parent=gene-AI11_20305;Dbxref=NCBI_GP:KZG25006.1;Name=KZG25006.1;Note=involved in potassium efflux;gbkey=CDS;inference=EXISTENCE: similar to AA sequence:SwissProt:B5FJN1.1;locus_tag=AI11_20305;product=potassium transporter KefB;protein_id=KZG25006.1;transl_table=11	90371.CY43_17980	0	.	COG0475@1|root,COG1226@1|root,COG0475@2|Bacteria,COG1226@2|Bacteria,1MV34@1224|Proteobacteria,1RNVR@1236|Gammaproteobacteria,3ZJCP@590|Salmonella	1236|Gammaproteobacteria	P	Pore-forming subunit of a potassium efflux system that confers protection against electrophiles. Catalyzes K( ) H( ) antiport	kefB	GO:0003674,GO:0005215,GO:0005575,GO:0005623,GO:0005886,GO:0005887,GO:0006810,GO:0006811,GO:0006812,GO:0006813,GO:0008150,GO:0008324,GO:0009987,GO:0015075,GO:0015077,GO:0015078,GO:0015079,GO:0015291,GO:0015297,GO:0015298,GO:0015299,GO:0015318,GO:0015503,GO:0015672,GO:0016020,GO:0016021,GO:0022804,GO:0022857,GO:0022890,GO:0030001,GO:0031224,GO:0031226,GO:0034220,GO:0044425,GO:0044459,GO:0044464,GO:…	-	ko:K03455,ko:K11745,ko:K11747	-	-	-	-	ko00000,ko02000	2.A.37,2.A.37.1.1,2.A.37.1.2	-	iB21_1397.B21_03153,iEC55989_1330.EC55989_3754,iECBD_1354.ECBD_0398,iECB_1328.ECB_03201,iECD_1391.ECD_03201,iECO26_1355.ECO26_4439,iECSE_1348.ECSE_3612,iECW_1372.ECW_m3606,iEKO11_1354.EKO11_0394,iEcHS_1320.EcHS_A3547,iSFV_1184.SFV_3356,iSSON_1240.SSON_3481,iWFL_1372.ECW_m3606,iYL1228.KPN_03736	Na_H_Exchanger,TrkA_N
28230	GCA_008828825.1	AALHUM010000018.1	44346	44386	Protein Homology	CDS	44340	44924	.	+	0	ID=cds-ECZ7795735.1;Parent=gene-AH987_18825;Dbxref=NCBI_GP:ECZ7795735.1;Name=ECZ7795735.1;gbkey=CDS;inference=COORDINATES: similar to AA sequence:RefSeq:NP_462749.3;locus_tag=AH987_18825;product=NAD(P)H-dependent oxidoreductase;protein_id=ECZ7795735.1;transl_table=11	220341.16504784	2.26e-135	.	COG0431@1|root,COG0431@2|Bacteria,1RAFI@1224|Proteobacteria,1RYNR@1236|Gammaproteobacteria,3ZJSC@590|Salmonella	1236|Gammaproteobacteria	S	NADPH-dependent FMN reductase	yieF	GO:0000166,GO:0003674,GO:0003824,GO:0003955,GO:0005488,GO:0005575,GO:0005622,GO:0005623,GO:0005737,GO:0005829,GO:0006805,GO:0008150,GO:0008152,GO:0009410,GO:0009987,GO:0010181,GO:0016491,GO:0016645,GO:0016646,GO:0016651,GO:0016655,GO:0032553,GO:0036094,GO:0042221,GO:0043167,GO:0043168,GO:0044237,GO:0044424,GO:0044444,GO:0044464,GO:0048037,GO:0050662,GO:0050896,GO:0051716,GO:0052873,GO:0055114,GO:…	-	ko:K19784	-	-	-	-	ko00000	-	-	-	FMN_red
28427	GCA_010669945.1	DAATBW010000015.1	24895	24927	Protein Homology	CDS	24167	26068	.	+	0	ID=cds-HAE7974117.1;Parent=gene-G4P93_003387;Dbxref=NCBI_GP:HAE7974117.1;Name=HAE7974117.1;Note=penicillin-binding protein 2;gbkey=CDS;inference=COORDINATES: similar to AA sequence:RefSeq:NP_459632.1;locus_tag=G4P93_003387;product=peptidoglycan DD-transpeptidase MrdA;protein_id=HAE7974117.1;transl_table=11	90371.CY43_03485	0	.	COG0768@1|root,COG0768@2|Bacteria,1MV8C@1224|Proteobacteria,1RN9H@1236|Gammaproteobacteria,3ZJPJ@590|Salmonella	1236|Gammaproteobacteria	M	Catalyzes cross-linking of the peptidoglycan cell wall	mrdA	GO:0000270,GO:0003674,GO:0003824,GO:0004180,GO:0004185,GO:0005488,GO:0005575,GO:0005623,GO:0005886,GO:0005887,GO:0006022,GO:0006023,GO:0006024,GO:0006508,GO:0006807,GO:0008144,GO:0008150,GO:0008152,GO:0008233,GO:0008236,GO:0008238,GO:0008360,GO:0008658,GO:0009002,GO:0009058,GO:0009059,GO:0009252,GO:0009273,GO:0009987,GO:0016020,GO:0016021,GO:0016043,GO:0016787,GO:0017171,GO:0019538,GO:0022603,GO:…	3.4.16.4	ko:K05515	ko00550,ko01501,map00550,map01501	-	-	-	ko00000,ko00001,ko01000,ko01011	-	-	iEcE24377_1341.EcE24377A_0661,iPC815.YPO2604	PBP_dimer,Transpeptidase
28546	GCA_008617635.1	AAKXGQ010000033.1	17610	17655	Protein Homology	CDS	17428	18705	.	+	0	ID=cds-ECW6409108.1;Parent=gene-AHZ53_13860;Dbxref=NCBI_GP:ECW6409108.1;Name=ECW6409108.1;gbkey=CDS;inference=COORDINATES: similar to AA sequence:RefSeq:NP_458358.1;locus_tag=AHZ53_13860;product=high-affinity branched-chain amino acid ABC transporter permease LivM;protein_id=ECW6409108.1;transl_table=11	220341.16505047	3.65e-291	.	COG4177@1|root,COG4177@2|Bacteria,1MV66@1224|Proteobacteria,1RPTT@1236|Gammaproteobacteria,3ZJII@590|Salmonella	1236|Gammaproteobacteria	U	Domain of unknown function (DUF3382)	livM	GO:0003333,GO:0003674,GO:0005215,GO:0005304,GO:0005342,GO:0005575,GO:0005623,GO:0005886,GO:0005887,GO:0006810,GO:0006811,GO:0006812,GO:0006820,GO:0006855,GO:0006865,GO:0008150,GO:0008324,GO:0008509,GO:0008514,GO:0015075,GO:0015171,GO:0015173,GO:0015175,GO:0015179,GO:0015188,GO:0015192,GO:0015238,GO:0015318,GO:0015658,GO:0015711,GO:0015801,GO:0015803,GO:0015804,GO:0015807,GO:0015818,GO:0015823,GO:…	-	ko:K01998	ko02010,ko02024,map02010,map02024	M00237	-	-	ko00000,ko00001,ko00002,ko02000	3.A.1.4	-	iPC815.YPO3806,iSDY_1059.SDY_3605	BPD_transp_2,DUF3382
28565	GCA_010700165.1	AAOJMC010000001.1	914482	914543	Protein Homology	CDS	914326	915048	.	-	0	ID=cds-EC37_000954;Parent=gene-EC37_000954;Note=internal stop;gbkey=CDS;gene=nfsA;inference=COORDINATES: similar to AA sequence:RefSeq:NP_459851.1;locus_tag=EC37_000954;product=nitroreductase NfsA;pseudo=true;transl_table=11	NA	NA	.	NA	NA	NA	NA	NA	NA	NA	NA	NA	NA	NA	NA	NA	NA	NA	NA	NA
28576	GCA_010667525.1	DAATBI010000021.1	4863	4896	Protein Homology	CDS	4710	6176	.	+	0	ID=cds-HAE7888888.1;Parent=gene-G4P71_003183;Dbxref=NCBI_GP:HAE7888888.1;Name=HAE7888888.1;gbkey=CDS;gene=guaB;inference=COORDINATES: similar to AA sequence:RefSeq:WP_004159092.1;locus_tag=G4P71_003183;product=IMP dehydrogenase;protein_id=HAE7888888.1;transl_table=11	220341.16503728	0	.	COG0516@1|root,COG0517@1|root,COG0516@2|Bacteria,COG0517@2|Bacteria,1MUJM@1224|Proteobacteria,1RMT8@1236|Gammaproteobacteria,3ZJ9Z@590|Salmonella	1236|Gammaproteobacteria	F	Catalyzes the conversion of inosine 5'-phosphate (IMP) to xanthosine 5'-phosphate (XMP), the first committed and rate- limiting step in the de novo synthesis of guanine nucleotides, and therefore plays an important role in the regulation of cell growth	guaB	GO:0003674,GO:0003824,GO:0003938,GO:0005488,GO:0005515,GO:0005575,GO:0005622,GO:0005623,GO:0005737,GO:0005829,GO:0006139,GO:0006163,GO:0006164,GO:0006177,GO:0006183,GO:0006725,GO:0006753,GO:0006793,GO:0006796,GO:0006807,GO:0008150,GO:0008152,GO:0009058,GO:0009116,GO:0009117,GO:0009119,GO:0009123,GO:0009124,GO:0009126,GO:0009127,GO:0009141,GO:0009142,GO:0009144,GO:0009145,GO:0009150,GO:0009152,GO:…	1.1.1.205	ko:K00088	ko00230,ko00983,ko01100,ko01110,map00230,map00983,map01100,map01110	M00050	R01130,R08240	RC00143,RC02207	ko00000,ko00001,ko00002,ko01000,ko04147	-	-	iAPECO1_1312.APECO1_4018,iECABU_c1320.ECABU_c28100,iECP_1309.ECP_2510,iECSF_1327.ECSF_2349,iUTI89_1310.UTI89_C2826,ic_1306.c3027	CBS,IMPDH,NMO,NanE
28621	GCA_010798135.1	DAATTP010000003.1	198983	199025	Protein Homology	CDS	198896	200173	.	+	0	ID=cds-HAF0052361.1;Parent=gene-G4214_001377;Dbxref=NCBI_GP:HAF0052361.1;Name=HAF0052361.1;gbkey=CDS;inference=COORDINATES: similar to AA sequence:RefSeq:NP_458358.1;locus_tag=G4214_001377;product=high-affinity branched-chain amino acid ABC transporter permease LivM;protein_id=HAF0052361.1;transl_table=11	220341.16505047	3.65e-291	.	COG4177@1|root,COG4177@2|Bacteria,1MV66@1224|Proteobacteria,1RPTT@1236|Gammaproteobacteria,3ZJII@590|Salmonella	1236|Gammaproteobacteria	U	Domain of unknown function (DUF3382)	livM	GO:0003333,GO:0003674,GO:0005215,GO:0005304,GO:0005342,GO:0005575,GO:0005623,GO:0005886,GO:0005887,GO:0006810,GO:0006811,GO:0006812,GO:0006820,GO:0006855,GO:0006865,GO:0008150,GO:0008324,GO:0008509,GO:0008514,GO:0015075,GO:0015171,GO:0015173,GO:0015175,GO:0015179,GO:0015188,GO:0015192,GO:0015238,GO:0015318,GO:0015658,GO:0015711,GO:0015801,GO:0015803,GO:0015804,GO:0015807,GO:0015818,GO:0015823,GO:…	-	ko:K01998	ko02010,ko02024,map02010,map02024	M00237	-	-	ko00000,ko00001,ko00002,ko02000	3.A.1.4	-	iPC815.YPO3806,iSDY_1059.SDY_3605	BPD_transp_2,DUF3382
28656	GCA_010798135.1	DAATTP010000003.1	198952	198990	Protein Homology	CDS	198896	200173	.	+	0	ID=cds-HAF0052361.1;Parent=gene-G4214_001377;Dbxref=NCBI_GP:HAF0052361.1;Name=HAF0052361.1;gbkey=CDS;inference=COORDINATES: similar to AA sequence:RefSeq:NP_458358.1;locus_tag=G4214_001377;product=high-affinity branched-chain amino acid ABC transporter permease LivM;protein_id=HAF0052361.1;transl_table=11	220341.16505047	3.65e-291	.	COG4177@1|root,COG4177@2|Bacteria,1MV66@1224|Proteobacteria,1RPTT@1236|Gammaproteobacteria,3ZJII@590|Salmonella	1236|Gammaproteobacteria	U	Domain of unknown function (DUF3382)	livM	GO:0003333,GO:0003674,GO:0005215,GO:0005304,GO:0005342,GO:0005575,GO:0005623,GO:0005886,GO:0005887,GO:0006810,GO:0006811,GO:0006812,GO:0006820,GO:0006855,GO:0006865,GO:0008150,GO:0008324,GO:0008509,GO:0008514,GO:0015075,GO:0015171,GO:0015173,GO:0015175,GO:0015179,GO:0015188,GO:0015192,GO:0015238,GO:0015318,GO:0015658,GO:0015711,GO:0015801,GO:0015803,GO:0015804,GO:0015807,GO:0015818,GO:0015823,GO:…	-	ko:K01998	ko02010,ko02024,map02010,map02024	M00237	-	-	ko00000,ko00001,ko00002,ko02000	3.A.1.4	-	iPC815.YPO3806,iSDY_1059.SDY_3605	BPD_transp_2,DUF3382
28667	GCA_011634025.1	AAQNHF010000007.1	180445	180498	Protein Homology	CDS	180119	182437	.	-	0	ID=cds-EEN7178061.1;Parent=gene-UP29_12955;Dbxref=NCBI_GP:EEN7178061.1;Name=EEN7178061.1;gbkey=CDS;gene=feoB;inference=COORDINATES: similar to AA sequence:RefSeq:NP_462409.1;locus_tag=UP29_12955;product=Fe(2+) transporter permease subunit FeoB;protein_id=EEN7178061.1;transl_table=11	90371.CY43_18225	0	.	COG0370@1|root,COG0370@2|Bacteria,1MUZC@1224|Proteobacteria,1RME9@1236|Gammaproteobacteria,3ZJ8I@590|Salmonella	1236|Gammaproteobacteria	P	transporter of a GTP-driven Fe(2 ) uptake system	feoB	GO:0000041,GO:0000166,GO:0001882,GO:0001883,GO:0003674,GO:0005215,GO:0005381,GO:0005488,GO:0005515,GO:0005525,GO:0005575,GO:0005623,GO:0005886,GO:0006810,GO:0006811,GO:0006812,GO:0006826,GO:0006950,GO:0006974,GO:0008150,GO:0008324,GO:0009987,GO:0015075,GO:0015093,GO:0015318,GO:0015684,GO:0016020,GO:0016021,GO:0017076,GO:0019001,GO:0022857,GO:0022890,GO:0030001,GO:0031224,GO:0032549,GO:0032550,GO:…	-	ko:K04759	-	-	-	-	ko00000,ko02000	9.A.8.1	-	iECs_1301.ECs4251,iYL1228.KPN_03779	FeoB_C,FeoB_N,Gate
29265	GCA_010700165.1	AAOJMC010000011.1	72182	72243	Protein Homology	CDS	71939	72865	.	-	0	ID=cds-EDW1624530.1;Parent=gene-EC37_003918;Dbxref=NCBI_GP:EDW1624530.1;Name=EDW1624530.1;gbkey=CDS;inference=COORDINATES: similar to AA sequence:RefSeq:NP_462411.1;locus_tag=EC37_003918;product=Rpn family recombination-promoting nuclease/putative transposase;protein_id=EDW1624530.1;transl_table=11	220341.16505085	2.01e-213	.	COG5464@1|root,COG5464@2|Bacteria,1MUSP@1224|Proteobacteria,1RNUW@1236|Gammaproteobacteria,3ZIVP@590|Salmonella	1236|Gammaproteobacteria	S	Putative transposase, YhgA-like	-	-	-	-	-	-	-	-	-	-	-	-	Transposase_31
29461	GCA_011448215.1	AAQATU010000013.1	3381	3437	Protein Homology	CDS	3167	5365	.	+	0	ID=cds-EEJ9539456.1;Parent=gene-T084_09105;Dbxref=NCBI_GP:EEJ9539456.1;Name=EEJ9539456.1;gbkey=CDS;gene=priA;inference=COORDINATES: similar to AA sequence:RefSeq:NP_462976.1;locus_tag=T084_09105;product=primosomal protein N';protein_id=EEJ9539456.1;transl_table=11	90371.CY43_21410	0	.	COG1198@1|root,COG1198@2|Bacteria,1MUUZ@1224|Proteobacteria,1RPZ7@1236|Gammaproteobacteria,3ZK5G@590|Salmonella	1236|Gammaproteobacteria	L	Involved in the restart of stalled replication forks. Recognizes and binds the arrested nascent DNA chain at stalled replication forks. It can open the DNA duplex, via its helicase activity, and promote assembly of the primosome and loading of the major replicative helicase DnaB onto DNA	priA	GO:0000166,GO:0003674,GO:0003676,GO:0003677,GO:0003678,GO:0003824,GO:0004003,GO:0004386,GO:0005488,GO:0005524,GO:0005575,GO:0005622,GO:0005623,GO:0005657,GO:0005694,GO:0006139,GO:0006259,GO:0006260,GO:0006261,GO:0006268,GO:0006269,GO:0006270,GO:0006276,GO:0006281,GO:0006302,GO:0006310,GO:0006725,GO:0006807,GO:0006950,GO:0006974,GO:0006996,GO:0008026,GO:0008094,GO:0008144,GO:0008150,GO:0008152,GO:…	-	ko:K04066	ko03440,map03440	-	-	-	ko00000,ko00001,ko01000,ko03400	-	-	-	DEAD,Helicase_C,ResIII,zinc_ribbon_12
29765	GCA_006519975.1	AAFNNJ010000003.1	23033	23094	Protein Homology	CDS	17239	23139	.	+	0	ID=cds-EBH8517609.1;Parent=gene-AIK89_03770;Dbxref=NCBI_GP:EBH8517609.1;Name=EBH8517609.1;gbkey=CDS;inference=COORDINATES: protein motif:HMM:PF13018.4;locus_tag=AIK89_03770;product=fibronectin-binding autotransporter adhesin ShdA;protein_id=EBH8517609.1;transl_table=11	90371.CY43_13415	0	.	COG2911@1|root,COG3468@1|root,COG2911@2|Bacteria,COG3468@2|Bacteria,1R8WV@1224|Proteobacteria,1RPXJ@1236|Gammaproteobacteria,3ZJIY@590|Salmonella	1236|Gammaproteobacteria	MU	Autotransporter beta-domain	-	-	-	ko:K12678	-	-	-	-	ko00000,ko02000,ko02044	1.B.12.1.1,1.B.12.1.3	-	-	Autotransporter,ESPR,PATR,Pertactin
29958	GCA_011459615.1	AAQBOU010000008.1	211336	211373	GeneMarkS-2+	CDS	211178	211387	.	-	0	ID=cds-EEK2076281.1;Parent=gene-R604_14885;Dbxref=NCBI_GP:EEK2076281.1;Name=EEK2076281.1;gbkey=CDS;inference=COORDINATES: ab initio prediction:GeneMarkS-2+;locus_tag=R604_14885;product=hypothetical protein;protein_id=EEK2076281.1;transl_table=11	90371.CY43_01495	1.49e-10	.	COG2963@1|root,COG2963@2|Bacteria	2|Bacteria	L	transposase activity	-	-	-	ko:K07483,ko:K07497	-	-	-	-	ko00000	-	-	-	HTH_21,HTH_Tnp_1,rve_3
30003	GCA_006519975.1	AAFNNJ010000053.1	9699	9760	Protein Homology	CDS	9472	9720	.	-	0	ID=cds-EBH8521426.1;Parent=gene-AIK89_23840;Dbxref=NCBI_GP:EBH8521426.1;Name=EBH8521426.1;gbkey=CDS;inference=COORDINATES: similar to AA sequence:RefSeq:NP_446753.1;locus_tag=AIK89_23840;product=type I toxin-antitoxin system SymE family toxin;protein_id=EBH8521426.1;transl_table=11	220341.16501578	8e-50	.	2D1NA@1|root,32TB1@2|Bacteria,1N54Z@1224|Proteobacteria,1SB79@1236|Gammaproteobacteria	1236|Gammaproteobacteria	S	Toxin SymE, type I toxin-antitoxin system	-	-	-	ko:K19048	-	-	-	-	ko00000,ko02048	-	-	-	SymE_toxin
30162	GCA_008645575.1	AAKZDQ010000031.1	18620	18652	Protein Homology	CDS	17946	19442	.	-	0	ID=cds-ECX0065645.1;Parent=gene-AOZ86_13250;Dbxref=NCBI_GP:ECX0065645.1;Name=ECX0065645.1;gbkey=CDS;inference=COORDINATES: similar to AA sequence:RefSeq:NP_462574.1;locus_tag=AOZ86_13250;product=carbohydrate kinase;protein_id=ECX0065645.1;transl_table=11	90371.CY43_19070	0	.	COG1070@1|root,COG1070@2|Bacteria,1MWS5@1224|Proteobacteria,1RP2G@1236|Gammaproteobacteria,3ZN4X@590|Salmonella	1236|Gammaproteobacteria	G	FGGY family of carbohydrate kinases, N-terminal domain	lyx	GO:0000166,GO:0003674,GO:0003824,GO:0004856,GO:0005488,GO:0005524,GO:0005975,GO:0005996,GO:0006793,GO:0006796,GO:0008144,GO:0008150,GO:0008152,GO:0008744,GO:0009987,GO:0016301,GO:0016310,GO:0016740,GO:0016772,GO:0016773,GO:0017076,GO:0019200,GO:0019321,GO:0019324,GO:0030554,GO:0032553,GO:0032555,GO:0032559,GO:0035639,GO:0036094,GO:0043167,GO:0043168,GO:0044237,GO:0044238,GO:0044262,GO:0044281,GO:…	2.7.1.53	ko:K00880	ko00040,ko00053,map00040,map00053	-	R01901,R07127	RC00002,RC00017,RC00538	ko00000,ko00001,ko01000	-	-	iEcSMS35_1347.EcSMS35_3903	FGGY_C,FGGY_N,OMPdecase
30267	GCA_008647855.1	AAKZDR010000024.1	44123	44155	Protein Homology	CDS	44004	44963	.	-	0	ID=cds-ECX0142494.1;Parent=gene-AOZ84_16755;Dbxref=NCBI_GP:ECX0142494.1;Name=ECX0142494.1;gbkey=CDS;gene=pstC;inference=COORDINATES: similar to AA sequence:RefSeq:NP_458090.1;locus_tag=AOZ84_16755;product=phosphate ABC transporter permease PstC;protein_id=ECX0142494.1;transl_table=11	220341.16504778	2.65e-219	.	COG0573@1|root,COG0573@2|Bacteria,1MVKP@1224|Proteobacteria,1RQXJ@1236|Gammaproteobacteria,3ZKED@590|Salmonella	1236|Gammaproteobacteria	P	probably responsible for the translocation of the substrate across the membrane	pstC	GO:0003674,GO:0005215,GO:0005315,GO:0005575,GO:0005623,GO:0005886,GO:0005887,GO:0006810,GO:0006811,GO:0006817,GO:0006820,GO:0008150,GO:0009314,GO:0009628,GO:0010921,GO:0015291,GO:0015318,GO:0015698,GO:0016020,GO:0016021,GO:0019220,GO:0019222,GO:0022804,GO:0022857,GO:0031224,GO:0031226,GO:0031323,GO:0034220,GO:0035303,GO:0035435,GO:0044425,GO:0044459,GO:0044464,GO:0050789,GO:0050790,GO:0050794,GO:…	-	ko:K02037	ko02010,map02010	M00222	-	-	ko00000,ko00001,ko00002,ko02000	3.A.1.7	-	ic_1306.c4652	BPD_transp_1
30318	GCA_001620785.1	LWJB01000084.1	459	510	Protein Homology	CDS	66	1193	.	+	0	ID=cds-KZG27620.1;Parent=gene-AH85_15975;Dbxref=NCBI_GP:KZG27620.1;Name=KZG27620.1;Note=Exchanges the guanine residue with 7-aminomethyl-7-deazaguanine in tRNAs with GU(N) anticodons (tRNA-Asp%2C -Asn%2C -His and -Tyr);gbkey=CDS;gene=tgt;inference=EXISTENCE: similar to AA sequence:RefSeq:WP_003835982.1;locus_tag=AH85_15975;product=queuine tRNA-ribosyltransferase;protein_id=KZG27620.1;transl_table…	90371.CY43_02360	1.3e-286	.	COG0343@1|root,COG0343@2|Bacteria,1MUCA@1224|Proteobacteria,1RMY3@1236|Gammaproteobacteria,3ZJVU@590|Salmonella	1236|Gammaproteobacteria	F	Catalyzes the base-exchange of a guanine (G) residue with the queuine precursor 7-aminomethyl-7-deazaguanine (PreQ1) at position 34 (anticodon wobble position) in tRNAs with GU(N) anticodons (tRNA-Asp, -Asn, -His and -Tyr). Catalysis occurs through a double-displacement mechanism. The nucleophile active site attacks the C1' of nucleotide 34 to detach the guanine base from the RNA, forming a coval…	tgt	GO:0002097,GO:0002099,GO:0003674,GO:0003824,GO:0005488,GO:0005575,GO:0005622,GO:0005623,GO:0005737,GO:0005829,GO:0006139,GO:0006396,GO:0006399,GO:0006400,GO:0006725,GO:0006807,GO:0008033,GO:0008150,GO:0008152,GO:0008270,GO:0008479,GO:0008616,GO:0009058,GO:0009116,GO:0009119,GO:0009163,GO:0009451,GO:0009987,GO:0010467,GO:0016070,GO:0016740,GO:0016757,GO:0016763,GO:0018130,GO:0019438,GO:0034404,GO:…	2.4.2.29	ko:K00773	-	-	R03789,R10209	RC00063	ko00000,ko01000,ko03016	-	-	iECW_1372.ECW_m0475,iWFL_1372.ECW_m0475	TGT
30323	GCA_001620835.1	LWJE01000027.1	27062	27103	Protein Homology	CDS	26359	27318	.	+	0	ID=cds-KZG35092.1;Parent=gene-Y102_20535;Dbxref=NCBI_GP:KZG35092.1;Name=KZG35092.1;Note=part of the ATP-dependent phosphate uptake system PstABCS responsible for inorganic phosphate (Pi) uptake under Pi starvation conditions;gbkey=CDS;gene=pstC;inference=EXISTENCE: similar to AA sequence:RefSeq:WP_008806729.1;locus_tag=Y102_20535;product=phosphate transporter permease subunit PstC;protein_id=KZG3…	220341.16504778	2.65e-219	.	COG0573@1|root,COG0573@2|Bacteria,1MVKP@1224|Proteobacteria,1RQXJ@1236|Gammaproteobacteria,3ZKED@590|Salmonella	1236|Gammaproteobacteria	P	probably responsible for the translocation of the substrate across the membrane	pstC	GO:0003674,GO:0005215,GO:0005315,GO:0005575,GO:0005623,GO:0005886,GO:0005887,GO:0006810,GO:0006811,GO:0006817,GO:0006820,GO:0008150,GO:0009314,GO:0009628,GO:0010921,GO:0015291,GO:0015318,GO:0015698,GO:0016020,GO:0016021,GO:0019220,GO:0019222,GO:0022804,GO:0022857,GO:0031224,GO:0031226,GO:0031323,GO:0034220,GO:0035303,GO:0035435,GO:0044425,GO:0044459,GO:0044464,GO:0050789,GO:0050790,GO:0050794,GO:…	-	ko:K02037	ko02010,map02010	M00222	-	-	ko00000,ko00001,ko00002,ko02000	3.A.1.7	-	ic_1306.c4652	BPD_transp_1
30494	GCA_010700165.1	AAOJMC010000016.1	25794	25832	Protein Homology	CDS	25099	26058	.	-	0	ID=cds-EDW1625013.1;Parent=gene-EC37_004423;Dbxref=NCBI_GP:EDW1625013.1;Name=EDW1625013.1;gbkey=CDS;gene=pstC;inference=COORDINATES: similar to AA sequence:RefSeq:NP_458090.1;locus_tag=EC37_004423;product=phosphate ABC transporter permease PstC;protein_id=EDW1625013.1;transl_table=11	220341.16504778	2.65e-219	.	COG0573@1|root,COG0573@2|Bacteria,1MVKP@1224|Proteobacteria,1RQXJ@1236|Gammaproteobacteria,3ZKED@590|Salmonella	1236|Gammaproteobacteria	P	probably responsible for the translocation of the substrate across the membrane	pstC	GO:0003674,GO:0005215,GO:0005315,GO:0005575,GO:0005623,GO:0005886,GO:0005887,GO:0006810,GO:0006811,GO:0006817,GO:0006820,GO:0008150,GO:0009314,GO:0009628,GO:0010921,GO:0015291,GO:0015318,GO:0015698,GO:0016020,GO:0016021,GO:0019220,GO:0019222,GO:0022804,GO:0022857,GO:0031224,GO:0031226,GO:0031323,GO:0034220,GO:0035303,GO:0035435,GO:0044425,GO:0044459,GO:0044464,GO:0050789,GO:0050790,GO:0050794,GO:…	-	ko:K02037	ko02010,map02010	M00222	-	-	ko00000,ko00001,ko00002,ko02000	3.A.1.7	-	ic_1306.c4652	BPD_transp_1
30505	GCA_001535285.1	LRNU01000004.1	56425	56486	Protein Homology	CDS	56369	58993	.	-	0	ID=cds-KWQ78487.1;Parent=gene-Y104_02365;Dbxref=NCBI_GP:KWQ78487.1;Name=KWQ78487.1;Note=polymerizes uridine 5'-diphosphate glucose to cellulose%3B acts with BcsB%2C BcsZ and BcsC in cellulose biosynthesis;gbkey=CDS;gene=bcsA;inference=EXISTENCE: similar to AA sequence:RefSeq:WP_006646025.1;locus_tag=Y104_02365;product=cellulose synthase catalytic subunit;protein_id=KWQ78487.1;transl_table=11	220341.16504990	0	.	COG1215@1|root,COG1215@2|Bacteria,1MWF8@1224|Proteobacteria,1RPJ6@1236|Gammaproteobacteria,3ZKFI@590|Salmonella	1236|Gammaproteobacteria	M	Cellulose synthase	bcsA	GO:0000166,GO:0000271,GO:0003674,GO:0003824,GO:0005488,GO:0005575,GO:0005623,GO:0005886,GO:0005975,GO:0005976,GO:0006011,GO:0006073,GO:0006139,GO:0006725,GO:0006793,GO:0006807,GO:0008144,GO:0008150,GO:0008152,GO:0008194,GO:0009058,GO:0009059,GO:0009225,GO:0009250,GO:0009987,GO:0016020,GO:0016021,GO:0016051,GO:0016740,GO:0016757,GO:0016758,GO:0016759,GO:0016760,GO:0017076,GO:0019001,GO:0030243,GO:…	2.4.1.12	ko:K00694,ko:K20541	ko00500,ko01100,ko02026,map00500,map01100,map02026	-	R02889	RC00005	ko00000,ko00001,ko01000,ko01003,ko02000	4.D.3.1.2,4.D.3.1.5,4.D.3.1.6	GT2	-	BcsB,Cellulose_synt,Glyco_hydro_17,Glyco_tranf_2_3,Glyco_trans_2_3,Glycos_transf_2,PilZ
30614	GCA_010700165.1	AAOJMC010000003.1	306781	306998	Protein Homology	CDS	306757	307374	.	+	0	ID=cds-EDW1622762.1;Parent=gene-EC37_002070;Dbxref=NCBI_GP:EDW1622762.1;Name=EDW1622762.1;gbkey=CDS;inference=COORDINATES: similar to AA sequence:RefSeq:WP_001075799.1;locus_tag=EC37_002070;product=glycoside hydrolase family 19 protein;protein_id=EDW1622762.1;transl_table=11	469595.CSAG_00951	4.49e-136	.	COG3179@1|root,COG3179@2|Bacteria,1RC1P@1224|Proteobacteria,1S335@1236|Gammaproteobacteria,3WXPK@544|Citrobacter	1236|Gammaproteobacteria	S	Chitinase class I	-	-	-	ko:K03791	-	-	-	-	ko00000	-	GH19	-	Glyco_hydro_19,PG_binding_1
31103	GCA_001535445.1	LRNL01000003.1	250802	250863	Protein Homology	CDS	250326	250877	.	+	0	ID=cds-KWQ37511.1;Parent=gene-Y604_05315;Dbxref=NCBI_GP:KWQ37511.1;Name=KWQ37511.1;Note=catalyzes a salvage reaction resulting in the formation of AMP which is metabolically less costly than a de novo synthesis;gbkey=CDS;inference=EXISTENCE: similar to AA sequence:RefSeq:WP_005125198.1;locus_tag=Y604_05315;product=adenine phosphoribosyltransferase;protein_id=KWQ37511.1;transl_table=11	90371.CY43_02750	7.12e-129	.	COG0503@1|root,COG0503@2|Bacteria,1MVZ6@1224|Proteobacteria,1S2N9@1236|Gammaproteobacteria,3ZJ6X@590|Salmonella	1236|Gammaproteobacteria	F	Catalyzes a salvage reaction resulting in the formation of AMP, that is energically less costly than de novo synthesis	apt	GO:0000287,GO:0003674,GO:0003824,GO:0003999,GO:0005488,GO:0005515,GO:0005575,GO:0005622,GO:0005623,GO:0005737,GO:0005829,GO:0006139,GO:0006144,GO:0006163,GO:0006164,GO:0006166,GO:0006167,GO:0006168,GO:0006725,GO:0006753,GO:0006793,GO:0006796,GO:0006807,GO:0008150,GO:0008152,GO:0009058,GO:0009112,GO:0009113,GO:0009116,GO:0009117,GO:0009119,GO:0009123,GO:0009124,GO:0009126,GO:0009127,GO:0009150,GO:…	2.4.2.7	ko:K00759	ko00230,ko01100,map00230,map01100	-	R00190,R01229,R04378	RC00063	ko00000,ko00001,ko01000,ko04147	-	-	iUTI89_1310.UTI89_C0496,ic_1306.c0588	Pribosyltran
31237	GCA_010503355.1	DAARUF010000058.1	3206	3267	Protein Homology	CDS	2948	3238	.	-	0	ID=cds-HAE3974517.1;Parent=gene-G4A69_004507;Dbxref=NCBI_GP:HAE3974517.1;Name=HAE3974517.1;gbkey=CDS;inference=COORDINATES: similar to AA sequence:RefSeq:NP_490519.1;locus_tag=G4A69_004507;product=cytoplasmic protein;protein_id=HAE3974517.1;transl_table=11	571.MC52_30200	1.29e-25	.	2FEW6@1|root,346V0@2|Bacteria,1P1D0@1224|Proteobacteria,1SSYX@1236|Gammaproteobacteria	1236|Gammaproteobacteria	-	-	-	-	-	-	-	-	-	-	-	-	-	-	-
31237	GCA_010503355.1	DAARUF010000058.1	3206	3267	Protein Homology	CDS	3240	3545	.	-	0	ID=cds-HAE3974518.1;Parent=gene-G4A69_004508;Dbxref=NCBI_GP:HAE3974518.1;Name=HAE3974518.1;gbkey=CDS;gene=ccdB;inference=COORDINATES: similar to AA sequence:RefSeq:NP_490518.1;locus_tag=G4A69_004508;product=type II toxin-antitoxin system toxin CcdB;protein_id=HAE3974518.1;transl_table=11	1197719.A464_plas0093	2.7e-62	.	2DM43@1|root,31N2R@2|Bacteria,1RJIG@1224|Proteobacteria,1S5Z9@1236|Gammaproteobacteria	1236|Gammaproteobacteria	S	PFAM CcdB protein	ccdB	GO:0003674,GO:0004857,GO:0006139,GO:0006276,GO:0006351,GO:0006355,GO:0006725,GO:0006807,GO:0008150,GO:0008152,GO:0008657,GO:0009058,GO:0009059,GO:0009889,GO:0009987,GO:0010467,GO:0010468,GO:0010556,GO:0010911,GO:0016070,GO:0018130,GO:0019219,GO:0019222,GO:0019438,GO:0030234,GO:0031323,GO:0031326,GO:0032774,GO:0032780,GO:0034641,GO:0034645,GO:0034654,GO:0042030,GO:0043086,GO:0043170,GO:0043462,GO:…	-	ko:K19163	-	-	-	-	ko00000,ko02048	-	-	-	CcdB
31349	GCA_001535385.1	LRNP01000055.1	9448	9497	Protein Homology	CDS	9428	9812	.	+	0	ID=cds-KWQ52213.1;Parent=gene-Y105_23000;Dbxref=NCBI_GP:KWQ52213.1;Name=KWQ52213.1;end_range=9812,.;gbkey=CDS;inference=EXISTENCE: similar to AA sequence:RefSeq:WP_001613885.1;locus_tag=Y105_23000;partial=true;product=transporter;protein_id=KWQ52213.1;transl_table=11	90371.CY43_16880	1.36e-302	.	COG0814@1|root,COG0814@2|Bacteria,1N3PB@1224|Proteobacteria,1RQXP@1236|Gammaproteobacteria,3ZJMB@590|Salmonella	1236|Gammaproteobacteria	E	Serine transporter	yhaO	GO:0000096,GO:0000098,GO:0001101,GO:0005575,GO:0005623,GO:0005886,GO:0006082,GO:0006520,GO:0006534,GO:0006790,GO:0006807,GO:0006810,GO:0006811,GO:0006812,GO:0006820,GO:0006865,GO:0008150,GO:0008152,GO:0009056,GO:0009063,GO:0009069,GO:0009071,GO:0009093,GO:0009405,GO:0009987,GO:0010033,GO:0010243,GO:0015711,GO:0015804,GO:0015849,GO:0015893,GO:0016020,GO:0016021,GO:0016054,GO:0019752,GO:0031224,GO:…	-	-	-	-	-	-	-	-	-	-	Trp_Tyr_perm
31682	GCA_008617635.1	AAKXGQ010000033.1	9958	10019	Protein Homology	CDS	8689	10164	.	+	0	ID=cds-ECW6409100.1;Parent=gene-AHZ53_13815;Dbxref=NCBI_GP:ECW6409100.1;Name=ECW6409100.1;gbkey=CDS;gene=ftsY;inference=COORDINATES: similar to AA sequence:RefSeq:NP_462472.1;locus_tag=AHZ53_13815;product=signal recognition particle-docking protein FtsY;protein_id=ECW6409100.1;transl_table=11	90371.CY43_18540	1.23000000000004e-311	.	COG0552@1|root,COG0552@2|Bacteria,1MUDU@1224|Proteobacteria,1RNIN@1236|Gammaproteobacteria,3ZJXC@590|Salmonella	1236|Gammaproteobacteria	D	Involved in targeting and insertion of nascent membrane proteins into the cytoplasmic membrane. Acts as a receptor for the complex formed by the signal recognition particle (SRP) and the ribosome-nascent chain (RNC). Interaction with SRP-RNC leads to the transfer of the RNC complex to the Sec translocase for insertion into the membrane, the hydrolysis of GTP by both Ffh and FtsY, and the dissocia…	ftsY	GO:0000166,GO:0001882,GO:0001883,GO:0003674,GO:0003824,GO:0003924,GO:0005488,GO:0005525,GO:0005575,GO:0005622,GO:0005623,GO:0005737,GO:0005829,GO:0005886,GO:0006605,GO:0006612,GO:0006613,GO:0006614,GO:0006810,GO:0006886,GO:0008104,GO:0008150,GO:0015031,GO:0015833,GO:0016020,GO:0016462,GO:0016787,GO:0016817,GO:0016818,GO:0017076,GO:0017111,GO:0019001,GO:0019897,GO:0019898,GO:0031224,GO:0031226,GO:…	-	ko:K03110	ko02024,ko03060,ko03070,map02024,map03060,map03070	M00335	-	-	ko00000,ko00001,ko00002,ko02044	3.A.5.1,3.A.5.2,3.A.5.7	-	-	COX15-CtaA,SRP54,SRP54_N
31800	GCA_011092145.1	AAPGCZ010000007.1	15408	15462	Protein Homology	CDS	14139	15710	.	-	0	ID=cds-EED5766735.1;Parent=gene-UP39_14300;Dbxref=NCBI_GP:EED5766735.1;Name=EED5766735.1;gbkey=CDS;gene=bcsE;inference=COORDINATES: similar to AA sequence:RefSeq:NP_462523.1;locus_tag=UP39_14300;product=cellulose biosynthesis protein BcsE;protein_id=EED5766735.1;transl_table=11	220341.16504987	0	.	28JMX@1|root,2Z9EC@2|Bacteria,1R485@1224|Proteobacteria,1RQGD@1236|Gammaproteobacteria,3ZJUI@590|Salmonella	1236|Gammaproteobacteria	S	GGDEF I-site like or GIL domain	bcsE	GO:0000166,GO:0000271,GO:0003674,GO:0005488,GO:0005975,GO:0005976,GO:0006073,GO:0008144,GO:0008150,GO:0008152,GO:0009058,GO:0009059,GO:0009250,GO:0009987,GO:0016051,GO:0017076,GO:0019001,GO:0030243,GO:0030244,GO:0030551,GO:0032553,GO:0032555,GO:0032561,GO:0033692,GO:0034637,GO:0034645,GO:0035438,GO:0036094,GO:0043167,GO:0043168,GO:0043170,GO:0044042,GO:0044237,GO:0044238,GO:0044249,GO:0044260,GO:…	-	-	-	-	-	-	-	-	-	-	CBP_GIL
31807	GCA_008645575.1	AAKZDQ010000031.1	16188	16223	Protein Homology	CDS	15745	16440	.	-	0	ID=cds-ECX0065642.1;Parent=gene-AOZ86_13235;Dbxref=NCBI_GP:ECX0065642.1;Name=ECX0065642.1;gbkey=CDS;gene=araD;inference=COORDINATES: similar to AA sequence:RefSeq:NP_458249.1;locus_tag=AOZ86_13235;product=L-ribulose-5-phosphate 4-epimerase;protein_id=ECX0065642.1;transl_table=11	220341.16504938	4.01e-170	.	COG0235@1|root,COG0235@2|Bacteria,1MU54@1224|Proteobacteria,1RMIP@1236|Gammaproteobacteria,3ZN6J@590|Salmonella	1236|Gammaproteobacteria	G	Class II Aldolase and Adducin N-terminal domain	sgbE	GO:0003674,GO:0003824,GO:0005488,GO:0005575,GO:0005622,GO:0005623,GO:0005737,GO:0005829,GO:0005975,GO:0005996,GO:0006082,GO:0006732,GO:0006766,GO:0006767,GO:0008150,GO:0008152,GO:0008270,GO:0008742,GO:0009056,GO:0009109,GO:0009111,GO:0009987,GO:0016052,GO:0016054,GO:0016829,GO:0016830,GO:0016832,GO:0016853,GO:0016854,GO:0016857,GO:0019321,GO:0019323,GO:0019324,GO:0019566,GO:0019568,GO:0019572,GO:…	5.1.3.4	ko:K03077	ko00040,ko00053,ko01100,ko01120,map00040,map00053,map01100,map01120	M00550	R05850	RC01479	ko00000,ko00001,ko00002,ko01000	-	-	iECO111_1330.ECO111_4403,iLF82_1304.LF82_2127,iNRG857_1313.NRG857_17845	Aldolase_II
32058	GCA_000329365.2	CP007528.1	771268	771329	Protein Homology	CDS	769935	772022	.	-	0	ID=cds-AHW04704.1;Parent=gene-SEEE0968_03550;Dbxref=NCBI_GP:AHW04704.1;Name=AHW04704.1;gbkey=CDS;inference=EXISTENCE: similar to AA sequence:RefSeq:WP_000269302.1;locus_tag=SEEE0968_03550;product=membrane protein;protein_id=AHW04704.1;transl_table=11	90371.CY43_18030	0	.	COG1289@1|root,COG1289@2|Bacteria,1NJVZ@1224|Proteobacteria,1RP8F@1236|Gammaproteobacteria,3ZJIA@590|Salmonella	1236|Gammaproteobacteria	S	FUSC-like inner membrane protein yccS	yhfK	GO:0005575,GO:0005623,GO:0005886,GO:0016020,GO:0016021,GO:0031224,GO:0044425,GO:0044464,GO:0071944	-	-	-	-	-	-	-	-	-	-	FUSC,FUSC-like,FUSC_2
32078	GCA_000329365.2	CP007528.1	771222	771283	Protein Homology	CDS	769935	772022	.	-	0	ID=cds-AHW04704.1;Parent=gene-SEEE0968_03550;Dbxref=NCBI_GP:AHW04704.1;Name=AHW04704.1;gbkey=CDS;inference=EXISTENCE: similar to AA sequence:RefSeq:WP_000269302.1;locus_tag=SEEE0968_03550;product=membrane protein;protein_id=AHW04704.1;transl_table=11	90371.CY43_18030	0	.	COG1289@1|root,COG1289@2|Bacteria,1NJVZ@1224|Proteobacteria,1RP8F@1236|Gammaproteobacteria,3ZJIA@590|Salmonella	1236|Gammaproteobacteria	S	FUSC-like inner membrane protein yccS	yhfK	GO:0005575,GO:0005623,GO:0005886,GO:0016020,GO:0016021,GO:0031224,GO:0044425,GO:0044464,GO:0071944	-	-	-	-	-	-	-	-	-	-	FUSC,FUSC-like,FUSC_2
32353	GCA_010869005.1	AAOVIQ010000008.1	38114	38173	Protein Homology	CDS	36060	38138	.	-	0	ID=cds-EDZ8672686.1;Parent=gene-BB18_12775;Dbxref=NCBI_GP:EDZ8672686.1;Name=EDZ8672686.1;gbkey=CDS;gene=malQ;inference=COORDINATES: similar to AA sequence:RefSeq:NP_462416.1;locus_tag=BB18_12775;product=4-alpha-glucanotransferase;protein_id=EDZ8672686.1;transl_table=11	90371.CY43_18260	0	.	COG1640@1|root,COG1640@2|Bacteria,1QTVJ@1224|Proteobacteria,1RMJW@1236|Gammaproteobacteria,3ZKD6@590|Salmonella	1236|Gammaproteobacteria	G	4-alpha-glucanotransferase	malQ	GO:0000023,GO:0000025,GO:0003674,GO:0003824,GO:0004133,GO:0004134,GO:0005575,GO:0005622,GO:0005623,GO:0005737,GO:0005829,GO:0005975,GO:0005976,GO:0005977,GO:0005984,GO:0006073,GO:0006091,GO:0006112,GO:0008150,GO:0008152,GO:0009056,GO:0009311,GO:0009313,GO:0009987,GO:0015980,GO:0016052,GO:0016740,GO:0016757,GO:0016758,GO:0043170,GO:0044042,GO:0044237,GO:0044238,GO:0044248,GO:0044260,GO:0044262,GO:…	2.4.1.25	ko:K00705	ko00500,ko01100,map00500,map01100	-	R05196	RC00049	ko00000,ko00001,ko01000	-	GH77	iECIAI1_1343.ECIAI1_3560,iECO111_1330.ECO111_4225,iECO26_1355.ECO26_4504,iEcE24377_1341.EcE24377A_3892,iUMNK88_1353.UMNK88_4184,iYL1228.KPN_03786	Glyco_hydro_77,Phosphorylase
32353	GCA_010869005.1	AAOVIQ010000008.1	38114	38173	Protein Homology	CDS	38148	40541	.	-	0	ID=cds-EDZ8672687.1;Parent=gene-BB18_12780;Dbxref=NCBI_GP:EDZ8672687.1;Name=EDZ8672687.1;gbkey=CDS;gene=malP;inference=COORDINATES: similar to AA sequence:RefSeq:NP_462417.1;locus_tag=BB18_12780;product=maltodextrin phosphorylase;protein_id=EDZ8672687.1;transl_table=11	90371.CY43_18265	0	.	COG0058@1|root,COG0058@2|Bacteria,1MW4J@1224|Proteobacteria,1RN8P@1236|Gammaproteobacteria,3ZJEE@590|Salmonella	1236|Gammaproteobacteria	G	Phosphorylase is an important allosteric enzyme in carbohydrate metabolism. Enzymes from different sources differ in their regulatory mechanisms and in their natural substrates. However, all known phosphorylases share catalytic and structural properties	malP	GO:0000272,GO:0003674,GO:0003824,GO:0004645,GO:0005488,GO:0005575,GO:0005622,GO:0005623,GO:0005737,GO:0005829,GO:0005975,GO:0005976,GO:0005977,GO:0005980,GO:0006073,GO:0006091,GO:0006112,GO:0008144,GO:0008150,GO:0008152,GO:0008184,GO:0009056,GO:0009057,GO:0009251,GO:0009987,GO:0015980,GO:0016052,GO:0016740,GO:0016757,GO:0016758,GO:0019842,GO:0030170,GO:0030978,GO:0030980,GO:0031220,GO:0036094,GO:…	2.4.1.1	ko:K00688	ko00500,ko01100,ko01110,ko02026,ko04217,ko04910,ko04922,ko04931,map00500,map01100,map01110,map02026,map04217,map04910,map04922,map04931	-	R02111	-	ko00000,ko00001,ko01000	-	GT35	iECNA114_1301.ECNA114_3525	Phosphorylase
32365	GCA_008617815.1	AAKXFV010000057.1	15086	15145	Protein Homology	CDS	14796	15611	.	+	0	ID=cds-ECW6405724.1;Parent=gene-AHZ52_19055;Dbxref=NCBI_GP:ECW6405724.1;Name=ECW6405724.1;gbkey=CDS;inference=COORDINATES: similar to AA sequence:RefSeq:NP_462578.1;locus_tag=AHZ52_19055;product=helix-turn-helix domain-containing protein;protein_id=ECW6405724.1;transl_table=11	90371.CY43_19090	2e-199	.	COG2207@1|root,COG2207@2|Bacteria,1MXT6@1224|Proteobacteria,1RXTQ@1236|Gammaproteobacteria,3ZMWT@590|Salmonella	1236|Gammaproteobacteria	K	helix_turn_helix, arabinose operon control protein	yisR	-	-	-	-	-	-	-	-	-	-	-	AraC_binding,HTH_18
32389	GCA_001541975.1	LRPF01000088.1	11454	11515	Protein Homology	CDS	11262	12602	.	+	0	ID=cds-KWU72988.1;Parent=gene-Y093_19210;Dbxref=NCBI_GP:KWU72988.1;Name=KWU72988.1;gbkey=CDS;inference=EXISTENCE: similar to AA sequence:SwissProt:P31602.1;locus_tag=Y093_19210;product=citrate:sodium symporter;protein_id=KWU72988.1;transl_table=11	220341.16501341	2.28e-307	.	COG3493@1|root,COG3493@2|Bacteria,1NKCA@1224|Proteobacteria,1RN6E@1236|Gammaproteobacteria,3ZMV9@590|Salmonella	1236|Gammaproteobacteria	U	Uptake of citrate across the boundary membrane with the concomitant uptake of a sodium ion (symport system)	citS	GO:0003674,GO:0005215,GO:0005575,GO:0005623,GO:0005886,GO:0006082,GO:0006101,GO:0006810,GO:0006811,GO:0006820,GO:0008150,GO:0008152,GO:0008509,GO:0008514,GO:0009987,GO:0015075,GO:0015291,GO:0015293,GO:0015711,GO:0016020,GO:0016021,GO:0016999,GO:0017144,GO:0019752,GO:0022804,GO:0022857,GO:0031224,GO:0034220,GO:0043436,GO:0044237,GO:0044281,GO:0044425,GO:0044464,GO:0051179,GO:0051234,GO:0055085,GO:…	-	-	-	-	-	-	-	-	-	-	2HCT
32704	GCA_001535165.1	LRNZ01000064.1	19440	19491	Protein Homology	CDS	19261	20478	.	-	0	ID=cds-KWQ95529.1;Parent=gene-Y106_17105;Dbxref=NCBI_GP:KWQ95529.1;Name=KWQ95529.1;Note=DapATase%3B bifunctional enzyme that functions in arginine and lysine biosynthetic pathways%3B catalyzes the formation of N-acetyl-L-glutamate 5-semialdehyde from 2-oxoglutarate and N(2)-acetyl-L-ornithine or N-succinyl-2-L-amino-6-oxoheptanedioate from 2-oxoglutarate and N-succinyl-L-2%2C6-diaminoheptanedioat…	90371.CY43_18035	6.12e-298	.	COG4992@1|root,COG4992@2|Bacteria,1MV3C@1224|Proteobacteria,1RMV1@1236|Gammaproteobacteria,3ZIQB@590|Salmonella	1236|Gammaproteobacteria	E	Involved in both the arginine and lysine biosynthetic pathways	argD	GO:0003674,GO:0003824,GO:0003992,GO:0004069,GO:0005488,GO:0005515,GO:0005575,GO:0005622,GO:0005623,GO:0005737,GO:0006082,GO:0006520,GO:0006525,GO:0006526,GO:0006553,GO:0006591,GO:0006807,GO:0008144,GO:0008150,GO:0008152,GO:0008483,GO:0008652,GO:0009016,GO:0009058,GO:0009064,GO:0009066,GO:0009067,GO:0009084,GO:0009085,GO:0009089,GO:0009987,GO:0016053,GO:0016740,GO:0016769,GO:0019752,GO:0019842,GO:…	2.6.1.11,2.6.1.17,2.6.1.81	ko:K00821,ko:K00840	ko00220,ko00300,ko00330,ko01100,ko01110,ko01120,ko01130,ko01210,ko01230,map00220,map00300,map00330,map01100,map01110,map01120,map01130,map01210,map01230	M00016,M00028,M00845	R02283,R04217,R04475	RC00006,RC00062	ko00000,ko00001,ko00002,ko01000,ko01007	-	-	iSFV_1184.SFV_3365,iSF_1195.SF3378,iSFxv_1172.SFxv_3689,iSSON_1240.SSON_3490,iS_1188.S4385	Aminotran_3
32792	GCA_008618215.1	AAKXGK010000052.1	17316	17360	Protein Homology	CDS	16834	18663	.	-	0	ID=cds-ECW6365608.1;Parent=gene-AHZ59_19325;Dbxref=NCBI_GP:ECW6365608.1;Name=ECW6365608.1;gbkey=CDS;gene=glmS;inference=COORDINATES: similar to AA sequence:RefSeq:WP_005121462.1;locus_tag=AHZ59_19325;product=glutamine--fructose-6-phosphate transaminase (isomerizing);protein_id=ECW6365608.1;transl_table=11	90371.CY43_20235	0	.	COG0449@1|root,COG0449@2|Bacteria,1MW4K@1224|Proteobacteria,1RMVN@1236|Gammaproteobacteria,3ZIUP@590|Salmonella	1236|Gammaproteobacteria	M	Catalyzes the first step in hexosamine metabolism, converting fructose-6P into glucosamine-6P using glutamine as a nitrogen source	glmS	GO:0003674,GO:0003824,GO:0004360,GO:0005488,GO:0005575,GO:0005622,GO:0005623,GO:0005737,GO:0005829,GO:0006002,GO:0006040,GO:0006047,GO:0006048,GO:0006082,GO:0006139,GO:0006464,GO:0006486,GO:0006487,GO:0006520,GO:0006541,GO:0006725,GO:0006793,GO:0006796,GO:0006807,GO:0008150,GO:0008152,GO:0008483,GO:0009058,GO:0009059,GO:0009064,GO:0009100,GO:0009101,GO:0009225,GO:0009226,GO:0009987,GO:0016740,GO:…	2.6.1.16	ko:K00820	ko00250,ko00520,ko01100,ko01130,ko04931,map00250,map00520,map01100,map01130,map04931	-	R00768	RC00010,RC00163,RC02752	ko00000,ko00001,ko01000,ko01002	-	-	iE2348C_1286.E2348C_4039,iEC042_1314.EC042_4115,iECIAI39_1322.ECIAI39_4333,iECNA114_1301.ECNA114_3878,iECOK1_1307.ECOK1_4178,iECSF_1327.ECSF_3577,iECUMN_1333.ECUMN_4259,iEcSMS35_1347.EcSMS35_4097,iLF82_1304.LF82_0844,iNRG857_1313.NRG857_18570,iSFV_1184.SFV_3755,iSF_1195.SF3809,iSFxv_1172.SFxv_4151,iS_1188.S3959,iUMN146_1321.UM146_18835,iUTI89_1310.UTI89_C4281	GATase_6,GATase_7,SIS
32868	GCA_008617515.1	AAKXFS010000003.1	20761	20796	Protein Homology	CDS	20241	21920	.	-	0	ID=cds-ECW6294083.1;Parent=gene-AOZ74_02805;Dbxref=NCBI_GP:ECW6294083.1;Name=ECW6294083.1;gbkey=CDS;gene=bcsG;inference=COORDINATES: similar to AA sequence:RefSeq:NP_458296.1;locus_tag=AOZ74_02805;product=cellulose biosynthesis protein BcsG;protein_id=ECW6294083.1;transl_table=11	220341.16504985	0	.	COG2194@1|root,COG2194@2|Bacteria,1MWJY@1224|Proteobacteria,1RN4T@1236|Gammaproteobacteria,3ZKE6@590|Salmonella	1236|Gammaproteobacteria	S	Cellulose biosynthesis protein BcsG	bcsG	GO:0000271,GO:0003674,GO:0003824,GO:0005575,GO:0005623,GO:0005886,GO:0005975,GO:0005976,GO:0006073,GO:0008150,GO:0008152,GO:0009058,GO:0009059,GO:0009250,GO:0009987,GO:0016020,GO:0016021,GO:0016051,GO:0030243,GO:0030244,GO:0031224,GO:0033692,GO:0034637,GO:0034645,GO:0043170,GO:0044042,GO:0044237,GO:0044238,GO:0044249,GO:0044260,GO:0044262,GO:0044264,GO:0044425,GO:0044464,GO:0051273,GO:0051274,GO:…	-	-	-	-	-	-	-	-	-	-	CBP_BcsG
32900	GCA_000329385.1	ALFX01000029.1	8783	8839	Genbank	CDS	7098	9053	.	-	0	ID=cds-ELM38627.1;Parent=gene-SEEE1444_14849;Dbxref=NCBI_GP:ELM38627.1;Name=ELM38627.1;Note=COG3533 Uncharacterized protein conserved in bacteria;gbkey=CDS;locus_tag=SEEE1444_14849;product=hypothetical protein;protein_id=ELM38627.1;transl_table=11	90371.CY43_19095	0	.	COG3533@1|root,COG3533@2|Bacteria,1MWEN@1224|Proteobacteria,1RSMM@1236|Gammaproteobacteria,3ZN8E@590|Salmonella	1236|Gammaproteobacteria	S	Beta-L-arabinofuranosidase, GH127	-	-	-	ko:K09955	-	-	-	-	ko00000	-	-	-	Glyco_hydro_127
33011	GCA_001535285.1	LRNU01000004.1	63415	63461	Protein Homology	CDS	61947	63626	.	+	0	ID=cds-KWQ78491.1;Parent=gene-Y104_02390;Dbxref=NCBI_GP:KWQ78491.1;Name=KWQ78491.1;gbkey=CDS;inference=EXISTENCE: similar to AA sequence:RefSeq:WP_000192024.1;locus_tag=Y104_02390;product=hypothetical protein;protein_id=KWQ78491.1;transl_table=11	220341.16504985	0	.	COG2194@1|root,COG2194@2|Bacteria,1MWJY@1224|Proteobacteria,1RN4T@1236|Gammaproteobacteria,3ZKE6@590|Salmonella	1236|Gammaproteobacteria	S	Cellulose biosynthesis protein BcsG	bcsG	GO:0000271,GO:0003674,GO:0003824,GO:0005575,GO:0005623,GO:0005886,GO:0005975,GO:0005976,GO:0006073,GO:0008150,GO:0008152,GO:0009058,GO:0009059,GO:0009250,GO:0009987,GO:0016020,GO:0016021,GO:0016051,GO:0030243,GO:0030244,GO:0031224,GO:0033692,GO:0034637,GO:0034645,GO:0043170,GO:0044042,GO:0044237,GO:0044238,GO:0044249,GO:0044260,GO:0044262,GO:0044264,GO:0044425,GO:0044464,GO:0051273,GO:0051274,GO:…	-	-	-	-	-	-	-	-	-	-	CBP_BcsG
33044	GCA_010798135.1	DAATTP010000003.1	63907	63954	Protein Homology	CDS	62461	64416	.	-	0	ID=cds-HAF0052242.1;Parent=gene-G4214_001255;Dbxref=NCBI_GP:HAF0052242.1;Name=HAF0052242.1;gbkey=CDS;inference=COORDINATES: similar to AA sequence:RefSeq:NP_462579.1;locus_tag=G4214_001255;product=glycoside hydrolase family 127 protein;protein_id=HAF0052242.1;transl_table=11	90371.CY43_19095	0	.	COG3533@1|root,COG3533@2|Bacteria,1MWEN@1224|Proteobacteria,1RSMM@1236|Gammaproteobacteria,3ZN8E@590|Salmonella	1236|Gammaproteobacteria	S	Beta-L-arabinofuranosidase, GH127	-	-	-	ko:K09955	-	-	-	-	ko00000	-	-	-	Glyco_hydro_127
33439	GCA_001535285.1	LRNU01000004.1	64973	65019	Protein Homology	CDS	64458	65756	.	+	0	ID=cds-KWQ78494.1;Parent=gene-Y104_02405;Dbxref=NCBI_GP:KWQ78494.1;Name=KWQ78494.1;gbkey=CDS;inference=EXISTENCE: similar to AA sequence:RefSeq:WP_002954585.1;locus_tag=Y104_02405;product=transporter;protein_id=KWQ78494.1;transl_table=11	90371.CY43_18825	6.87e-295	.	COG0814@1|root,COG0814@2|Bacteria,1PCGR@1224|Proteobacteria,1RSH4@1236|Gammaproteobacteria,3ZJ9P@590|Salmonella	1236|Gammaproteobacteria	E	transporter	yhjV	GO:0003333,GO:0005575,GO:0005623,GO:0005886,GO:0006810,GO:0006811,GO:0006820,GO:0006865,GO:0008150,GO:0009314,GO:0009628,GO:0015711,GO:0015849,GO:0016020,GO:0016021,GO:0031224,GO:0034220,GO:0044425,GO:0044464,GO:0046942,GO:0050896,GO:0051179,GO:0051234,GO:0055085,GO:0071702,GO:0071705,GO:0071944,GO:0098656,GO:1903825,GO:1905039	-	-	-	-	-	-	-	-	-	-	Trp_Tyr_perm
33455	GCA_001620785.1	LWJB01000120.1	11998	12043	Protein Homology	CDS	11118	12139	.	+	0	ID=cds-AH85_18800;Parent=gene-AH85_18800;gbkey=CDS;inference=EXISTENCE: similar to AA sequence:RefSeq:WP_001803304.1;locus_tag=AH85_18800;pseudo=true;transl_table=11	NA	NA	.	NA	NA	NA	NA	NA	NA	NA	NA	NA	NA	NA	NA	NA	NA	NA	NA	NA
33603	GCA_010700165.1	AAOJMC010000003.1	292055	292232	Protein Homology	CDS	291963	292322	.	-	0	ID=cds-EDW1622736.1;Parent=gene-EC37_002044;Dbxref=NCBI_GP:EDW1622736.1;Name=EDW1622736.1;gbkey=CDS;inference=COORDINATES: similar to AA sequence:RefSeq:WP_000065086.1;locus_tag=EC37_002044;product=Eaf protein;protein_id=EDW1622736.1;transl_table=11	10754.VEAF_BPP22	4.64e-76	.	4QANT@10239|Viruses,4QVQ8@35237|dsDNA viruses no RNA stage,4QSWX@28883|Caudovirales	28883|Caudovirales	S	Pfam:DUF5448	-	-	-	-	-	-	-	-	-	-	-	-	-
33612	GCA_011448715.1	AAQAVZ010000001.1	458230	458291	Protein Homology	CDS	457714	458898	.	-	0	ID=cds-EEJ9798668.1;Parent=gene-EF10_02460;Dbxref=NCBI_GP:EEJ9798668.1;Name=EEJ9798668.1;gbkey=CDS;inference=COORDINATES: similar to AA sequence:RefSeq:NP_460244.1;locus_tag=EF10_02460;product=CynX/NimT family MFS transporter;protein_id=EEJ9798668.1;transl_table=11	90371.CY43_06505	3.21e-267	.	COG2807@1|root,COG2807@2|Bacteria,1MXGT@1224|Proteobacteria,1RNWA@1236|Gammaproteobacteria,3ZJYC@590|Salmonella	1236|Gammaproteobacteria	P	Major Facilitator Superfamily	yeaN	GO:0005575,GO:0005623,GO:0005886,GO:0006810,GO:0008150,GO:0016020,GO:0016021,GO:0031224,GO:0042221,GO:0044425,GO:0044464,GO:0046677,GO:0050896,GO:0051179,GO:0051234,GO:0055085,GO:0071944	-	ko:K03449	-	-	-	-	ko00000,ko02000	2.A.1.17	-	-	MFS_1
33988	GCA_009999725.1	DAAHMU010000013.1	44877	44938	Protein Homology	CDS	43823	45757	.	-	0	ID=cds-HAB6636602.1;Parent=gene-GYI69_004092;Dbxref=NCBI_GP:HAB6636602.1;Name=HAB6636602.1;gbkey=CDS;gene=ftsH;inference=COORDINATES: similar to AA sequence:RefSeq:WP_014833437.1;locus_tag=GYI69_004092;product=ATP-dependent zinc metalloprotease FtsH;protein_id=HAB6636602.1;transl_table=11	1197719.A464_3377	0	.	COG0465@1|root,COG0465@2|Bacteria,1MU6J@1224|Proteobacteria,1RME8@1236|Gammaproteobacteria,3ZJGD@590|Salmonella	1236|Gammaproteobacteria	O	Acts as a processive, ATP-dependent zinc metallopeptidase for both cytoplasmic and membrane proteins. Plays a role in the quality control of integral membrane proteins	ftsH	GO:0000166,GO:0003674,GO:0003824,GO:0004175,GO:0004176,GO:0004222,GO:0005488,GO:0005524,GO:0005575,GO:0005623,GO:0005886,GO:0005887,GO:0006508,GO:0006807,GO:0008144,GO:0008150,GO:0008152,GO:0008233,GO:0008237,GO:0008270,GO:0009056,GO:0009057,GO:0016020,GO:0016021,GO:0016462,GO:0016787,GO:0016817,GO:0016818,GO:0016887,GO:0017076,GO:0017111,GO:0019538,GO:0030145,GO:0030163,GO:0030554,GO:0031224,GO:…	-	ko:K03798	-	M00742	-	-	ko00000,ko00002,ko01000,ko01002,ko03110	-	-	-	AAA,FtsH_ext,Peptidase_M41
34064	GCA_008617895.1	AAKXGP010000030.1	9811	9845	Protein Homology	CDS	9353	10090	.	-	0	ID=cds-ECW6386837.1;Parent=gene-AHZ55_12930;Dbxref=NCBI_GP:ECW6386837.1;Name=ECW6386837.1;gbkey=CDS;gene=plsC;inference=COORDINATES: similar to AA sequence:RefSeq:NP_457566.1;locus_tag=AHZ55_12930;product=1-acylglycerol-3-phosphate O-acyltransferase;protein_id=ECW6386837.1;transl_table=11	220341.16504251	8.06e-177	.	COG0204@1|root,COG0204@2|Bacteria,1MY51@1224|Proteobacteria,1RQYC@1236|Gammaproteobacteria,3ZIV8@590|Salmonella	1236|Gammaproteobacteria	I	Acyltransferase	plsC	GO:0003674,GO:0003824,GO:0003841,GO:0005575,GO:0005623,GO:0005886,GO:0006139,GO:0006220,GO:0006221,GO:0006629,GO:0006644,GO:0006650,GO:0006725,GO:0006753,GO:0006793,GO:0006796,GO:0006807,GO:0008150,GO:0008152,GO:0008374,GO:0008610,GO:0008654,GO:0009058,GO:0009117,GO:0009165,GO:0009987,GO:0016020,GO:0016024,GO:0016411,GO:0016740,GO:0016746,GO:0016747,GO:0018130,GO:0019438,GO:0019637,GO:0034641,GO:…	2.3.1.51	ko:K00655	ko00561,ko00564,ko01100,ko01110,map00561,map00564,map01100,map01110	M00089	R02241,R09381	RC00004,RC00037,RC00039	ko00000,ko00001,ko00002,ko01000,ko01004	-	-	-	Acyltransferase
34090	GCA_010503355.1	DAARUF010000002.1	142720	142766	Protein Homology	CDS	140746	143451	.	-	0	ID=cds-HAE3970628.1;Parent=gene-G4A69_000467;Dbxref=NCBI_GP:HAE3970628.1;Name=HAE3970628.1;gbkey=CDS;gene=malT;inference=COORDINATES: similar to AA sequence:RefSeq:WP_000907024.1;locus_tag=G4A69_000467;product=HTH-type transcriptional regulator MalT;protein_id=HAE3970628.1;transl_table=11	90371.CY43_18270	0	.	COG2909@1|root,COG2909@2|Bacteria,1MVZZ@1224|Proteobacteria,1RN29@1236|Gammaproteobacteria,3ZJVH@590|Salmonella	1236|Gammaproteobacteria	K	Positively regulates the transcription of the maltose regulon whose gene products are responsible for uptake and catabolism of malto-oligosaccharides. Binds and recognizes a DNA motif (called the malT box) 5'-GGA TG GA-3'	malT	GO:0000166,GO:0003674,GO:0003676,GO:0003677,GO:0003700,GO:0005488,GO:0005524,GO:0005975,GO:0006139,GO:0006351,GO:0006355,GO:0006725,GO:0006807,GO:0008144,GO:0008150,GO:0008152,GO:0009058,GO:0009059,GO:0009889,GO:0009987,GO:0010467,GO:0010468,GO:0010556,GO:0016070,GO:0017076,GO:0018130,GO:0019219,GO:0019222,GO:0019438,GO:0030554,GO:0031323,GO:0031326,GO:0032553,GO:0032555,GO:0032559,GO:0032774,GO:…	-	ko:K03556	-	-	-	-	ko00000,ko03000	-	-	-	AAA_16,AAA_22,BTAD,GerE,TPR_4,TPR_8,Trans_reg_C
34139	GCA_010700165.1	AAOJMC010000003.1	318604	318665	Protein Homology	CDS	318061	319989	.	+	0	ID=cds-EDW1622778.1;Parent=gene-EC37_002086;Dbxref=NCBI_GP:EDW1622778.1;Name=EDW1622778.1;gbkey=CDS;inference=COORDINATES: similar to AA sequence:RefSeq:WP_015968581.1;locus_tag=EC37_002086;product=phage tail tape measure protein;protein_id=EDW1622778.1;transl_table=11	175950.Q8HAC2_9CAUD	0	.	4QAK6@10239|Viruses,4QUP9@35237|dsDNA viruses no RNA stage,4QPBY@28883|Caudovirales	28883|Caudovirales	S	N-acetylmuramoyl-L-alanine amidase activity	-	GO:0008150,GO:0016032,GO:0019058,GO:0019068,GO:0044403,GO:0044419,GO:0051704,GO:0098003	-	-	-	-	-	-	-	-	-	-	-
34263	GCA_014816585.1	AAWKTQ010000008.1	250024	250081	Protein Homology	CDS	249897	250364	.	+	0	ID=cds-EGJ2858051.1;Parent=gene-AIK86_003721;Dbxref=NCBI_GP:EGJ2858051.1;Name=EGJ2858051.1;gbkey=CDS;gene=rnhA;inference=COORDINATES: similar to AA sequence:RefSeq:NP_459261.1;locus_tag=AIK86_003721;product=ribonuclease HI;protein_id=EGJ2858051.1;transl_table=11	220341.16501540	2.6e-115	.	COG0328@1|root,COG0328@2|Bacteria,1RCZ1@1224|Proteobacteria,1S3YC@1236|Gammaproteobacteria,3ZJB8@590|Salmonella	1236|Gammaproteobacteria	L	Endonuclease that specifically degrades the RNA of RNA- DNA hybrids	rnhA	GO:0003674,GO:0003676,GO:0003824,GO:0004518,GO:0004519,GO:0004521,GO:0004523,GO:0004540,GO:0005488,GO:0005575,GO:0005622,GO:0005623,GO:0005737,GO:0006139,GO:0006259,GO:0006260,GO:0006261,GO:0006271,GO:0006273,GO:0006401,GO:0006725,GO:0006807,GO:0008150,GO:0008152,GO:0009056,GO:0009057,GO:0009058,GO:0009059,GO:0009987,GO:0016070,GO:0016787,GO:0016788,GO:0016891,GO:0016893,GO:0019439,GO:0022616,GO:…	3.1.26.4	ko:K03469	ko03030,map03030	-	-	-	ko00000,ko00001,ko01000,ko03032	-	-	-	RNase_H
34362	GCA_010390435.1	DAAREO010000060.1	14169	14230	Protein Homology	CDS	13058	14464	.	+	0	ID=cds-HAE2108321.1;Parent=gene-G3W49_004373;Dbxref=NCBI_GP:HAE2108321.1;Name=HAE2108321.1;gbkey=CDS;gene=fliD;inference=COORDINATES: similar to AA sequence:RefSeq:NP_456521.1;locus_tag=G3W49_004373;product=flagellar filament capping protein FliD;protein_id=HAE2108321.1;transl_table=11	500640.CIT292_06632	7.81e-271	.	COG1345@1|root,COG1345@2|Bacteria,1MUVP@1224|Proteobacteria,1RS2S@1236|Gammaproteobacteria,3WWZ4@544|Citrobacter	1236|Gammaproteobacteria	N	Required for morphogenesis and for the elongation of the flagellar filament by facilitating polymerization of the flagellin monomers at the tip of growing filament. Forms a capping structure, which prevents flagellin subunits (transported through the central channel of the flagellum) from leaking out without polymerization at the distal end	fliD	GO:0001539,GO:0005575,GO:0005576,GO:0005623,GO:0006928,GO:0007155,GO:0008150,GO:0009288,GO:0009420,GO:0009421,GO:0009424,GO:0009987,GO:0022610,GO:0040011,GO:0042995,GO:0043226,GO:0043228,GO:0044422,GO:0044461,GO:0044463,GO:0044464,GO:0048870,GO:0051179,GO:0051674,GO:0071973,GO:0097588	-	ko:K02407	ko02040,map02040	-	-	-	ko00000,ko00001,ko02035	-	-	-	Flagellin_IN,FliD_C,FliD_N
34383	GCA_001535195.1	LRNX01000219.1	2616	2677	Protein Homology	CDS	2606	3328	.	-	0	ID=cds-KWQ84740.1;Parent=gene-Y091_20350;Dbxref=NCBI_GP:KWQ84740.1;Name=KWQ84740.1;gbkey=CDS;inference=EXISTENCE: similar to AA sequence:RefSeq:WP_006895388.1;locus_tag=Y091_20350;product=hypothetical protein;protein_id=KWQ84740.1;transl_table=11	90371.CY43_01315	8.77e-183	.	COG0500@1|root,COG2226@2|Bacteria,1QTWC@1224|Proteobacteria,1RS4G@1236|Gammaproteobacteria,3ZJ1T@590|Salmonella	1236|Gammaproteobacteria	Q	Methyltransferase domain	yafS	GO:0003674,GO:0003824,GO:0008150,GO:0008152,GO:0008168,GO:0016740,GO:0016741,GO:0032259	-	-	-	-	-	-	-	-	-	-	Methyltransf_11,Methyltransf_23
34400	GCA_011448715.1	AAQAVZ010000007.1	92008	92054	Protein Homology	CDS	91711	93849	.	+	0	ID=cds-EEJ9801496.1;Parent=gene-EF10_17360;Dbxref=NCBI_GP:EEJ9801496.1;Name=EEJ9801496.1;gbkey=CDS;gene=nrdD;inference=COORDINATES: similar to AA sequence:RefSeq:WP_004128226.1;locus_tag=EF10_17360;product=anaerobic ribonucleoside-triphosphate reductase;protein_id=EEJ9801496.1;transl_table=11	90371.CY43_23190	0	.	COG1328@1|root,COG1328@2|Bacteria,1MWMS@1224|Proteobacteria,1RNHS@1236|Gammaproteobacteria,3ZJUD@590|Salmonella	1236|Gammaproteobacteria	F	Anaerobic ribonucleoside-triphosphate reductase	nrdD	GO:0000166,GO:0003674,GO:0003824,GO:0005488,GO:0005524,GO:0005575,GO:0005622,GO:0005623,GO:0005737,GO:0006139,GO:0006259,GO:0006260,GO:0006725,GO:0006753,GO:0006793,GO:0006796,GO:0006807,GO:0008144,GO:0008150,GO:0008152,GO:0008270,GO:0008998,GO:0009058,GO:0009059,GO:0009117,GO:0009165,GO:0009262,GO:0009263,GO:0009265,GO:0009394,GO:0009987,GO:0015949,GO:0016491,GO:0016725,GO:0016728,GO:0017076,GO:…	1.1.98.6	ko:K21636	ko00230,ko00240,ko01100,map00230,map00240,map01100	M00053	R11633,R11634,R11635,R11636	RC00613	ko00000,ko00001,ko00002,ko01000	-	-	iECIAI39_1322.ECIAI39_4713,iPC815.YPO3454	ATP-cone,LAGLIDADG_3,NRDD
34425	GCA_008617675.1	AAKXFR010000055.1	15446	15493	Protein Homology	CDS	15156	15641	.	-	0	ID=cds-ECW6269949.1;Parent=gene-AHZ62_17750;Dbxref=NCBI_GP:ECW6269949.1;Name=ECW6269949.1;gbkey=CDS;inference=COORDINATES: similar to AA sequence:RefSeq:NP_457621.1;locus_tag=AHZ62_17750;product=DoxX family protein;protein_id=ECW6269949.1;transl_table=11	90371.CY43_16845	2.47e-107	.	COG2259@1|root,COG2259@2|Bacteria,1MZVP@1224|Proteobacteria,1S8UI@1236|Gammaproteobacteria,3ZM8J@590|Salmonella	1236|Gammaproteobacteria	S	DoxX	yqjF	GO:0005575,GO:0005623,GO:0005886,GO:0016020,GO:0016021,GO:0031224,GO:0044425,GO:0044464,GO:0071944	-	ko:K15977	-	-	-	-	ko00000	-	-	-	DoxX
34492	GCA_010869005.1	AAOVIQ010000008.1	109077	109124	Protein Homology	CDS	108878	110521	.	+	0	ID=cds-EDZ8672749.1;Parent=gene-BB18_13090;Dbxref=NCBI_GP:EDZ8672749.1;Name=EDZ8672749.1;gbkey=CDS;inference=COORDINATES: similar to AA sequence:RefSeq:NP_462478.1;locus_tag=BB18_13090;product=methyl-accepting chemotaxis citrate transducer;protein_id=EDZ8672749.1;transl_table=11	90371.CY43_18570	3.9e-304	.	COG0840@1|root,COG0840@2|Bacteria,1MU9B@1224|Proteobacteria,1RMH0@1236|Gammaproteobacteria,3ZKNJ@590|Salmonella	1236|Gammaproteobacteria	NT	Homologues of the ligand binding domain of Tar	-	-	-	ko:K03406,ko:K05874,ko:K05875,ko:K05876	ko02020,ko02030,map02020,map02030	-	-	-	ko00000,ko00001,ko02035	-	-	-	4HB_MCP_1,HAMP,MCPsignal,TarH
34826	GCA_008617815.1	AAKXFV010000084.1	5521	5582	Protein Homology	CDS	5095	5544	.	+	0	ID=cds-ECW6406162.1;Parent=gene-AHZ52_21380;Dbxref=NCBI_GP:ECW6406162.1;Name=ECW6406162.1;gbkey=CDS;gene=napB;inference=COORDINATES: similar to AA sequence:RefSeq:NP_456801.1;locus_tag=AHZ52_21380;product=nitrate reductase cytochrome c-type subunit;protein_id=ECW6406162.1;transl_table=11	220341.16503483	1.47e-109	.	COG3043@1|root,COG3043@2|Bacteria,1RHGD@1224|Proteobacteria,1S84V@1236|Gammaproteobacteria,3ZKCB@590|Salmonella	1236|Gammaproteobacteria	C	Electron transfer subunit of the periplasmic nitrate reductase complex NapAB	napB	GO:0003674,GO:0005488,GO:0005575,GO:0005623,GO:0006091,GO:0008150,GO:0008152,GO:0009061,GO:0009987,GO:0015980,GO:0042597,GO:0043167,GO:0043169,GO:0044237,GO:0044464,GO:0045333,GO:0046872,GO:0055114	-	ko:K02568	ko00910,ko01120,map00910,map01120	M00529,M00530	R00798	RC02812	ko00000,ko00001,ko00002	-	-	iAF1260.b2203,iBWG_1329.BWG_1976,iE2348C_1286.E2348C_2347,iECDH10B_1368.ECDH10B_2360,iECDH1ME8569_1439.ECDH1ME8569_2138,iECED1_1282.ECED1_2668,iECH74115_1262.ECH74115_3340,iECIAI39_1322.ECIAI39_2341,iECNA114_1301.ECNA114_2295,iECOK1_1307.ECOK1_2437,iECP_1309.ECP_2244,iECS88_1305.ECS88_2350,iECSF_1327.ECSF_2084,iECSP_1301.ECSP_3082,iECUMN_1333.ECUMN_2538,iETEC_1333.ETEC_2337,iEcDH1_1363.EcDH1_1456…	NapB
34826	GCA_008617815.1	AAKXFV010000084.1	5521	5582	Protein Homology	CDS	5554	6156	.	+	0	ID=cds-ECW6406163.1;Parent=gene-AHZ52_21385;Dbxref=NCBI_GP:ECW6406163.1;Name=ECW6406163.1;gbkey=CDS;gene=napC;inference=COORDINATES: similar to AA sequence:RefSeq:NP_461198.1;locus_tag=AHZ52_21385;product=cytochrome c-type protein NapC;protein_id=ECW6406163.1;transl_table=11	90371.CY43_12105	1.6e-156	.	COG3005@1|root,COG3005@2|Bacteria,1MWV2@1224|Proteobacteria,1RQ9A@1236|Gammaproteobacteria,3ZJ9R@590|Salmonella	1236|Gammaproteobacteria	C	NapC/NirT cytochrome c family, N-terminal region	napC	GO:0003674,GO:0003824,GO:0005488,GO:0005575,GO:0005623,GO:0005886,GO:0006091,GO:0006807,GO:0008150,GO:0008152,GO:0009055,GO:0009061,GO:0009987,GO:0015980,GO:0016020,GO:0016021,GO:0016491,GO:0019333,GO:0020037,GO:0022900,GO:0031224,GO:0043167,GO:0043169,GO:0044237,GO:0044425,GO:0044464,GO:0045333,GO:0046872,GO:0046906,GO:0048037,GO:0055114,GO:0071941,GO:0071944,GO:0097159,GO:1901363	-	ko:K02569	-	-	-	-	ko00000	-	-	iEcolC_1368.EcolC_1448	Cytochrom_NNT
34844	GCA_011419565.1	DAAWFE010000020.1	42906	42958	Protein Homology	CDS	41135	43840	.	+	0	ID=cds-HAF7634878.1;Parent=gene-G9304_001831;Dbxref=NCBI_GP:HAF7634878.1;Name=HAF7634878.1;gbkey=CDS;gene=malT;inference=COORDINATES: similar to AA sequence:RefSeq:WP_000907024.1;locus_tag=G9304_001831;product=HTH-type transcriptional regulator MalT;protein_id=HAF7634878.1;transl_table=11	90371.CY43_18270	0	.	COG2909@1|root,COG2909@2|Bacteria,1MVZZ@1224|Proteobacteria,1RN29@1236|Gammaproteobacteria,3ZJVH@590|Salmonella	1236|Gammaproteobacteria	K	Positively regulates the transcription of the maltose regulon whose gene products are responsible for uptake and catabolism of malto-oligosaccharides. Binds and recognizes a DNA motif (called the malT box) 5'-GGA TG GA-3'	malT	GO:0000166,GO:0003674,GO:0003676,GO:0003677,GO:0003700,GO:0005488,GO:0005524,GO:0005975,GO:0006139,GO:0006351,GO:0006355,GO:0006725,GO:0006807,GO:0008144,GO:0008150,GO:0008152,GO:0009058,GO:0009059,GO:0009889,GO:0009987,GO:0010467,GO:0010468,GO:0010556,GO:0016070,GO:0017076,GO:0018130,GO:0019219,GO:0019222,GO:0019438,GO:0030554,GO:0031323,GO:0031326,GO:0032553,GO:0032555,GO:0032559,GO:0032774,GO:…	-	ko:K03556	-	-	-	-	ko00000,ko03000	-	-	-	AAA_16,AAA_22,BTAD,GerE,TPR_4,TPR_8,Trans_reg_C
34968	GCA_010700165.1	AAOJMC010000003.1	323868	323906	Protein Homology	CDS	323362	324441	.	+	0	ID=cds-EDW1622783.1;Parent=gene-EC37_002091;Dbxref=NCBI_GP:EDW1622783.1;Name=EDW1622783.1;gbkey=CDS;inference=COORDINATES: similar to AA sequence:RefSeq:WP_000785580.1;locus_tag=EC37_002091;product=baseplate J/gp47 family protein;protein_id=EDW1622783.1;transl_table=11	90371.CY43_10550	3.03e-119	.	COG3299@1|root,COG3299@2|Bacteria,1PYEJ@1224|Proteobacteria,1RU76@1236|Gammaproteobacteria,3ZNDY@590|Salmonella	1236|Gammaproteobacteria	S	Baseplate J-like protein	-	-	-	-	-	-	-	-	-	-	-	-	Baseplate_J
35055	GCA_011419565.1	DAAWFE010000020.1	43416	43462	Protein Homology	CDS	41135	43840	.	+	0	ID=cds-HAF7634878.1;Parent=gene-G9304_001831;Dbxref=NCBI_GP:HAF7634878.1;Name=HAF7634878.1;gbkey=CDS;gene=malT;inference=COORDINATES: similar to AA sequence:RefSeq:WP_000907024.1;locus_tag=G9304_001831;product=HTH-type transcriptional regulator MalT;protein_id=HAF7634878.1;transl_table=11	90371.CY43_18270	0	.	COG2909@1|root,COG2909@2|Bacteria,1MVZZ@1224|Proteobacteria,1RN29@1236|Gammaproteobacteria,3ZJVH@590|Salmonella	1236|Gammaproteobacteria	K	Positively regulates the transcription of the maltose regulon whose gene products are responsible for uptake and catabolism of malto-oligosaccharides. Binds and recognizes a DNA motif (called the malT box) 5'-GGA TG GA-3'	malT	GO:0000166,GO:0003674,GO:0003676,GO:0003677,GO:0003700,GO:0005488,GO:0005524,GO:0005975,GO:0006139,GO:0006351,GO:0006355,GO:0006725,GO:0006807,GO:0008144,GO:0008150,GO:0008152,GO:0009058,GO:0009059,GO:0009889,GO:0009987,GO:0010467,GO:0010468,GO:0010556,GO:0016070,GO:0017076,GO:0018130,GO:0019219,GO:0019222,GO:0019438,GO:0030554,GO:0031323,GO:0031326,GO:0032553,GO:0032555,GO:0032559,GO:0032774,GO:…	-	ko:K03556	-	-	-	-	ko00000,ko03000	-	-	-	AAA_16,AAA_22,BTAD,GerE,TPR_4,TPR_8,Trans_reg_C
35221	GCA_010667525.1	DAATBI010000046.1	5286	5347	Protein Homology	CDS	5158	6525	.	-	0	ID=cds-HAE7890177.1;Parent=gene-G4P71_004520;Dbxref=NCBI_GP:HAE7890177.1;Name=HAE7890177.1;gbkey=CDS;gene=mltD;inference=COORDINATES: similar to AA sequence:RefSeq:NP_454863.1;locus_tag=G4P71_004520;product=murein transglycosylase D;protein_id=HAE7890177.1;transl_table=11	220341.16501537	0	.	COG0741@1|root,COG1388@1|root,COG0741@2|Bacteria,COG1388@2|Bacteria,1MWKE@1224|Proteobacteria,1RMFZ@1236|Gammaproteobacteria,3ZM4B@590|Salmonella	1236|Gammaproteobacteria	M	Transglycosylase SLT domain	mltD	GO:0000270,GO:0003674,GO:0003824,GO:0005575,GO:0005623,GO:0005886,GO:0006022,GO:0006807,GO:0008150,GO:0008152,GO:0008932,GO:0008933,GO:0009893,GO:0009987,GO:0016020,GO:0016043,GO:0016740,GO:0016757,GO:0016829,GO:0019222,GO:0030203,GO:0030288,GO:0030313,GO:0031975,GO:0042597,GO:0043085,GO:0043170,GO:0044093,GO:0044464,GO:0045229,GO:0048518,GO:0050789,GO:0050790,GO:0051341,GO:0051353,GO:0061783,GO:…	-	ko:K08307	-	-	-	-	ko00000,ko01000,ko01011	-	-	-	LysM,MLTD_N,SLT
35297	GCA_008808375.2	AALGYF020000003.1	173031	173066	Protein Homology	CDS	172283	173335	.	+	0	ID=cds-EGY0891646.1;Parent=gene-AH985_000804;Dbxref=NCBI_GP:EGY0891646.1;Name=EGY0891646.1;gbkey=CDS;gene=mutY;inference=COORDINATES: similar to AA sequence:RefSeq:NP_462026.1;locus_tag=AH985_000804;product=A/G-specific adenine glycosylase;protein_id=EGY0891646.1;transl_table=11	90371.CY43_16210	5.96e-268	.	COG1194@1|root,COG1194@2|Bacteria,1MUD4@1224|Proteobacteria,1RMBT@1236|Gammaproteobacteria,3ZJAH@590|Salmonella	1236|Gammaproteobacteria	L	FES	mutY	GO:0003674,GO:0003676,GO:0003677,GO:0003824,GO:0005488,GO:0006139,GO:0006259,GO:0006281,GO:0006284,GO:0006725,GO:0006807,GO:0006950,GO:0006974,GO:0008150,GO:0008152,GO:0009987,GO:0016787,GO:0016798,GO:0016799,GO:0019104,GO:0033554,GO:0034641,GO:0043167,GO:0043169,GO:0043170,GO:0044237,GO:0044238,GO:0044260,GO:0046483,GO:0046872,GO:0048037,GO:0050896,GO:0051536,GO:0051539,GO:0051540,GO:0051716,GO:…	-	ko:K03575	ko03410,map03410	-	-	-	ko00000,ko00001,ko01000,ko03400	-	-	-	EndIII_4Fe-2S,HHH,HhH-GPD,Iron_traffic,NUDIX_4
35365	GCA_010503355.1	DAARUF010000048.1	27809	27870	Protein Homology	CDS	27669	28475	.	-	0	ID=cds-HAE3974261.1;Parent=gene-G4A69_004251;Dbxref=NCBI_GP:HAE3974261.1;Name=HAE3974261.1;gbkey=CDS;gene=trpA;inference=COORDINATES: similar to AA sequence:RefSeq:NP_455771.1;locus_tag=G4A69_004251;product=tryptophan synthase subunit alpha;protein_id=HAE3974261.1;transl_table=11	90371.CY43_08825	2.49e-187	.	COG0159@1|root,COG0159@2|Bacteria,1MXJV@1224|Proteobacteria,1RMGN@1236|Gammaproteobacteria,3ZKCE@590|Salmonella	1236|Gammaproteobacteria	E	The alpha subunit is responsible for the aldol cleavage of indoleglycerol phosphate to indole and glyceraldehyde 3- phosphate	trpA	GO:0000162,GO:0003674,GO:0003824,GO:0004834,GO:0005575,GO:0005622,GO:0005623,GO:0005737,GO:0005829,GO:0006082,GO:0006520,GO:0006568,GO:0006576,GO:0006586,GO:0006725,GO:0006807,GO:0008150,GO:0008152,GO:0008652,GO:0009058,GO:0009072,GO:0009073,GO:0009308,GO:0009309,GO:0009987,GO:0016053,GO:0016829,GO:0016835,GO:0016836,GO:0018130,GO:0019438,GO:0019752,GO:0034641,GO:0042401,GO:0042430,GO:0042435,GO:…	4.2.1.20	ko:K01695	ko00260,ko00400,ko01100,ko01110,ko01130,ko01230,map00260,map00400,map01100,map01110,map01130,map01230	M00023	R00674,R02340,R02722	RC00209,RC00210,RC00700,RC00701,RC02868	ko00000,ko00001,ko00002,ko01000	-	-	iECED1_1282.ECED1_1467,iECP_1309.ECP_1308	Trp_syntA
35406	GCA_010798715.1	DAATTQ010000006.1	80909	80970	Protein Homology	CDS	80467	81132	.	-	0	ID=cds-HAF0057757.1;Parent=gene-G4215_002313;Dbxref=NCBI_GP:HAF0057757.1;Name=HAF0057757.1;gbkey=CDS;inference=COORDINATES: similar to AA sequence:RefSeq:NP_458342.1;locus_tag=G4215_002313;product=7-cyano-7-deazaguanine/7-aminomethyl-7-deazaguanine transporter;protein_id=HAF0057757.1;transl_table=11	220341.16505031	7.12e-150	.	COG1738@1|root,COG1738@2|Bacteria,1MVQU@1224|Proteobacteria,1RNX0@1236|Gammaproteobacteria,3ZJ5H@590|Salmonella	1236|Gammaproteobacteria	U	Involved in the import of queuosine (Q) precursors, required for Q precursor salvage	yhhQ	GO:0005575,GO:0005623,GO:0005886,GO:0006139,GO:0006725,GO:0006807,GO:0006810,GO:0008150,GO:0008152,GO:0008616,GO:0009058,GO:0009116,GO:0009119,GO:0009163,GO:0009987,GO:0016020,GO:0016021,GO:0018130,GO:0019438,GO:0031224,GO:0034404,GO:0034641,GO:0034654,GO:0042455,GO:0043094,GO:0043174,GO:0044237,GO:0044238,GO:0044249,GO:0044271,GO:0044281,GO:0044283,GO:0044425,GO:0044464,GO:0046116,GO:0046483,GO:…	-	ko:K09125	-	-	-	-	ko00000	-	-	-	Vut_1
35611	GCA_008615785.1	AAKXAL010000007.1	110538	110573	Protein Homology	CDS	109409	110877	.	+	0	ID=cds-ECW6217347.1;Parent=gene-AL148_05275;Dbxref=NCBI_GP:ECW6217347.1;Name=ECW6217347.1;end_range=110877,.;gbkey=CDS;inference=COORDINATES: similar to AA sequence:RefSeq:WP_000110794.1;locus_tag=AL148_05275;partial=true;product=aspartate kinase;protein_id=ECW6217347.1;transl_table=11	90371.CY43_21440	0	.	COG0460@1|root,COG0527@1|root,COG0460@2|Bacteria,COG0527@2|Bacteria,1MW3H@1224|Proteobacteria,1RN1G@1236|Gammaproteobacteria,3ZIWR@590|Salmonella	1236|Gammaproteobacteria	E	Homoserine dehydrogenase	metL	GO:0000096,GO:0000097,GO:0000166,GO:0003674,GO:0003824,GO:0004072,GO:0004412,GO:0005488,GO:0005524,GO:0005575,GO:0005622,GO:0005623,GO:0005737,GO:0005829,GO:0006082,GO:0006520,GO:0006553,GO:0006555,GO:0006566,GO:0006790,GO:0006793,GO:0006796,GO:0006807,GO:0008144,GO:0008150,GO:0008152,GO:0008652,GO:0009058,GO:0009066,GO:0009067,GO:0009069,GO:0009070,GO:0009085,GO:0009086,GO:0009088,GO:0009089,GO:…	1.1.1.3,2.7.2.4	ko:K12524,ko:K12525	ko00260,ko00261,ko00270,ko00300,ko01100,ko01110,ko01120,ko01130,ko01230,map00260,map00261,map00270,map00300,map01100,map01110,map01120,map01130,map01230	M00016,M00017,M00018,M00526,M00527	R00480,R01773,R01775	RC00002,RC00043,RC00087	ko00000,ko00001,ko00002,ko01000	-	-	iUMNK88_1353.UMNK88_4778,iYL1228.KPN_04234	AA_kinase,ACT,ACT_7,Homoserine_dh,NAD_binding_3
35665	GCA_008617635.1	AAKXGQ010000037.1	23241	23302	Protein Homology	CDS	23217	23936	.	+	0	ID=cds-ECW6409295.1;Parent=gene-AHZ53_14835;Dbxref=NCBI_GP:ECW6409295.1;Name=ECW6409295.1;gbkey=CDS;gene=trmB;inference=COORDINATES: similar to AA sequence:RefSeq:NP_457502.1;locus_tag=AHZ53_14835;product=tRNA (guanosine(46)-N7)-methyltransferase TrmB;protein_id=ECW6409295.1;transl_table=11	220341.16504187	4.16e-176	.	COG0220@1|root,COG0220@2|Bacteria,1MUWJ@1224|Proteobacteria,1RMFG@1236|Gammaproteobacteria,3ZJQA@590|Salmonella	1236|Gammaproteobacteria	J	Catalyzes the formation of N(7)-methylguanine at position 46 (m7G46) in tRNA	trmB	GO:0001510,GO:0003674,GO:0003824,GO:0005575,GO:0005622,GO:0005623,GO:0005737,GO:0006139,GO:0006396,GO:0006399,GO:0006400,GO:0006725,GO:0006807,GO:0008033,GO:0008150,GO:0008152,GO:0008168,GO:0008173,GO:0008175,GO:0008176,GO:0008757,GO:0009451,GO:0009987,GO:0010467,GO:0016070,GO:0016423,GO:0016740,GO:0016741,GO:0030488,GO:0032259,GO:0032991,GO:0034470,GO:0034641,GO:0034660,GO:0034708,GO:0036265,GO:…	2.1.1.33	ko:K03439	-	-	-	-	ko00000,ko01000,ko03016	-	-	-	GGACT,Methyltransf_4
35669	GCA_008615785.1	AAKXAL010000007.1	110574	110612	Protein Homology	CDS	109409	110877	.	+	0	ID=cds-ECW6217347.1;Parent=gene-AL148_05275;Dbxref=NCBI_GP:ECW6217347.1;Name=ECW6217347.1;end_range=110877,.;gbkey=CDS;inference=COORDINATES: similar to AA sequence:RefSeq:WP_000110794.1;locus_tag=AL148_05275;partial=true;product=aspartate kinase;protein_id=ECW6217347.1;transl_table=11	90371.CY43_21440	0	.	COG0460@1|root,COG0527@1|root,COG0460@2|Bacteria,COG0527@2|Bacteria,1MW3H@1224|Proteobacteria,1RN1G@1236|Gammaproteobacteria,3ZIWR@590|Salmonella	1236|Gammaproteobacteria	E	Homoserine dehydrogenase	metL	GO:0000096,GO:0000097,GO:0000166,GO:0003674,GO:0003824,GO:0004072,GO:0004412,GO:0005488,GO:0005524,GO:0005575,GO:0005622,GO:0005623,GO:0005737,GO:0005829,GO:0006082,GO:0006520,GO:0006553,GO:0006555,GO:0006566,GO:0006790,GO:0006793,GO:0006796,GO:0006807,GO:0008144,GO:0008150,GO:0008152,GO:0008652,GO:0009058,GO:0009066,GO:0009067,GO:0009069,GO:0009070,GO:0009085,GO:0009086,GO:0009088,GO:0009089,GO:…	1.1.1.3,2.7.2.4	ko:K12524,ko:K12525	ko00260,ko00261,ko00270,ko00300,ko01100,ko01110,ko01120,ko01130,ko01230,map00260,map00261,map00270,map00300,map01100,map01110,map01120,map01130,map01230	M00016,M00017,M00018,M00526,M00527	R00480,R01773,R01775	RC00002,RC00043,RC00087	ko00000,ko00001,ko00002,ko01000	-	-	iUMNK88_1353.UMNK88_4778,iYL1228.KPN_04234	AA_kinase,ACT,ACT_7,Homoserine_dh,NAD_binding_3
35688	GCA_001535285.1	LRNU01000026.1	28222	28263	Protein Homology	CDS	27692	28315	.	-	0	ID=cds-KWQ76381.1;Parent=gene-Y104_10095;Dbxref=NCBI_GP:KWQ76381.1;Name=KWQ76381.1;Note=glucose-inhibited division protein B%3B SAM-dependent methyltransferase%3B methylates the N7 position of guanosine in position 527 of 16S rRNA;gbkey=CDS;gene=gidB;inference=EXISTENCE: similar to AA sequence:RefSeq:WP_000217354.1;locus_tag=Y104_10095;product=16S rRNA (guanine(527)-N(7))-methyltransferase RsmG;p…	220341.16504758	1.16e-148	.	COG0357@1|root,COG0357@2|Bacteria,1MY0K@1224|Proteobacteria,1RMRZ@1236|Gammaproteobacteria,3ZIT9@590|Salmonella	1236|Gammaproteobacteria	J	Specifically methylates the N7 position of guanine in position 527 of 16S rRNA	rsmG	GO:0000154,GO:0001510,GO:0003674,GO:0003824,GO:0005575,GO:0005622,GO:0005623,GO:0005737,GO:0005829,GO:0006139,GO:0006364,GO:0006396,GO:0006725,GO:0006807,GO:0008150,GO:0008152,GO:0008168,GO:0008170,GO:0008173,GO:0008649,GO:0008757,GO:0009451,GO:0009987,GO:0010467,GO:0016070,GO:0016072,GO:0016435,GO:0016740,GO:0016741,GO:0022613,GO:0031167,GO:0032259,GO:0034470,GO:0034641,GO:0034660,GO:0036265,GO:…	2.1.1.170	ko:K03501	-	-	-	-	ko00000,ko01000,ko03009,ko03036	-	-	-	GidB
35918	GCA_010798715.1	DAATTQ010000006.1	11453	11514	Protein Homology	CDS	10142	11467	.	+	0	ID=cds-HAF0057703.1;Parent=gene-G4215_002258;Dbxref=NCBI_GP:HAF0057703.1;Name=HAF0057703.1;gbkey=CDS;inference=COORDINATES: similar to AA sequence:RefSeq:NP_462533.1;locus_tag=G4215_002258;product=uracil-xanthine permease;protein_id=HAF0057703.1;transl_table=11	90371.CY43_18855	6.16e-298	.	COG2233@1|root,COG2233@2|Bacteria,1MUN9@1224|Proteobacteria,1RZY7@1236|Gammaproteobacteria,3ZKU6@590|Salmonella	1236|Gammaproteobacteria	F	Permease family	-	-	-	-	-	-	-	-	-	-	-	-	Xan_ur_permease
36165	GCA_000329385.1	ALFX01000007.1	181729	181790	Genbank	CDS	181318	182187	.	+	0	ID=cds-ELM46305.1;Parent=gene-SEEE1444_01608;Dbxref=NCBI_GP:ELM46305.1;Name=ELM46305.1;Note=COG0348 Polyferredoxin;gbkey=CDS;gene=napH;locus_tag=SEEE1444_01608;product=quinol dehydrogenase membrane component;protein_id=ELM46305.1;transl_table=11	90371.CY43_12115	5.35e-213	.	COG0348@1|root,COG0348@2|Bacteria,1MWR5@1224|Proteobacteria,1RQ1I@1236|Gammaproteobacteria,3ZK2H@590|Salmonella	1236|Gammaproteobacteria	C	4Fe-4S binding domain	napH	GO:0003674,GO:0005488,GO:0005575,GO:0005623,GO:0005886,GO:0008150,GO:0008152,GO:0016020,GO:0016021,GO:0031224,GO:0043167,GO:0043169,GO:0044425,GO:0044464,GO:0046872,GO:0048037,GO:0051536,GO:0051539,GO:0051540,GO:0055114,GO:0071944	-	ko:K02574	-	-	-	-	ko00000	-	-	iEcSMS35_1347.EcSMS35_2352	Fer4,Fer4_10,Fer4_4,Fer4_5,Fer4_6,Fer4_9
36185	GCA_016326345.1	DACZPH010000003.1	141619	141664	Protein Homology	CDS	140628	142478	.	+	0	ID=cds-HAV1198728.1;Parent=gene-JGR91_06425;Dbxref=NCBI_GP:HAV1198728.1;Name=HAV1198728.1;gbkey=CDS;gene=selB;inference=COORDINATES: similar to AA sequence:RefSeq:NP_462582.1;locus_tag=JGR91_06425;product=selenocysteinyl-tRNA-specific translation elongation factor SelB;protein_id=HAV1198728.1;transl_table=11	90371.CY43_19110	0	.	COG3276@1|root,COG3276@2|Bacteria,1MWXH@1224|Proteobacteria,1RQJI@1236|Gammaproteobacteria,3ZM0F@590|Salmonella	1236|Gammaproteobacteria	J	Elongation factor SelB, winged helix	selB	GO:0000049,GO:0000166,GO:0001514,GO:0001882,GO:0001883,GO:0003674,GO:0003676,GO:0003723,GO:0003729,GO:0003746,GO:0003824,GO:0003924,GO:0005488,GO:0005525,GO:0005575,GO:0005622,GO:0005623,GO:0005737,GO:0006082,GO:0006412,GO:0006414,GO:0006417,GO:0006451,GO:0006518,GO:0006520,GO:0006807,GO:0008135,GO:0008150,GO:0008152,GO:0009058,GO:0009059,GO:0009069,GO:0009889,GO:0009987,GO:0010467,GO:0010468,GO:…	-	ko:K03833	-	-	-	-	ko00000,ko03012	-	-	-	GTP_EFTU,GTP_EFTU_D2,SelB-wing_2,SelB-wing_3
36213	GCA_010700165.1	AAOJMC010000002.1	447029	447090	Protein Homology	CDS	446281	447621	.	+	0	ID=cds-EDW1622228.1;Parent=gene-EC37_001504;Dbxref=NCBI_GP:EDW1622228.1;Name=EDW1622228.1;gbkey=CDS;inference=COORDINATES: similar to AA sequence:RefSeq:NP_457357.1;locus_tag=EC37_001504;product=glucarate dehydratase;protein_id=EDW1622228.1;transl_table=11	90371.CY43_15450	0	.	COG4948@1|root,COG4948@2|Bacteria,1NAKW@1224|Proteobacteria,1RN9M@1236|Gammaproteobacteria,3ZIV0@590|Salmonella	1236|Gammaproteobacteria	M	Mandelate racemase / muconate lactonizing enzyme, C-terminal domain	gudX	GO:0003674,GO:0003824,GO:0005488,GO:0006082,GO:0006520,GO:0006807,GO:0008150,GO:0008152,GO:0009056,GO:0009063,GO:0009987,GO:0016054,GO:0016829,GO:0019752,GO:0043167,GO:0043169,GO:0043436,GO:0044237,GO:0044238,GO:0044248,GO:0044281,GO:0044282,GO:0046395,GO:0046872,GO:0071704,GO:1901564,GO:1901565,GO:1901575	4.2.1.40	ko:K01706,ko:K13918	ko00053,ko01100,map00053,map01100	-	R02752,R08056	RC00543	ko00000,ko00001,ko01000	-	-	iECIAI39_1322.ECIAI39_3210	MR_MLE_C,MR_MLE_N
36275	GCA_010567145.1	DAASDT010000004.1	245529	245587	Protein Homology	CDS	245108	245827	.	+	0	ID=cds-HAE5099715.1;Parent=gene-G4G64_001861;Dbxref=NCBI_GP:HAE5099715.1;Name=HAE5099715.1;gbkey=CDS;inference=COORDINATES: similar to AA sequence:RefSeq:NP_462023.1;locus_tag=G4G64_001861;product=DUF2884 domain-containing protein;protein_id=HAE5099715.1;transl_table=11	90371.CY43_16195	2.79e-165	.	28H6P@1|root,2Z7J1@2|Bacteria,1MXU1@1224|Proteobacteria,1RPHU@1236|Gammaproteobacteria,3ZM4K@590|Salmonella	1236|Gammaproteobacteria	S	Protein of unknown function (DUF2884)	yggN	-	-	-	-	-	-	-	-	-	-	-	DUF2884
36462	GCA_001534835.1	LRNJ01000006.1	1915	1969	Protein Homology	CDS	1923	2642	.	-	0	ID=cds-KWQ26453.1;Parent=gene-Y103_10955;Dbxref=NCBI_GP:KWQ26453.1;Name=KWQ26453.1;gbkey=CDS;inference=EXISTENCE: similar to AA sequence:RefSeq:WP_001727286.1;locus_tag=Y103_10955;product=hypothetical protein;protein_id=KWQ26453.1;transl_table=11	90371.CY43_16195	2.79e-165	.	28H6P@1|root,2Z7J1@2|Bacteria,1MXU1@1224|Proteobacteria,1RPHU@1236|Gammaproteobacteria,3ZM4K@590|Salmonella	1236|Gammaproteobacteria	S	Protein of unknown function (DUF2884)	yggN	-	-	-	-	-	-	-	-	-	-	-	DUF2884
36472	GCA_001535285.1	LRNU01000156.1	325	363	Protein Homology	CDS	1	1090	.	-	0	ID=cds-Y104_22290;Parent=gene-Y104_22290;gbkey=CDS;inference=EXISTENCE: similar to AA sequence:RefSeq:WP_001274459.1;locus_tag=Y104_22290;pseudo=true;transl_table=11	NA	NA	.	NA	NA	NA	NA	NA	NA	NA	NA	NA	NA	NA	NA	NA	NA	NA	NA	NA
36522	GCA_010798715.1	DAATTQ010000006.1	78685	78746	Protein Homology	CDS	78574	79833	.	+	0	ID=cds-HAF0057755.1;Parent=gene-G4215_002311;Dbxref=NCBI_GP:HAF0057755.1;Name=HAF0057755.1;gbkey=CDS;inference=COORDINATES: similar to AA sequence:RefSeq:NP_462482.3;locus_tag=G4215_002311;product=MFS transporter;protein_id=HAF0057755.1;transl_table=11	220341.16505029	2.61e-273	.	COG0477@1|root,COG0477@2|Bacteria,1QUBP@1224|Proteobacteria,1RUKT@1236|Gammaproteobacteria,3ZIR6@590|Salmonella	1236|Gammaproteobacteria	U	Major Facilitator Superfamily	yhhS	GO:0005575,GO:0005623,GO:0005886,GO:0006810,GO:0008150,GO:0016020,GO:0016021,GO:0031224,GO:0044425,GO:0044464,GO:0051179,GO:0051234,GO:0055085,GO:0071944	-	-	-	-	-	-	-	-	-	-	MFS_1
36592	GCA_001535385.1	LRNP01000052.1	8859	8906	Protein Homology	CDS	7765	8940	.	-	0	ID=cds-KWQ52631.1;Parent=gene-Y105_22835;Dbxref=NCBI_GP:KWQ52631.1;Name=KWQ52631.1;gbkey=CDS;inference=EXISTENCE: similar to AA sequence:RefSeq:WP_001127558.1;locus_tag=Y105_22835;product=MFS sugar transporter;protein_id=KWQ52631.1;transl_table=11	90371.CY43_01290	9.48e-263	.	COG0477@1|root,COG2814@2|Bacteria,1MU9G@1224|Proteobacteria,1RM9G@1236|Gammaproteobacteria,3ZNGE@590|Salmonella	1236|Gammaproteobacteria	U	Uncharacterised MFS-type transporter YbfB	ydhP	-	-	ko:K18567,ko:K19577	-	-	-	-	ko00000,ko02000	2.A.1.2.25,2.A.1.2.65	-	-	MFS_1,Sugar_tr
36674	GCA_010453975.1	DAARNZ010000011.1	107826	107887	Protein Homology	CDS	105837	108269	.	+	0	ID=cds-HAE3164363.1;Parent=gene-G3596_004274;Dbxref=NCBI_GP:HAE3164363.1;Name=HAE3164363.1;gbkey=CDS;inference=COORDINATES: similar to AA sequence:RefSeq:WP_000110794.1;locus_tag=G3596_004274;product=bifunctional aspartate kinase/homoserine dehydrogenase II;protein_id=HAE3164363.1;transl_table=11	90371.CY43_21440	0	.	COG0460@1|root,COG0527@1|root,COG0460@2|Bacteria,COG0527@2|Bacteria,1MW3H@1224|Proteobacteria,1RN1G@1236|Gammaproteobacteria,3ZIWR@590|Salmonella	1236|Gammaproteobacteria	E	Homoserine dehydrogenase	metL	GO:0000096,GO:0000097,GO:0000166,GO:0003674,GO:0003824,GO:0004072,GO:0004412,GO:0005488,GO:0005524,GO:0005575,GO:0005622,GO:0005623,GO:0005737,GO:0005829,GO:0006082,GO:0006520,GO:0006553,GO:0006555,GO:0006566,GO:0006790,GO:0006793,GO:0006796,GO:0006807,GO:0008144,GO:0008150,GO:0008152,GO:0008652,GO:0009058,GO:0009066,GO:0009067,GO:0009069,GO:0009070,GO:0009085,GO:0009086,GO:0009088,GO:0009089,GO:…	1.1.1.3,2.7.2.4	ko:K12524,ko:K12525	ko00260,ko00261,ko00270,ko00300,ko01100,ko01110,ko01120,ko01130,ko01230,map00260,map00261,map00270,map00300,map01100,map01110,map01120,map01130,map01230	M00016,M00017,M00018,M00526,M00527	R00480,R01773,R01775	RC00002,RC00043,RC00087	ko00000,ko00001,ko00002,ko01000	-	-	iUMNK88_1353.UMNK88_4778,iYL1228.KPN_04234	AA_kinase,ACT,ACT_7,Homoserine_dh,NAD_binding_3
36844	GCA_010700165.1	AAOJMC010000002.1	20717	20778	Protein Homology	CDS	19655	21595	.	+	0	ID=cds-EDW1621822.1;Parent=gene-EC37_001083;Dbxref=NCBI_GP:EDW1621822.1;Name=EDW1621822.1;gbkey=CDS;gene=csrD;inference=COORDINATES: similar to AA sequence:RefSeq:NP_462285.1;locus_tag=EC37_001083;product=RNase E specificity factor CsrD;protein_id=EDW1621822.1;transl_table=11	90371.CY43_17575	0	.	COG2199@1|root,COG2200@1|root,COG2199@2|Bacteria,COG2200@2|Bacteria,1MUQV@1224|Proteobacteria,1RN0Q@1236|Gammaproteobacteria,3ZJMN@590|Salmonella	1236|Gammaproteobacteria	T	Gammaproteobacterial periplasmic sensor domain	csrD	GO:0005575,GO:0005623,GO:0005886,GO:0006139,GO:0006401,GO:0006725,GO:0006807,GO:0008150,GO:0008152,GO:0009056,GO:0009057,GO:0009987,GO:0016020,GO:0016021,GO:0016043,GO:0016070,GO:0019219,GO:0019222,GO:0019439,GO:0022607,GO:0031224,GO:0031323,GO:0034641,GO:0034655,GO:0034660,GO:0034661,GO:0043170,GO:0043933,GO:0044085,GO:0044237,GO:0044238,GO:0044248,GO:0044260,GO:0044265,GO:0044270,GO:0044425,GO:…	-	ko:K18765	-	-	-	-	ko00000,ko03019	-	-	-	EAL,GAPES4,GGDEF
36951	GCA_016375685.1	DACZPU010000014.1	85060	85095	Protein Homology	CDS	83282	85453	.	+	0	ID=cds-HAV1261084.1;Parent=gene-JGZ74_002558;Dbxref=NCBI_GP:HAV1261084.1;Name=HAV1261084.1;gbkey=CDS;inference=COORDINATES: similar to AA sequence:RefSeq:NP_462083.1;locus_tag=JGZ74_002558;product=YgiQ family radical SAM protein;protein_id=HAV1261084.1;transl_table=11	90371.CY43_16515	0	.	COG1032@1|root,COG1032@2|Bacteria,1MUG3@1224|Proteobacteria,1RN9V@1236|Gammaproteobacteria,3ZJMD@590|Salmonella	1236|Gammaproteobacteria	C	Domain of unknown function (DUF3362)	ygiQ	GO:0003674,GO:0003824,GO:0005488,GO:0043167,GO:0043169,GO:0046872,GO:0048037,GO:0051536,GO:0051539,GO:0051540	-	-	-	-	-	-	-	-	-	-	DUF3362,Radical_SAM,Radical_SAM_N
37214	GCA_008617895.1	AAKXGP010000030.1	66	108	Protein Homology	CDS	98	2269	.	-	0	ID=cds-ECW6386831.1;Parent=gene-AHZ55_12900;Dbxref=NCBI_GP:ECW6386831.1;Name=ECW6386831.1;gbkey=CDS;inference=COORDINATES: similar to AA sequence:RefSeq:NP_457560.1;locus_tag=AHZ55_12900;product=YgiQ family radical SAM protein;protein_id=ECW6386831.1;transl_table=11	90371.CY43_16515	0	.	COG1032@1|root,COG1032@2|Bacteria,1MUG3@1224|Proteobacteria,1RN9V@1236|Gammaproteobacteria,3ZJMD@590|Salmonella	1236|Gammaproteobacteria	C	Domain of unknown function (DUF3362)	ygiQ	GO:0003674,GO:0003824,GO:0005488,GO:0043167,GO:0043169,GO:0046872,GO:0048037,GO:0051536,GO:0051539,GO:0051540	-	-	-	-	-	-	-	-	-	-	DUF3362,Radical_SAM,Radical_SAM_N
37326	GCA_008645575.1	AAKZDQ010000031.1	6326	6379	Protein Homology	CDS	6358	7749	.	+	0	ID=cds-ECX0065636.1;Parent=gene-AOZ86_13205;Dbxref=NCBI_GP:ECX0065636.1;Name=ECX0065636.1;gbkey=CDS;inference=COORDINATES: similar to AA sequence:RefSeq:NP_462583.1;locus_tag=AOZ86_13205;product=L-seryl-tRNA(Sec) selenium transferase;protein_id=ECX0065636.1;transl_table=11	90371.CY43_19115	0	.	COG1921@1|root,COG1921@2|Bacteria,1MWXI@1224|Proteobacteria,1RN73@1236|Gammaproteobacteria,3ZIWY@590|Salmonella	1236|Gammaproteobacteria	J	Converts seryl-tRNA(Sec) to selenocysteinyl-tRNA(Sec) required for selenoprotein biosynthesis	selA	GO:0001514,GO:0003674,GO:0003824,GO:0004125,GO:0005488,GO:0005515,GO:0005575,GO:0005622,GO:0005623,GO:0005737,GO:0005829,GO:0006082,GO:0006139,GO:0006399,GO:0006412,GO:0006414,GO:0006417,GO:0006451,GO:0006518,GO:0006520,GO:0006725,GO:0006807,GO:0008144,GO:0008150,GO:0008152,GO:0008652,GO:0009058,GO:0009059,GO:0009069,GO:0009070,GO:0009889,GO:0009987,GO:0010467,GO:0010468,GO:0010556,GO:0010608,GO:…	2.9.1.1	ko:K01042	ko00450,ko00970,map00450,map00970	-	R08219	RC01246	ko00000,ko00001,ko01000	-	-	iECP_1309.ECP_3693,iSbBS512_1146.SbBS512_E4006	Se-cys_synth_N,SelA
37389	GCA_000329385.1	ALFX01000043.1	361490	361551	Genbank	CDS	361479	361673	.	-	0	ID=cds-ELM36324.1;Parent=gene-SEEE1444_22039;Dbxref=NCBI_GP:ELM36324.1;Name=ELM36324.1;gbkey=CDS;locus_tag=SEEE1444_22039;product=hypothetical protein;protein_id=ELM36324.1;transl_table=11	NA	NA	.	NA	NA	NA	NA	NA	NA	NA	NA	NA	NA	NA	NA	NA	NA	NA	NA	NA
37464	GCA_010372185.1	DAARCE010000025.1	66264	66325	Protein Homology	CDS	66254	67975	.	+	0	ID=cds-HAE1827308.1;Parent=gene-G3V08_004341;Dbxref=NCBI_GP:HAE1827308.1;Name=HAE1827308.1;gbkey=CDS;gene=cydC;inference=COORDINATES: similar to AA sequence:RefSeq:NP_459932.1;locus_tag=G3V08_004341;product=cysteine/glutathione ABC transporter ATP-binding protein/permease CydC;protein_id=HAE1827308.1;transl_table=11	90371.CY43_04895	0	.	COG4987@1|root,COG4987@2|Bacteria,1QU1P@1224|Proteobacteria,1RQD7@1236|Gammaproteobacteria,3ZJN0@590|Salmonella	1236|Gammaproteobacteria	CO	ABC transporter transmembrane region	cydC	GO:0000101,GO:0000166,GO:0003333,GO:0003674,GO:0003824,GO:0005215,GO:0005488,GO:0005524,GO:0005575,GO:0005623,GO:0005886,GO:0005887,GO:0006810,GO:0006811,GO:0006812,GO:0006820,GO:0006857,GO:0006865,GO:0008144,GO:0008150,GO:0009889,GO:0009987,GO:0015399,GO:0015405,GO:0015711,GO:0015804,GO:0015833,GO:0015849,GO:0016020,GO:0016021,GO:0016462,GO:0016787,GO:0016817,GO:0016818,GO:0016887,GO:0017076,GO:…	-	ko:K16012	ko02010,map02010	-	-	-	ko00000,ko00001,ko02000	3.A.1.129	-	iEC55989_1330.EC55989_0931,iECIAI1_1343.ECIAI1_0926,iECO103_1326.ECO103_0929,iECO111_1330.ECO111_0954,iECSE_1348.ECSE_0944,iECW_1372.ECW_m0996,iEKO11_1354.EKO11_2951,iSDY_1059.SDY_2375,iWFL_1372.ECW_m0996	ABC_membrane,ABC_tran
37514	GCA_016375725.1	DACZPX010000006.1	109731	109792	Protein Homology	CDS	109690	110451	.	-	0	ID=cds-HAV1274176.1;Parent=gene-JGZ76_001449;Dbxref=NCBI_GP:HAV1274176.1;Name=HAV1274176.1;gbkey=CDS;inference=COORDINATES: similar to AA sequence:RefSeq:NP_462449.1;locus_tag=JGZ76_001449;product=cytoplasmic protein;protein_id=HAV1274176.1;transl_table=11	90371.CY43_18430	5.71e-190	.	COG5426@1|root,COG5426@2|Bacteria,1R8IM@1224|Proteobacteria,1SZPK@1236|Gammaproteobacteria,3ZJAF@590|Salmonella	1236|Gammaproteobacteria	S	Putative glutamine amidotransferase	-	-	-	-	-	-	-	-	-	-	-	-	GATase1_like
37516	GCA_008647915.1	AAKZDT010000015.1	78696	78754	Protein Homology	CDS	77631	80993	.	-	0	ID=cds-ECX0195490.1;Parent=gene-AOZ85_13990;Dbxref=NCBI_GP:ECX0195490.1;Name=ECX0195490.1;gbkey=CDS;gene=mscK;inference=COORDINATES: similar to AA sequence:RefSeq:NP_459473.1;locus_tag=AOZ85_13990;product=mechanosensitive channel MscK;protein_id=ECX0195490.1;transl_table=11	90371.CY43_02725	0	.	COG1196@1|root,COG3264@1|root,COG1196@2|Bacteria,COG3264@2|Bacteria,1MWSA@1224|Proteobacteria,1RMYY@1236|Gammaproteobacteria,3ZJDP@590|Salmonella	1236|Gammaproteobacteria	DM	Mechanosensitive ion channel inner membrane domain 1	kefA	GO:0005575,GO:0005623,GO:0005886,GO:0006810,GO:0006811,GO:0006812,GO:0006813,GO:0006884,GO:0008150,GO:0008361,GO:0009987,GO:0009992,GO:0015672,GO:0016020,GO:0016021,GO:0016043,GO:0019725,GO:0030001,GO:0030104,GO:0031224,GO:0032535,GO:0042592,GO:0044425,GO:0044464,GO:0048878,GO:0051179,GO:0051234,GO:0055082,GO:0055085,GO:0065007,GO:0065008,GO:0071840,GO:0071944,GO:0090066	-	ko:K05802,ko:K22051	-	-	-	-	ko00000,ko02000	1.A.23.1.1,1.A.23.1.2,1.A.23.1.3	-	-	MS_channel,MscS_TM,MscS_porin
37771	GCA_011451035.1	AAQAYQ010000016.1	64936	64997	Protein Homology	CDS	64916	66412	.	-	0	ID=cds-EEK0145698.1;Parent=gene-GX99_22000;Dbxref=NCBI_GP:EEK0145698.1;Name=EEK0145698.1;gbkey=CDS;gene=ravA;inference=COORDINATES: similar to AA sequence:RefSeq:NP_458064.1;locus_tag=GX99_22000;product=ATPase RavA;protein_id=EEK0145698.1;transl_table=11	220341.16504752	0	.	COG0714@1|root,COG0714@2|Bacteria,1PC08@1224|Proteobacteria,1RQ5U@1236|Gammaproteobacteria,3ZJ8B@590|Salmonella	1236|Gammaproteobacteria	S	Functions as an ATPase. May play a role in metal insertion (metal-chelatase) or as a chaperone	ravA	GO:0000166,GO:0003674,GO:0003824,GO:0005215,GO:0005488,GO:0005515,GO:0005524,GO:0005575,GO:0005622,GO:0005623,GO:0005737,GO:0005829,GO:0006810,GO:0008144,GO:0008150,GO:0015399,GO:0015405,GO:0016462,GO:0016787,GO:0016817,GO:0016818,GO:0016887,GO:0017076,GO:0017111,GO:0022804,GO:0022857,GO:0030554,GO:0032553,GO:0032555,GO:0032559,GO:0035639,GO:0036094,GO:0042623,GO:0042626,GO:0042802,GO:0043167,GO:…	-	ko:K03924	-	-	-	-	ko00000,ko01000	-	-	-	AAA_5,DUF3763
38080	GCA_001535385.1	LRNP01000003.1	153055	153116	Protein Homology	CDS	152301	153425	.	-	0	ID=cds-KWQ62112.1;Parent=gene-Y105_04015;Dbxref=NCBI_GP:KWQ62112.1;Name=KWQ62112.1;gbkey=CDS;inference=EXISTENCE: similar to AA sequence:RefSeq:WP_010331156.1;locus_tag=Y105_04015;product=membrane protein;protein_id=KWQ62112.1;transl_table=11	90371.CY43_18610	6.09e-255	.	COG0842@1|root,COG0842@2|Bacteria,1MUIA@1224|Proteobacteria,1RQSE@1236|Gammaproteobacteria,3ZKNC@590|Salmonella	1236|Gammaproteobacteria	V	ABC-2 family transporter protein	yhhJ	GO:0005575,GO:0005623,GO:0005886,GO:0006810,GO:0008150,GO:0016020,GO:0016021,GO:0031224,GO:0032991,GO:0043190,GO:0044425,GO:0044459,GO:0044464,GO:0051179,GO:0051234,GO:0055085,GO:0071944,GO:0098533,GO:0098796,GO:0098797,GO:1902494,GO:1902495,GO:1904949,GO:1990351	-	ko:K01992	-	M00254	-	-	ko00000,ko00002,ko02000	3.A.1	-	-	ABC2_membrane,ABC2_membrane_3
38514	GCA_008647855.1	AAKZDR010000012.1	40030	40091	Protein Homology	CDS	39585	40415	.	+	0	ID=cds-ECX0141348.1;Parent=gene-AOZ84_10830;Dbxref=NCBI_GP:ECX0141348.1;Name=ECX0141348.1;gbkey=CDS;gene=glpG;inference=COORDINATES: similar to AA sequence:RefSeq:NP_458387.1;locus_tag=AOZ84_10830;product=rhomboid family intramembrane serine protease GlpG;protein_id=ECX0141348.1;transl_table=11	90371.CY43_18310	2.34e-205	.	COG0705@1|root,COG0705@2|Bacteria,1MYPM@1224|Proteobacteria,1RN1K@1236|Gammaproteobacteria,3ZJHY@590|Salmonella	1236|Gammaproteobacteria	S	Rhomboid-type serine protease that catalyzes intramembrane proteolysis	glpG	GO:0000976,GO:0000984,GO:0000986,GO:0000987,GO:0001017,GO:0001067,GO:0003674,GO:0003676,GO:0003677,GO:0003690,GO:0003700,GO:0003824,GO:0004175,GO:0004252,GO:0005488,GO:0005515,GO:0005575,GO:0005622,GO:0005623,GO:0005886,GO:0005887,GO:0005975,GO:0006066,GO:0006071,GO:0006139,GO:0006351,GO:0006355,GO:0006508,GO:0006725,GO:0006807,GO:0008150,GO:0008152,GO:0008233,GO:0008236,GO:0009058,GO:0009059,GO:…	-	ko:K02441	-	-	-	-	ko00000	-	-	-	NRho,Rhomboid,Rhomboid_N
39355	GCA_010700165.1	AAOJMC010000003.1	301185	301269	Protein Homology	CDS	300384	301265	.	+	0	ID=cds-EDW1622753.1;Parent=gene-EC37_002061;Dbxref=NCBI_GP:EDW1622753.1;Name=EDW1622753.1;gbkey=CDS;inference=COORDINATES: similar to AA sequence:RefSeq:WP_000200163.1;locus_tag=EC37_002061;product=Dam family site-specific DNA-(adenine-N6)-methyltransferase;protein_id=EDW1622753.1;transl_table=11	220341.16502169	2.39e-169	.	COG0338@1|root,COG0338@2|Bacteria,1P85S@1224|Proteobacteria,1RMNW@1236|Gammaproteobacteria,3ZK1B@590|Salmonella	1236|Gammaproteobacteria	F	Methylates DNA within the sequence GATC and protects the DNA from cleavage by the restriction endonuclease MboI. Although it shares sequence specificity with a number of type II restriction endonucleases and methylases, it is thought to act in postreplication mismatch repair rather than as a part of a restriction modification system. May also play a role in DNA replication	dam	GO:0003674,GO:0003676,GO:0003824,GO:0005488,GO:0006139,GO:0006259,GO:0006260,GO:0006304,GO:0006305,GO:0006306,GO:0006725,GO:0006807,GO:0008150,GO:0008152,GO:0008168,GO:0008757,GO:0009007,GO:0009008,GO:0009058,GO:0009059,GO:0009987,GO:0016740,GO:0016741,GO:0032259,GO:0032775,GO:0034641,GO:0034645,GO:0043170,GO:0043412,GO:0043414,GO:0044237,GO:0044238,GO:0044249,GO:0044260,GO:0044728,GO:0046483,GO:…	2.1.1.72	ko:K06223	ko03430,map03430	-	-	-	ko00000,ko00001,ko01000,ko02048,ko03032,ko03400	-	-	-	DNA_methylase,MethyltransfD12
39417	GCA_010869005.1	AAOVIQ010000008.1	119920	119980	Protein Homology	CDS	119732	120799	.	-	0	ID=cds-EDZ8672759.1;Parent=gene-BB18_13140;Dbxref=NCBI_GP:EDZ8672759.1;Name=EDZ8672759.1;gbkey=CDS;inference=COORDINATES: similar to AA sequence:RefSeq:NP_462488.1;locus_tag=BB18_13140;product=HlyD family efflux transporter periplasmic adaptor subunit;protein_id=EDZ8672759.1;transl_table=11	90371.CY43_18620	8.82e-204	.	COG0845@1|root,COG0845@2|Bacteria,1MUG6@1224|Proteobacteria,1RS3I@1236|Gammaproteobacteria,3ZJVC@590|Salmonella	1236|Gammaproteobacteria	M	Barrel-sandwich domain of CusB or HlyD membrane-fusion	yhiI	GO:0002790,GO:0005575,GO:0005623,GO:0005886,GO:0006810,GO:0008104,GO:0008150,GO:0009306,GO:0009987,GO:0015031,GO:0015833,GO:0016020,GO:0032940,GO:0033036,GO:0042886,GO:0044464,GO:0045184,GO:0046903,GO:0051179,GO:0051234,GO:0071702,GO:0071705,GO:0071944	-	ko:K01993	-	-	-	-	ko00000	-	-	-	Biotin_lipoyl_2,HlyD_3,HlyD_D23
39461	GCA_009564355.1	AAMYJG010000002.1	115523	115559	Protein Homology	CDS	114727	116862	.	+	0	ID=cds-EDM4526594.1;Parent=gene-AIA93_02110;Dbxref=NCBI_GP:EDM4526594.1;Name=EDM4526594.1;gbkey=CDS;inference=COORDINATES: similar to AA sequence:RefSeq:NP_462195.1;locus_tag=AIA93_02110;product=polyribonucleotide nucleotidyltransferase;protein_id=EDM4526594.1;transl_table=11	90371.CY43_17090	0	.	COG1185@1|root,COG1185@2|Bacteria,1MVB9@1224|Proteobacteria,1RNBF@1236|Gammaproteobacteria,3ZK21@590|Salmonella	1236|Gammaproteobacteria	J	Involved in mRNA degradation. Catalyzes the phosphorolysis of single-stranded polyribonucleotides processively in the 3'- to 5'-direction	pnp	GO:0000166,GO:0000175,GO:0003674,GO:0003676,GO:0003723,GO:0003729,GO:0003824,GO:0004518,GO:0004527,GO:0004532,GO:0004540,GO:0004654,GO:0005488,GO:0005515,GO:0005575,GO:0005622,GO:0005623,GO:0005737,GO:0005829,GO:0006139,GO:0006396,GO:0006401,GO:0006402,GO:0006725,GO:0006807,GO:0006950,GO:0008144,GO:0008150,GO:0008152,GO:0008408,GO:0009056,GO:0009057,GO:0009266,GO:0009408,GO:0009628,GO:0009892,GO:…	2.7.7.8	ko:K00962	ko00230,ko00240,ko03018,map00230,map00240,map03018	M00394	R00437,R00438,R00439,R00440	RC02795	ko00000,ko00001,ko00002,ko01000,ko03016,ko03019	-	-	-	KH_1,PNPase,RNase_PH,RNase_PH_C,S1
39473	GCA_011421215.1	DAAWFQ010000001.1	204394	204430	Protein Homology	CDS	203580	204560	.	+	0	ID=cds-HAF7688893.1;Parent=gene-G9314_000200;Dbxref=NCBI_GP:HAF7688893.1;Name=HAF7688893.1;gbkey=CDS;inference=COORDINATES: similar to AA sequence:RefSeq:NP_462015.1;locus_tag=G9314_000200;product=type IV pilus twitching motility protein PilT;protein_id=HAF7688893.1;transl_table=11	220341.16504176	1.76e-232	.	COG2805@1|root,COG2805@2|Bacteria,1MU3J@1224|Proteobacteria,1RN8G@1236|Gammaproteobacteria,3ZKK4@590|Salmonella	1236|Gammaproteobacteria	NU	Type II/IV secretion system protein	pilT	GO:0000166,GO:0003674,GO:0005488,GO:0005524,GO:0005575,GO:0005622,GO:0005623,GO:0005737,GO:0005829,GO:0008144,GO:0017076,GO:0030554,GO:0032553,GO:0032555,GO:0032559,GO:0035639,GO:0036094,GO:0043167,GO:0043168,GO:0044424,GO:0044444,GO:0044464,GO:0097159,GO:0097367,GO:1901265,GO:1901363	-	ko:K02669	-	-	-	-	ko00000,ko02035,ko02044	3.A.15.2	-	-	T2SSE
39661	GCA_001620785.1	LWJB01000047.1	7518	7552	Protein Homology	CDS	7520	8437	.	-	0	ID=cds-KZG31132.1;Parent=gene-AH85_11730;Dbxref=NCBI_GP:KZG31132.1;Name=KZG31132.1;gbkey=CDS;inference=EXISTENCE: similar to AA sequence:RefSeq:WP_000759288.1;locus_tag=AH85_11730;product=AraC family transcriptional regulator;protein_id=KZG31132.1;transl_table=11	220341.16504241	3.71e-213	.	COG2207@1|root,COG2207@2|Bacteria,1MUEM@1224|Proteobacteria,1RQQK@1236|Gammaproteobacteria,3ZKJ5@590|Salmonella	1236|Gammaproteobacteria	K	AraC-type transcriptional regulator N-terminus	yqhC	GO:0000976,GO:0000984,GO:0000986,GO:0000987,GO:0001017,GO:0001067,GO:0001121,GO:0001130,GO:0001131,GO:0001140,GO:0001216,GO:0003674,GO:0003676,GO:0003677,GO:0003690,GO:0003700,GO:0005488,GO:0006139,GO:0006351,GO:0006355,GO:0006725,GO:0006807,GO:0008150,GO:0008152,GO:0009058,GO:0009059,GO:0009889,GO:0009891,GO:0009893,GO:0009987,GO:0010467,GO:0010468,GO:0010556,GO:0010557,GO:0010604,GO:0010628,GO:…	-	-	-	-	-	-	-	-	-	-	AraC_N,HTH_18,HTH_AraC
39867	GCA_011419565.1	DAAWFE010000065.1	22258	22315	Protein Homology	CDS	20406	22424	.	-	0	ID=cds-HAF7636657.1;Parent=gene-G9304_003662;Dbxref=NCBI_GP:HAF7636657.1;Name=HAF7636657.1;gbkey=CDS;inference=COORDINATES: similar to AA sequence:RefSeq:NP_462133.1;locus_tag=G9304_003662;product=NADPH-dependent 2%2C4-dienoyl-CoA reductase;protein_id=HAF7636657.1;transl_table=11	1197719.A464_3298	0	.	COG0446@1|root,COG1902@1|root,COG0446@2|Bacteria,COG1902@2|Bacteria,1MVE0@1224|Proteobacteria,1RNM8@1236|Gammaproteobacteria,3ZN3J@590|Salmonella	1236|Gammaproteobacteria	C	NADH:flavin oxidoreductase / NADH oxidase family	fadH	GO:0000166,GO:0003674,GO:0003824,GO:0005488,GO:0006082,GO:0006629,GO:0006631,GO:0006635,GO:0008150,GO:0008152,GO:0008670,GO:0009056,GO:0009062,GO:0009987,GO:0010181,GO:0016042,GO:0016054,GO:0016491,GO:0016627,GO:0016628,GO:0019395,GO:0019752,GO:0030258,GO:0032553,GO:0032787,GO:0033542,GO:0033543,GO:0034440,GO:0036094,GO:0043167,GO:0043168,GO:0043169,GO:0043436,GO:0044237,GO:0044238,GO:0044242,GO:…	1.3.1.34	ko:K00219	-	-	-	-	ko00000,ko01000	-	-	-	Oxidored_FMN,Pyr_redox_2
40016	GCA_010567145.1	DAASDT010000004.1	253443	253493	Protein Homology	CDS	253464	253880	.	-	0	ID=cds-HAE5099725.1;Parent=gene-G4G64_001871;Dbxref=NCBI_GP:HAE5099725.1;Name=HAE5099725.1;gbkey=CDS;gene=ruvX;inference=COORDINATES: similar to AA sequence:RefSeq:NP_457489.1;locus_tag=G4G64_001871;product=Holliday junction resolvase RuvX;protein_id=HAE5099725.1;transl_table=11	220341.16504174	2.83e-95	.	COG0816@1|root,COG0816@2|Bacteria,1RDHZ@1224|Proteobacteria,1S96Q@1236|Gammaproteobacteria,3ZM5H@590|Salmonella	1236|Gammaproteobacteria	J	Could be a nuclease involved in processing of the 5'-end of pre-16S rRNA	yqgF	GO:0000966,GO:0000967,GO:0003674,GO:0003824,GO:0004518,GO:0004527,GO:0004529,GO:0004536,GO:0005575,GO:0005622,GO:0005623,GO:0005737,GO:0005829,GO:0006139,GO:0006259,GO:0006364,GO:0006396,GO:0006725,GO:0006807,GO:0008150,GO:0008152,GO:0008296,GO:0008408,GO:0009987,GO:0010467,GO:0016070,GO:0016072,GO:0016787,GO:0016788,GO:0016796,GO:0016895,GO:0022613,GO:0034470,GO:0034471,GO:0034641,GO:0034660,GO:…	-	ko:K07447	-	-	-	-	ko00000,ko01000	-	-	-	RuvX
40145	GCA_000329285.1	ALFS01000022.1	609802	609863	Genbank	CDS	608217	610106	.	-	0	ID=cds-ELM19760.1;Parent=gene-SEEE0895_12998;Dbxref=NCBI_GP:ELM19760.1;Name=ELM19760.1;Note=COG0513 Superfamily II DNA and RNA helicases;gbkey=CDS;locus_tag=SEEE0895_12998;product=ATP-dependent RNA helicase DeaD;protein_id=ELM19760.1;transl_table=11	90371.CY43_17080	0	.	COG0513@1|root,COG0513@2|Bacteria,1MU49@1224|Proteobacteria,1RMWA@1236|Gammaproteobacteria,3ZKDY@590|Salmonella	1236|Gammaproteobacteria	F	DEAD-box RNA helicase involved in various cellular processes at low temperature, including ribosome biogenesis, mRNA degradation and translation initiation	deaD	GO:0000027,GO:0000166,GO:0003674,GO:0003676,GO:0003723,GO:0003724,GO:0003725,GO:0003727,GO:0003824,GO:0004004,GO:0004386,GO:0005488,GO:0005524,GO:0005575,GO:0005622,GO:0005623,GO:0005737,GO:0005829,GO:0006139,GO:0006401,GO:0006417,GO:0006725,GO:0006807,GO:0006950,GO:0006996,GO:0008026,GO:0008144,GO:0008150,GO:0008152,GO:0008186,GO:0009056,GO:0009057,GO:0009266,GO:0009314,GO:0009409,GO:0009628,GO:…	3.6.4.13	ko:K05592	ko03018,map03018	-	-	-	ko00000,ko00001,ko01000,ko03009,ko03019	-	-	-	DEAD,DEADboxA,DbpA,Helicase_C
40237	GCA_010503355.1	DAARUF010000008.1	123222	123283	Protein Homology	CDS	121470	123641	.	+	0	ID=cds-HAE3971543.1;Parent=gene-G4A69_001418;Dbxref=NCBI_GP:HAE3971543.1;Name=HAE3971543.1;gbkey=CDS;inference=COORDINATES: similar to AA sequence:RefSeq:NP_462083.1;locus_tag=G4A69_001418;product=YgiQ family radical SAM protein;protein_id=HAE3971543.1;transl_table=11	90371.CY43_16515	0	.	COG1032@1|root,COG1032@2|Bacteria,1MUG3@1224|Proteobacteria,1RN9V@1236|Gammaproteobacteria,3ZJMD@590|Salmonella	1236|Gammaproteobacteria	C	Domain of unknown function (DUF3362)	ygiQ	GO:0003674,GO:0003824,GO:0005488,GO:0043167,GO:0043169,GO:0046872,GO:0048037,GO:0051536,GO:0051539,GO:0051540	-	-	-	-	-	-	-	-	-	-	DUF3362,Radical_SAM,Radical_SAM_N
40374	GCA_011634025.1	AAQNHF010000007.1	160935	160981	Protein Homology	CDS	160409	161962	.	+	0	ID=cds-EEN7178045.1;Parent=gene-UP29_12875;Dbxref=NCBI_GP:EEN7178045.1;Name=EEN7178045.1;gbkey=CDS;inference=COORDINATES: similar to AA sequence:RefSeq:WP_001541033.1;locus_tag=UP29_12875;product=PstS family phosphate ABC transporter substrate-binding protein;protein_id=EEN7178045.1;transl_table=11	90371.CY43_18330	0	.	COG0226@1|root,COG0226@2|Bacteria	2|Bacteria	P	phosphate ion binding	sphX	-	-	ko:K02040	ko02010,ko02020,ko05152,map02010,map02020,map05152	M00222	-	-	ko00000,ko00001,ko00002,ko02000	3.A.1.7	-	-	LysM,PBP_like_2,YARHG
40390	GCA_014815745.1	AAWKTM010000003.1	75815	75853	Protein Homology	CDS	75306	75989	.	-	0	ID=cds-EGJ2837236.1;Parent=gene-AIK87_000933;Dbxref=NCBI_GP:EGJ2837236.1;Name=EGJ2837236.1;gbkey=CDS;inference=COORDINATES: similar to AA sequence:RefSeq:NP_462590.1;locus_tag=AIK87_000933;product=DUF3251 domain-containing protein;protein_id=EGJ2837236.1;transl_table=11	90371.CY43_19150	1.26e-146	.	2C0YN@1|root,2ZYYI@2|Bacteria,1RFVD@1224|Proteobacteria,1S5KT@1236|Gammaproteobacteria,3ZMYV@590|Salmonella	1236|Gammaproteobacteria	S	Protein of unknown function (DUF3251)	-	-	-	-	-	-	-	-	-	-	-	-	DUF3251
40441	GCA_008808375.2	AALGYF020000003.1	161663	161699	Protein Homology	CDS	161628	162263	.	+	0	ID=cds-EGY0891632.1;Parent=gene-AH985_000790;Dbxref=NCBI_GP:EGY0891632.1;Name=EGY0891632.1;gbkey=CDS;inference=COORDINATES: similar to AA sequence:RefSeq:NP_708713.3;locus_tag=AH985_000790;product=YqgE/AlgH family protein;protein_id=EGY0891632.1;transl_table=11	90371.CY43_16140	5.19e-133	.	COG1678@1|root,COG1678@2|Bacteria,1RCXM@1224|Proteobacteria,1S3YV@1236|Gammaproteobacteria,3ZM4V@590|Salmonella	1236|Gammaproteobacteria	K	Uncharacterized ACR, COG1678	yqgE	GO:0005575,GO:0005622,GO:0005623,GO:0005737,GO:0005829,GO:0044424,GO:0044444,GO:0044464	-	ko:K07735	-	-	-	-	ko00000,ko03000	-	-	-	DUF179
40630	GCA_011087545.1	AAPFUM010000002.1	73152	73189	Protein Homology	CDS	71807	73696	.	+	0	ID=cds-EED4609607.1;Parent=gene-CQ00_08110;Dbxref=NCBI_GP:EED4609607.1;Name=EED4609607.1;gbkey=CDS;inference=COORDINATES: similar to AA sequence:RefSeq:NP_312070.2;locus_tag=CQ00_08110;product=DEAD/DEAH family ATP-dependent RNA helicase;protein_id=EED4609607.1;transl_table=11	90371.CY43_17080	0	.	COG0513@1|root,COG0513@2|Bacteria,1MU49@1224|Proteobacteria,1RMWA@1236|Gammaproteobacteria,3ZKDY@590|Salmonella	1236|Gammaproteobacteria	F	DEAD-box RNA helicase involved in various cellular processes at low temperature, including ribosome biogenesis, mRNA degradation and translation initiation	deaD	GO:0000027,GO:0000166,GO:0003674,GO:0003676,GO:0003723,GO:0003724,GO:0003725,GO:0003727,GO:0003824,GO:0004004,GO:0004386,GO:0005488,GO:0005524,GO:0005575,GO:0005622,GO:0005623,GO:0005737,GO:0005829,GO:0006139,GO:0006401,GO:0006417,GO:0006725,GO:0006807,GO:0006950,GO:0006996,GO:0008026,GO:0008144,GO:0008150,GO:0008152,GO:0008186,GO:0009056,GO:0009057,GO:0009266,GO:0009314,GO:0009409,GO:0009628,GO:…	3.6.4.13	ko:K05592	ko03018,map03018	-	-	-	ko00000,ko00001,ko01000,ko03009,ko03019	-	-	-	DEAD,DEADboxA,DbpA,Helicase_C
40692	GCA_011421215.1	DAAWFQ010000010.1	115437	115471	Protein Homology	CDS	115300	115545	.	+	0	ID=cds-HAF7690322.1;Parent=gene-G9314_001677;Dbxref=NCBI_GP:HAF7690322.1;Name=HAF7690322.1;end_range=115545,.;gbkey=CDS;inference=COORDINATES: similar to AA sequence:RefSeq:NP_457950.1;locus_tag=G9314_001677;partial=true;product=bifunctional metallophosphatase/5'-nucleotidase;protein_id=HAF7690322.1;transl_table=11	90371.CY43_21460	0	.	COG0737@1|root,COG0737@2|Bacteria,1MX03@1224|Proteobacteria,1RPX3@1236|Gammaproteobacteria,3ZKTM@590|Salmonella	1236|Gammaproteobacteria	F	5'-nucleotidase, C-terminal domain	-	-	-	-	-	-	-	-	-	-	-	iECS88_1305.ECS88_4396	5_nucleotid_C,Metallophos
40694	GCA_010877005.1	AAOVYB010000019.1	78913	78950	Protein Homology	CDS	78188	79186	.	+	0	ID=cds-EEA0488784.1;Parent=gene-UP32_22090;Dbxref=NCBI_GP:EEA0488784.1;Name=EEA0488784.1;gbkey=CDS;gene=rbsR;inference=COORDINATES: similar to AA sequence:RefSeq:NP_462785.1;locus_tag=UP32_22090;product=ribose operon transcriptional repressor RbsR;protein_id=EEA0488784.1;transl_table=11	90371.CY43_20370	2.24e-238	.	COG1609@1|root,COG1609@2|Bacteria,1MVUR@1224|Proteobacteria,1RN2K@1236|Gammaproteobacteria,3ZJ3V@590|Salmonella	1236|Gammaproteobacteria	K	helix_turn _helix lactose operon repressor	rbsR	GO:0000976,GO:0000984,GO:0000986,GO:0000987,GO:0001017,GO:0001067,GO:0001130,GO:0001216,GO:0003674,GO:0003676,GO:0003677,GO:0003690,GO:0003700,GO:0005488,GO:0006139,GO:0006351,GO:0006355,GO:0006725,GO:0006807,GO:0008150,GO:0008152,GO:0009058,GO:0009059,GO:0009889,GO:0009891,GO:0009893,GO:0009987,GO:0010467,GO:0010468,GO:0010556,GO:0010557,GO:0010604,GO:0010628,GO:0016070,GO:0018130,GO:0019219,GO:…	-	ko:K02529,ko:K03604	-	-	-	-	ko00000,ko03000	-	-	-	LacI,Peripla_BP_1,Peripla_BP_3
40719	GCA_006519975.1	AAFNNJ010000004.1	132574	132619	Protein Homology	CDS	132477	132659	.	-	0	ID=cds-EBH8518008.1;Parent=gene-AIK89_05850;Dbxref=NCBI_GP:EBH8518008.1;Name=EBH8518008.1;gbkey=CDS;inference=COORDINATES: similar to AA sequence:RefSeq:WP_001753072.1;locus_tag=AIK89_05850;product=hypothetical protein;protein_id=EBH8518008.1;transl_table=11	NA	NA	.	NA	NA	NA	NA	NA	NA	NA	NA	NA	NA	NA	NA	NA	NA	NA	NA	NA
40751	GCA_010796815.1	DAATTD010000018.1	83562	83603	Protein Homology	CDS	82719	83717	.	+	0	ID=cds-HAF0003456.1;Parent=gene-G4202_003981;Dbxref=NCBI_GP:HAF0003456.1;Name=HAF0003456.1;gbkey=CDS;gene=rbsR;inference=COORDINATES: similar to AA sequence:RefSeq:NP_462785.1;locus_tag=G4202_003981;product=ribose operon transcriptional repressor RbsR;protein_id=HAF0003456.1;transl_table=11	90371.CY43_20370	2.24e-238	.	COG1609@1|root,COG1609@2|Bacteria,1MVUR@1224|Proteobacteria,1RN2K@1236|Gammaproteobacteria,3ZJ3V@590|Salmonella	1236|Gammaproteobacteria	K	helix_turn _helix lactose operon repressor	rbsR	GO:0000976,GO:0000984,GO:0000986,GO:0000987,GO:0001017,GO:0001067,GO:0001130,GO:0001216,GO:0003674,GO:0003676,GO:0003677,GO:0003690,GO:0003700,GO:0005488,GO:0006139,GO:0006351,GO:0006355,GO:0006725,GO:0006807,GO:0008150,GO:0008152,GO:0009058,GO:0009059,GO:0009889,GO:0009891,GO:0009893,GO:0009987,GO:0010467,GO:0010468,GO:0010556,GO:0010557,GO:0010604,GO:0010628,GO:0016070,GO:0018130,GO:0019219,GO:…	-	ko:K02529,ko:K03604	-	-	-	-	ko00000,ko03000	-	-	-	LacI,Peripla_BP_1,Peripla_BP_3
41209	GCA_009999725.1	DAAHMU010000013.1	24924	24972	Protein Homology	CDS	23920	25164	.	-	0	ID=cds-HAB6636586.1;Parent=gene-GYI69_004074;Dbxref=NCBI_GP:HAB6636586.1;Name=HAB6636586.1;gbkey=CDS;inference=COORDINATES: similar to AA sequence:RefSeq:WP_005131807.1;locus_tag=GYI69_004074;product=tryptophan permease;protein_id=HAB6636586.1;transl_table=11	220341.16504347	3.12e-291	.	COG0814@1|root,COG0814@2|Bacteria,1MWGI@1224|Proteobacteria,1RMME@1236|Gammaproteobacteria,3ZJUA@590|Salmonella	1236|Gammaproteobacteria	U	Tryptophan/tyrosine permease family	mtr	GO:0003333,GO:0003674,GO:0005215,GO:0005300,GO:0005342,GO:0005575,GO:0005623,GO:0005886,GO:0005887,GO:0006810,GO:0006811,GO:0006812,GO:0006820,GO:0006855,GO:0006865,GO:0008150,GO:0008324,GO:0008509,GO:0008514,GO:0015075,GO:0015171,GO:0015173,GO:0015179,GO:0015196,GO:0015238,GO:0015291,GO:0015293,GO:0015318,GO:0015711,GO:0015801,GO:0015807,GO:0015827,GO:0015849,GO:0015893,GO:0016020,GO:0016021,GO:…	-	ko:K03834,ko:K03835	-	-	-	-	ko00000,ko02000	2.A.42.1.1,2.A.42.1.2	-	iEC55989_1330.EC55989_3581,iECO103_1326.ECO103_3910,iECO111_1330.ECO111_3985,iECO26_1355.ECO26_4267,iECSE_1348.ECSE_3447,iEcE24377_1341.EcE24377A_3643,iSSON_1240.SSON_3307	Trp_Tyr_perm
41284	GCA_010700165.1	AAOJMC010000008.1	224226	224287	Protein Homology	CDS	223504	224373	.	-	0	ID=cds-EDW1624190.1;Parent=gene-EC37_003567;Dbxref=NCBI_GP:EDW1624190.1;Name=EDW1624190.1;gbkey=CDS;gene=citE;inference=COORDINATES: similar to AA sequence:RefSeq:NP_459065.1;locus_tag=EC37_003567;product=citrate (pro-3S)-lyase subunit beta;protein_id=EDW1624190.1;transl_table=11	90371.CY43_00295	1.02e-201	.	COG2301@1|root,COG2301@2|Bacteria,1MW0A@1224|Proteobacteria,1RNEJ@1236|Gammaproteobacteria,3ZMYE@590|Salmonella	1236|Gammaproteobacteria	G	C-C_Bond_Lyase of the TIM-Barrel fold	-	-	4.1.3.34	ko:K01644	ko02020,map02020	-	R00362	RC00067,RC01118	ko00000,ko00001,ko01000	-	-	-	HpcH_HpaI
41648	GCA_011459155.1	AAQBNM010000004.1	243453	243504	Protein Homology	CDS	243096	244568	.	-	0	ID=cds-EEK1918508.1;Parent=gene-R601_11305;Dbxref=NCBI_GP:EEK1918508.1;Name=EEK1918508.1;gbkey=CDS;gene=dtpB;inference=COORDINATES: similar to AA sequence:RefSeq:NP_462493.1;locus_tag=R601_11305;product=dipeptide/tripeptide permease DtpB;protein_id=EEK1918508.1;transl_table=11	90371.CY43_18645	0	.	COG3104@1|root,COG3104@2|Bacteria,1MW6W@1224|Proteobacteria,1RM8P@1236|Gammaproteobacteria,3ZKXA@590|Salmonella	1236|Gammaproteobacteria	U	Proton-dependent permease that transports di- and tripeptides	dtpB	GO:0003674,GO:0005215,GO:0005575,GO:0005623,GO:0005886,GO:0005887,GO:0006810,GO:0006811,GO:0006812,GO:0006855,GO:0006857,GO:0008104,GO:0008150,GO:0008324,GO:0015031,GO:0015075,GO:0015077,GO:0015078,GO:0015238,GO:0015291,GO:0015293,GO:0015294,GO:0015295,GO:0015318,GO:0015333,GO:0015672,GO:0015833,GO:0015893,GO:0016020,GO:0016021,GO:0022804,GO:0022857,GO:0022890,GO:0031224,GO:0031226,GO:0033036,GO:…	-	ko:K03305	-	-	-	-	ko00000	2.A.17	-	iECH74115_1262.ECH74115_4843,iECSP_1301.ECSP_4476,iECs_1301.ECs4368,iZ_1308.Z4896	PTR2
41711	GCA_008828825.1	AALHUM010000018.1	16186	16247	Protein Homology	CDS	13686	16421	.	+	0	ID=cds-ECZ7795711.1;Parent=gene-AH987_18700;Dbxref=NCBI_GP:ECZ7795711.1;Name=ECZ7795711.1;gbkey=CDS;gene=torS;inference=COORDINATES: similar to AA sequence:RefSeq:NP_462726.1;locus_tag=AH987_18700;product=TMAO reductase system sensor histidine kinase/response regulator TorS;protein_id=ECZ7795711.1;transl_table=11	220341.16504803	0	.	COG0642@1|root,COG0784@1|root,COG2198@1|root,COG0784@2|Bacteria,COG2198@2|Bacteria,COG2205@2|Bacteria,1NRP8@1224|Proteobacteria,1SKTW@1236|Gammaproteobacteria,3ZIT7@590|Salmonella	1236|Gammaproteobacteria	T	Histidine Phosphotransfer domain	torS	GO:0000155,GO:0000160,GO:0000166,GO:0003674,GO:0003824,GO:0004672,GO:0004673,GO:0004721,GO:0005488,GO:0005515,GO:0005524,GO:0005575,GO:0005622,GO:0005623,GO:0005886,GO:0006091,GO:0006464,GO:0006468,GO:0006470,GO:0006793,GO:0006796,GO:0006807,GO:0007154,GO:0007165,GO:0008144,GO:0008150,GO:0008152,GO:0009061,GO:0009987,GO:0010033,GO:0015980,GO:0016020,GO:0016021,GO:0016301,GO:0016310,GO:0016311,GO:…	2.7.13.3	ko:K07647	ko02020,map02020	M00455	-	-	ko00000,ko00001,ko00002,ko01000,ko01001,ko02022	-	-	-	4HB_MCP_1,CHASE8,HAMP,HATPase_c,HisKA,Hpt,PAS_3,PAS_4,PAS_9,Reg_prop,Response_reg,Y_Y_Y,dCache_2,sCache_2
41785	GCA_001620795.1	LWJC01000054.1	15471	15528	Protein Homology	CDS	15337	16809	.	-	0	ID=cds-KZG27006.1;Parent=gene-AI11_15170;Dbxref=NCBI_GP:KZG27006.1;Name=KZG27006.1;Note=mutations in this gene confer resistance to the toxic peptide alafosfalin in Salmonella typhimurium%3B member of proton-dependent oligopeptide transport (POT) system family%3B in Escherichia coli this gene is regulated by OmpR although not via osmoregulation;gbkey=CDS;gene=tppB;inference=EXISTENCE: similar to …	90371.CY43_18645	0	.	COG3104@1|root,COG3104@2|Bacteria,1MW6W@1224|Proteobacteria,1RM8P@1236|Gammaproteobacteria,3ZKXA@590|Salmonella	1236|Gammaproteobacteria	U	Proton-dependent permease that transports di- and tripeptides	dtpB	GO:0003674,GO:0005215,GO:0005575,GO:0005623,GO:0005886,GO:0005887,GO:0006810,GO:0006811,GO:0006812,GO:0006855,GO:0006857,GO:0008104,GO:0008150,GO:0008324,GO:0015031,GO:0015075,GO:0015077,GO:0015078,GO:0015238,GO:0015291,GO:0015293,GO:0015294,GO:0015295,GO:0015318,GO:0015333,GO:0015672,GO:0015833,GO:0015893,GO:0016020,GO:0016021,GO:0022804,GO:0022857,GO:0022890,GO:0031224,GO:0031226,GO:0033036,GO:…	-	ko:K03305	-	-	-	-	ko00000	2.A.17	-	iECH74115_1262.ECH74115_4843,iECSP_1301.ECSP_4476,iECs_1301.ECs4368,iZ_1308.Z4896	PTR2
41962	GCA_008637725.1	AAKYCQ010000015.1	39901	39962	Protein Homology	CDS	39908	40666	.	-	0	ID=cds-ECW9359066.1;Parent=gene-AL154_08735;Dbxref=NCBI_GP:ECW9359066.1;Name=ECW9359066.1;gbkey=CDS;gene=rsmJ;inference=COORDINATES: similar to AA sequence:RefSeq:NP_462494.1;locus_tag=AL154_08735;product=16S rRNA (guanine(1516)-N(2))-methyltransferase RsmJ;protein_id=ECW9359066.1;transl_table=11	90371.CY43_18650	1.83e-181	.	COG0742@1|root,COG0742@2|Bacteria,1MX8Z@1224|Proteobacteria,1RMIB@1236|Gammaproteobacteria,3ZJY3@590|Salmonella	1236|Gammaproteobacteria	J	Specifically methylates the guanosine in position 1516 of 16S rRNA	rsmJ	GO:0000154,GO:0001510,GO:0003674,GO:0003824,GO:0005575,GO:0005622,GO:0005623,GO:0005737,GO:0006139,GO:0006364,GO:0006396,GO:0006725,GO:0006807,GO:0008150,GO:0008152,GO:0008168,GO:0008170,GO:0008173,GO:0008649,GO:0008757,GO:0008990,GO:0009451,GO:0009987,GO:0010467,GO:0016070,GO:0016072,GO:0016435,GO:0016740,GO:0016741,GO:0022613,GO:0031167,GO:0032259,GO:0034470,GO:0034641,GO:0034660,GO:0036308,GO:…	2.1.1.242	ko:K15984	-	-	-	-	ko00000,ko01000,ko03009	-	-	-	SAM_MT
42001	GCA_016326345.1	DACZPH010000003.1	375353	375397	Protein Homology	CDS	375121	375879	.	+	0	ID=cds-HAV1198930.1;Parent=gene-JGR91_07465;Dbxref=NCBI_GP:HAV1198930.1;Name=HAV1198930.1;gbkey=CDS;inference=COORDINATES: similar to AA sequence:RefSeq:NP_462385.1;locus_tag=JGR91_07465;product=phosphoglycolate phosphatase;protein_id=HAV1198930.1;transl_table=11	90371.CY43_18105	1.44e-178	.	COG0546@1|root,COG0546@2|Bacteria,1RDDY@1224|Proteobacteria,1S3QD@1236|Gammaproteobacteria,3ZIXG@590|Salmonella	1236|Gammaproteobacteria	F	HAD-hyrolase-like	gph	GO:0000287,GO:0003674,GO:0003824,GO:0005488,GO:0005575,GO:0005622,GO:0005623,GO:0005737,GO:0005829,GO:0005975,GO:0006066,GO:0006082,GO:0006139,GO:0006259,GO:0006281,GO:0006725,GO:0006793,GO:0006796,GO:0006807,GO:0006950,GO:0006974,GO:0008150,GO:0008152,GO:0008967,GO:0009058,GO:0009441,GO:0009987,GO:0016053,GO:0016311,GO:0016787,GO:0016788,GO:0016791,GO:0017144,GO:0019752,GO:0031404,GO:0032787,GO:…	3.1.3.18	ko:K01091	ko00630,ko01100,ko01110,ko01130,map00630,map01100,map01110,map01130	-	R01334	RC00017	ko00000,ko00001,ko01000	-	-	iSBO_1134.SBO_3372,iSbBS512_1146.SbBS512_E3762,iYL1228.KPN_03756	HAD_2
42006	GCA_011625085.1	AAQMQA010000005.1	236660	236721	Protein Homology	CDS	236143	237339	.	+	0	ID=cds-EEN5133583.1;Parent=gene-CO92_15990;Dbxref=NCBI_GP:EEN5133583.1;Name=EEN5133583.1;gbkey=CDS;inference=COORDINATES: similar to AA sequence:RefSeq:NP_456836.1;locus_tag=CO92_15990;product=nicotinamide mononucleotide deamidase-related protein YfaY;protein_id=EEN5133583.1;transl_table=11	90371.CY43_12290	7.03e-289	.	COG1058@1|root,COG1058@2|Bacteria,1QUB2@1224|Proteobacteria,1RNXG@1236|Gammaproteobacteria,3ZK1X@590|Salmonella	1236|Gammaproteobacteria	S	Probable molybdopterin binding domain	yfaY	-	-	-	-	-	-	-	-	-	-	-	CinA,MoCF_biosynth
42010	GCA_011637035.1	AAQNMC010000001.1	826338	826399	Protein Homology	CDS	826070	827512	.	+	0	ID=cds-EEN7739273.1;Parent=gene-DV35_04240;Dbxref=NCBI_GP:EEN7739273.1;Name=EEN7739273.1;gbkey=CDS;inference=COORDINATES: similar to AA sequence:RefSeq:NP_456166.1;locus_tag=DV35_04240;product=YdiU family protein;protein_id=EEN7739273.1;transl_table=11	90371.CY43_06845	0	.	COG0397@1|root,COG0397@2|Bacteria,1MVK3@1224|Proteobacteria,1RNCS@1236|Gammaproteobacteria,3ZKM0@590|Salmonella	1236|Gammaproteobacteria	S	Uncharacterized ACR, YdiU/UPF0061 family	ydiU	-	-	ko:K08997	-	-	-	-	ko00000	-	-	-	UPF0061
42061	GCA_001620795.1	LWJC01000054.1	14965	15006	Protein Homology	CDS	14487	15245	.	+	0	ID=cds-KZG27005.1;Parent=gene-AI11_15165;Dbxref=NCBI_GP:KZG27005.1;Name=KZG27005.1;Note=predicted SAM-dependent methyltransferase;gbkey=CDS;inference=EXISTENCE: similar to AA sequence:SwissProt:B4T8C7.1;locus_tag=AI11_15165;product=methyltransferase;protein_id=KZG27005.1;transl_table=11	90371.CY43_18650	1.83e-181	.	COG0742@1|root,COG0742@2|Bacteria,1MX8Z@1224|Proteobacteria,1RMIB@1236|Gammaproteobacteria,3ZJY3@590|Salmonella	1236|Gammaproteobacteria	J	Specifically methylates the guanosine in position 1516 of 16S rRNA	rsmJ	GO:0000154,GO:0001510,GO:0003674,GO:0003824,GO:0005575,GO:0005622,GO:0005623,GO:0005737,GO:0006139,GO:0006364,GO:0006396,GO:0006725,GO:0006807,GO:0008150,GO:0008152,GO:0008168,GO:0008170,GO:0008173,GO:0008649,GO:0008757,GO:0008990,GO:0009451,GO:0009987,GO:0010467,GO:0016070,GO:0016072,GO:0016435,GO:0016740,GO:0016741,GO:0022613,GO:0031167,GO:0032259,GO:0034470,GO:0034641,GO:0034660,GO:0036308,GO:…	2.1.1.242	ko:K15984	-	-	-	-	ko00000,ko01000,ko03009	-	-	-	SAM_MT
42166	GCA_014815755.1	AAWKTL010000008.1	202549	202610	Protein Homology	CDS	201937	203331	.	+	0	ID=cds-EGJ2820948.1;Parent=gene-AIK85_003202;Dbxref=NCBI_GP:EGJ2820948.1;Name=EGJ2820948.1;gbkey=CDS;inference=COORDINATES: similar to AA sequence:RefSeq:NP_462007.1;locus_tag=AIK85_003202;product=sugar porter family MFS transporter;protein_id=EGJ2820948.1;transl_table=11	220341.16504168	0	.	COG0477@1|root,COG2814@2|Bacteria,1MVKJ@1224|Proteobacteria,1RMHJ@1236|Gammaproteobacteria,3ZJTK@590|Salmonella	1236|Gammaproteobacteria	U	Fungal trichothecene efflux pump (TRI12)	galP	GO:0003674,GO:0005215,GO:0005351,GO:0005354,GO:0005402,GO:0005575,GO:0005623,GO:0005886,GO:0006810,GO:0006811,GO:0006812,GO:0008150,GO:0008324,GO:0008643,GO:0008645,GO:0009679,GO:0015075,GO:0015077,GO:0015078,GO:0015144,GO:0015145,GO:0015149,GO:0015291,GO:0015293,GO:0015294,GO:0015295,GO:0015318,GO:0015517,GO:0015672,GO:0015749,GO:0015757,GO:0016020,GO:0016021,GO:0022804,GO:0022857,GO:0022890,GO:…	-	ko:K02100,ko:K05548,ko:K08137	-	-	-	-	ko00000,ko02000	2.A.1.1.1,2.A.1.1.2,2.A.1.15	-	iG2583_1286.G2583_3602	MFS_1,Sugar_tr
42217	GCA_001541975.1	LRPF01000088.1	15135	15167	Protein Homology	CDS	14813	15282	.	+	0	ID=cds-Y093_19225;Parent=gene-Y093_19225;Note=catalyzes the formation of pyruvate from oxaloacetate%3B sodium translocating%3B incomplete%3B too short partial abutting assembly gap%3B missing stop;gbkey=CDS;inference=EXISTENCE: similar to AA sequence:RefSeq:WP_000444790.1;locus_tag=Y093_19225;product=oxaloacetate decarboxylase subunit beta;pseudo=true;transl_table=11	NA	NA	.	NA	NA	NA	NA	NA	NA	NA	NA	NA	NA	NA	NA	NA	NA	NA	NA	NA
42217	GCA_001541975.1	LRPF01000029.1	47052	47084	Protein Homology	CDS	46730	47199	.	+	0	ID=cds-Y093_11205;Parent=gene-Y093_11205;Note=catalyzes the formation of pyruvate from oxaloacetate%3B sodium translocating%3B incomplete%3B too short partial abutting assembly gap%3B missing stop;gbkey=CDS;inference=EXISTENCE: similar to AA sequence:RefSeq:WP_000444803.1;locus_tag=Y093_11205;product=oxaloacetate decarboxylase subunit beta;pseudo=true;transl_table=11	NA	NA	.	NA	NA	NA	NA	NA	NA	NA	NA	NA	NA	NA	NA	NA	NA	NA	NA	NA
42221	GCA_001541975.1	LRPF01000088.1	15137	15170	Protein Homology	CDS	14813	15282	.	+	0	ID=cds-Y093_19225;Parent=gene-Y093_19225;Note=catalyzes the formation of pyruvate from oxaloacetate%3B sodium translocating%3B incomplete%3B too short partial abutting assembly gap%3B missing stop;gbkey=CDS;inference=EXISTENCE: similar to AA sequence:RefSeq:WP_000444790.1;locus_tag=Y093_19225;product=oxaloacetate decarboxylase subunit beta;pseudo=true;transl_table=11	NA	NA	.	NA	NA	NA	NA	NA	NA	NA	NA	NA	NA	NA	NA	NA	NA	NA	NA	NA
42221	GCA_001541975.1	LRPF01000029.1	47054	47087	Protein Homology	CDS	46730	47199	.	+	0	ID=cds-Y093_11205;Parent=gene-Y093_11205;Note=catalyzes the formation of pyruvate from oxaloacetate%3B sodium translocating%3B incomplete%3B too short partial abutting assembly gap%3B missing stop;gbkey=CDS;inference=EXISTENCE: similar to AA sequence:RefSeq:WP_000444803.1;locus_tag=Y093_11205;product=oxaloacetate decarboxylase subunit beta;pseudo=true;transl_table=11	NA	NA	.	NA	NA	NA	NA	NA	NA	NA	NA	NA	NA	NA	NA	NA	NA	NA	NA	NA
42260	GCA_010877005.1	AAOVYB010000025.1	752	784	Protein Homology	CDS	418	932	.	+	0	ID=cds-EEA0488912.1;Parent=gene-UP32_22760;Dbxref=NCBI_GP:EEA0488912.1;Name=EEA0488912.1;end_range=932,.;gbkey=CDS;inference=COORDINATES: similar to AA sequence:RefSeq:NP_454665.1;locus_tag=UP32_22760;partial=true;product=hypothetical protein;protein_id=EEA0488912.1;transl_table=11	220341.16501338	9.69e-30	.	COG1883@1|root,COG1883@2|Bacteria,1MV0G@1224|Proteobacteria,1RP3W@1236|Gammaproteobacteria,3ZMX7@590|Salmonella	1236|Gammaproteobacteria	C	Catalyzes the formation of pyruvate from oxaloacetate	oadB	GO:0003674,GO:0003824,GO:0005575,GO:0005623,GO:0005886,GO:0006091,GO:0006113,GO:0006810,GO:0006811,GO:0006812,GO:0006814,GO:0008150,GO:0008152,GO:0008948,GO:0009987,GO:0015672,GO:0015980,GO:0016020,GO:0016021,GO:0016829,GO:0016830,GO:0016831,GO:0030001,GO:0031224,GO:0044237,GO:0044425,GO:0044464,GO:0051179,GO:0051234,GO:0055114,GO:0071944	4.1.1.3	ko:K01572	ko00620,ko01100,map00620,map01100	-	R00217	RC00040	ko00000,ko00001,ko01000,ko02000	3.B.1.1.1	-	-	OAD_beta
42459	GCA_011639675.1	AAQNQC010000010.1	64251	64312	Protein Homology	CDS	63636	64916	.	-	0	ID=cds-EEN8226387.1;Parent=gene-DV15_20350;Dbxref=NCBI_GP:EEN8226387.1;Name=EEN8226387.1;gbkey=CDS;inference=COORDINATES: similar to AA sequence:RefSeq:WP_020233394.1;locus_tag=DV15_20350;product=glutamate-1-semialdehyde 2%2C1-aminomutase;protein_id=EEN8226387.1;transl_table=11	90371.CY43_01015	6.64000000019495e-315	.	COG0001@1|root,COG0001@2|Bacteria,1MUY5@1224|Proteobacteria,1RM7N@1236|Gammaproteobacteria,3ZKCJ@590|Salmonella	1236|Gammaproteobacteria	H	Aminotransferase class-III	hemL	GO:0003674,GO:0003824,GO:0005488,GO:0005515,GO:0005575,GO:0005622,GO:0005623,GO:0005737,GO:0006725,GO:0006778,GO:0006779,GO:0006782,GO:0006783,GO:0006807,GO:0008144,GO:0008150,GO:0008152,GO:0008483,GO:0009058,GO:0009987,GO:0016740,GO:0016769,GO:0016853,GO:0016866,GO:0016869,GO:0018130,GO:0019438,GO:0019842,GO:0030170,GO:0033013,GO:0033014,GO:0034641,GO:0036094,GO:0042168,GO:0042286,GO:0042440,GO:…	5.4.3.8	ko:K01845	ko00860,ko01100,ko01110,ko01120,map00860,map01100,map01110,map01120	M00121	R02272	RC00677	ko00000,ko00001,ko00002,ko01000,ko01007	-	-	iUMNK88_1353.UMNK88_158	Aminotran_3,TMP-TENI
42472	GCA_000329085.1	ALFI01000011.1	865	926	Genbank	CDS	281	1505	.	+	0	ID=cds-ELL73776.1;Parent=gene-SEEE1594_05510;Dbxref=NCBI_GP:ELL73776.1;Name=ELL73776.1;Note=COG1883 Na+-transporting methylmalonyl-CoA/oxaloacetate decarboxylase%2C beta subunit;end_range=1505,.;gbkey=CDS;locus_tag=SEEE1594_05510;partial=true;product=oxaloacetate decarboxylase subunit beta;protein_id=ELL73776.1;transl_table=11	220341.16501338	9.69e-30	.	COG1883@1|root,COG1883@2|Bacteria,1MV0G@1224|Proteobacteria,1RP3W@1236|Gammaproteobacteria,3ZMX7@590|Salmonella	1236|Gammaproteobacteria	C	Catalyzes the formation of pyruvate from oxaloacetate	oadB	GO:0003674,GO:0003824,GO:0005575,GO:0005623,GO:0005886,GO:0006091,GO:0006113,GO:0006810,GO:0006811,GO:0006812,GO:0006814,GO:0008150,GO:0008152,GO:0008948,GO:0009987,GO:0015672,GO:0015980,GO:0016020,GO:0016021,GO:0016829,GO:0016830,GO:0016831,GO:0030001,GO:0031224,GO:0044237,GO:0044425,GO:0044464,GO:0051179,GO:0051234,GO:0055114,GO:0071944	4.1.1.3	ko:K01572	ko00620,ko01100,map00620,map01100	-	R00217	RC00040	ko00000,ko00001,ko01000,ko02000	3.B.1.1.1	-	-	OAD_beta
42543	GCA_008617815.1	AAKXFV010000051.1	20766	20807	Protein Homology	CDS	20531	22864	.	+	0	ID=cds-ECW6405565.1;Parent=gene-AHZ52_18240;Dbxref=NCBI_GP:ECW6405565.1;Name=ECW6405565.1;gbkey=CDS;inference=COORDINATES: similar to AA sequence:RefSeq:NP_462545.1;locus_tag=AHZ52_18240;product=molybdopterin guanine dinucleotide-containing S/N-oxide reductase;protein_id=ECW6405565.1;transl_table=11	220341.16504970	0	.	COG0243@1|root,COG0243@2|Bacteria,1NR6J@1224|Proteobacteria,1RMVE@1236|Gammaproteobacteria,3ZJUF@590|Salmonella	1236|Gammaproteobacteria	C	Molydopterin dinucleotide binding domain	bisC	GO:0003674,GO:0003824,GO:0005488,GO:0005575,GO:0005623,GO:0006091,GO:0008150,GO:0008152,GO:0009055,GO:0009987,GO:0016491,GO:0016661,GO:0016662,GO:0016667,GO:0016671,GO:0022900,GO:0030151,GO:0033744,GO:0042597,GO:0043167,GO:0043169,GO:0043546,GO:0044237,GO:0044464,GO:0046872,GO:0046914,GO:0048037,GO:0050626,GO:0050662,GO:0055114,GO:0097159,GO:1901363	1.7.2.3,1.8.5.3,1.97.1.9	ko:K07306,ko:K07309,ko:K07310,ko:K07811,ko:K07812,ko:K08351	ko00450,ko00780,ko00920,ko01100,ko02020,map00450,map00780,map00920,map01100,map02020	-	R07229,R09501,R10127	RC02420,RC02555,RC03056	ko00000,ko00001,ko01000,ko02000	5.A.3.3,5.A.3.4	-	iECOK1_1307.ECOK1_3996,iEcHS_1320.EcHS_A3752,iEcolC_1368.EcolC_0165,iUTI89_1310.UTI89_C4091	Molybdop_Fe4S4,Molybdopterin,Molydop_binding,TAT_signal
42610	GCA_010798135.1	DAATTP010000006.1	196234	196266	Protein Homology	CDS	195777	196292	.	+	0	ID=cds-HAF0053032.1;Parent=gene-G4214_002070;Dbxref=NCBI_GP:HAF0053032.1;Name=HAF0053032.1;gbkey=CDS;inference=COORDINATES: similar to AA sequence:RefSeq:NP_462069.1;locus_tag=G4214_002070;product=RNA helicase;protein_id=HAF0053032.1;transl_table=11	90371.CY43_16440	2.57e-122	.	28NB3@1|root,2ZBEN@2|Bacteria,1R6JJ@1224|Proteobacteria,1RVFI@1236|Gammaproteobacteria,3ZJT3@590|Salmonella	1236|Gammaproteobacteria	-	-	-	-	-	-	-	-	-	-	-	-	-	-	-
42644	GCA_001535025.1	LROF01000019.1	72199	72260	Protein Homology	CDS	71543	72796	.	-	0	ID=cds-KWR20373.1;Parent=gene-Y787_12050;Dbxref=NCBI_GP:KWR20373.1;Name=KWR20373.1;gbkey=CDS;inference=EXISTENCE: similar to AA sequence:RefSeq:WP_006867996.1;locus_tag=Y787_12050;product=sugar transporter;protein_id=KWR20373.1;transl_table=11	220341.16501626	1.71e-301	.	COG0477@1|root,COG2814@2|Bacteria,1MWKH@1224|Proteobacteria,1RS23@1236|Gammaproteobacteria,3ZK0I@590|Salmonella	1236|Gammaproteobacteria	P	Sugar (and other) transporter	jen	-	-	ko:K08178	-	-	-	-	ko00000,ko02000	2.A.1.12	-	-	MFS_1,Sugar_tr
42715	GCA_008617675.1	AAKXFR010000055.1	32845	32906	Protein Homology	CDS	32791	33438	.	-	0	ID=cds-ECW6269966.1;Parent=gene-AHZ62_17835;Dbxref=NCBI_GP:ECW6269966.1;Name=ECW6269966.1;gbkey=CDS;inference=COORDINATES: similar to AA sequence:RefSeq:NP_462129.1;locus_tag=AHZ62_17835;product=PadR family transcriptional regulator;protein_id=ECW6269966.1;transl_table=11	90371.CY43_16760	3.54e-124	.	COG1695@1|root,COG1695@2|Bacteria,1RHSE@1224|Proteobacteria,1S255@1236|Gammaproteobacteria,3ZKFR@590|Salmonella	1236|Gammaproteobacteria	K	Transcriptional regulator PadR-like family	yqjI	GO:0003674,GO:0003676,GO:0003677,GO:0003700,GO:0005488,GO:0005575,GO:0005622,GO:0005623,GO:0005737,GO:0005829,GO:0006139,GO:0006351,GO:0006355,GO:0006725,GO:0006807,GO:0006950,GO:0006974,GO:0008150,GO:0008152,GO:0009058,GO:0009059,GO:0009889,GO:0009890,GO:0009891,GO:0009892,GO:0009893,GO:0009987,GO:0010467,GO:0010468,GO:0010556,GO:0010557,GO:0010558,GO:0010604,GO:0010605,GO:0010628,GO:0010629,GO:…	-	-	-	-	-	-	-	-	-	-	PadR
42734	GCA_008617675.1	AAKXFR010000055.1	32883	32944	Protein Homology	CDS	32791	33438	.	-	0	ID=cds-ECW6269966.1;Parent=gene-AHZ62_17835;Dbxref=NCBI_GP:ECW6269966.1;Name=ECW6269966.1;gbkey=CDS;inference=COORDINATES: similar to AA sequence:RefSeq:NP_462129.1;locus_tag=AHZ62_17835;product=PadR family transcriptional regulator;protein_id=ECW6269966.1;transl_table=11	90371.CY43_16760	3.54e-124	.	COG1695@1|root,COG1695@2|Bacteria,1RHSE@1224|Proteobacteria,1S255@1236|Gammaproteobacteria,3ZKFR@590|Salmonella	1236|Gammaproteobacteria	K	Transcriptional regulator PadR-like family	yqjI	GO:0003674,GO:0003676,GO:0003677,GO:0003700,GO:0005488,GO:0005575,GO:0005622,GO:0005623,GO:0005737,GO:0005829,GO:0006139,GO:0006351,GO:0006355,GO:0006725,GO:0006807,GO:0006950,GO:0006974,GO:0008150,GO:0008152,GO:0009058,GO:0009059,GO:0009889,GO:0009890,GO:0009891,GO:0009892,GO:0009893,GO:0009987,GO:0010467,GO:0010468,GO:0010556,GO:0010557,GO:0010558,GO:0010604,GO:0010605,GO:0010628,GO:0010629,GO:…	-	-	-	-	-	-	-	-	-	-	PadR
42789	GCA_016326285.1	DACZPG010000051.1	2186	2252	Protein Homology	CDS	1693	2412	.	-	0	ID=cds-JGR93_004906;Parent=gene-JGR93_004906;Note=incomplete%3B partial in the middle of a contig%3B missing C-terminus;gbkey=CDS;inference=COORDINATES: protein motif:HMM:NF015397.0;locus_tag=JGR93_004906;product=relaxase/mobilization nuclease domain-containing protein;pseudo=true;transl_table=11	NA	NA	.	NA	NA	NA	NA	NA	NA	NA	NA	NA	NA	NA	NA	NA	NA	NA	NA	NA
42791	GCA_010700165.1	AAOJMC010000006.1	240356	240417	Protein Homology	CDS	240205	242247	.	+	0	ID=cds-EDW1623755.1;Parent=gene-EC37_003118;Dbxref=NCBI_GP:EDW1623755.1;Name=EDW1623755.1;gbkey=CDS;gene=prlC;inference=COORDINATES: similar to AA sequence:RefSeq:NP_462495.1;locus_tag=EC37_003118;product=oligopeptidase A;protein_id=EDW1623755.1;transl_table=11	90371.CY43_18655	0	.	COG0339@1|root,COG0339@2|Bacteria,1MU1K@1224|Proteobacteria,1RMAH@1236|Gammaproteobacteria,3ZK54@590|Salmonella	1236|Gammaproteobacteria	E	Peptidase family M3	prlC	GO:0003674,GO:0003824,GO:0004175,GO:0004222,GO:0005488,GO:0005575,GO:0005622,GO:0005623,GO:0005737,GO:0005829,GO:0006139,GO:0006259,GO:0006260,GO:0006465,GO:0006508,GO:0006518,GO:0006725,GO:0006807,GO:0008150,GO:0008152,GO:0008233,GO:0008237,GO:0009058,GO:0009059,GO:0009987,GO:0010467,GO:0016485,GO:0016787,GO:0019538,GO:0034641,GO:0034645,GO:0043167,GO:0043169,GO:0043170,GO:0043603,GO:0044237,GO:…	3.4.24.70	ko:K01414	-	-	-	-	ko00000,ko01000,ko01002	-	-	-	Peptidase_M3
42955	GCA_008617635.1	AAKXGQ010000037.1	40066	40127	GeneMarkS-2+	CDS	40113	40412	.	+	0	ID=cds-ECW6409315.1;Parent=gene-AHZ53_14935;Dbxref=NCBI_GP:ECW6409315.1;Name=ECW6409315.1;gbkey=CDS;inference=COORDINATES: ab initio prediction:GeneMarkS-2+;locus_tag=AHZ53_14935;product=hypothetical protein;protein_id=ECW6409315.1;transl_table=11	362663.ECP_2934	6.78e-20	.	2C4JF@1|root,2ZP5F@2|Bacteria,1PBF5@1224|Proteobacteria,1SU2F@1236|Gammaproteobacteria	1236|Gammaproteobacteria	S	Protein of unknown function (DUF2684)	yqgD	-	-	-	-	-	-	-	-	-	-	-	DUF2684
43207	GCA_011633425.1	AAQNGW010000002.1	181098	181132	Protein Homology	CDS	180893	181660	.	+	0	ID=cds-EEN7130432.1;Parent=gene-EK99_05720;Dbxref=NCBI_GP:EEN7130432.1;Name=EEN7130432.1;gbkey=CDS;inference=COORDINATES: similar to AA sequence:RefSeq:NP_462128.1;locus_tag=EK99_05720;product=siderophore-interacting protein;protein_id=EEN7130432.1;transl_table=11	90371.CY43_16755	4.51e-188	.	COG2375@1|root,COG2375@2|Bacteria,1R4TD@1224|Proteobacteria,1RY01@1236|Gammaproteobacteria,3ZKT1@590|Salmonella	1236|Gammaproteobacteria	P	Siderophore-interacting FAD-binding domain	yqjH	GO:0000166,GO:0003674,GO:0003824,GO:0005488,GO:0005575,GO:0005622,GO:0005623,GO:0005737,GO:0005829,GO:0006873,GO:0006875,GO:0006879,GO:0008150,GO:0008152,GO:0009987,GO:0010035,GO:0010038,GO:0010045,GO:0016491,GO:0016722,GO:0016723,GO:0019725,GO:0030003,GO:0033212,GO:0036094,GO:0042221,GO:0042592,GO:0043167,GO:0043168,GO:0044424,GO:0044444,GO:0044464,GO:0046916,GO:0048037,GO:0048878,GO:0050660,GO:…	1.16.1.9	ko:K07229	-	-	-	-	ko00000,ko01000	-	-	-	FAD_binding_9,PadR,SIP
43212	GCA_010700165.1	AAOJMC010000001.1	215533	215579	Protein Homology	CDS	215301	216374	.	+	0	ID=cds-EDW1621017.1;Parent=gene-EC37_000227;Dbxref=NCBI_GP:EDW1621017.1;Name=EDW1621017.1;gbkey=CDS;inference=COORDINATES: similar to AA sequence:RefSeq:NP_455938.1;locus_tag=EC37_000227;product=S-adenosylmethionine:tRNA ribosyltransferase-isomerase;protein_id=EDW1621017.1;transl_table=11	90371.CY43_07885	6.92e-262	.	COG0809@1|root,COG0809@2|Bacteria,1MUH3@1224|Proteobacteria,1RMKW@1236|Gammaproteobacteria,3ZJJP@590|Salmonella	1236|Gammaproteobacteria	H	Transfers and isomerizes the ribose moiety from AdoMet to the 7-aminomethyl group of 7-deazaguanine (preQ1-tRNA) to give epoxyqueuosine (oQ-tRNA)	-	-	-	-	-	-	-	-	-	-	-	-	Queuosine_synth
43314	GCA_011092145.1	AAPGCZ010000007.1	54546	54607	Protein Homology	CDS	54395	56437	.	+	0	ID=cds-EED5766763.1;Parent=gene-UP39_14440;Dbxref=NCBI_GP:EED5766763.1;Name=EED5766763.1;gbkey=CDS;gene=prlC;inference=COORDINATES: similar to AA sequence:RefSeq:NP_462495.1;locus_tag=UP39_14440;product=oligopeptidase A;protein_id=EED5766763.1;transl_table=11	90371.CY43_18655	0	.	COG0339@1|root,COG0339@2|Bacteria,1MU1K@1224|Proteobacteria,1RMAH@1236|Gammaproteobacteria,3ZK54@590|Salmonella	1236|Gammaproteobacteria	E	Peptidase family M3	prlC	GO:0003674,GO:0003824,GO:0004175,GO:0004222,GO:0005488,GO:0005575,GO:0005622,GO:0005623,GO:0005737,GO:0005829,GO:0006139,GO:0006259,GO:0006260,GO:0006465,GO:0006508,GO:0006518,GO:0006725,GO:0006807,GO:0008150,GO:0008152,GO:0008233,GO:0008237,GO:0009058,GO:0009059,GO:0009987,GO:0010467,GO:0016485,GO:0016787,GO:0019538,GO:0034641,GO:0034645,GO:0043167,GO:0043169,GO:0043170,GO:0043603,GO:0044237,GO:…	3.4.24.70	ko:K01414	-	-	-	-	ko00000,ko01000,ko01002	-	-	-	Peptidase_M3
43480	GCA_000329085.1	ALFI01000012.1	1177	1238	Genbank	CDS	712	1236	.	+	0	ID=cds-ELL73766.1;Parent=gene-SEEE1594_05520;Dbxref=NCBI_GP:ELL73766.1;Name=ELL73766.1;gbkey=CDS;locus_tag=SEEE1594_05520;product=fimbrial protein PefA;protein_id=ELL73766.1;transl_table=11	1141663.OOC_04182	2.85e-12	.	COG3539@1|root,COG3539@2|Bacteria,1QNC6@1224|Proteobacteria,1TKWJ@1236|Gammaproteobacteria,3ZAE7@586|Providencia	1236|Gammaproteobacteria	NU	Fimbrial protein	-	-	-	-	-	-	-	-	-	-	-	-	Fimbrial
43501	GCA_011448715.1	AAQAVZ010000011.1	114223	114284	Protein Homology	CDS	112909	114264	.	+	0	ID=cds-EEJ9802066.1;Parent=gene-EF10_20290;Dbxref=NCBI_GP:EEJ9802066.1;Name=EEJ9802066.1;gbkey=CDS;gene=pssA;inference=COORDINATES: similar to AA sequence:RefSeq:WP_005121216.1;locus_tag=EF10_20290;product=CDP-diacylglycerol--serine O-phosphatidyltransferase;protein_id=EEJ9802066.1;transl_table=11	220341.16503811	0	.	COG1502@1|root,COG1502@2|Bacteria,1MVPU@1224|Proteobacteria,1RN1V@1236|Gammaproteobacteria,3ZJ9C@590|Salmonella	1236|Gammaproteobacteria	I	Phospholipase D Active site motif	pssA	GO:0003674,GO:0003824,GO:0003882,GO:0005575,GO:0005622,GO:0005623,GO:0005737,GO:0005829,GO:0005886,GO:0006629,GO:0006644,GO:0006650,GO:0006655,GO:0006793,GO:0006796,GO:0008150,GO:0008152,GO:0008444,GO:0008610,GO:0008654,GO:0009058,GO:0009987,GO:0016020,GO:0016740,GO:0016772,GO:0016780,GO:0017169,GO:0019637,GO:0032048,GO:0032049,GO:0044237,GO:0044238,GO:0044249,GO:0044255,GO:0044424,GO:0044444,GO:…	2.7.8.8	ko:K00998	ko00260,ko00564,ko01100,ko01110,map00260,map00564,map01100,map01110	M00093	R01800	RC00002,RC00017,RC02795	ko00000,ko00001,ko00002,ko01000	-	-	iECH74115_1262.ECH74115_3822,iECSP_1301.ECSP_3532,iYL1228.KPN_02908	PLDc,PLDc_2,Regulator_TrmB
43844	GCA_011075885.1	DAATVB010000007.1	80567	80628	Protein Homology	CDS	80560	80877	.	-	0	ID=cds-HAF0238429.1;Parent=gene-G9C39_001782;Dbxref=NCBI_GP:HAF0238429.1;Name=HAF0238429.1;gbkey=CDS;inference=COORDINATES: similar to AA sequence:RefSeq:NP_457655.1;locus_tag=G9C39_001782;product=GIY-YIG nuclease family protein;protein_id=HAF0238429.1;transl_table=11	220341.16504341	2.75e-66	.	COG2827@1|root,COG2827@2|Bacteria,1N6PA@1224|Proteobacteria,1SCBH@1236|Gammaproteobacteria,3ZM9Y@590|Salmonella	1236|Gammaproteobacteria	L	GIY-YIG catalytic domain	yhbQ	GO:0003674,GO:0003824,GO:0004518,GO:0004519,GO:0004520,GO:0004527,GO:0004529,GO:0004536,GO:0006139,GO:0006259,GO:0006725,GO:0006807,GO:0008150,GO:0008152,GO:0008296,GO:0008408,GO:0009987,GO:0016787,GO:0016788,GO:0016796,GO:0016895,GO:0034641,GO:0043170,GO:0044237,GO:0044238,GO:0044260,GO:0046483,GO:0071704,GO:0090304,GO:0090305,GO:0140097,GO:1901360	-	ko:K07461	-	-	-	-	ko00000	-	-	-	GIY-YIG
43958	GCA_001535065.1	LROE01000001.1	216360	216421	Protein Homology	CDS	215697	218144	.	+	0	ID=cds-KWR26713.1;Parent=gene-AH82_00935;Dbxref=NCBI_GP:KWR26713.1;Name=KWR26713.1;gbkey=CDS;inference=EXISTENCE: similar to AA sequence:RefSeq:WP_005121612.1;locus_tag=AH82_00935;product=glycogen phosphorylase;protein_id=KWR26713.1;transl_table=11	220341.16505073	0	.	COG0058@1|root,COG0058@2|Bacteria,1MW4J@1224|Proteobacteria,1RN8P@1236|Gammaproteobacteria,3ZKWI@590|Salmonella	1236|Gammaproteobacteria	G	Phosphorylase is an important allosteric enzyme in carbohydrate metabolism. Enzymes from different sources differ in their regulatory mechanisms and in their natural substrates. However, all known phosphorylases share catalytic and structural properties	glgP	GO:0000272,GO:0003674,GO:0003824,GO:0004645,GO:0005488,GO:0005575,GO:0005622,GO:0005623,GO:0005737,GO:0005975,GO:0005976,GO:0005977,GO:0005980,GO:0006073,GO:0006091,GO:0006112,GO:0008144,GO:0008150,GO:0008152,GO:0008184,GO:0009056,GO:0009057,GO:0009251,GO:0009987,GO:0015980,GO:0016052,GO:0016740,GO:0016757,GO:0016758,GO:0019842,GO:0030170,GO:0036094,GO:0043167,GO:0043168,GO:0043170,GO:0044042,GO:…	2.4.1.1	ko:K00688	ko00500,ko01100,ko01110,ko02026,ko04217,ko04910,ko04922,ko04931,map00500,map01100,map01110,map02026,map04217,map04910,map04922,map04931	-	R02111	-	ko00000,ko00001,ko01000	-	GT35	-	Phosphorylase
44121	GCA_010667525.1	DAATBI010000028.1	45660	45702	Protein Homology	CDS	45611	46150	.	-	0	ID=cds-HAE7889463.1;Parent=gene-G4P71_003777;Dbxref=NCBI_GP:HAE7889463.1;Name=HAE7889463.1;gbkey=CDS;inference=COORDINATES: similar to AA sequence:RefSeq:NP_458275.1;locus_tag=G4P71_003777;product=hypothetical protein;protein_id=HAE7889463.1;transl_table=11	90371.CY43_18950	2.92e-126	.	2DBY6@1|root,2ZBTG@2|Bacteria,1RC1S@1224|Proteobacteria,1S3ME@1236|Gammaproteobacteria,3ZJKV@590|Salmonella	1236|Gammaproteobacteria	-	-	-	-	-	-	-	-	-	-	-	-	-	-	-
44214	GCA_010700165.1	AAOJMC010000003.1	293520	293563	Protein Homology	CDS	293132	293671	.	-	0	ID=cds-EDW1622739.1;Parent=gene-EC37_002047;Dbxref=NCBI_GP:EDW1622739.1;Name=EDW1622739.1;gbkey=CDS;inference=COORDINATES: similar to AA sequence:RefSeq:WP_000008351.1;locus_tag=EC37_002047;product=HD family hydrolase;protein_id=EDW1622739.1;transl_table=11	90371.CY43_10765	2.14e-128	.	COG1896@1|root,COG1896@2|Bacteria,1RACF@1224|Proteobacteria,1S2SY@1236|Gammaproteobacteria	1236|Gammaproteobacteria	S	5'-deoxynucleotidase activity	yfdR	GO:0002953,GO:0003674,GO:0003824,GO:0005488,GO:0006793,GO:0006796,GO:0008150,GO:0008152,GO:0009987,GO:0016311,GO:0016787,GO:0016788,GO:0016791,GO:0042578,GO:0043167,GO:0043169,GO:0044237,GO:0046872,GO:0046914,GO:0050897	-	ko:K06952	-	-	-	-	ko00000	-	-	-	-
44402	GCA_008617815.1	AAKXFV010000059.1	13418	13479	Protein Homology	CDS	12419	13537	.	+	0	ID=cds-ECW6405777.1;Parent=gene-AHZ52_19320;Dbxref=NCBI_GP:ECW6405777.1;Name=ECW6405777.1;gbkey=CDS;gene=hybO;inference=COORDINATES: similar to AA sequence:RefSeq:NP_457545.1;locus_tag=AHZ52_19320;product=hydrogenase 2 small subunit;protein_id=ECW6405777.1;transl_table=11	220341.16504230	1.82e-280	.	COG1740@1|root,COG1740@2|Bacteria,1MWAC@1224|Proteobacteria,1RNTJ@1236|Gammaproteobacteria,3ZM0W@590|Salmonella	1236|Gammaproteobacteria	C	NiFe/NiFeSe hydrogenase small subunit C-terminal	hybO	GO:0003674,GO:0003824,GO:0005488,GO:0005575,GO:0005622,GO:0005623,GO:0005886,GO:0008150,GO:0008152,GO:0008901,GO:0009375,GO:0009897,GO:0009986,GO:0016020,GO:0016491,GO:0016695,GO:0016699,GO:0019897,GO:0019898,GO:0031232,GO:0031236,GO:0032991,GO:0033748,GO:0042597,GO:0043167,GO:0043169,GO:0044424,GO:0044425,GO:0044459,GO:0044464,GO:0046872,GO:0048037,GO:0051536,GO:0051538,GO:0051539,GO:0051540,GO:…	1.12.5.1,1.12.99.6	ko:K05927,ko:K06282	ko00633,ko01120,map00633,map01120	-	R08034	RC00250	ko00000,ko00001,ko01000	-	-	-	Fer2_BFD,NiFe_hyd_SSU_C,Oxidored_q6,Pyr_redox_2,TAT_signal
44551	GCA_010669945.1	DAATBW010000006.1	36957	36992	Protein Homology	CDS	36100	37947	.	-	0	ID=cds-HAE7972752.1;Parent=gene-G4P93_001971;Dbxref=NCBI_GP:HAE7972752.1;Name=HAE7972752.1;gbkey=CDS;gene=rpoD;inference=COORDINATES: similar to AA sequence:RefSeq:WP_005131403.1;locus_tag=G4P93_001971;product=RNA polymerase sigma factor RpoD;protein_id=HAE7972752.1;transl_table=11	218493.SBG_2805	0	.	COG0568@1|root,COG0568@2|Bacteria,1MVNJ@1224|Proteobacteria,1RMQI@1236|Gammaproteobacteria,3ZKPP@590|Salmonella	1236|Gammaproteobacteria	K	Sigma factors are initiation factors that promote the attachment of RNA polymerase to specific initiation sites and are then released. This sigma factor is the primary sigma factor during exponential growth	rpoD	GO:0000988,GO:0000990,GO:0003674,GO:0003676,GO:0003677,GO:0003700,GO:0005488,GO:0005575,GO:0005622,GO:0005623,GO:0005737,GO:0005829,GO:0006139,GO:0006351,GO:0006352,GO:0006355,GO:0006725,GO:0006807,GO:0006950,GO:0008150,GO:0008152,GO:0009058,GO:0009059,GO:0009266,GO:0009408,GO:0009628,GO:0009889,GO:0009987,GO:0010467,GO:0010468,GO:0010556,GO:0016070,GO:0016987,GO:0018130,GO:0019219,GO:0019222,GO:…	-	ko:K03086	-	-	-	-	ko00000,ko03021	-	-	-	Ank_5,Sigma70_ner,Sigma70_r1_1,Sigma70_r1_2,Sigma70_r2,Sigma70_r3,Sigma70_r4
44684	GCA_000329245.1	ALFQ01000018.1	248976	249037	Genbank	CDS	248122	249108	.	+	0	ID=cds-ELM09748.1;Parent=gene-SEEE1010_11350;Dbxref=NCBI_GP:ELM09748.1;Name=ELM09748.1;Note=COG0437 Fe-S-cluster-containing hydrogenase components 1;gbkey=CDS;locus_tag=SEEE1010_11350;product=hydrogenase 2 protein HybA;protein_id=ELM09748.1;transl_table=11	220341.16504229	2.67e-253	.	COG0437@1|root,COG0437@2|Bacteria,1MU1B@1224|Proteobacteria,1RPF5@1236|Gammaproteobacteria,3ZJ7M@590|Salmonella	1236|Gammaproteobacteria	C	4Fe-4S dicluster domain	hybA	GO:0003674,GO:0003824,GO:0005488,GO:0005575,GO:0005623,GO:0005886,GO:0005887,GO:0005975,GO:0006066,GO:0006071,GO:0006091,GO:0006113,GO:0008150,GO:0008152,GO:0009056,GO:0009987,GO:0015980,GO:0016020,GO:0016021,GO:0016052,GO:0016491,GO:0019400,GO:0019405,GO:0019563,GO:0019588,GO:0019662,GO:0019751,GO:0031224,GO:0031226,GO:0042597,GO:0043167,GO:0043169,GO:0044237,GO:0044238,GO:0044248,GO:0044262,GO:…	-	-	-	-	-	-	-	-	-	-	Fer4_11,Fer4_7,Form-deh_trans
44685	GCA_001535025.1	LROF01000019.1	73662	73706	Protein Homology	CDS	73360	73824	.	-	0	ID=cds-KWR20376.1;Parent=gene-Y787_12065;Dbxref=NCBI_GP:KWR20376.1;Name=KWR20376.1;gbkey=CDS;inference=EXISTENCE: similar to AA sequence:RefSeq:WP_001020584.1;locus_tag=Y787_12065;product=Cu(I)-responsive transcriptional regulator;protein_id=KWR20376.1;transl_table=11	90371.CY43_02095	5.92e-107	.	COG0789@1|root,COG0789@2|Bacteria,1RGX6@1224|Proteobacteria,1S8ZG@1236|Gammaproteobacteria,3ZKBD@590|Salmonella	1236|Gammaproteobacteria	K	MerR, DNA binding	cueR	-	-	ko:K19591,ko:K19592	-	M00768,M00769	-	-	ko00000,ko00002,ko01504,ko03000	-	-	-	MerR,MerR-DNA-bind,MerR_1
44768	GCA_001535125.1	LROB01000063.1	2586	2626	Protein Homology	CDS	2449	3084	.	-	0	ID=cds-KWR10309.1;Parent=gene-AH80_14255;Dbxref=NCBI_GP:KWR10309.1;Name=KWR10309.1;gbkey=CDS;inference=EXISTENCE: similar to AA sequence:RefSeq:WP_000084527.1;locus_tag=AH80_14255;product=hypothetical protein;protein_id=KWR10309.1;transl_table=11	220341.16504338	1.51e-146	.	COG0702@1|root,COG0702@2|Bacteria,1MZG7@1224|Proteobacteria,1S39N@1236|Gammaproteobacteria,3ZJ6K@590|Salmonella	1236|Gammaproteobacteria	GM	Semialdehyde dehydrogenase, NAD binding domain	yraR	GO:0000166,GO:0003674,GO:0003824,GO:0005488,GO:0008150,GO:0008152,GO:0016491,GO:0016620,GO:0016903,GO:0036094,GO:0048037,GO:0050662,GO:0051287,GO:0055114,GO:0097159,GO:1901265,GO:1901363	-	-	-	-	-	-	-	-	-	-	Epimerase,HIM1,NAD_binding_10,Semialdhyde_dh
44806	GCA_000329165.1	ALFM01000031.1	102938	102970	Genbank	CDS	102298	103593	.	-	0	ID=cds-ELL88616.1;Parent=gene-SEEE1441_18477;Dbxref=NCBI_GP:ELL88616.1;Name=ELL88616.1;Note=COG0448 ADP-glucose pyrophosphorylase;gbkey=CDS;gene=glgC;locus_tag=SEEE1441_18477;product=glucose-1-phosphate adenylyltransferase;protein_id=ELL88616.1;transl_table=11	90371.CY43_18370	0	.	COG0448@1|root,COG0448@2|Bacteria,1MVTC@1224|Proteobacteria,1RP04@1236|Gammaproteobacteria,3ZJ9A@590|Salmonella	1236|Gammaproteobacteria	F	Catalyzes the synthesis of ADP-glucose, a sugar donor used in elongation reactions on alpha-glucans	glgC	GO:0000166,GO:0000271,GO:0000287,GO:0003674,GO:0003824,GO:0005488,GO:0005515,GO:0005524,GO:0005975,GO:0005976,GO:0005977,GO:0005978,GO:0006073,GO:0006091,GO:0006112,GO:0008144,GO:0008150,GO:0008152,GO:0008878,GO:0009058,GO:0009059,GO:0009250,GO:0009987,GO:0015980,GO:0016043,GO:0016051,GO:0016208,GO:0016740,GO:0016772,GO:0016779,GO:0017076,GO:0022607,GO:0030554,GO:0032553,GO:0032555,GO:0032559,GO:…	2.7.7.27	ko:K00975	ko00500,ko00520,ko01100,ko01110,ko02026,map00500,map00520,map01100,map01110,map02026	M00565	R00948	RC00002	ko00000,ko00001,ko00002,ko01000	-	-	iAPECO1_1312.APECO1_3027,iUTI89_1310.UTI89_C3939,iYL1228.KPN_03796	NTP_transferase
44826	GCA_010669945.1	DAATBW010000006.1	38513	38571	Protein Homology	CDS	38097	39842	.	-	0	ID=cds-HAE7972753.1;Parent=gene-G4P93_001972;Dbxref=NCBI_GP:HAE7972753.1;Name=HAE7972753.1;gbkey=CDS;gene=dnaG;inference=COORDINATES: similar to AA sequence:RefSeq:NP_462125.1;locus_tag=G4P93_001972;product=DNA primase;protein_id=HAE7972753.1;transl_table=11	90371.CY43_16735	0	.	COG0358@1|root,COG0358@2|Bacteria,1MUHC@1224|Proteobacteria,1RMGA@1236|Gammaproteobacteria,3ZJ0M@590|Salmonella	1236|Gammaproteobacteria	L	RNA polymerase that catalyzes the synthesis of short RNA molecules used as primers for DNA polymerase during DNA replication	dnaG	GO:0003674,GO:0003676,GO:0003677,GO:0003824,GO:0003896,GO:0003899,GO:0005488,GO:0005575,GO:0005622,GO:0005623,GO:0005657,GO:0005694,GO:0005737,GO:0006139,GO:0006259,GO:0006260,GO:0006261,GO:0006269,GO:0006725,GO:0006807,GO:0008150,GO:0008152,GO:0008270,GO:0009058,GO:0009059,GO:0009987,GO:0016070,GO:0016740,GO:0016772,GO:0016779,GO:0018130,GO:0019438,GO:0030894,GO:0032774,GO:0032991,GO:0032993,GO:…	-	ko:K02316	ko03030,map03030	-	-	-	ko00000,ko00001,ko01000,ko03032	-	-	-	DnaB_bind,DnaG_DnaB_bind,Toprim_2,Toprim_4,Toprim_N,zf-CHC2
44855	GCA_011448715.1	AAQAVZ010000010.1	32649	32710	Protein Homology	CDS	31434	33980	.	-	0	ID=cds-EEJ9801905.1;Parent=gene-EF10_19460;Dbxref=NCBI_GP:EEJ9801905.1;Name=EEJ9801905.1;gbkey=CDS;inference=COORDINATES: similar to AA sequence:RefSeq:NP_459180.1;locus_tag=EF10_19460;product=fimbrial outer membrane usher protein;protein_id=EEJ9801905.1;transl_table=11	90371.CY43_00880	0	.	COG3188@1|root,COG3188@2|Bacteria,1MUHE@1224|Proteobacteria,1RMPU@1236|Gammaproteobacteria,3ZK1S@590|Salmonella	1236|Gammaproteobacteria	NU	PapC C-terminal domain	-	-	-	ko:K07347	ko05133,map05133	-	-	-	ko00000,ko00001,ko02000,ko02035,ko02044	1.B.11.3	-	-	PapC_C,PapC_N,Usher
45014	GCA_008617815.1	AAKXFV010000059.1	15527	15560	Protein Homology	CDS	14516	15694	.	+	0	ID=cds-ECW6405779.1;Parent=gene-AHZ52_19330;Dbxref=NCBI_GP:ECW6405779.1;Name=ECW6405779.1;gbkey=CDS;gene=hybB;inference=COORDINATES: similar to AA sequence:RefSeq:NP_462063.1;locus_tag=AHZ52_19330;product=Ni/Fe-hydrogenase cytochrome b subunit;protein_id=ECW6405779.1;transl_table=11	90371.CY43_16410	1.16e-284	.	COG5557@1|root,COG5557@2|Bacteria,1MWYI@1224|Proteobacteria,1RMUY@1236|Gammaproteobacteria,3ZK9D@590|Salmonella	1236|Gammaproteobacteria	C	Polysulphide reductase, NrfD	hybB	GO:0003674,GO:0005488,GO:0005575,GO:0005623,GO:0005886,GO:0005887,GO:0008150,GO:0008152,GO:0016020,GO:0016021,GO:0031224,GO:0031226,GO:0043167,GO:0043169,GO:0044425,GO:0044459,GO:0044464,GO:0046872,GO:0055114,GO:0071944	-	-	-	-	-	-	-	-	-	iAPECO1_1312.APECO1_3427,iE2348C_1286.E2348C_3282,iECABU_c1320.ECABU_c34010,iECOK1_1307.ECOK1_3414,iECS88_1305.ECS88_3377,iUMN146_1321.UM146_01380,iUTI89_1310.UTI89_C3417	NrfD
45051	GCA_010503355.1	DAARUF010000016.1	48291	48352	Protein Homology	CDS	47462	49108	.	+	0	ID=cds-HAE3972377.1;Parent=gene-G4A69_002285;Dbxref=NCBI_GP:HAE3972377.1;Name=HAE3972377.1;gbkey=CDS;inference=COORDINATES: similar to AA sequence:RefSeq:NP_458599.1;locus_tag=G4A69_002285;product=class I fumarate hydratase;protein_id=HAE3972377.1;transl_table=11	220341.16505289	0	.	COG1838@1|root,COG1951@1|root,COG1838@2|Bacteria,COG1951@2|Bacteria,1MUV9@1224|Proteobacteria,1RN8U@1236|Gammaproteobacteria,3ZIV4@590|Salmonella	1236|Gammaproteobacteria	C	Catalyzes the reversible hydration of fumarate to (S)- malate	fumB	GO:0003674,GO:0003824,GO:0004333,GO:0005488,GO:0006082,GO:0006091,GO:0006099,GO:0006101,GO:0006950,GO:0006974,GO:0008150,GO:0008152,GO:0009060,GO:0009987,GO:0015980,GO:0016829,GO:0016835,GO:0016836,GO:0016999,GO:0017144,GO:0019752,GO:0033554,GO:0043167,GO:0043169,GO:0043436,GO:0044237,GO:0044238,GO:0044281,GO:0045333,GO:0046872,GO:0047808,GO:0048037,GO:0050896,GO:0051536,GO:0051539,GO:0051540,GO:…	4.2.1.2	ko:K01676	ko00020,ko00620,ko00720,ko01100,ko01110,ko01120,ko01130,ko01200,map00020,map00620,map00720,map01100,map01110,map01120,map01130,map01200	M00009,M00011,M00173,M00374	R01082	RC00443	ko00000,ko00001,ko00002,ko01000	-	-	-	Fumerase,Fumerase_C
45517	GCA_009999725.1	DAAHMU010000013.1	15480	15532	Protein Homology	CDS	13816	15858	.	+	0	ID=cds-HAB6636573.1;Parent=gene-GYI69_004061;Dbxref=NCBI_GP:HAB6636573.1;Name=HAB6636573.1;gbkey=CDS;inference=COORDINATES: similar to AA sequence:RefSeq:NP_462177.1;locus_tag=GYI69_004061;product=penicillin-binding protein activator;protein_id=HAB6636573.1;transl_table=11	90371.CY43_17000	0	.	COG3107@1|root,COG3107@2|Bacteria,1MUHR@1224|Proteobacteria,1RXX4@1236|Gammaproteobacteria,3ZK96@590|Salmonella	1236|Gammaproteobacteria	M	Regulator of peptidoglycan synthesis that is essential for the function of penicillin-binding protein 1A (PBP1a)	lpoA	GO:0000270,GO:0003674,GO:0003824,GO:0004553,GO:0005575,GO:0005623,GO:0006022,GO:0006023,GO:0006024,GO:0006807,GO:0008150,GO:0008152,GO:0008360,GO:0009058,GO:0009059,GO:0009252,GO:0009273,GO:0009279,GO:0009987,GO:0016020,GO:0016787,GO:0016798,GO:0019867,GO:0022603,GO:0022604,GO:0030203,GO:0030234,GO:0030312,GO:0030313,GO:0031241,GO:0031975,GO:0034645,GO:0042546,GO:0042597,GO:0043170,GO:0044036,GO:…	-	ko:K07121	-	-	-	-	ko00000	-	-	-	LppC,TPR_19
45524	GCA_008647855.1	AAKZDR010000012.1	22480	22541	Protein Homology	CDS	21612	23588	.	+	0	ID=cds-ECX0141335.1;Parent=gene-AOZ84_10765;Dbxref=NCBI_GP:ECX0141335.1;Name=ECX0141335.1;gbkey=CDS;gene=glgX;inference=COORDINATES: similar to AA sequence:RefSeq:NP_462438.1;locus_tag=AOZ84_10765;product=glycogen debranching protein GlgX;protein_id=ECX0141335.1;transl_table=11	90371.CY43_18375	0	.	COG1523@1|root,COG1523@2|Bacteria,1MU19@1224|Proteobacteria,1RP6F@1236|Gammaproteobacteria,3ZKAU@590|Salmonella	1236|Gammaproteobacteria	G	Removes maltotriose and maltotetraose chains that are attached by 1,6-alpha-linkage to the limit dextrin main chain, generating a debranched limit dextrin	glgX	GO:0000271,GO:0000272,GO:0003674,GO:0003824,GO:0004133,GO:0004135,GO:0004553,GO:0005975,GO:0005976,GO:0005977,GO:0005978,GO:0005980,GO:0006073,GO:0006091,GO:0006112,GO:0006950,GO:0006974,GO:0008150,GO:0008152,GO:0009056,GO:0009057,GO:0009058,GO:0009059,GO:0009250,GO:0009251,GO:0009987,GO:0015926,GO:0015980,GO:0016051,GO:0016052,GO:0016787,GO:0016798,GO:0033554,GO:0033692,GO:0034637,GO:0034645,GO:…	3.2.1.196,3.2.1.41,3.2.1.68	ko:K01200,ko:K01214,ko:K02438	ko00500,ko01100,ko01110,map00500,map01100,map01110	M00565	R02111,R09995,R11261	-	ko00000,ko00001,ko00002,ko01000	-	CBM48,GH13	iEcHS_1320.EcHS_A3631,iEcolC_1368.EcolC_0281	Alpha-amylase,CBM_48
45733	GCA_011449875.1	AAQAWW010000003.1	274687	274730	Protein Homology	CDS	274516	275688	.	+	0	ID=cds-EEJ9920703.1;Parent=gene-EF11_11660;Dbxref=NCBI_GP:EEJ9920703.1;Name=EEJ9920703.1;gbkey=CDS;gene=araJ;inference=COORDINATES: similar to AA sequence:RefSeq:NP_459389.1;locus_tag=EF11_11660;product=MFS transporter AraJ;protein_id=EEJ9920703.1;transl_table=11	90371.CY43_02295	9.57e-267	.	COG0477@1|root,COG2814@2|Bacteria,1MU9G@1224|Proteobacteria,1RRZF@1236|Gammaproteobacteria,3ZK3Q@590|Salmonella	1236|Gammaproteobacteria	EGP	Major Facilitator Superfamily	araJ	GO:0005575,GO:0005623,GO:0005886,GO:0006810,GO:0008150,GO:0016020,GO:0016021,GO:0031224,GO:0044425,GO:0044464,GO:0051179,GO:0051234,GO:0055085,GO:0071944	-	ko:K08156	-	-	-	-	ko00000,ko02000	2.A.1.2.14	-	-	MFS_1
45907	GCA_008617815.1	AAKXFV010000103.1	4685	4746	Protein Homology	CDS	4403	6046	.	+	0	ID=cds-ECW6406324.1;Parent=gene-AHZ52_22265;Dbxref=NCBI_GP:ECW6406324.1;Name=ECW6406324.1;gbkey=CDS;inference=COORDINATES: similar to AA sequence:RefSeq:NP_461206.1;locus_tag=AHZ52_22265;product=multidrug ABC transporter permease/ATP-binding protein;protein_id=ECW6406324.1;transl_table=11	90371.CY43_12145	0	.	COG4615@1|root,COG4615@2|Bacteria,1MVIC@1224|Proteobacteria,1RMYK@1236|Gammaproteobacteria,3ZK86@590|Salmonella	1236|Gammaproteobacteria	P	ATPases associated with a variety of cellular activities	yojI	GO:0000166,GO:0003674,GO:0003824,GO:0005215,GO:0005488,GO:0005524,GO:0005575,GO:0005623,GO:0005886,GO:0006810,GO:0008144,GO:0008150,GO:0015399,GO:0015405,GO:0015833,GO:0015893,GO:0016020,GO:0016021,GO:0016462,GO:0016787,GO:0016817,GO:0016818,GO:0016887,GO:0017076,GO:0017111,GO:0022804,GO:0022857,GO:0030554,GO:0031224,GO:0032553,GO:0032555,GO:0032559,GO:0035639,GO:0036094,GO:0042221,GO:0042493,GO:…	-	ko:K06159,ko:K06160	ko02010,map02010	-	-	-	ko00000,ko00001,ko02000	3.A.1.113.2,3.A.1.113.3	-	-	ABC_membrane,ABC_tran
46241	GCA_008617515.1	AAKXFS010000003.1	55976	56014	Protein Homology	CDS	55927	57246	.	+	0	ID=cds-ECW6294108.1;Parent=gene-AOZ74_02930;Dbxref=NCBI_GP:ECW6294108.1;Name=ECW6294108.1;gbkey=CDS;inference=COORDINATES: similar to AA sequence:RefSeq:NP_462500.1;locus_tag=AOZ74_02930;product=anaerobic C4-dicarboxylate transporter;protein_id=ECW6294108.1;transl_table=11	90371.CY43_18680	1.32e-291	.	COG2704@1|root,COG2704@2|Bacteria,1MVHH@1224|Proteobacteria,1RXYZ@1236|Gammaproteobacteria,3ZIX1@590|Salmonella	1236|Gammaproteobacteria	U	Responsible for the transport of C4-dicarboxylates from the periplasm across the inner membrane	-	-	-	ko:K07792	ko02020,map02020	-	-	-	ko00000,ko00001,ko02000	2.A.13.1	-	-	DcuA_DcuB
46418	GCA_008616155.1	AAKXAY010000035.1	13252	13313	Protein Homology	CDS	10860	13436	.	+	0	ID=cds-ECW6799860.1;Parent=gene-AL173_18085;Dbxref=NCBI_GP:ECW6799860.1;Name=ECW6799860.1;gbkey=CDS;gene=mrcA;inference=COORDINATES: similar to AA sequence:RefSeq:NP_462396.3;locus_tag=AL173_18085;product=peptidoglycan glycosyltransferase/peptidoglycan DD-transpeptidase MrcA;protein_id=ECW6799860.1;transl_table=11	220341.16505100	0	.	COG5009@1|root,COG5009@2|Bacteria,1MU5A@1224|Proteobacteria,1RM7J@1236|Gammaproteobacteria,3ZJZB@590|Salmonella	1236|Gammaproteobacteria	M	Penicillin-binding protein OB-like domain	mrcA	GO:0000270,GO:0003674,GO:0003824,GO:0004180,GO:0004185,GO:0005488,GO:0005575,GO:0005623,GO:0005886,GO:0005887,GO:0006022,GO:0006023,GO:0006024,GO:0006508,GO:0006807,GO:0008144,GO:0008150,GO:0008152,GO:0008233,GO:0008236,GO:0008238,GO:0008360,GO:0008658,GO:0008955,GO:0009002,GO:0009058,GO:0009059,GO:0009252,GO:0009273,GO:0009987,GO:0016020,GO:0016021,GO:0016043,GO:0016740,GO:0016757,GO:0016758,GO:…	2.4.1.129,3.4.16.4	ko:K05366	ko00550,ko01100,ko01501,map00550,map01100,map01501	-	-	-	ko00000,ko00001,ko01000,ko01003,ko01011	-	GT51	-	PCB_OB,Transgly,Transpeptidase
46543	GCA_010669945.1	DAATBW010000006.1	43224	43285	Protein Homology	CDS	42960	43781	.	+	0	ID=cds-HAE7972758.1;Parent=gene-G4P93_001978;Dbxref=NCBI_GP:HAE7972758.1;Name=HAE7972758.1;gbkey=CDS;inference=COORDINATES: similar to AA sequence:RefSeq:NP_457596.1;locus_tag=G4P93_001978;product=undecaprenyl-diphosphate phosphatase;protein_id=HAE7972758.1;transl_table=11	220341.16504282	1.82e-187	.	COG1968@1|root,COG1968@2|Bacteria,1MX02@1224|Proteobacteria,1RQQT@1236|Gammaproteobacteria,3ZJ6M@590|Salmonella	1236|Gammaproteobacteria	V	Catalyzes the dephosphorylation of undecaprenyl diphosphate (UPP). Confers resistance to bacitracin	uppP	GO:0000270,GO:0003674,GO:0003824,GO:0005575,GO:0005623,GO:0005886,GO:0005887,GO:0006022,GO:0006023,GO:0006024,GO:0006793,GO:0006796,GO:0006807,GO:0008150,GO:0008152,GO:0008360,GO:0009058,GO:0009059,GO:0009252,GO:0009273,GO:0009987,GO:0016020,GO:0016021,GO:0016043,GO:0016311,GO:0016462,GO:0016787,GO:0016817,GO:0016818,GO:0022603,GO:0022604,GO:0030203,GO:0031224,GO:0031226,GO:0034645,GO:0042221,GO:…	3.6.1.27	ko:K06153	ko00550,map00550	-	R05627	RC00002	ko00000,ko00001,ko01000,ko01011	-	-	iYL1228.KPN_03461	BacA
46582	GCA_008116845.1	AAJQQJ010000017.1	20352	20413	Protein Homology	CDS	19623	20726	.	+	0	ID=cds-ECO1346902.1;Parent=gene-AC427_20140;Dbxref=NCBI_GP:ECO1346902.1;Name=ECO1346902.1;gbkey=CDS;inference=COORDINATES: similar to AA sequence:RefSeq:NP_462989.1;locus_tag=AC427_20140;product=glycerol dehydrogenase;protein_id=ECO1346902.1;transl_table=11	90371.CY43_21480	5.1e-264	.	COG0371@1|root,COG0371@2|Bacteria,1MWAE@1224|Proteobacteria,1RN9F@1236|Gammaproteobacteria,3ZM1X@590|Salmonella	1236|Gammaproteobacteria	C	Iron-containing alcohol dehydrogenase	gldA	GO:0003674,GO:0003824,GO:0005488,GO:0005515,GO:0005575,GO:0005622,GO:0005623,GO:0005737,GO:0005829,GO:0005975,GO:0006066,GO:0006071,GO:0006081,GO:0006091,GO:0006113,GO:0008150,GO:0008152,GO:0008888,GO:0009056,GO:0009438,GO:0009987,GO:0015980,GO:0016052,GO:0016491,GO:0016614,GO:0016616,GO:0019147,GO:0019400,GO:0019405,GO:0019563,GO:0019588,GO:0019662,GO:0019751,GO:0042180,GO:0042182,GO:0042802,GO:…	1.1.1.261,1.1.1.6	ko:K00005,ko:K00096	ko00561,ko00564,ko00640,ko01100,map00561,map00564,map00640,map01100	-	R01034,R05679,R05680,R10715,R10717	RC00029,RC00117,RC00670	ko00000,ko00001,ko01000	-	-	iAF1260.b3945,iB21_1397.B21_03780,iBWG_1329.BWG_3614,iECABU_c1320.ECABU_c44570,iECBD_1354.ECBD_4078,iECB_1328.ECB_03831,iECDH10B_1368.ECDH10B_4134,iECDH1ME8569_1439.ECDH1ME8569_3814,iECD_1391.ECD_03831,iECED1_1282.ECED1_4651,iECIAI1_1343.ECIAI1_4154,iECNA114_1301.ECNA114_4086,iECO103_1326.ECO103_4702,iECO111_1330.ECO111_4771,iECO26_1355.ECO26_5062,iECP_1309.ECP_4159,iECSE_1348.ECSE_4239,iECSF_132…	Fe-ADH,Fe-ADH_2
46793	GCA_009103285.1	AALZED010000001.1	98455	98516	Protein Homology	CDS	98507	98725	.	-	0	ID=cds-EDE9329452.1;Parent=gene-AH852_00500;Dbxref=NCBI_GP:EDE9329452.1;Name=EDE9329452.1;gbkey=CDS;gene=hha;inference=COORDINATES: similar to AA sequence:RefSeq:NP_455070.1;locus_tag=AH852_00500;product=hemolysin expression modulator Hha;protein_id=EDE9329452.1;transl_table=11	1114922.CIFAM_17_00500	4.15e-46	.	2CN5N@1|root,32SGA@2|Bacteria,1MZDE@1224|Proteobacteria,1S995@1236|Gammaproteobacteria,3WYTG@544|Citrobacter	1236|Gammaproteobacteria	S	Haemolysin expression modulating protein	hha	GO:0003674,GO:0003676,GO:0003677,GO:0005488,GO:0005575,GO:0005622,GO:0005623,GO:0005737,GO:0005829,GO:0006139,GO:0006351,GO:0006355,GO:0006725,GO:0006807,GO:0008150,GO:0008152,GO:0009058,GO:0009059,GO:0009405,GO:0009889,GO:0009987,GO:0010467,GO:0010468,GO:0010556,GO:0016070,GO:0018130,GO:0019219,GO:0019222,GO:0019438,GO:0031323,GO:0031326,GO:0032774,GO:0032879,GO:0034641,GO:0034645,GO:0034654,GO:…	-	ko:K05839	-	-	-	-	ko00000,ko02048	-	-	-	HHA
47049	GCA_000329305.1	ALFT01000006.1	27466	27505	Genbank	CDS	27127	28230	.	+	0	ID=cds-ELM32169.1;Parent=gene-SEEE0899_01174;Dbxref=NCBI_GP:ELM32169.1;Name=ELM32169.1;Note=COG0371 Glycerol dehydrogenase and related enzymes;gbkey=CDS;gene=gldA;locus_tag=SEEE0899_01174;product=glycerol dehydrogenase;protein_id=ELM32169.1;transl_table=11	90371.CY43_21480	5.1e-264	.	COG0371@1|root,COG0371@2|Bacteria,1MWAE@1224|Proteobacteria,1RN9F@1236|Gammaproteobacteria,3ZM1X@590|Salmonella	1236|Gammaproteobacteria	C	Iron-containing alcohol dehydrogenase	gldA	GO:0003674,GO:0003824,GO:0005488,GO:0005515,GO:0005575,GO:0005622,GO:0005623,GO:0005737,GO:0005829,GO:0005975,GO:0006066,GO:0006071,GO:0006081,GO:0006091,GO:0006113,GO:0008150,GO:0008152,GO:0008888,GO:0009056,GO:0009438,GO:0009987,GO:0015980,GO:0016052,GO:0016491,GO:0016614,GO:0016616,GO:0019147,GO:0019400,GO:0019405,GO:0019563,GO:0019588,GO:0019662,GO:0019751,GO:0042180,GO:0042182,GO:0042802,GO:…	1.1.1.261,1.1.1.6	ko:K00005,ko:K00096	ko00561,ko00564,ko00640,ko01100,map00561,map00564,map00640,map01100	-	R01034,R05679,R05680,R10715,R10717	RC00029,RC00117,RC00670	ko00000,ko00001,ko01000	-	-	iAF1260.b3945,iB21_1397.B21_03780,iBWG_1329.BWG_3614,iECABU_c1320.ECABU_c44570,iECBD_1354.ECBD_4078,iECB_1328.ECB_03831,iECDH10B_1368.ECDH10B_4134,iECDH1ME8569_1439.ECDH1ME8569_3814,iECD_1391.ECD_03831,iECED1_1282.ECED1_4651,iECIAI1_1343.ECIAI1_4154,iECNA114_1301.ECNA114_4086,iECO103_1326.ECO103_4702,iECO111_1330.ECO111_4771,iECO26_1355.ECO26_5062,iECP_1309.ECP_4159,iECSE_1348.ECSE_4239,iECSF_132…	Fe-ADH,Fe-ADH_2
47103	GCA_009999725.1	DAAHMU010000013.1	11923	11981	Protein Homology	CDS	11958	12731	.	+	0	ID=cds-HAB6636571.1;Parent=gene-GYI69_004059;Dbxref=NCBI_GP:HAB6636571.1;Name=HAB6636571.1;gbkey=CDS;inference=COORDINATES: similar to AA sequence:RefSeq:NP_457646.1;locus_tag=GYI69_004059;product=DeoR/GlpR transcriptional regulator;protein_id=HAB6636571.1;transl_table=11	90371.CY43_16990	5.83e-176	.	COG1349@1|root,COG1349@2|Bacteria,1MUJT@1224|Proteobacteria,1SZXU@1236|Gammaproteobacteria,3ZJ1D@590|Salmonella	1236|Gammaproteobacteria	K	DeoR C terminal sensor domain	gatR	-	-	ko:K02081,ko:K02436	-	-	-	-	ko00000,ko03000	-	-	-	DeoRC,HTH_DeoR
[truncated: 5,653 more rows]
